# Supplementary material for: Rare heterozygous missense variants in VSX2 are associated with retinal detachment
Source: PLoS Genet. 2026 Feb 3;22(2):e1012027. doi: 10.1371/journal.pgen.1012027 (PMC12890223; doi:10.1371/journal.pgen.1012027)
Supplement: S1 Table — Abbreviations: oddsLCI and oddsUCI indicate the lower and upper bounds of the 95% confidence interval for the odds ratio, respectively. (XLSX) [file pgen.1012027.s006.xlsx]

## Sheet: S1_Table - ExWAS
phenotype	genotype	Gene Name	Most Damaging Effect	QualCase	NoQualCase	QualCtrl	NoQualCtrl	pValue	oddsRatio	oddsLCI	oddsUCI	CaseMAF	CtrlMAF	CaseGT	CtrlGT	nCarriers	model
Union#H33#H33 Retinal detachments and breaks	11-92840745-G-T	'FAT3'	missense_variant	5169	9365	187995	284709	9.96e-25	0.8359	0.8076	0.8652	0.3556	0.3977	'3057/3251/959'	'85795/113119/37438'	193164	allelic
Union#H33#H33 Retinal detachments and breaks	11-92840745-G-T	'FAT3'	missense_variant	4210	3057	150557	85795	2.08e-23	0.7848	0.7485	0.8228	0.3556	0.3977	'3057/3251/959'	'85795/113119/37438'	154767	dominant
Union#H33#H33 Retinal detachments and breaks	11-92840745-G-T	'FAT3'	missense_variant	959	6308	37438	198914	5.15e-10	0.8078	0.754	0.8653	0.3556	0.3977	'3057/3251/959'	'85795/113119/37438'	38397	recessive
Union#H33#H33 Retinal detachments and breaks	14-74259676-G-T	'VSX2'	missense_variant	21	7253	116	236543	9.29e-10	5.9041	3.7071	9.4032	0.0014	0.0002451	'7253/21/0'	'236543/116/0'	137	dominant
Union#H33#H33 Retinal detachments and breaks	14-74259676-G-T	'VSX2'	missense_variant	21	14527	116	473202	9.38e-10	5.897	3.7037	9.3891	0.0014	0.0002451	'7253/21/0'	'236543/116/0'	137	allelic
Union#H33#H33 Retinal detachments and breaks	11-92857282-A-G	'FAT3'	missense_variant	11196	3348	374133	99071	1.9e-09	0.8855	0.8514	0.921	0.2302	0.2094	'373/2602/4297'	'10516/78039/148047'	385329	allelic
Union#H33#H33 Retinal detachments and breaks	11-92857282-A-G	'FAT3'	missense_variant	4297	2975	148047	88555	1.95e-09	0.864	0.8239	0.906	0.2302	0.2094	'373/2602/4297'	'10516/78039/148047'	152344	recessive
Union#H33#H33 Retinal detachments and breaks	12-55721801-C-T	'RDH5'	synonymous_variant	3182	11352	113205	359571	8.48e-09	0.8903	0.8555	0.9265	0.2189	0.2394	'4431/2490/346'	'136736/86099/13553'	116387	allelic
Union#H33#H33 Retinal detachments and breaks	11-89178528-C-A	'TYR'	missense_variant	5635	8905	172535	300423	2.31e-08	1.1018	1.0651	1.1398	0.3876	0.3648	'2737/3431/1102'	'95622/109179/31678'	178170	allelic
Union#H33#H33 Retinal detachments and breaks	4-81031483-T-A	'BMP3'	missense_variant	525	14021	13299	459967	3.57e-08	1.2951	1.185	1.4153	0.0361	0.0281	'6757/507/9'	'223520/12927/186'	13824	allelic
Union#H33#H33 Retinal detachments and breaks	4-81031483-T-A	'BMP3'	missense_variant	516	6757	13113	223520	4.36e-08	1.3017	1.1882	1.426	0.0361	0.0281	'6757/507/9'	'223520/12927/186'	13629	dominant
Union#H33#H33 Retinal detachments and breaks	12-55721801-C-T	'RDH5'	synonymous_variant	2836	4431	99652	136736	9.65e-08	0.8782	0.8372	0.9212	0.2189	0.2394	'4431/2490/346'	'136736/86099/13553'	102488	dominant
Union#H33#H33 Retinal detachments and breaks	21-45532092-G-C	'SLC19A1'	synonymous_variant	308	14238	7302	465998	1.59e-07	1.3805	1.2303	1.5491	0.0212	0.0154	'6968/302/3'	'229400/7198/52'	7610	allelic
Union#H33#H33 Retinal detachments and breaks	21-45532092-G-C	'SLC19A1'	synonymous_variant	305	6968	7250	229400	1.67e-07	1.385	1.232	1.5569	0.0212	0.0154	'6968/302/3'	'229400/7198/52'	7555	dominant
Union#H33#H33 Retinal detachments and breaks	11-92867100-G-A	'FAT3'	synonymous_variant	1154	13396	32238	441014	2.58e-07	1.1785	1.1085	1.2528	0.0793	0.0681	'6180/1036/59'	'205542/29930/1154'	33392	allelic
Union#H33#H33 Retinal detachments and breaks	11-92798190-A-G	'FAT3'	missense_variant	12121	2421	401690	71504	5.02e-07	0.8912	0.8526	0.9316	0.1665	0.1511	'221/1979/5071'	'5419/60666/170512'	413811	allelic
Union#H33#H33 Retinal detachments and breaks	10-94279840-G-C	'PLCE1'	missense_variant	6585	7957	204298	268678	5.83e-07	1.0884	1.0529	1.1251	0.4528	0.4319	'2154/3649/1468'	'76307/116064/44117'	210883	allelic
Union#H33#H33 Retinal detachments and breaks	21-45509417-C-G	'COL18A1'	missense_variant	310	14238	7490	465802	6.57e-07	1.354	1.2072	1.5188	0.0213	0.0158	'6968/302/4'	'229215/7372/59'	7800	allelic
Union#H33#H33 Retinal detachments and breaks	21-45509417-C-G	'COL18A1'	missense_variant	306	6968	7431	229215	9.63e-07	1.3546	1.2053	1.5224	0.0213	0.0158	'6968/302/4'	'229215/7372/59'	7737	dominant
Union#H33#H33 Retinal detachments and breaks	17-44087517-G-C	'HDAC5'	missense_variant	10553	3979	352014	120946	1.05e-06	0.9112	0.8781	0.9456	0.2738	0.2557	'549/2881/3836'	'15582/89782/131116'	362567	allelic
Union#H33#H33 Retinal detachments and breaks	11-92801276-A-G	'FAT3'	missense_variant	12197	2339	403923	69313	1.73e-06	0.8948	0.8555	0.936	0.1609	0.1465	'209/1921/5138'	'5089/59135/172394'	416120	allelic
Union#H33#H33 Retinal detachments and breaks	11-89178528-C-A	'TYR'	missense_variant	4533	2737	140857	95622	1.73e-06	1.1243	1.0715	1.1798	0.3876	0.3648	'2737/3431/1102'	'95622/109179/31678'	145390	dominant
Union#H33#H33 Retinal detachments and breaks	10-94279840-G-C	'PLCE1'	missense_variant	5117	2154	160181	76307	1.87e-06	1.1317	1.0753	1.191	0.4528	0.4319	'2154/3649/1468'	'76307/116064/44117'	165298	dominant
Union#H33#H33 Retinal detachments and breaks	11-92799511-T-C	'FAT3'	synonymous_variant	12065	2481	399441	73755	2e-06	0.8979	0.8593	0.9382	0.1706	0.1559	'234/2013/5026'	'5788/62179/168631'	411506	allelic
Union#H33#H33 Retinal detachments and breaks	1-1716363-C-T	'CDK11A'	synonymous_variant	5	14433	4	470338	2.67e-06	40.7346	10.9372	151.713	0.0003463	8.5e-06	'7216/1/2'	'235167/4/0'	9	allelic
Union#H33#H33 Retinal detachments and breaks	21-45511195-G-A	'COL18A1'	missense_variant	1440	13096	41477	431539	2.83e-06	1.144	1.0824	1.2091	0.0991	0.0877	'5902/1292/74'	'196877/37785/1846'	42917	allelic
Union#H33#H33 Retinal detachments and breaks	11-92867100-G-A	'FAT3'	synonymous_variant	1095	6180	31084	205542	3.12e-06	1.1716	1.0975	1.2508	0.0793	0.0681	'6180/1036/59'	'205542/29930/1154'	32179	dominant
Union#H33#H33 Retinal detachments and breaks	22-17818556-C-T	'MICAL3'	missense_variant	7	7267	16	236644	3.36e-06	14.2468	5.8593	34.6411	0.0004812	3.38e-05	'7267/7/0'	'236644/16/0'	23	dominant
Union#H33#H33 Retinal detachments and breaks	22-17818556-C-T	'MICAL3'	missense_variant	7	14541	16	473304	3.37e-06	14.2405	5.8576	34.6203	0.0004812	3.38e-05	'7267/7/0'	'236644/16/0'	23	allelic
Union#H33#H33 Retinal detachments and breaks	15-73927205-G-T	'LOXL1'	missense_variant	5139	9395	158421	314439	3.38e-06	1.0857	1.0488	1.1238	0.3536	0.335	'3048/3299/920'	'104790/104859/26781'	163560	allelic
Union#H33#H33 Retinal detachments and breaks	16-1370085-C-T	'UNKL'	missense_variant	107	14439	5316	467990	3.75e-06	0.6524	0.5384	0.7905	0.0074	0.0112	'7166/107/0'	'231369/5252/32'	5423	allelic
Union#H33#H33 Retinal detachments and breaks	X-109409077-C-T	'GUCY2F'	missense_variant	28	7021	1998	228035	3.78e-06	0.4552	0.3132	0.6614	0.0113	0.0152	'3098/87/1/3836/27'	'100596/3045/15/124394/1983'	2026	recessive
Union#H33#H33 Retinal detachments and breaks	1-1214093-G-A	'TNFRSF4'	missense_variant	4	7270	1	236657	3.86e-06	130.21	14.5513	1165.17	0.000275	2.11e-06	'7270/4/0'	'236657/1/0'	5	dominant
Union#H33#H33 Retinal detachments and breaks	11-61908067-T-C	'RAB3IL1'	missense_variant	4	7270	1	236660	3.86e-06	130.212	14.5515	1165.18	0.000275	2.11e-06	'7270/4/0'	'236660/1/0'	5	dominant
Union#H33#H33 Retinal detachments and breaks	1-1214093-G-A	'TNFRSF4'	missense_variant	4	14544	1	473315	3.86e-06	130.175	14.5482	1164.78	0.000275	2.11e-06	'7270/4/0'	'236657/1/0'	5	allelic
Union#H33#H33 Retinal detachments and breaks	11-61908067-T-C	'RAB3IL1'	missense_variant	4	14544	1	473321	3.86e-06	130.176	14.5484	1164.79	0.000275	2.11e-06	'7270/4/0'	'236660/1/0'	5	allelic
Union#H33#H33 Retinal detachments and breaks	X-54931004-G-C	'TRO'	missense_variant	4	7104	1	231061	3.87e-06	130.102	14.5391	1164.2	0.0003886	2.99e-06	'3183/3/0/3921/1'	'103662/1/0/127399/0'	5	dominant
Union#H33#H33 Retinal detachments and breaks	19-44477123-A-G	'ZNF180'	missense_variant	3	7270	674	235984	4.04e-06	0.1445	0.0465	0.4492	0.0002062	0.0014	'7270/3/0'	'235984/672/2'	677	dominant
Union#H33#H33 Retinal detachments and breaks	19-44477123-A-G	'ZNF180'	missense_variant	3	14543	676	472640	4.14e-06	0.1442	0.0464	0.4484	0.0002062	0.0014	'7270/3/0'	'235984/672/2'	679	allelic
Union#H33#H33 Retinal detachments and breaks	16-1370085-C-T	'UNKL'	missense_variant	107	7166	5284	231369	5.47e-06	0.6538	0.5391	0.7929	0.0074	0.0112	'7166/107/0'	'231369/5252/32'	5391	dominant
Union#H33#H33 Retinal detachments and breaks	11-582056-G-A	'PHRF1'	synonymous_variant	49	7224	2905	233736	5.73e-06	0.5458	0.4111	0.7245	0.0034	0.0061	'7224/48/1'	'233736/2900/5'	2954	dominant
Union#H33#H33 Retinal detachments and breaks	5-177531516-G-A	'FAM193B'	synonymous_variant	7	7264	18	236592	6.25e-06	12.6663	5.2887	30.3352	0.0004814	3.8e-05	'7264/7/0'	'236592/18/0'	25	dominant
Union#H33#H33 Retinal detachments and breaks	5-177531516-G-A	'FAM193B'	synonymous_variant	7	14535	18	473202	6.26e-06	12.6607	5.2872	30.3171	0.0004814	3.8e-05	'7264/7/0'	'236592/18/0'	25	allelic
Union#H33#H33 Retinal detachments and breaks	21-45511195-G-A	'COL18A1'	missense_variant	1366	5902	39631	196877	6.58e-06	1.1498	1.083	1.2207	0.0991	0.0877	'5902/1292/74'	'196877/37785/1846'	40997	dominant
Union#H33#H33 Retinal detachments and breaks	17-44210151-C-T	'UBTF'	synonymous_variant	3678	10862	111961	360931	7.01e-06	1.0916	1.0509	1.1339	0.253	0.2368	'4072/2718/480'	'137812/85307/13327'	115639	allelic
Union#H33#H33 Retinal detachments and breaks	19-32354552-G-A	'ZNF507'	synonymous_variant	8	7266	27	236630	7.13e-06	9.6494	4.3823	21.247	0.0005499	5.7e-05	'7266/8/0'	'236630/27/0'	35	dominant
Union#H33#H33 Retinal detachments and breaks	19-32354552-G-A	'ZNF507'	synonymous_variant	8	14540	27	473287	7.14e-06	9.6446	4.3809	21.2329	0.0005499	5.7e-05	'7266/8/0'	'236630/27/0'	35	allelic
Union#H33#H33 Retinal detachments and breaks	17-44087517-G-C	'HDAC5'	missense_variant	3836	3430	131116	105364	7.86e-06	0.8987	0.8576	0.9417	0.2738	0.2557	'549/2881/3836'	'15582/89782/131116'	134952	recessive
Union#H33#H33 Retinal detachments and breaks	21-41991108-G-A	'ZBTB21'	synonymous_variant	5	7269	6	236649	9.36e-06	27.1299	8.2777	88.9172	0.0003437	1.27e-05	'7269/5/0'	'236649/6/0'	11	dominant
Union#H33#H33 Retinal detachments and breaks	4-151629760-T-G	'FAM160A1'	missense_variant	5	7269	6	236633	9.36e-06	27.1281	8.2772	88.9112	0.0003437	1.27e-05	'7269/5/0'	'236633/6/0'	11	dominant
Union#H33#H33 Retinal detachments and breaks	21-41991108-G-A	'ZBTB21'	synonymous_variant	5	14543	6	473304	9.36e-06	27.121	8.2759	88.8776	0.0003437	1.27e-05	'7269/5/0'	'236649/6/0'	11	allelic
Union#H33#H33 Retinal detachments and breaks	4-151629760-T-G	'FAM160A1'	missense_variant	5	14543	6	473272	9.37e-06	27.1191	8.2754	88.8716	0.0003437	1.27e-05	'7269/5/0'	'236633/6/0'	11	allelic
Union#H33#H33 Retinal detachments and breaks	11-582056-G-A	'PHRF1'	synonymous_variant	50	14496	2910	470372	1.04e-05	0.5575	0.4214	0.7377	0.0034	0.0061	'7224/48/1'	'233736/2900/5'	2960	allelic
Union#H33#H33 Retinal detachments and breaks	10-77819464-G-A	'DLG5'	synonymous_variant&splice_region_variant	4432	10104	136202	336738	1.06e-05	1.0845	1.0463	1.1241	0.3049	0.288	'3529/3046/693'	'119819/97100/19551'	140634	allelic
Union#H33#H33 Retinal detachments and breaks	21-36245369-C-T	'DOPEY2'	missense_variant	4	7270	2	236657	1.13e-05	65.1051	11.9226	355.517	0.000275	4.23e-06	'7270/4/0'	'236657/2/0'	6	dominant
Union#H33#H33 Retinal detachments and breaks	17-44148179-A-C	'C17orf53'	missense_variant	4510	10032	138655	334253	1.13e-05	1.0837	1.0458	1.1231	0.3101	0.2932	'3475/3082/714'	'118154/97945/20355'	143165	allelic
Union#H33#H33 Retinal detachments and breaks	21-36245369-C-T	'DOPEY2'	missense_variant	4	14544	2	473316	1.13e-05	65.0875	11.9203	355.392	0.000275	4.23e-06	'7270/4/0'	'236657/2/0'	6	allelic
Union#H33#H33 Retinal detachments and breaks	7-122098872-T-TA	'AASS'	splice_region_variant	2954	11098	102735	352231	1.2e-05	0.9126	0.8758	0.9509	0.2102	0.2258	'4416/2266/344'	'137277/77677/12529'	105689	allelic
Union#H33#H33 Retinal detachments and breaks	6-149632845-C-T	'KATNA1'	synonymous_variant	4771	9743	163626	309062	1.3e-05	0.9249	0.893	0.958	0.3287	0.3462	'3271/3201/785'	'100974/107114/28256'	168397	allelic
Union#H33#H33 Retinal detachments and breaks	1-26282323-A-G	'UBXN11'	synonymous_variant	6441	747	205858	28240	1.37e-05	1.1828	1.0954	1.2772	0.0541	0.0625	'31/716/6441'	'999/27241/205858'	212299	recessive
Union#H33#H33 Retinal detachments and breaks	16-31486232-C-T	'SLC5A2'	synonymous_variant	7	7266	21	236624	1.42e-05	10.8553	4.6132	25.5436	0.0004812	4.44e-05	'7266/7/0'	'236624/21/0'	28	dominant
Union#H33#H33 Retinal detachments and breaks	16-31486232-C-T	'SLC5A2'	synonymous_variant	7	14539	21	473269	1.43e-05	10.8506	4.6119	25.5284	0.0004812	4.44e-05	'7266/7/0'	'236624/21/0'	28	allelic
Union#H33#H33 Retinal detachments and breaks	4-683203-C-T	'SLC49A3'	splice_region_variant	1576	5696	56436	180138	1.46e-05	0.8832	0.8346	0.9346	0.1155	0.1273	'5696/1472/104'	'180138/52654/3782'	58012	dominant
Union#H33#H33 Retinal detachments and breaks	17-44177729-T-C	'ASB16'	splice_region_variant	4506	10026	138785	334235	1.52e-05	1.0824	1.0444	1.1217	0.3101	0.2934	'3475/3076/715'	'118105/98025/20380'	143291	allelic
Union#H33#H33 Retinal detachments and breaks	20-63350202-C-A	'CHRNA4'	synonymous_variant	5611	1662	187551	49089	1.62e-05	0.8836	0.8358	0.9342	0.121	0.1097	'98/1564/5611'	'2836/46253/187551'	193162	recessive
Union#H33#H33 Retinal detachments and breaks	11-92798190-A-G	'FAT3'	missense_variant	5071	2200	170512	66085	1.63e-05	0.8933	0.8491	0.9399	0.1665	0.1511	'221/1979/5071'	'5419/60666/170512'	175583	recessive
Union#H33#H33 Retinal detachments and breaks	17-44177159-T-G	'ASB16'	missense_variant	4499	10043	138522	334576	1.71e-05	1.082	1.044	1.1213	0.3094	0.2928	'3484/3075/712'	'118325/97926/20298'	143021	allelic
Union#H33#H33 Retinal detachments and breaks	19-45872845-A-T	'FOXA3'	synonymous_variant	9	7265	42	236613	1.82e-05	6.979	3.396	14.3425	0.0006186	8.87e-05	'7265/9/0'	'236613/42/0'	51	dominant
Union#H33#H33 Retinal detachments and breaks	19-45872845-A-T	'FOXA3'	synonymous_variant	9	14539	42	473268	1.82e-05	6.9753	3.3948	14.3322	0.0006186	8.87e-05	'7265/9/0'	'236613/42/0'	51	allelic
Union#H33#H33 Retinal detachments and breaks	11-89178528-C-A	'TYR'	missense_variant	1102	6168	31678	204801	1.9e-05	1.1551	1.0822	1.2329	0.3876	0.3648	'2737/3431/1102'	'95622/109179/31678'	32780	recessive
Union#H33#H33 Retinal detachments and breaks	6-149793609-G-A	'PCMT1'	missense_variant	4885	9643	167118	305726	1.91e-05	0.9267	0.8949	0.9597	0.3362	0.3534	'3196/3251/817'	'98799/108128/29495'	172003	allelic
Union#H33#H33 Retinal detachments and breaks	6-149662080-G-A	'LATS1'	synonymous_variant	4820	9712	164891	307901	1.96e-05	0.9267	0.8948	0.9598	0.3317	0.3488	'3250/3212/804'	'100181/107539/28676'	169711	allelic
Union#H33#H33 Retinal detachments and breaks	6-31659672-C-G	'C6orf47'	missense_variant	2031	12511	60361	412809	2.16e-05	1.1102	1.0586	1.1644	0.1397	0.1276	'5390/1731/150'	'180077/52655/3853'	62392	allelic
Union#H33#H33 Retinal detachments and breaks	17-44176913-A-G	'ASB16'	missense_variant	4425	10115	136301	336849	2.26e-05	1.0811	1.043	1.1206	0.3043	0.2881	'3529/3057/684'	'119931/96987/19657'	140726	allelic
Union#H33#H33 Retinal detachments and breaks	4-683203-C-T	'SLC49A3'	splice_region_variant	1680	12864	60218	412930	2.27e-05	0.8955	0.8505	0.9429	0.1155	0.1273	'5696/1472/104'	'180138/52654/3782'	61898	allelic
Union#H33#H33 Retinal detachments and breaks	7-122098872-T-TA	'AASS'	splice_region_variant	2610	4416	90206	137277	2.27e-05	0.8994	0.8563	0.9447	0.2102	0.2258	'4416/2266/344'	'137277/77677/12529'	92816	dominant
Union#H33#H33 Retinal detachments and breaks	6-149683643-A-G	'LATS1'	synonymous_variant	4821	9701	164988	307874	2.38e-05	0.9273	0.8954	0.9604	0.332	0.3489	'3245/3211/805'	'100137/107600/28694'	169809	allelic
Union#H33#H33 Retinal detachments and breaks	20-63350202-C-A	'CHRNA4'	synonymous_variant	12786	1760	421355	51925	2.4e-05	0.8953	0.851	0.9418	0.121	0.1097	'98/1564/5611'	'2836/46253/187551'	434141	allelic
Union#H33#H33 Retinal detachments and breaks	13-46723215-T-C	'LRCH1'	splice_region_variant	5	7269	8	236652	2.48e-05	20.3477	6.6549	62.2142	0.0003437	1.69e-05	'7269/5/0'	'236652/8/0'	13	dominant
Union#H33#H33 Retinal detachments and breaks	4-113354433-G-C	'ANK2'	missense_variant	5	7269	8	236653	2.48e-05	20.3478	6.6549	62.2145	0.0003437	1.69e-05	'7269/5/0'	'236653/8/0'	13	dominant
Union#H33#H33 Retinal detachments and breaks	13-46723215-T-C	'LRCH1'	splice_region_variant	5	14543	8	473312	2.48e-05	20.3411	6.6535	62.1863	0.0003437	1.69e-05	'7269/5/0'	'236652/8/0'	13	allelic
Union#H33#H33 Retinal detachments and breaks	4-113354433-G-C	'ANK2'	missense_variant	5	14543	8	473314	2.48e-05	20.3411	6.6536	62.1866	0.0003437	1.69e-05	'7269/5/0'	'236653/8/0'	13	allelic
Union#H33#H33 Retinal detachments and breaks	4-87495036-G-T	'SPARCL1'	missense_variant	5394	9146	167408	305608	2.49e-05	1.0766	1.0405	1.1141	0.371	0.3539	'2885/3376/1009'	'98605/108398/29505'	172802	allelic
Union#H33#H33 Retinal detachments and breaks	6-31627995-GCCTGCTGCCCCA-G	'PRRC2A'	disruptive_inframe_deletion	2004	12534	59537	413209	2.57e-05	1.1097	1.0577	1.1641	0.1378	0.1259	'5411/1712/146'	'180615/51979/3779'	61541	allelic
Union#H33#H33 Retinal detachments and breaks	14-37823777-C-G	'TTC6'	missense_variant	4	7270	3	236655	2.57e-05	43.403	9.7121	193.967	0.000275	6.34e-06	'7270/4/0'	'236655/3/0'	7	dominant
Union#H33#H33 Retinal detachments and breaks	8-37775485-C-T	'PLPBP'	splice_region_variant	4	7270	3	236654	2.57e-05	43.4028	9.7121	193.966	0.000275	6.34e-06	'7270/4/0'	'236654/3/0'	7	dominant
Union#H33#H33 Retinal detachments and breaks	X-15809200-T-C	'ZRSR2'	synonymous_variant&splice_region_variant	4	7188	3	233987	2.57e-05	43.4033	9.7121	193.968	0.0003854	5.63e-05	'3187/0/0/4001/4'	'103651/16/0/130320/3'	7	recessive
Union#H33#H33 Retinal detachments and breaks	14-37823777-C-G	'TTC6'	missense_variant	4	14544	3	473313	2.57e-05	43.3914	9.7104	193.897	0.000275	6.34e-06	'7270/4/0'	'236655/3/0'	7	allelic
Union#H33#H33 Retinal detachments and breaks	8-37775485-C-T	'PLPBP'	splice_region_variant	4	14544	3	473311	2.57e-05	43.3912	9.7103	193.896	0.000275	6.34e-06	'7270/4/0'	'236654/3/0'	7	allelic
Union#H33#H33 Retinal detachments and breaks	6-70528402-A-G	'FAM135A'	missense_variant	7285	7245	228669	244119	2.61e-05	1.0735	1.0386	1.1095	0.4986	0.4837	'1827/3591/1847'	'63185/117749/55460'	235954	allelic
Union#H33#H33 Retinal detachments and breaks	12-99246650-T-C	'ANKS1B'	synonymous_variant	5647	8885	191974	280926	2.64e-05	0.9301	0.8991	0.9621	0.3886	0.406	'2710/3465/1091'	'83496/113934/39020'	197621	allelic
Union#H33#H33 Retinal detachments and breaks	8-15623109-G-C	'TUSC3'	synonymous_variant	3	14541	0	473306	2.65e-05				0.0002063	0	'7269/3/0'	'236653/0/0'	3	allelic
Union#H33#H33 Retinal detachments and breaks	8-15623109-G-C	'TUSC3'	synonymous_variant	3	7269	0	236653	2.65e-05				0.0002063	0	'7269/3/0'	'236653/0/0'	3	dominant
Union#H33#H33 Retinal detachments and breaks	6-46708003-A-G	'PLA2G7'	missense_variant	3	14545	0	473318	2.65e-05				0.0002062	0	'7271/3/0'	'236659/0/0'	3	allelic
Union#H33#H33 Retinal detachments and breaks	6-46708003-A-G	'PLA2G7'	missense_variant	3	7271	0	236659	2.65e-05				0.0002062	0	'7271/3/0'	'236659/0/0'	3	dominant
Union#H33#H33 Retinal detachments and breaks	6-158449091-C-T	'TULP4'	synonymous_variant	3	14545	0	473318	2.65e-05				0.0002062	0	'7271/3/0'	'236659/0/0'	3	allelic
Union#H33#H33 Retinal detachments and breaks	6-158449091-C-T	'TULP4'	synonymous_variant	3	7271	0	236659	2.65e-05				0.0002062	0	'7271/3/0'	'236659/0/0'	3	dominant
Union#H33#H33 Retinal detachments and breaks	7-73542903-T-C	'BCL7B'	missense_variant	3	14545	0	473306	2.65e-05				0.0002062	0	'7271/3/0'	'236653/0/0'	3	allelic
Union#H33#H33 Retinal detachments and breaks	7-73542903-T-C	'BCL7B'	missense_variant	3	7271	0	236653	2.65e-05				0.0002062	0	'7271/3/0'	'236653/0/0'	3	dominant
Union#H33#H33 Retinal detachments and breaks	4-87494484-G-C	'SPARCL1'	missense_variant	5387	9139	167315	305523	2.66e-05	1.0764	1.0402	1.1138	0.3709	0.3539	'2885/3369/1009'	'98602/108319/29498'	172702	allelic
Union#H33#H33 Retinal detachments and breaks	1-26284400-A-C	'UBXN11'	missense_variant	6510	766	207976	28718	2.66e-05	1.1735	1.0878	1.266	0.0546	0.0626	'28/738/6510'	'905/27813/207976'	214486	recessive
Union#H33#H33 Retinal detachments and breaks	20-63350772-A-G	'CHRNA4'	synonymous_variant	5619	1652	187676	48931	2.85e-05	0.8868	0.8387	0.9376	0.1203	0.1094	'98/1554/5619'	'2819/46112/187676'	193295	recessive
Union#H33#H33 Retinal detachments and breaks	5-161687527-C-T	'GABRA6'	missense_variant	29	7245	384	236243	2.85e-05	2.4626	1.6871	3.5944	0.0439	0.0425	'6664/581/29'	'216885/19358/384'	413	recessive
Union#H33#H33 Retinal detachments and breaks	9-5763175-T-C	'RIC1'	synonymous_variant	8	7266	34	236617	2.97e-05	7.6623	3.5458	16.5578	0.0005499	7.18e-05	'7266/8/0'	'236617/34/0'	42	dominant
Union#H33#H33 Retinal detachments and breaks	9-5763175-T-C	'RIC1'	synonymous_variant	8	14540	34	473268	2.97e-05	7.6587	3.5448	16.547	0.0005499	7.18e-05	'7266/8/0'	'236617/34/0'	42	allelic
Union#H33#H33 Retinal detachments and breaks	6-11185627-C-T	'NEDD9'	synonymous_variant	6	7268	785	235872	3.41e-05	0.2481	0.1111	0.554	0.0004124	0.0017	'7268/6/0'	'235872/785/0'	791	dominant
Union#H33#H33 Retinal detachments and breaks	6-11185627-C-T	'NEDD9'	synonymous_variant	6	14542	785	472529	3.46e-05	0.2484	0.1112	0.5546	0.0004124	0.0017	'7268/6/0'	'235872/785/0'	791	allelic
Union#H33#H33 Retinal detachments and breaks	6-33168533-G-T	'COL11A2'	missense_variant	330	6941	13370	223247	3.47e-05	0.7939	0.7099	0.8878	0.0231	0.0287	'6941/324/6'	'223247/13161/209'	13700	dominant
Union#H33#H33 Retinal detachments and breaks	1-26282323-A-G	'UBXN11'	synonymous_variant	13598	778	438957	29239	3.5e-05	1.1642	1.082	1.2527	0.0541	0.0625	'31/716/6441'	'999/27241/205858'	452555	allelic
Union#H33#H33 Retinal detachments and breaks	1-161194111-G-A	'ADAMTS4'	missense_variant	8	7266	35	236620	3.55e-05	7.4435	3.4518	16.0512	0.0005499	7.4e-05	'7266/8/0'	'236620/35/0'	43	dominant
Union#H33#H33 Retinal detachments and breaks	1-161194111-G-A	'ADAMTS4'	missense_variant	8	14540	35	473275	3.56e-05	7.44	3.4508	16.0408	0.0005499	7.4e-05	'7266/8/0'	'236620/35/0'	43	allelic
Union#H33#H33 Retinal detachments and breaks	20-63350772-A-G	'CHRNA4'	synonymous_variant	12792	1750	421464	51750	3.74e-05	0.8975	0.8531	0.9443	0.1203	0.1094	'98/1554/5619'	'2819/46112/187676'	434256	allelic
Union#H33#H33 Retinal detachments and breaks	10-69240752-G-A	'HKDC1'	splice_donor_variant	5	7269	9	236652	3.76e-05	18.0869	6.0599	53.9831	0.0003437	1.9e-05	'7269/5/0'	'236652/9/0'	14	dominant
Union#H33#H33 Retinal detachments and breaks	12-57106329-A-C	'STAT6'	missense_variant	5	7269	9	236651	3.76e-05	18.0868	6.0599	53.9828	0.0003437	1.9e-05	'7269/5/0'	'236651/9/0'	14	dominant
Union#H33#H33 Retinal detachments and breaks	13-27435135-A-G	'GTF3A'	synonymous_variant&splice_region_variant	5	7269	9	236651	3.76e-05	18.0868	6.0599	53.9828	0.0003437	1.9e-05	'7269/5/0'	'236651/9/0'	14	dominant
Union#H33#H33 Retinal detachments and breaks	19-35939623-G-A	'LRFN3'	synonymous_variant	5	7269	9	236647	3.76e-05	18.0865	6.0598	53.9819	0.0003437	1.9e-05	'7269/5/0'	'236647/9/0'	14	dominant
Union#H33#H33 Retinal detachments and breaks	10-69240752-G-A	'HKDC1'	splice_donor_variant	5	14543	9	473313	3.76e-05	18.081	6.0587	53.9588	0.0003437	1.9e-05	'7269/5/0'	'236652/9/0'	14	allelic
Union#H33#H33 Retinal detachments and breaks	12-57106329-A-C	'STAT6'	missense_variant	5	14543	9	473311	3.76e-05	18.0809	6.0587	53.9586	0.0003437	1.9e-05	'7269/5/0'	'236651/9/0'	14	allelic
Union#H33#H33 Retinal detachments and breaks	13-27435135-A-G	'GTF3A'	synonymous_variant&splice_region_variant	5	14543	9	473311	3.76e-05	18.0809	6.0587	53.9586	0.0003437	1.9e-05	'7269/5/0'	'236651/9/0'	14	allelic
Union#H33#H33 Retinal detachments and breaks	19-35939623-G-A	'LRFN3'	synonymous_variant	5	14543	9	473303	3.76e-05	18.0806	6.0586	53.9577	0.0003437	1.9e-05	'7269/5/0'	'236647/9/0'	14	allelic
Union#H33#H33 Retinal detachments and breaks	16-69933994-T-C	'WWP2'	synonymous_variant	6658	612	219705	16858	3.93e-05	0.8348	0.7673	0.9081	0.2779	0.2658	'612/2817/3841'	'16858/92045/127660'	226363	dominant
Union#H33#H33 Retinal detachments and breaks	10-17114112-C-T	'CUBN'	synonymous_variant	6	7268	17	236639	4.57e-05	11.4914	4.5294	29.1547	0.0004124	3.59e-05	'7268/6/0'	'236639/17/0'	23	dominant
Union#H33#H33 Retinal detachments and breaks	2-224808054-A-G	'DOCK10'	missense_variant	6	7268	17	236643	4.57e-05	11.4916	4.5295	29.1552	0.0004124	3.59e-05	'7268/6/0'	'236643/17/0'	23	dominant
Union#H33#H33 Retinal detachments and breaks	10-17114112-C-T	'CUBN'	synonymous_variant	6	14542	17	473295	4.58e-05	11.4871	4.5283	29.1394	0.0004124	3.59e-05	'7268/6/0'	'236639/17/0'	23	allelic
Union#H33#H33 Retinal detachments and breaks	2-224808054-A-G	'DOCK10'	missense_variant	6	14542	17	473303	4.58e-05	11.4873	4.5284	29.1399	0.0004124	3.59e-05	'7268/6/0'	'236643/17/0'	23	allelic
Union#H33#H33 Retinal detachments and breaks	4-87480464-A-G	'SPARCL1'	synonymous_variant	2728	4539	83224	153165	4.58e-05	1.1061	1.054	1.1608	0.3914	0.407	'1149/3390/2728'	'39255/113910/83224'	85952	recessive
Union#H33#H33 Retinal detachments and breaks	6-32222629-A-G	'NOTCH4'	synonymous_variant	1085	6177	39554	196787	4.59e-05	0.8739	0.8186	0.933	0.3982	0.4073	'2563/3614/1085'	'83377/113410/39554'	40639	recessive
Union#H33#H33 Retinal detachments and breaks	6-33168533-G-T	'COL11A2'	missense_variant	336	14206	13579	459655	4.62e-05	0.8006	0.7176	0.8933	0.0231	0.0287	'6941/324/6'	'223247/13161/209'	13915	allelic
Union#H33#H33 Retinal detachments and breaks	11-92801276-A-G	'FAT3'	missense_variant	5138	2130	172394	64224	5.02e-05	0.8986	0.8537	0.946	0.1609	0.1465	'209/1921/5138'	'5089/59135/172394'	177532	recessive
Union#H33#H33 Retinal detachments and breaks	15-90629359-C-T	'CRTC3'	missense_variant	4	7270	4	236654	5.02e-05	32.5521	8.1394	130.187	0.000275	8.45e-06	'7270/4/0'	'236654/4/0'	8	dominant
Union#H33#H33 Retinal detachments and breaks	16-71640599-G-A	'MARVELD3'	missense_variant	4	7270	4	236655	5.02e-05	32.5523	8.1394	130.187	0.000275	8.45e-06	'7270/4/0'	'236655/4/0'	8	dominant
Union#H33#H33 Retinal detachments and breaks	15-90629359-C-T	'CRTC3'	missense_variant	4	14544	4	473312	5.02e-05	32.5435	8.138	130.139	0.000275	8.45e-06	'7270/4/0'	'236654/4/0'	8	allelic
Union#H33#H33 Retinal detachments and breaks	16-71640599-G-A	'MARVELD3'	missense_variant	4	14544	4	473314	5.02e-05	32.5436	8.1381	130.14	0.000275	8.45e-06	'7270/4/0'	'236655/4/0'	8	allelic
Union#H33#H33 Retinal detachments and breaks	4-103176967-T-G	'CENPE'	missense_variant	5	7268	10	236650	5.5e-05	16.2803	5.5631	47.6434	0.0003437	2.11e-05	'7268/5/0'	'236650/10/0'	15	dominant
Union#H33#H33 Retinal detachments and breaks	11-70372486-C-T	'PPFIA1'	synonymous_variant	5	7269	10	236650	5.5e-05	16.278	5.5624	47.6368	0.0003437	2.11e-05	'7269/5/0'	'236650/10/0'	15	dominant
Union#H33#H33 Retinal detachments and breaks	14-22603945-T-G	'ABHD4'	missense_variant	5	7269	10	236650	5.5e-05	16.278	5.5624	47.6368	0.0003437	2.11e-05	'7269/5/0'	'236650/10/0'	15	dominant
Union#H33#H33 Retinal detachments and breaks	16-55497018-C-T	'MMP2'	missense_variant	5	7269	10	236650	5.5e-05	16.278	5.5624	47.6368	0.0003437	2.11e-05	'7269/5/0'	'236650/10/0'	15	dominant
Union#H33#H33 Retinal detachments and breaks	21-42432124-G-A	'UBASH3A'	missense_variant	5	7269	10	236651	5.5e-05	16.2781	5.5624	47.637	0.0003437	2.11e-05	'7269/5/0'	'236651/10/0'	15	dominant
Union#H33#H33 Retinal detachments and breaks	4-103176967-T-G	'CENPE'	missense_variant	5	14541	10	473310	5.5e-05	16.275	5.5621	47.622	0.0003437	2.11e-05	'7268/5/0'	'236650/10/0'	15	allelic
Union#H33#H33 Retinal detachments and breaks	1-107057608-G-C	'PRMT6'	missense_variant	5	7269	10	236649	5.5e-05	16.278	5.5624	47.6366	0.0003437	2.11e-05	'7269/5/0'	'236649/10/0'	15	dominant
Union#H33#H33 Retinal detachments and breaks	17-5462301-GGGAAGTTTCCCTCATACTTTCAGA-G	'DHX33'	frameshift_variant	5	7269	10	236646	5.5e-05	16.2778	5.5623	47.636	0.0003437	2.11e-05	'7269/5/0'	'236646/10/0'	15	dominant
Union#H33#H33 Retinal detachments and breaks	22-30525429-T-C	'SEC14L6'	synonymous_variant	5	7269	10	236648	5.5e-05	16.2779	5.5623	47.6364	0.0003437	2.11e-05	'7269/5/0'	'236648/10/0'	15	dominant
Union#H33#H33 Retinal detachments and breaks	5-171392946-TGAC-T	'NPM1'	disruptive_inframe_deletion	5	7269	10	236648	5.5e-05	16.2779	5.5623	47.6364	0.0003437	2.11e-05	'7269/5/0'	'236648/10/0'	15	dominant
Union#H33#H33 Retinal detachments and breaks	9-5732486-T-G	'RIC1'	splice_region_variant	5	7269	10	236647	5.5e-05	16.2778	5.5623	47.6362	0.0003437	2.11e-05	'7269/5/0'	'236647/10/0'	15	dominant
Union#H33#H33 Retinal detachments and breaks	2-218993037-G-T	'CRYBA2'	stop_gained	5	7268	10	236591	5.51e-05	16.2762	5.5618	47.6315	0.0003437	2.11e-05	'7268/5/0'	'236591/10/0'	15	dominant
Union#H33#H33 Retinal detachments and breaks	1-107057608-G-C	'PRMT6'	missense_variant	5	14543	10	473308	5.51e-05	16.2727	5.5613	47.6152	0.0003437	2.11e-05	'7269/5/0'	'236649/10/0'	15	allelic
Union#H33#H33 Retinal detachments and breaks	11-70372486-C-T	'PPFIA1'	synonymous_variant	5	14543	10	473310	5.51e-05	16.2728	5.5613	47.6154	0.0003437	2.11e-05	'7269/5/0'	'236650/10/0'	15	allelic
Union#H33#H33 Retinal detachments and breaks	14-22603945-T-G	'ABHD4'	missense_variant	5	14543	10	473310	5.51e-05	16.2728	5.5613	47.6154	0.0003437	2.11e-05	'7269/5/0'	'236650/10/0'	15	allelic
Union#H33#H33 Retinal detachments and breaks	16-55497018-C-T	'MMP2'	missense_variant	5	14543	10	473310	5.51e-05	16.2728	5.5613	47.6154	0.0003437	2.11e-05	'7269/5/0'	'236650/10/0'	15	allelic
Union#H33#H33 Retinal detachments and breaks	17-5462301-GGGAAGTTTCCCTCATACTTTCAGA-G	'DHX33'	frameshift_variant	5	14543	10	473302	5.51e-05	16.2725	5.5612	47.6146	0.0003437	2.11e-05	'7269/5/0'	'236646/10/0'	15	allelic
Union#H33#H33 Retinal detachments and breaks	21-42432124-G-A	'UBASH3A'	missense_variant	5	14543	10	473312	5.51e-05	16.2728	5.5613	47.6156	0.0003437	2.11e-05	'7269/5/0'	'236651/10/0'	15	allelic
Union#H33#H33 Retinal detachments and breaks	22-30525429-T-C	'SEC14L6'	synonymous_variant	5	14543	10	473306	5.51e-05	16.2726	5.5612	47.615	0.0003437	2.11e-05	'7269/5/0'	'236648/10/0'	15	allelic
Union#H33#H33 Retinal detachments and breaks	5-171392946-TGAC-T	'NPM1'	disruptive_inframe_deletion	5	14543	10	473306	5.51e-05	16.2726	5.5612	47.615	0.0003437	2.11e-05	'7269/5/0'	'236648/10/0'	15	allelic
Union#H33#H33 Retinal detachments and breaks	9-5732486-T-G	'RIC1'	splice_region_variant	5	14543	10	473304	5.51e-05	16.2726	5.5612	47.6148	0.0003437	2.11e-05	'7269/5/0'	'236647/10/0'	15	allelic
Union#H33#H33 Retinal detachments and breaks	2-218993037-G-T	'CRYBA2'	stop_gained	5	14541	10	473192	5.51e-05	16.271	5.5607	47.6101	0.0003437	2.11e-05	'7268/5/0'	'236591/10/0'	15	allelic
Union#H33#H33 Retinal detachments and breaks	19-2223370-C-T	'DOT1L'	synonymous_variant	7	7267	27	236633	5.54e-05	8.4422	3.6752	19.3924	0.0004812	5.7e-05	'7267/7/0'	'236633/27/0'	34	dominant
Union#H33#H33 Retinal detachments and breaks	1-248180671-G-C	'OR2M2'	missense_variant	7	7267	27	236628	5.54e-05	8.442	3.6751	19.392	0.0004812	5.71e-05	'7267/7/0'	'236628/27/0'	34	dominant
Union#H33#H33 Retinal detachments and breaks	19-2223370-C-T	'DOT1L'	synonymous_variant	7	14541	27	473293	5.54e-05	8.4386	3.6742	19.381	0.0004812	5.7e-05	'7267/7/0'	'236633/27/0'	34	allelic
Union#H33#H33 Retinal detachments and breaks	1-248180671-G-C	'OR2M2'	missense_variant	7	14541	27	473283	5.54e-05	8.4384	3.6741	19.3806	0.0004812	5.71e-05	'7267/7/0'	'236628/27/0'	34	allelic
Union#H33#H33 Retinal detachments and breaks	15-73927205-G-T	'LOXL1'	missense_variant	4219	3048	131640	104790	5.89e-05	1.1019	1.051	1.1552	0.3536	0.335	'3048/3299/920'	'104790/104859/26781'	135859	dominant
Union#H33#H33 Retinal detachments and breaks	14-29927384-C-G	'PRKD1'	synonymous_variant	8	7249	38	236046	5.91e-05	6.8553	3.1971	14.6994	0.0005512	8.05e-05	'7249/8/0'	'236046/38/0'	46	dominant
Union#H33#H33 Retinal detachments and breaks	14-29927384-C-G	'PRKD1'	synonymous_variant	8	14506	38	472130	5.91e-05	6.852	3.1961	14.6898	0.0005512	8.05e-05	'7249/8/0'	'236046/38/0'	46	allelic
Union#H33#H33 Retinal detachments and breaks	1-235810533-A-G	'LYST'	synonymous_variant&splice_region_variant	6	7267	18	236640	5.94e-05	10.8545	4.3074	27.3532	0.0004125	3.8e-05	'7267/6/0'	'236640/18/0'	24	dominant
Union#H33#H33 Retinal detachments and breaks	7-72278687-A-G	'CALN1'	synonymous_variant&splice_region_variant	6	7267	18	236639	5.94e-05	10.8545	4.3074	27.353	0.0004125	3.8e-05	'7267/6/0'	'236639/18/0'	24	dominant
Union#H33#H33 Retinal detachments and breaks	1-235810533-A-G	'LYST'	synonymous_variant&splice_region_variant	6	14540	18	473298	5.94e-05	10.8505	4.3064	27.3389	0.0004125	3.8e-05	'7267/6/0'	'236640/18/0'	24	allelic
Union#H33#H33 Retinal detachments and breaks	7-72278687-A-G	'CALN1'	synonymous_variant&splice_region_variant	6	14540	18	473296	5.94e-05	10.8504	4.3064	27.3388	0.0004125	3.8e-05	'7267/6/0'	'236639/18/0'	24	allelic
Union#H33#H33 Retinal detachments and breaks	16-72076738-C-A	'HPR'	missense_variant	6	7268	18	236628	5.94e-05	10.8525	4.3066	27.348	0.0115	0.0095	'7113/155/6'	'232183/4445/18'	24	recessive
Union#H33#H33 Retinal detachments and breaks	9-21334723-T-G	'KLHL9'	missense_variant	6	7268	18	236630	5.94e-05	10.8526	4.3066	27.3482	0.0004124	3.8e-05	'7268/6/0'	'236630/18/0'	24	dominant
Union#H33#H33 Retinal detachments and breaks	11-119359254-G-A	'USP2'	synonymous_variant	3877	3390	120476	115944	5.95e-05	1.1006	1.0503	1.1534	0.2712	0.2861	'552/2838/3877'	'19358/96586/120476'	124353	recessive
Union#H33#H33 Retinal detachments and breaks	9-21334723-T-G	'KLHL9'	missense_variant	6	14542	18	473278	5.95e-05	10.8485	4.3057	27.334	0.0004124	3.8e-05	'7268/6/0'	'236630/18/0'	24	allelic
Union#H33#H33 Retinal detachments and breaks	X-18893578-C-T	'PHKA2'	synonymous_variant	8	7181	38	233560	5.95e-05	6.8473	3.1933	14.6823	0.000771	0.0001127	'3184/3/0/3997/5'	'103642/24/0/129918/14'	46	dominant
Union#H33#H33 Retinal detachments and breaks	19-16993429-T-C	'CPAMD8'	missense_variant	279	14265	7066	466218	5.99e-05	1.2905	1.1436	1.4562	0.0192	0.0149	'6997/271/4'	'229626/6966/50'	7345	allelic
Union#H33#H33 Retinal detachments and breaks	11-92801276-A-G	'FAT3'	missense_variant	7059	209	231529	5089	6.09e-05	0.7424	0.6452	0.8542	0.1609	0.1465	'209/1921/5138'	'5089/59135/172394'	238588	dominant
Union#H33#H33 Retinal detachments and breaks	11-92798190-A-G	'FAT3'	missense_variant	7050	221	231178	5419	6.13e-05	0.7478	0.6523	0.8572	0.1665	0.1511	'221/1979/5071'	'5419/60666/170512'	238228	dominant
Union#H33#H33 Retinal detachments and breaks	8-23005364-G-A	'RHOBTB2'	splice_region_variant	240	7033	10016	226620	6.14e-05	0.7721	0.6778	0.8795	0.0167	0.0214	'7033/237/3'	'226620/9910/106'	10256	dominant
Union#H33#H33 Retinal detachments and breaks	8-138594184-A-T	'COL22A1'	missense_variant	47	7227	2642	234009	6.23e-05	0.576	0.4313	0.7693	0.0032	0.0056	'7227/47/0'	'234009/2636/6'	2689	dominant
Union#H33#H33 Retinal detachments and breaks	4-87616080-A-AGCGATAGCAGTGACAGCAGCG	'DSPP'	disruptive_inframe_insertion	14	14290	122	464408	6.25e-05	3.7294	2.1445	6.4855	0.0009787	0.0002626	'7145/0/7'	'232202/4/59'	136	allelic
Union#H33#H33 Retinal detachments and breaks	20-62195875-A-G	'MTG2'	missense_variant	235	14313	5806	467496	6.26e-05	1.322	1.1591	1.5078	0.0162	0.0123	'7041/231/2'	'230879/5738/34'	6041	allelic
Union#H33#H33 Retinal detachments and breaks	1-228351333-C-T	'OBSCN'	synonymous_variant	45	7229	754	235904	6.32e-05	1.9476	1.4404	2.6334	0.0031	0.0016	'7229/45/0'	'235904/754/0'	799	dominant
Union#H33#H33 Retinal detachments and breaks	1-228351333-C-T	'OBSCN'	synonymous_variant	45	14503	754	472562	6.41e-05	1.9447	1.4389	2.6282	0.0031	0.0016	'7229/45/0'	'235904/754/0'	799	allelic
Union#H33#H33 Retinal detachments and breaks	11-92799511-T-C	'FAT3'	synonymous_variant	5026	2247	168631	67967	6.42e-05	0.9015	0.8571	0.9483	0.1706	0.1559	'234/2013/5026'	'5788/62179/168631'	173657	recessive
Union#H33#H33 Retinal detachments and breaks	11-92799511-T-C	'FAT3'	synonymous_variant	7039	234	230810	5788	6.44e-05	0.7543	0.6605	0.8615	0.1706	0.1559	'234/2013/5026'	'5788/62179/168631'	237849	dominant
Union#H33#H33 Retinal detachments and breaks	2-101450621-T-C	'RFX8'	missense_variant	5019	2253	168434	68181	6.51e-05	0.9018	0.8574	0.9485	0.1679	0.1566	'189/2064/5019'	'5938/62243/168434'	173453	recessive
Union#H33#H33 Retinal detachments and breaks	4-87495071-A-G	'SPARCL1'	synonymous_variant	2721	4538	83238	153250	6.58e-05	1.1039	1.0519	1.1585	0.3921	0.4069	'1154/3384/2721'	'39208/114042/83238'	85959	recessive
Union#H33#H33 Retinal detachments and breaks	8-138594184-A-T	'COL22A1'	missense_variant	47	14501	2648	470654	6.6e-05	0.5761	0.4315	0.769	0.0032	0.0056	'7227/47/0'	'234009/2636/6'	2695	allelic
Union#H33#H33 Retinal detachments and breaks	1-26284400-A-C	'UBXN11'	missense_variant	13758	794	443765	29623	6.68e-05	1.1567	1.0758	1.2436	0.0546	0.0626	'28/738/6510'	'905/27813/207976'	457523	allelic
Union#H33#H33 Retinal detachments and breaks	3-193464982-C-T	'ATP13A4'	synonymous_variant	7	7267	28	236630	6.74e-05	8.1406	3.5547	18.6424	0.0004812	5.92e-05	'7267/7/0'	'236630/28/0'	35	dominant
Union#H33#H33 Retinal detachments and breaks	3-193464982-C-T	'ATP13A4'	synonymous_variant	7	14541	28	473288	6.75e-05	8.1371	3.5538	18.6315	0.0004812	5.92e-05	'7267/7/0'	'236630/28/0'	35	allelic
Union#H33#H33 Retinal detachments and breaks	15-89585761-C-T	'TICRR'	synonymous_variant	37	7237	576	236080	6.79e-05	2.0955	1.5016	2.9242	0.0025	0.0012	'7237/37/0'	'236080/576/0'	613	dominant
Union#H33#H33 Retinal detachments and breaks	15-89585761-C-T	'TICRR'	synonymous_variant	37	14511	576	472736	6.87e-05	2.0927	1.5002	2.9191	0.0025	0.0012	'7237/37/0'	'236080/576/0'	613	allelic
Union#H33#H33 Retinal detachments and breaks	12-5494484-C-T	'NTF3'	synonymous_variant	36	7238	2163	234491	6.87e-05	0.5392	0.3876	0.7502	0.0025	0.0046	'7238/36/0'	'234491/2155/8'	2199	dominant
Union#H33#H33 Retinal detachments and breaks	6-149662080-G-A	'LATS1'	synonymous_variant	4016	3250	136215	100181	6.99e-05	0.9088	0.8671	0.9525	0.3317	0.3488	'3250/3212/804'	'100181/107539/28676'	140231	dominant
Union#H33#H33 Retinal detachments and breaks	6-149632845-C-T	'KATNA1'	synonymous_variant	3986	3271	135370	100974	7.04e-05	0.909	0.8673	0.9527	0.3287	0.3462	'3271/3201/785'	'100974/107114/28256'	139356	dominant
Union#H33#H33 Retinal detachments and breaks	16-69929452-G-A	'WWP2'	synonymous_variant	6660	609	219655	16867	7.13e-05	0.8398	0.7718	0.9137	0.2779	0.2658	'609/2822/3838'	'16867/92001/127654'	226315	dominant
Union#H33#H33 Retinal detachments and breaks	12-5494484-C-T	'NTF3'	synonymous_variant	36	14512	2171	471137	7.21e-05	0.5383	0.3871	0.7487	0.0025	0.0046	'7238/36/0'	'234491/2155/8'	2207	allelic
Union#H33#H33 Retinal detachments and breaks	11-65871248-G-A	'EFEMP2'	synonymous_variant	7578	6958	238692	234336	7.29e-05	1.0692	1.0345	1.1051	0.4787	0.4954	'1670/3618/1980'	'58334/117668/60512'	246270	allelic
Union#H33#H33 Retinal detachments and breaks	17-81647906-T-TTAAC	'TSPAN10'	frameshift_variant	1043	6069	30160	201303	7.35e-05	1.1471	1.0729	1.2263	0.3673	0.354	'2931/3138/1043'	'97733/103570/30160'	31203	recessive
Union#H33#H33 Retinal detachments and breaks	16-69936426-A-G	'WWP2'	synonymous_variant	6665	604	219795	16727	7.38e-05	0.8398	0.7715	0.9141	0.2777	0.2646	'604/2829/3836'	'16727/91704/128091'	226460	dominant
Union#H33#H33 Retinal detachments and breaks	20-62195875-A-G	'MTG2'	missense_variant	233	7041	5772	230879	7.39e-05	1.3237	1.1587	1.5121	0.0162	0.0123	'7041/231/2'	'230879/5738/34'	6005	dominant
Union#H33#H33 Retinal detachments and breaks	3-64160083-T-C	'PRICKLE2'	splice_region_variant	991	6272	36225	200215	7.55e-05	0.8733	0.8159	0.9347	0.3821	0.3907	'2703/3569/991'	'87898/112317/36225'	37216	recessive
Union#H33#H33 Retinal detachments and breaks	6-149683643-A-G	'LATS1'	synonymous_variant	4016	3245	136294	100137	7.68e-05	0.9093	0.8675	0.953	0.332	0.3489	'3245/3211/805'	'100137/107600/28694'	140310	dominant
Union#H33#H33 Retinal detachments and breaks	11-20397645-C-A	'PRMT3'	missense_variant	5	7269	11	236649	7.81e-05	14.7981	5.1402	42.6022	0.0003437	2.32e-05	'7269/5/0'	'236649/11/0'	16	dominant
Union#H33#H33 Retinal detachments and breaks	2-11592878-C-T	'GREB1'	missense_variant	5	7269	11	236649	7.81e-05	14.7981	5.1402	42.6022	0.0003437	2.32e-05	'7269/5/0'	'236649/11/0'	16	dominant
Union#H33#H33 Retinal detachments and breaks	11-20397645-C-A	'PRMT3'	missense_variant	5	14543	11	473309	7.81e-05	14.7934	5.1393	42.583	0.0003437	2.32e-05	'7269/5/0'	'236649/11/0'	16	allelic
Union#H33#H33 Retinal detachments and breaks	2-11592878-C-T	'GREB1'	missense_variant	5	14543	11	473309	7.81e-05	14.7934	5.1393	42.583	0.0003437	2.32e-05	'7269/5/0'	'236649/11/0'	16	allelic
Union#H33#H33 Retinal detachments and breaks	17-40769811-G-A	'KRT26'	synonymous_variant	9	7265	52	236607	7.92e-05	5.6368	2.7768	11.4423	0.0006186	0.0001099	'7265/9/0'	'236607/52/0'	61	dominant
Union#H33#H33 Retinal detachments and breaks	17-40769811-G-A	'KRT26'	synonymous_variant	9	14539	52	473266	7.93e-05	5.6339	2.776	11.4342	0.0006186	0.0001099	'7265/9/0'	'236607/52/0'	61	allelic
Union#H33#H33 Retinal detachments and breaks	14-74072618-AAAAC-A	'ALDH6A1'	splice_region_variant	134	14414	3028	470236	7.98e-05	1.4437	1.2134	1.7178	0.0092	0.0064	'7141/132/1'	'233615/3006/11'	3162	allelic
Union#H33#H33 Retinal detachments and breaks	2-240989811-A-G	'CROCC2'	missense_variant	8650	5896	288971	184039	7.99e-05	0.9344	0.9035	0.9663	0.4053	0.3891	'1181/3534/2558'	'35645/112749/88111'	297621	allelic
Union#H33#H33 Retinal detachments and breaks	6-149889545-G-A	'RAET1E'	missense_variant	4451	2818	150178	86307	8.01e-05	0.9077	0.8653	0.9523	0.3825	0.3953	'2818/3341/1110'	'86307/113401/36777'	154629	dominant
Union#H33#H33 Retinal detachments and breaks	8-23005364-G-A	'RHOBTB2'	splice_region_variant	243	14303	10122	463150	8.01e-05	0.7774	0.6838	0.8838	0.0167	0.0214	'7033/237/3'	'226620/9910/106'	10365	allelic
Union#H33#H33 Retinal detachments and breaks	1-228333301-C-A	'OBSCN'	synonymous_variant	41	7233	664	235996	8.02e-05	2.0147	1.4684	2.7641	0.0028	0.0014	'7233/41/0'	'235996/664/0'	705	dominant
Union#H33#H33 Retinal detachments and breaks	15-25370836-A-G	'UBE3A'	synonymous_variant	12	7262	94	236562	8.04e-05	4.1586	2.2793	7.5871	0.0008249	0.0001986	'7262/12/0'	'236562/94/0'	106	dominant
Union#H33#H33 Retinal detachments and breaks	19-31278460-C-T	'TSHZ3'	missense_variant	57	7217	1043	235611	8.06e-05	1.7841	1.3652	2.3316	0.0039	0.0022	'7217/57/0'	'235611/1043/0'	1100	dominant
Union#H33#H33 Retinal detachments and breaks	15-25370836-A-G	'UBE3A'	synonymous_variant	12	14536	94	473218	8.06e-05	4.1559	2.2784	7.5807	0.0008249	0.0001986	'7262/12/0'	'236562/94/0'	106	allelic
Union#H33#H33 Retinal detachments and breaks	1-228333301-C-A	'OBSCN'	synonymous_variant	41	14507	664	472656	8.12e-05	2.0118	1.4669	2.759	0.0028	0.0014	'7233/41/0'	'235996/664/0'	705	allelic
Union#H33#H33 Retinal detachments and breaks	7-75056017-A-G	'RCC1L'	missense_variant	7	7267	29	236627	8.15e-05	7.8598	3.4419	17.948	0.0004812	6.13e-05	'7267/7/0'	'236627/29/0'	36	dominant
Union#H33#H33 Retinal detachments and breaks	7-75056017-A-G	'RCC1L'	missense_variant	7	14541	29	473283	8.16e-05	7.8565	3.4411	17.9375	0.0004812	6.13e-05	'7267/7/0'	'236627/29/0'	36	allelic
Union#H33#H33 Retinal detachments and breaks	19-31278460-C-T	'TSHZ3'	missense_variant	57	14491	1043	472265	8.22e-05	1.7811	1.3635	2.3264	0.0039	0.0022	'7217/57/0'	'235611/1043/0'	1100	allelic
Union#H33#H33 Retinal detachments and breaks	11-119359254-G-A	'USP2'	synonymous_variant	10592	3942	337538	135302	8.36e-05	1.0771	1.0378	1.1178	0.2712	0.2861	'552/2838/3877'	'19358/96586/120476'	348130	allelic
Union#H33#H33 Retinal detachments and breaks	6-39073726-A-C	'GLP1R'	missense_variant	2506	4765	76298	160210	8.37e-05	1.1043	1.0514	1.1599	0.4167	0.4322	'1295/3470/2506'	'44245/115965/76298'	78804	recessive
Union#H33#H33 Retinal detachments and breaks	1-3632268-G-C	'WRAP73'	missense_variant	927	6347	26594	210029	8.39e-05	1.1535	1.0754	1.2372	0.0652	0.0579	'6347/906/21'	'210029/25787/807'	27521	dominant
Union#H33#H33 Retinal detachments and breaks	3-127022168-G-A	'PLXNA1'	synonymous_variant	837	6436	23833	212808	8.49e-05	1.1612	1.0792	1.2495	0.0593	0.0518	'6436/812/25'	'212808/23155/678'	24670	dominant
Union#H33#H33 Retinal detachments and breaks	3-127022168-G-A	'PLXNA1'	synonymous_variant	862	13684	24511	448771	8.67e-05	1.1533	1.0753	1.237	0.0593	0.0518	'6436/812/25'	'212808/23155/678'	25373	allelic
Union#H33#H33 Retinal detachments and breaks	2-3681661-G-T	'ALLC'	missense_variant	50	7224	873	235781	8.7e-05	1.8693	1.4044	2.4882	0.0034	0.0019	'7224/50/0'	'235781/870/3'	923	dominant
Union#H33#H33 Retinal detachments and breaks	4-73098353-C-T	'ANKRD17'	missense_variant	4	7269	5	236642	8.82e-05	26.044	6.992	97.0088	0.000275	1.06e-05	'7269/4/0'	'236642/5/0'	9	dominant
Union#H33#H33 Retinal detachments and breaks	1-232805663-C-T	'MAP10'	missense_variant	4	7270	5	236655	8.83e-05	26.0418	6.9915	97.0007	0.000275	1.06e-05	'7270/4/0'	'236655/5/0'	9	dominant
Union#H33#H33 Retinal detachments and breaks	10-47350893-A-G	'RBP3'	synonymous_variant	4	7270	5	236655	8.83e-05	26.0418	6.9915	97.0007	0.000275	1.06e-05	'7270/4/0'	'236655/5/0'	9	dominant
Union#H33#H33 Retinal detachments and breaks	2-11616640-C-T	'GREB1'	missense_variant	4	7270	5	236656	8.83e-05	26.0419	6.9915	97.0012	0.000275	1.06e-05	'7270/4/0'	'236656/5/0'	9	dominant
Union#H33#H33 Retinal detachments and breaks	9-116187844-C-T	'PAPPA'	missense_variant	4	7270	5	236656	8.83e-05	26.0419	6.9915	97.0012	0.000275	1.06e-05	'7270/4/0'	'236656/5/0'	9	dominant
Union#H33#H33 Retinal detachments and breaks	11-56490689-G-A	'OR5M8'	missense_variant	4	7270	5	236653	8.83e-05	26.0416	6.9914	96.9999	0.000275	1.06e-05	'7270/4/0'	'236653/5/0'	9	dominant
Union#H33#H33 Retinal detachments and breaks	15-71811809-C-T	'NR2E3'	missense_variant	4	7270	5	236653	8.83e-05	26.0416	6.9914	96.9999	0.000275	1.06e-05	'7270/4/0'	'236653/5/0'	9	dominant
Union#H33#H33 Retinal detachments and breaks	4-73098353-C-T	'ANKRD17'	missense_variant	4	14542	5	473289	8.83e-05	26.0371	6.9909	96.9731	0.000275	1.06e-05	'7269/4/0'	'236642/5/0'	9	allelic
Union#H33#H33 Retinal detachments and breaks	6-17540979-G-A	'CAP2'	missense_variant	4	7270	5	236652	8.83e-05	26.0415	6.9914	96.9995	0.000275	1.06e-05	'7270/4/0'	'236652/5/0'	9	dominant
Union#H33#H33 Retinal detachments and breaks	8-42472272-C-T	'SLC20A2'	missense_variant	4	7270	5	236654	8.83e-05	26.0417	6.9914	97.0003	0.000275	1.06e-05	'7270/4/0'	'236654/5/0'	9	dominant
Union#H33#H33 Retinal detachments and breaks	9-379924-T-C	'DOCK8'	missense_variant	4	7270	5	236653	8.83e-05	26.0416	6.9914	96.9999	0.000275	1.06e-05	'7270/4/0'	'236653/5/0'	9	dominant
Union#H33#H33 Retinal detachments and breaks	9-21141363-G-A	'IFNW1'	stop_gained	4	7270	5	236653	8.83e-05	26.0416	6.9914	96.9999	0.000275	1.06e-05	'7270/4/0'	'236653/5/0'	9	dominant
Union#H33#H33 Retinal detachments and breaks	2-11616640-C-T	'GREB1'	missense_variant	4	14544	5	473317	8.83e-05	26.035	6.9904	96.9655	0.000275	1.06e-05	'7270/4/0'	'236656/5/0'	9	allelic
Union#H33#H33 Retinal detachments and breaks	9-116187844-C-T	'PAPPA'	missense_variant	4	14544	5	473317	8.83e-05	26.035	6.9904	96.9655	0.000275	1.06e-05	'7270/4/0'	'236656/5/0'	9	allelic
Union#H33#H33 Retinal detachments and breaks	1-232805663-C-T	'MAP10'	missense_variant	4	14544	5	473315	8.83e-05	26.0349	6.9903	96.965	0.000275	1.06e-05	'7270/4/0'	'236655/5/0'	9	allelic
Union#H33#H33 Retinal detachments and breaks	10-47350893-A-G	'RBP3'	synonymous_variant	4	14544	5	473315	8.83e-05	26.0349	6.9903	96.965	0.000275	1.06e-05	'7270/4/0'	'236655/5/0'	9	allelic
Union#H33#H33 Retinal detachments and breaks	11-56490689-G-A	'OR5M8'	missense_variant	4	14544	5	473311	8.83e-05	26.0347	6.9903	96.9642	0.000275	1.06e-05	'7270/4/0'	'236653/5/0'	9	allelic
Union#H33#H33 Retinal detachments and breaks	15-71811809-C-T	'NR2E3'	missense_variant	4	14544	5	473311	8.83e-05	26.0347	6.9903	96.9642	0.000275	1.06e-05	'7270/4/0'	'236653/5/0'	9	allelic
Union#H33#H33 Retinal detachments and breaks	6-17540979-G-A	'CAP2'	missense_variant	4	14544	5	473309	8.83e-05	26.0346	6.9902	96.9638	0.000275	1.06e-05	'7270/4/0'	'236652/5/0'	9	allelic
Union#H33#H33 Retinal detachments and breaks	8-42472272-C-T	'SLC20A2'	missense_variant	4	14544	5	473313	8.83e-05	26.0348	6.9903	96.9646	0.000275	1.06e-05	'7270/4/0'	'236654/5/0'	9	allelic
Union#H33#H33 Retinal detachments and breaks	9-379924-T-C	'DOCK8'	missense_variant	4	14544	5	473311	8.83e-05	26.0347	6.9903	96.9642	0.000275	1.06e-05	'7270/4/0'	'236653/5/0'	9	allelic
Union#H33#H33 Retinal detachments and breaks	9-21141363-G-A	'IFNW1'	stop_gained	4	14544	5	473311	8.83e-05	26.0347	6.9903	96.9642	0.000275	1.06e-05	'7270/4/0'	'236653/5/0'	9	allelic
Union#H33#H33 Retinal detachments and breaks	X-153909853-G-A	'ARHGAP4'	missense_variant	4	7215	5	234740	8.84e-05	26.028	6.9877	96.9494	0.0003844	2.96e-05	'3187/0/0/4028/4'	'103661/5/0/131074/5'	9	recessive
Union#H33#H33 Retinal detachments and breaks	X-133217373-A-C	'TFDP3'	missense_variant	4	7148	5	231941	8.93e-05	25.9587	6.9691	96.6915	0.0003869	1.49e-05	'3186/1/0/3962/3'	'103662/3/0/128279/2'	9	dominant
Union#H33#H33 Retinal detachments and breaks	1-248626313-T-C	'OR2T11'	synonymous_variant	4	7077	5	229419	8.96e-05	25.934	6.9625	96.5998	0.0002824	1.31e-05	'7077/4/0'	'229419/4/1'	9	dominant
Union#H33#H33 Retinal detachments and breaks	2-3681661-G-T	'ALLC'	missense_variant	50	14498	876	472432	9.1e-05	1.8599	1.398	2.4744	0.0034	0.0019	'7224/50/0'	'235781/870/3'	926	allelic
Union#H33#H33 Retinal detachments and breaks	4-139889931-TGCTGCTGCTGC-T	'MAML3'	frameshift_variant	5688	1561	189487	46359	9.13e-05	0.8915	0.8422	0.9437	0.1139	0.1043	'91/1470/5688'	'2852/43507/189487'	195175	recessive
Union#H33#H33 Retinal detachments and breaks	14-74072618-AAAAC-A	'ALDH6A1'	splice_region_variant	133	7141	3017	233615	9.17e-05	1.4422	1.2103	1.7184	0.0092	0.0064	'7141/132/1'	'233615/3006/11'	3150	dominant
Union#H33#H33 Retinal detachments and breaks	5-146263485-G-A	'RBM27'	splice_region_variant	4870	9670	165796	307088	9.23e-05	0.9328	0.9008	0.966	0.3349	0.3506	'3209/3252/809'	'99697/107694/29051'	170666	allelic
Union#H33#H33 Retinal detachments and breaks	15-22903719-C-T	'CYFIP1'	missense_variant	8	7263	41	236611	9.4e-05	6.3566	2.979	13.5639	0.0005501	8.66e-05	'7263/8/0'	'236611/41/0'	49	dominant
Union#H33#H33 Retinal detachments and breaks	15-22903719-C-T	'CYFIP1'	missense_variant	8	14534	41	473263	9.41e-05	6.3537	2.9781	13.5552	0.0005501	8.66e-05	'7263/8/0'	'236611/41/0'	49	allelic
Union#H33#H33 Retinal detachments and breaks	1-179662107-G-A	'TDRD5'	missense_variant	3217	11327	111190	361862	9.47e-05	0.9243	0.8883	0.9618	0.2212	0.235	'4414/2499/359'	'138500/84862/13164'	114407	allelic
Union#H33#H33 Retinal detachments and breaks	1-62207596-TAAATC-T	'L1TD1'	frameshift_variant	6	7268	20	236639	9.66e-05	9.7677	3.9214	24.33	0.0004124	4.23e-05	'7268/6/0'	'236639/20/0'	26	dominant
Union#H33#H33 Retinal detachments and breaks	1-62207596-TAAATC-T	'L1TD1'	frameshift_variant	6	14542	20	473298	9.66e-05	9.7641	3.9205	24.3174	0.0004124	4.23e-05	'7268/6/0'	'236639/20/0'	26	allelic
Union#H33#H33 Retinal detachments and breaks	15-75210785-C-T	'C15orf39'	missense_variant	41	7233	676	235982	9.73e-05	1.9788	1.4425	2.7145	0.0028	0.0014	'7233/41/0'	'235982/676/0'	717	dominant
Union#H33#H33 Retinal detachments and breaks	1-40831255-C-T	'KCNQ4'	synonymous_variant	7	7267	30	236620	9.8e-05	7.5975	3.336	17.3028	0.0004812	6.34e-05	'7267/7/0'	'236620/30/0'	37	dominant
Union#H33#H33 Retinal detachments and breaks	13-28256452-G-A	'PAN3'	synonymous_variant	7	7267	30	236618	9.8e-05	7.5975	3.336	17.3026	0.0004812	6.34e-05	'7267/7/0'	'236618/30/0'	37	dominant
Union#H33#H33 Retinal detachments and breaks	1-40831255-C-T	'KCNQ4'	synonymous_variant	7	14541	30	473270	9.81e-05	7.5944	3.3352	17.2927	0.0004812	6.34e-05	'7267/7/0'	'236620/30/0'	37	allelic
Union#H33#H33 Retinal detachments and breaks	13-28256452-G-A	'PAN3'	synonymous_variant	7	14541	30	473266	9.81e-05	7.5943	3.3352	17.2925	0.0004812	6.34e-05	'7267/7/0'	'236618/30/0'	37	allelic
Union#H33#H33 Retinal detachments and breaks	15-75210785-C-T	'C15orf39'	missense_variant	41	14507	676	472640	9.85e-05	1.976	1.4411	2.7095	0.0028	0.0014	'7233/41/0'	'235982/676/0'	717	allelic
