# Supplementary material for: Rare heterozygous missense variants in VSX2 are associated with retinal detachment
Source: PLoS Genet. 2026 Feb 3;22(2):e1012027. doi: 10.1371/journal.pgen.1012027 (PMC12890223; doi:10.1371/journal.pgen.1012027)
Supplement: S3 Table — (XLSX) [file pgen.1012027.s008.xlsx]

## Sheet: S3_Table - EUR collapsing
Phenotype	Gene	NoQualCtrl	QualCtrl	NoQualCase	QualCase	CtrlFreq	CaseFreq	pValue	oddsRatio	oddsLCI	oddsUCI	model
Union#H33#H33 Retinal detachments and breaks	COL2A1	236739	2	7266	10	8.44805e-06	0.00137438	3.45e-14	162.909	35.6875	743.657	ptv
Union#H33#H33 Retinal detachments and breaks	COL2A1	236526	215	7246	30	0.000908165	0.00412314	8.761e-11	4.5547	3.1064	6.6784	URmtr
Union#H33#H33 Retinal detachments and breaks	VSX2	236107	634	7222	54	0.00267803	0.00742166	2.392e-10	2.7846	2.107	3.68	flexnonsynmtr
Union#H33#H33 Retinal detachments and breaks	COL2A1	236286	455	7236	40	0.00192193	0.00549753	2.116e-08	2.8707	2.0761	3.9695	UR
Union#H33#H33 Retinal detachments and breaks	VSX2	235828	913	7217	59	0.00385654	0.00810885	5.751e-07	2.1116	1.6212	2.7505	flexdmg
Union#H33#H33 Retinal detachments and breaks	EPB41L2	236633	108	7261	15	0.000456195	0.00206157	4.35e-06	4.5263	2.6362	7.7717	rec
Union#H33#H33 Retinal detachments and breaks	COL9A3	236642	99	7262	14	0.000418179	0.00192413	7.457e-06	4.6082	2.6319	8.0685	ptv
Union#H33#H33 Retinal detachments and breaks	UBA3	236133	608	7236	40	0.00256821	0.00549753	2.223e-05	2.1469	1.5577	2.9589	flexdmg
Union#H33#H33 Retinal detachments and breaks	UBA3	236384	357	7248	28	0.00150798	0.00384827	2.666e-05	2.5579	1.7399	3.7606	raredmg
Union#H33#H33 Retinal detachments and breaks	SCGN	236483	258	7254	22	0.0010898	0.00302364	4.351e-05	2.7799	1.7976	4.2989	ptvraredmg
Union#H33#H33 Retinal detachments and breaks	LTBP2	236607	134	7261	15	0.000566019	0.00206157	4.397e-05	3.6477	2.1381	6.223	ptv
Union#H33#H33 Retinal detachments and breaks	COL2A1	234975	1766	7189	87	0.00745963	0.0119571	4.819e-05	1.6102	1.2967	1.9995	ptvraredmg
Union#H33#H33 Retinal detachments and breaks	NNT	234643	2098	7176	100	0.00886201	0.0137438	5.092e-05	1.5585	1.2735	1.9074	flexdmg
Union#H33#H33 Retinal detachments and breaks	OR6B1	236437	304	7252	24	0.0012841	0.00329852	6.252e-05	2.5739	1.6976	3.9027	flexdmg
Union#H33#H33 Retinal detachments and breaks	COL11A1	236664	77	7265	11	0.00032525	0.00151182	6.36e-05	4.6537	2.4731	8.7571	ptv
Union#H33#H33 Retinal detachments and breaks	SCGN	236436	305	7252	24	0.00128833	0.00329852	6.555e-05	2.5655	1.6921	3.8897	flexdmg
Union#H33#H33 Retinal detachments and breaks	UBA3	236356	385	7248	28	0.00162625	0.00384827	6.581e-05	2.3716	1.6148	3.4831	ptvraredmg
Union#H33#H33 Retinal detachments and breaks	VSX2	236400	341	7250	26	0.00144039	0.00357339	6.926e-05	2.4862	1.6674	3.7069	raredmgmtr
Union#H33#H33 Retinal detachments and breaks	SERPINB7	236141	600	7238	38	0.00253442	0.00522265	9.037e-05	2.0663	1.4874	2.8704	flexnonsynmtr
Union#H33#H33 Retinal detachments and breaks	CRYBA2	236660	81	7265	11	0.000342146	0.00151182	9.58e-05	4.4238	2.3555	8.3082	ptv
Union#H33#H33 Retinal detachments and breaks	SPINT4	236711	30	7269	7	0.000126721	0.000962067	9.791e-05	7.5984	3.3364	17.3047	UR
