# Supplementary material for: Rare heterozygous missense variants in VSX2 are associated with retinal detachment
Source: PLoS Genet. 2026 Feb 3;22(2):e1012027. doi: 10.1371/journal.pgen.1012027 (PMC12890223; doi:10.1371/journal.pgen.1012027)
Supplement: S4 Table — (XLSX) [file pgen.1012027.s009.xlsx]

## Sheet: S4_Table - pan-ancestry
genotype	phenotype	model	OR.CMH	p.CMH	n00.AFR	n01.AFR	n10.AFR	n11.AFR	n00.AMR	n01.AMR	n10.AMR	n11.AMR	n00.ASJ	n01.ASJ	n10.ASJ	n11.ASJ	n00.EAS	n01.EAS	n10.EAS	n11.EAS	n00.NFE	n01.NFE	n10.NFE	n11.NFE	n00.SAS	n01.SAS	n10.SAS	n11.SAS
COL2A1	Union#H33#H33 Retinal detachments and breaks	ptv	175.657	1.5661e-15	4995	0	92	0	497	0	9	0	1462	0	60	1	1437	0	27	0	236739	2	7266	10	4122	0	128	0
COL2A1	Union#H33#H33 Retinal detachments and breaks	URmtr	4.35642	1.1608e-10	4985	10	92	0	497	0	9	0	1460	2	60	1	1437	0	27	0	236526	215	7246	30	4114	8	128	0
VSX2	Union#H33#H33 Retinal detachments and breaks	flexnonsynmtr	2.73065	3.14609e-10	4973	22	92	0	496	1	9	0	1462	0	61	0	1432	5	27	0	236107	634	7222	54	4115	7	127	1
COL2A1	Union#H33#H33 Retinal detachments and breaks	UR	2.76705	3.60927e-08	4983	12	92	0	493	4	9	0	1459	3	60	1	1433	4	27	0	236286	455	7236	40	4110	12	128	0
VSX2	Union#H33#H33 Retinal detachments and breaks	flexdmg	2.03941	1.14951e-06	4960	35	92	0	493	4	9	0	1462	0	61	0	1424	13	27	0	235828	913	7217	59	4106	16	127	1
EPB41L2	Union#H33#H33 Retinal detachments and breaks	rec	4.35816	6.53506e-06	4990	5	92	0	497	0	9	0	1462	0	61	0	1437	0	27	0	236633	108	7261	15	4121	1	128	0
COL9A3	Union#H33#H33 Retinal detachments and breaks	ptv	4.40044	1.19409e-05	4994	1	92	0	497	0	9	0	1462	0	61	0	1437	0	27	0	236642	99	7262	14	4118	4	128	0
LTBP2	Union#H33#H33 Retinal detachments and breaks	ptv	3.79373	1.60029e-05	4991	4	92	0	497	0	9	0	1461	1	61	0	1437	0	26	1	236607	134	7261	15	4122	0	128	0
COL11A1	Union#H33#H33 Retinal detachments and breaks	ptv	4.79671	2.29503e-05	4992	3	92	0	497	0	9	0	1461	1	60	1	1437	0	27	0	236664	77	7265	11	4121	1	128	0
CRYBA2	Union#H33#H33 Retinal detachments and breaks	ptv	4.66581	2.905e-05	4990	5	91	1	497	0	9	0	1462	0	61	0	1437	0	27	0	236660	81	7265	11	4122	0	128	0
SCGN	Union#H33#H33 Retinal detachments and breaks	ptvraredmg	2.76575	3.16723e-05	4985	10	92	0	495	2	9	0	1462	0	61	0	1436	1	27	0	236483	258	7254	22	4117	5	127	1
UBA3	Union#H33#H33 Retinal detachments and breaks	flexdmg	2.11579	3.20151e-05	4988	7	92	0	496	1	9	0	1462	0	61	0	1435	2	27	0	236133	608	7236	40	4104	18	127	1
SERPINB7	Union#H33#H33 Retinal detachments and breaks	flexnonsynmtr	2.08106	3.71226e-05	4978	17	91	1	495	2	9	0	1460	2	61	0	1423	14	27	0	236141	600	7238	38	4102	20	126	2
COL2A1	Union#H33#H33 Retinal detachments and breaks	ptvraredmg	1.6051	4.02168e-05	4953	42	91	1	491	6	9	0	1457	5	60	1	1425	12	25	2	234975	1766	7189	87	4078	44	128	0
UBA3	Union#H33#H33 Retinal detachments and breaks	raredmg	2.45664	4.06116e-05	4988	7	92	0	497	0	9	0	1462	0	61	0	1435	2	27	0	236384	357	7248	28	4113	9	128	0
SLC7A8	Union#H33#H33 Retinal detachments and breaks	UR	2.55966	4.82617e-05	4980	15	91	1	496	1	9	0	1462	0	61	0	1434	3	27	0	236442	299	7254	22	4114	8	126	2
VSX2	Union#H33#H33 Retinal detachments and breaks	raredmgmtr	2.47592	5.14569e-05	4983	12	92	0	496	1	9	0	1462	0	61	0	1433	4	27	0	236400	341	7250	26	4118	4	127	1
INTS4	Union#H33#H33 Retinal detachments and breaks	raredmgmtr	0	7.0972e-05	4992	3	92	0	496	1	9	0	1462	0	61	0	1433	4	27	0	236429	312	7276	0	4106	16	128	0
SCGN	Union#H33#H33 Retinal detachments and breaks	flexdmg	2.49168	9.53632e-05	4976	19	92	0	494	3	9	0	1462	0	61	0	1433	4	27	0	236436	305	7252	24	4116	6	127	1
NNT	Union#H33#H33 Retinal detachments and breaks	flexdmg	1.51862	9.83913e-05	4941	54	90	2	494	3	9	0	1456	6	61	0	1416	21	27	0	234643	2098	7176	100	4080	42	128	0
