# Supplementary material for: Rare heterozygous missense variants in VSX2 are associated with retinal detachment
Source: PLoS Genet. 2026 Feb 3;22(2):e1012027. doi: 10.1371/journal.pgen.1012027 (PMC12890223; doi:10.1371/journal.pgen.1012027)
Supplement: S5 Table — (XLSX) [file pgen.1012027.s010.xlsx]

## Sheet: S5_Table - replication
Dataset	Test	p-value	Odds ratio [95% CI]	# case carriers	#case non-carriers	#control carriers	#control non-carriers	Carrier case frequency	Carrier control frequency
UK Biobank	Collapsing Analysis VSX2 (flexnonsynmtr)	2.4e-10	2.8 [2.1, 3.7]	54	7222	634	236107	0.0074	0.0027
100k Genomes Project	Collapsing Analysis VSX2 (flexnonsynmtr)	0.213	2.4 [0.3, 9.3]	2	342	40	16402	0.0058	0.0024
All of Us	Collapsing Analysis VSX2 (flexnonsynmtr)	0.206	1.7 [0.7, 3.6]	7	980	151	35762	0.0071	0.0042
Meta-analysis	CMH test VSX2 (flexnonsynmtr)	1.4028e-10	2.6 [2.0, 3.3]
UK Biobank	ExWAS VSX2: chr14:74259676:G:T	9.3e-10	5.9 [3.5, 9.5]	21	7253	116	236543	0.0014	0.00025
100k Genomes Project	ExWAS VSX2: chr14:74259676:G:T	0.0113	15.65 [1.5, 87.9]	2	342	6	16057	0.003	0.0002
All of Us	ExWAS VSX2: chr14:74259676:G:T	0.067	5.2 [0.6, 22.7]	2	985	14	35899	0.001	0.0002
Meta-analysis	CMH test VSX2 (chr14:74259676:G:T)	1.1e-11	6.2 [3.8, 9.5]
