# Supplementary material for: Rare heterozygous missense variants in VSX2 are associated with retinal detachment
Source: PLoS Genet. 2026 Feb 3;22(2):e1012027. doi: 10.1371/journal.pgen.1012027 (PMC12890223; doi:10.1371/journal.pgen.1012027)
Supplement: S6 Table — (XLSX) [file pgen.1012027.s011.xlsx]

## Sheet: S6_Table - cocurring phenotypes
phenotype	N cases (among RD cases)	Proportion (among RD cases)	N cases (full cohort)	Proportion (full cohort)
Union#H26#H26 Other cataract	3519	0.483645	48347	0.105228
Union#H579#H57.9 Disorder of eye and adnexa| unspecified	3142	0.431831	66196	0.144077
Union#H35#H35 Other retinal disorders	2974	0.408741	18984	0.0413191
Union#H918#H91.8 Other specified hearing loss	2804	0.385377	170434	0.370953
Union#H330#H33.0 Retinal detachment with retinal break	2753	0.378367	2753	0.00599196
Union#H269#H26.9 Cataract| unspecified	2528	0.347444	34069	0.0741519
Union#H029#H02.9 Disorder of eyelid| unspecified	2170	0.298241	19434	0.0422985
Union#H25#H25 Senile cataract	2048	0.281473	33691	0.0733291
Union#H919#H91.9 Hearing loss| unspecified	2029	0.278862	117688	0.25615
Union#H43#H43 Disorders of vitreous body	1622	0.222925	11060	0.0240723
Union#H332#H33.2 Serous retinal detachment	1618	0.222375	1618	0.00352161
Union#H333#H33.3 Retinal breaks without detachment	1558	0.214129	1558	0.00339102
Union#H251#H25.1 Senile nuclear cataract	1481	0.203546	20462	0.044536
Union#H52#H52 Disorders of refraction and accommodation	1227	0.168637	14245	0.0310045
Union#H40#H40 Glaucoma	971	0.133452	18802	0.0409229
Union#H353#H35.3 Degeneration of macula and posterior pole	916	0.125893	10181	0.0221592
Union#H521#H52.1 Myopia	886	0.12177	3922	0.00853631
Union#H931#H93.1 Tinnitus	726	0.0997801	44486	0.0968247
Union#H438#H43.8 Other disorders of vitreous body	685	0.0941451	2245	0.00488629
Union#H53#H53 Visual disturbances	577	0.0793018	13137	0.0285929
Union#H61#H61 Other disorders of external ear	574	0.0788895	28586	0.062218
Union#H264#H26.4 After-cataract	543	0.0746289	5477	0.0119208
Union#H91#H91 Other hearing loss	486	0.0667949	19852	0.0432083
Union#H10#H10 Conjunctivitis	479	0.0658329	22314	0.0485669
Union#H02#H02 Other disorders of eyelid	440	0.0604728	17145	0.0373164
Union#H409#H40.9 Glaucoma| unspecified	433	0.0595107	8646	0.0188182
Union#H431#H43.1 Vitreous haemorrhage	425	0.0584112	989	0.00215258
Union#H358#H35.8 Other specified retinal disorders	385	0.0529137	2206	0.0048014
Union#H60#H60 Otitis externa	354	0.0486531	20532	0.0446883
Union#H258#H25.8 Other senile cataract	345	0.0474162	9195	0.0200131
Union#H93#H93 Other disorders of ear| not elsewhere classified	337	0.0463167	17651	0.0384178
Union#H04#H04 Disorders of lachrymal system	330	0.0453546	14683	0.0319578
Union#H54#H54 Blindness and low vision	326	0.0448048	3969	0.00863861
Union#H400#H40.0 Glaucoma suspect	304	0.0417812	3470	0.00755252
Union#H250#H25.0 Senile incipient cataract	282	0.0387576	5226	0.0113745
Union#H44#H44 Disorders of globe	264	0.0362837	2024	0.00440528
Union#H92#H92 Otalgia and effusion of ear	261	0.0358714	15051	0.0327588
Union#H268#H26.8 Other specified cataract	255	0.0350467	5002	0.010887
Union#H57#H57 Other disorders of eye and adnexa	251	0.034497	7600	0.0165416
Union#H335#H33.5 Other retinal detachments	241	0.0331226	241	0.000524541
Union#H18#H18 Other disorders of cornea	224	0.0307861	5361	0.0116683
Union#H00#H00 Hordeolum and chalazion	220	0.0302364	11721	0.025511
Union#H354#H35.4 Peripheral retinal degeneration	213	0.0292743	436	0.000948963
Union#H11#H11 Other disorders of conjunctiva	209	0.0287246	8111	0.0176538
Union#H331#H33.1 Retinoschisis and retinal cysts	202	0.0277625	202	0.000439657
Union#H401#H40.1 Primary open-angle glaucoma	199	0.0273502	3638	0.00791818
Union#H259#H25.9 Senile cataract| unspecified	198	0.0272128	3330	0.00724781
Union#H83#H83 Other diseases of inner ear	194	0.026663	11429	0.0248754
Union#H81#H81 Disorders of vestibular function	191	0.0262507	12470	0.0271412
Union#H36#H36 Retinal disorders in diseases classified elsewhere	189	0.0259758	4348	0.00946351
Union#H360#H36.0 Diabetic retinopathy	184	0.0252886	3737	0.00813366
Union#H522#H52.2 Astigmatism	183	0.0251512	7335	0.0159648
Union#H20#H20 Iridocyclitis	182	0.0250137	2718	0.00591578
Union#H433#H43.3 Other vitreous opacities	181	0.0248763	867	0.00188704
Union#H66#H66 Suppurative and unspecified otitis media	177	0.0243266	9561	0.0208097
Union#H90#H90 Conductive and sensorineural hearing loss	170	0.0233645	8549	0.0186071
Union#H31#H31 Other disorders of choroid	164	0.0225399	984	0.0021417
Union#H334#H33.4 Traction detachment of retina	158	0.0217152	158	0.00034389
Union#H442#H44.2 Degenerative myopia	152	0.0208906	480	0.00104473
Union#H01#H01 Other inflammation of eyelid	143	0.0196537	5795	0.0126129
Union#H27#H27 Other disorders of lens	142	0.0195162	713	0.00155186
Union#H21#H21 Other disorders of iris and ciliary body	138	0.0189665	1380	0.0030036
Union#H34#H34 Retinal vascular occlusions	131	0.0180044	2665	0.00580043
Union#H59#H59 Postprocedural disorders of eye and adnexa| not elsewhere classified	124	0.0170423	605	0.00131679
Union#H544#H54.4 Blindness| one eye	123	0.0169049	813	0.00176951
Union#H65#H65 Nonsuppurative otitis media	110	0.0151182	5678	0.0123583
Union#H530#H53.0 Amblyopia ex anopsia	107	0.0147059	1782	0.00387856
Union#H598#H59.8 Other postprocedural disorders of eye and adnexa	107	0.0147059	521	0.00113397
Union#H50#H50 Other strabismus	100	0.0137438	2585	0.0056263
Union#H184#H18.4 Corneal degeneration	85	0.0116822	2523	0.00549136
Union#H041#H04.1 Other disorders of lachrymal gland	81	0.0111325	1834	0.00399174
Union#H47#H47 Other disorders of optic [2nd] nerve and visual pathways	81	0.0111325	1629	0.00354555
Union#H024#H02.4 Ptosis of eyelid	79	0.0108576	2678	0.00582872
Union#H270#H27.0 Aphakia	78	0.0107202	272	0.000592013
Union#H028#H02.8 Other specified disorders of eyelid	76	0.0104453	3471	0.0075547
Union#H540#H54.0 Blindness| both eyes	76	0.0104453	716	0.00155839
Union#H549#H54.9 Unspecified visual impairment (binocular)	73	0.010033	1488	0.00323866
Union#H310#H31.0 Chorioretinal scars	73	0.010033	306	0.000666015
Union#H348#H34.8 Other retinal vascular occlusions	72	0.00989555	1143	0.00248776
Union#H405#H40.5 Glaucoma secondary to other eye disorders	70	0.00962067	288	0.000626838
Union#H538#H53.8 Other visual disturbances	67	0.00920836	1852	0.00403092
Union#H352#H35.2 Other proliferative retinopathy	67	0.00920836	129	0.000280771
Union#H532#H53.2 Diplopia	62	0.00852117	1771	0.00385462
Union#H010#H01.0 Blepharitis	61	0.00838373	1601	0.00348461
Union#H262#H26.2 Complicated cataract	60	0.00824629	186	0.000404833
Union#H350#H35.0 Background retinopathy and retinal vascular changes	59	0.00810885	660	0.0014365
Union#H523#H52.3 Anisometropia and aniseikonia	57	0.00783397	657	0.00142997
Union#H209#H20.9 Iridocyclitis| unspecified	57	0.00783397	594	0.00129285
Union#H16#H16 Keratitis	55	0.0075591	1706	0.00371314
Union#H15#H15 Disorders of sclera	55	0.0075591	1221	0.00265753
Union#H356#H35.6 Retinal haemorrhage	55	0.0075591	258	0.000561542
Union#H402#H40.2 Primary angle-closure glaucoma	52	0.00714678	1785	0.00388509
Union#H531#H53.1 Subjective visual disturbances	48	0.00659703	926	0.00201546
Union#H001#H00.1 Chalazion	46	0.00632216	2308	0.00502341
Union#H359#H35.9 Retinal disorder| unspecified	45	0.00618472	208	0.000452716
Union#H68#H68 Eustachian salpingitis and obstruction	44	0.00604728	2366	0.00514965
Union#H185#H18.5 Hereditary corneal dystrophies	43	0.00590984	862	0.00187616
Union#H357#H35.7 Separation of retinal layers	42	0.0057724	385	0.00083796
Union#H020#H02.0 Entropion and trichiasis of eyelid	40	0.00549753	1507	0.00328002
Union#H72#H72 Perforation of tympanic membrane	39	0.00536009	2047	0.00445534
Union#H534#H53.4 Visual field defects	39	0.00536009	1148	0.00249865
Union#H473#H47.3 Other disorders of optic disk	39	0.00536009	432	0.000940257
Union#H69#H69 Other disorders of Eustachian tube	38	0.00522265	2551	0.0055523
Union#H218#H21.8 Other specified disorders of iris and ciliary body	38	0.00522265	644	0.00140168
Union#H271#H27.1 Dislocation of lens	38	0.00522265	114	0.000248123
Union#H520#H52.0 Hypermetropia	36	0.00494777	844	0.00183698
Union#H05#H05 Disorders of orbit	33	0.00453546	1139	0.00247906
Union#H439#H43.9 Disorder of vitreous body| unspecified	31	0.00426058	74	0.000161062
Union#H539#H53.9 Visual disturbance| unspecified	30	0.00412314	818	0.00178039
Union#H17#H17 Corneal scars and opacities	30	0.00412314	510	0.00111003
Union#H578#H57.8 Other specified disorders of eye and adnexa	30	0.00412314	444	0.000966375
Union#H501#H50.1 Divergent concomitant strabismus	29	0.00398571	588	0.00127979
Union#H278#H27.8 Other specified disorders of lens	29	0.00398571	322	0.000700839
Union#H188#H18.8 Other specified disorders of cornea	28	0.00384827	507	0.0011035
Union#H210#H21.0 Hyphaema	28	0.00384827	95	0.000206769
Union#H023#H02.3 Blepharochalasis	27	0.00371083	1291	0.00280989
Union#H30#H30 Chorioretinal inflammation	27	0.00371083	243	0.000528894
Union#H200#H20.0 Acute and subacute iridocyclitis	27	0.00371083	143	0.000311242
Union#H042#H04.2 Epiphora	26	0.00357339	1610	0.0035042
Union#H911#H91.1 Presbycusis	26	0.00357339	914	0.00198934
Union#H571#H57.1 Ocular pain	26	0.00357339	358	0.000779194
Union#H215#H21.5 Other adhesions and disruptions of iris and ciliary body	26	0.00357339	251	0.000546307
Union#H045#H04.5 Stenosis and insufficiency of lachrymal passages	25	0.00343595	1804	0.00392644
Union#H830#H83.0 Labyrinthitis	25	0.00343595	1397	0.0030406
Union#H318#H31.8 Other specified disorders of choroid	25	0.00343595	209	0.000454893
Union#H182#H18.2 Other corneal oedema	25	0.00343595	190	0.000413539
Union#H021#H02.1 Ectropion of eyelid	24	0.00329852	1085	0.00236152
Union#H547#H54.7 Unspecified visual loss	24	0.00329852	298	0.000648603
Union#H313#H31.3 Choroidal haemorrhage and rupture	24	0.00329852	44	9.57669e-05
Union#H109#H10.9 Conjunctivitis| unspecified	23	0.00316108	960	0.00208946
Union#H349#H34.9 Retinal vascular occlusion| unspecified	23	0.00316108	273	0.00059419
Union#H440#H44.0 Purulent endophthalmitis	23	0.00316108	201	0.000437481
Union#H55#H55 Nystagmus and other irregular eye movements	22	0.00302364	750	0.00163239
Union#H570#H57.0 Anomalies of pupillary function	22	0.00302364	389	0.000846666
Union#H444#H44.4 Hypotony of eye	22	0.00302364	89	0.00019371
Union#H903#H90.3 Sensorineural hearing loss| bilateral	21	0.0028862	990	0.00215475
Union#H74#H74 Other disorders of middle ear and mastoid	21	0.0028862	905	0.00196975
Union#H509#H50.9 Strabismus| unspecified	21	0.0028862	507	0.0011035
Union#H114#H11.4 Other conjunctival vascular disorders and cysts	21	0.0028862	472	0.00102732
14-74259676-G-T	21	0.0028862	279	0.000607249
Union#H408#H40.8 Other glaucoma	21	0.0028862	204	0.00044401
Union#H158#H15.8 Other disorders of sclera	21	0.0028862	61	0.000132768
Union#H342#H34.2 Other retinal artery occlusions	20	0.00274876	334	0.000726958
Union#H811#H81.1 Benign paroxysmal vertigo	19	0.00261132	1493	0.00324954
Union#H80#H80 Otosclerosis	19	0.00261132	1024	0.00222876
Union#H729#H72.9 Perforation of tympanic membrane| unspecified	19	0.00261132	982	0.00213734
Union#H653#H65.3 Chronic mucoid otitis media	19	0.00261132	901	0.00196104
Union#H49#H49 Paralytic strabismus	19	0.00261132	882	0.00191969
Union#H261#H26.1 Traumatic cataract	19	0.00261132	153	0.000333008
Union#H189#H18.9 Disorder of cornea| unspecified	18	0.00247389	189	0.000411362
Union#H46#H46 Optic neuritis	17	0.00233645	528	0.0011492
Union#H160#H16.0 Corneal ulcer	17	0.00233645	300	0.000652956
Union#H441#H44.1 Other endophthalmitis	17	0.00233645	59	0.000128415
Union#H810#H81.0 Meniere's disease	16	0.00219901	1290	0.00280771
Union#H905#H90.5 Sensorineural hearing loss| unspecified	16	0.00219901	1180	0.00256829
Union#H179#H17.9 Corneal scar and opacity| unspecified	16	0.00219901	294	0.000639897
Union#H211#H21.1 Other vascular disorders of iris and ciliary body	16	0.00219901	84	0.000182828
Union#H311#H31.1 Choroidal degeneration	16	0.00219901	79	0.000171945
Union#H309#H30.9 Chorioretinal inflammation| unspecified	16	0.00219901	59	0.000128415
Union#H500#H50.0 Convergent concomitant strabismus	15	0.00206157	339	0.00073784
Union#H113#H11.3 Conjunctival haemorrhage	14	0.00192413	450	0.000979434
Union#H432#H43.2 Crystalline deposits in vitreous body	14	0.00192413	133	0.000289477
Union#H260#H26.0 Infantile| juvenile and presenile cataract	14	0.00192413	88	0.000191534
Union#H212#H21.2 Degeneration of iris and ciliary body	14	0.00192413	83	0.000180651
Union#H73#H73 Other disorders of tympanic membrane	13	0.0017867	735	0.00159974
Union#H659#H65.9 Nonsuppurative otitis media| unspecified	13	0.0017867	484	0.00105344
Union#H470#H47.0 Disorders of optic nerve| not elsewhere classified	13	0.0017867	211	0.000459246
Union#H524#H52.4 Presbyopia	13	0.0017867	128	0.000278595
Union#H669#H66.9 Otitis media| unspecified	12	0.00164926	803	0.00174775
Union#H355#H35.5 Hereditary retinal dystrophy	12	0.00164926	323	0.000703016
Union#H186#H18.6 Keratoconus	12	0.00164926	157	0.000341714
Union#H445#H44.5 Degenerated conditions of globe	12	0.00164926	39	8.48843e-05
Union#H612#H61.2 Impacted cerumen	11	0.00151182	677	0.0014735
Union#H472#H47.2 Optic atrophy	11	0.00151182	186	0.000404833
Union#H180#H18.0 Corneal pigmentations and deposits	11	0.00151182	119	0.000259006
Union#H181#H18.1 Bullous keratopathy	11	0.00151182	82	0.000178475
Union#H599#H59.9 Postprocedural disorder of eye and adnexa| unspecified	11	0.00151182	42	9.14138e-05
Union#H609#H60.9 Otitis externa| unspecified	10	0.00137438	536	0.00116661
Union#H050#H05.0 Acute inflammation of orbit	10	0.00137438	230	0.0005006
Union#H502#H50.2 Vertical strabismus	10	0.00137438	132	0.000287301
Union#H447#H44.7 Retained (old) intraocular foreign body| nonmagnetic	10	0.00137438	43	9.35904e-05
Union#H71#H71 Cholesteatoma of middle ear	9	0.00123694	716	0.00155839
Union#H000#H00.0 Hordeolum and other deep inflammation of eyelid	9	0.00123694	314	0.000683427
Union#H19#H19 Disorders of sclera and cornea in diseases classified elsewhere	9	0.00123694	195	0.000424421
Union#H610#H61.0 Perichondritis of external ear	8	0.00109951	610	0.00132768
Union#H738#H73.8 Other specified disorders of tympanic membrane	8	0.00109951	494	0.0010752
Union#H025#H02.5 Other disorders affecting eyelid function	8	0.00109951	410	0.000892373
Union#H110#H11.0 Pterygium	8	0.00109951	302	0.000657309
Union#H201#H20.1 Chronic iridocyclitis	8	0.00109951	72	0.000156709
Union#H043#H04.3 Acute and unspecified inflammation of lachrymal passages	7	0.000962067	141	0.000306889
Union#H208#H20.8 Other iridocyclitis	7	0.000962067	111	0.000241594
Union#H183#H18.3 Changes in corneal membranes	7	0.000962067	94	0.000204593
Union#H178#H17.8 Other corneal scars and opacities	7	0.000962067	66	0.00014365
Union#H545#H54.5 Low vision| one eye	7	0.000962067	62	0.000134944
Union#H104#H10.4 Chronic conjunctivitis	7	0.000962067	56	0.000121885
Union#H403#H40.3 Glaucoma secondary to eye trauma	7	0.000962067	41	8.92373e-05
Union#H314#H31.4 Choroidal detachment	7	0.000962067	17	3.70008e-05
Union#H902#H90.2 Conductive hearing loss| unspecified	6	0.000824629	458	0.000996846
Union#H663#H66.3 Other chronic suppurative otitis media	6	0.000824629	328	0.000713899
Union#H51#H51 Other disorders of binocular movement	6	0.000824629	243	0.000528894
Union#H58#H58 Other disorders of eye and adnexa in diseases classified elsewhere	6	0.000824629	220	0.000478834
Union#H588#H58.8 Visual disturbances in diseases classified elsewhere	6	0.000824629	215	0.000467952
Union#H164#H16.4 Corneal neovascularisation	6	0.000824629	43	9.35904e-05
Union#H590#H59.0 Vitreous syndrome following cataract surgery	6	0.000824629	43	9.35904e-05
Union#H214#H21.4 Pupillary membranes	6	0.000824629	20	4.35304e-05
Union#H809#H80.9 Otosclerosis| unspecified	5	0.000687191	384	0.000835784
Union#H921#H92.1 Otorrhoea	5	0.000687191	328	0.000713899
Union#H70#H70 Mastoiditis and related conditions	5	0.000687191	285	0.000620308
Union#H492#H49.2 Sixth [abducent] nerve palsy	5	0.000687191	277	0.000602896
Union#H026#H02.6 Xanthelasma of eyelid	5	0.000687191	255	0.000555013
Union#H490#H49.0 Third [oculomotor] nerve palsy	5	0.000687191	223	0.000485364
Union#H06#H06 Disorders of lachrymal system and orbit in diseases classified elsewhere	5	0.000687191	206	0.000448363
Union#H062#H06.2 Dysthyroid exophthalmos	5	0.000687191	197	0.000428774
Union#H744#H74.4 Polyp of middle ear	5	0.000687191	161	0.00035042
Union#H119#H11.9 Disorder of conjunctiva| unspecified	5	0.000687191	154	0.000335184
Union#H118#H11.8 Other specified disorders of conjunctiva	5	0.000687191	133	0.000289477
Union#H169#H16.9 Keratitis| unspecified	5	0.000687191	99	0.000215475
Union#H527#H52.7 Disorder of refraction| unspecified	5	0.000687191	84	0.000182828
Union#H22#H22 Disorders of iris and ciliary body in diseases classified elsewhere	5	0.000687191	67	0.000145827
Union#H404#H40.4 Glaucoma secondary to eye inflammation	5	0.000687191	59	0.000128415
Union#H541#H54.1 Blindness| one eye| low vision| other eye	5	0.000687191	49	0.000106649
Union#H112#H11.2 Conjunctival scars	5	0.000687191	47	0.000102296
Union#H542#H54.2 Low vision| both eyes	5	0.000687191	33	7.18252e-05
Union#H252#H25.2 Senile cataract| morgagnian type	5	0.000687191	26	5.65895e-05
Union#H430#H43.0 Vitreous prolapse	5	0.000687191	20	4.35304e-05
Union#H32#H32 Chorioretinal disorders in diseases classified elsewhere	5	0.000687191	12	2.61182e-05
Union#H920#H92.0 Otalgia	4	0.000549753	554	0.00120579
Union#H720#H72.0 Central perforation of tympanic membrane	4	0.000549753	253	0.00055066
Union#H699#H69.9 Eustachian tube disorder| unspecified	4	0.000549753	209	0.000454893
Union#H052#H05.2 Exophthalmic conditions	4	0.000549753	198	0.000430951
Union#H95#H95 Postprocedural disorders of ear and mastoid process| not elsewhere classified	4	0.000549753	162	0.000352596
Union#H748#H74.8 Other specified disorders of middle ear and mastoid	4	0.000549753	156	0.000339537
Union#H505#H50.5 Heterophoria	4	0.000549753	126	0.000274242
Union#H652#H65.2 Chronic serous otitis media	4	0.000549753	100	0.000217652
Union#H161#H16.1 Other superficial keratitis without conjunctivitis	4	0.000549753	93	0.000202416
Union#H058#H05.8 Other disorders of orbit	4	0.000549753	72	0.000156709
Union#H546#H54.6 Unqualified visual loss| one eye	4	0.000549753	42	9.14138e-05
Union#H219#H21.9 Disorder of iris and ciliary body| unspecified	4	0.000549753	40	8.70608e-05
Union#H406#H40.6 Glaucoma secondary to drugs	4	0.000549753	24	5.22365e-05
Union#H503#H50.3 Intermittent heterotropia	4	0.000549753	20	4.35304e-05
Union#H308#H30.8 Other chorioretinal inflammations	4	0.000549753	19	4.13539e-05
Union#H45#H45 Disorders of vitreous body and globe in diseases classified elsewhere	4	0.000549753	16	3.48243e-05
Union#H450#H45.0 Vitreous haemorrhage in diseases classified elsewhere	4	0.000549753	12	2.61182e-05
Union#H904#H90.4 Sensorineural hearing loss| unilateral with unrestricted hearing on the contralateral side	3	0.000412314	207	0.00045054
Union#H901#H90.1 Conductive hearing loss| unilateral with unrestricted hearing on the contralateral side	3	0.000412314	191	0.000415715
Union#H728#H72.8 Other perforations of tympanic membrane	3	0.000412314	167	0.000363479
Union#H654#H65.4 Other chronic nonsuppurative otitis media	3	0.000412314	154	0.000335184
Union#H900#H90.0 Conductive hearing loss| bilateral	3	0.000412314	139	0.000302536
Union#H018#H01.8 Other specified inflammation of eyelid	3	0.000412314	133	0.000289477
Union#H740#H74.0 Tympanosclerosis	3	0.000412314	133	0.000289477
Union#H048#H04.8 Other disorders of lachrymal system	3	0.000412314	130	0.000282948
Union#H819#H81.9 Disorder of vestibular function| unspecified	3	0.000412314	129	0.000280771
Union#H613#H61.3 Acquired stenosis of external ear canal	3	0.000412314	124	0.000269888
Union#H471#H47.1 Papilloedema| unspecified	3	0.000412314	115	0.0002503
Union#H28#H28 Cataract and other disorders of lens in diseases classified elsewhere	3	0.000412314	112	0.00024377
Union#H341#H34.1 Central retinal artery occlusion	3	0.000412314	112	0.00024377
Union#H611#H61.1 Non-infective disorders of pinna	3	0.000412314	103	0.000224182
Union#H939#H93.9 Disorder of ear| unspecified	3	0.000412314	70	0.000152356
Union#H938#H93.8 Other specified disorders of ear	3	0.000412314	65	0.000141474
Union#H162#H16.2 Keratoconjunctivitis	3	0.000412314	62	0.000134944
Union#H221#H22.1 Iridocyclitis in other diseases classified elsewhere	3	0.000412314	49	0.000106649
Union#H535#H53.5 Colour vision deficiencies	3	0.000412314	48	0.000104473
Union#H150#H15.0 Scleritis	3	0.000412314	41	8.92373e-05
Union#H163#H16.3 Interstitial and deep keratitis	3	0.000412314	24	5.22365e-05
Union#H543#H54.3 Unqualified visual loss| both eyes	3	0.000412314	14	3.04713e-05
Union#H812#H81.2 Vestibular neuronitis	2	0.000274876	246	0.000535424
Union#H13#H13 Disorders of conjunctiva in diseases classified elsewhere	2	0.000274876	145	0.000315595
Union#H491#H49.1 Fourth [trochlear] nerve palsy	2	0.000274876	129	0.000280771
Union#H908#H90.8 Mixed conductive and sensorineural hearing loss| unspecified	2	0.000274876	127	0.000276418
Union#H709#H70.9 Mastoiditis| unspecified	2	0.000274876	109	0.000237241
Union#H044#H04.4 Chronic inflammation of lachrymal passages	2	0.000274876	108	0.000235064
Union#H111#H11.1 Conjunctival degenerations and deposits	2	0.000274876	108	0.000235064
Union#H698#H69.8 Other specified disorders of Eustachian tube	2	0.000274876	106	0.000230711
Union#H280#H28.0 Diabetic cataract	2	0.000274876	100	0.000217652
Union#H619#H61.9 Disorder of external ear| unspecified	2	0.000274876	99	0.000215475
Union#H191#H19.1 Herpesviral keratitis and keratoconjunctivitis	2	0.000274876	88	0.000191534
Union#H951#H95.1 Other disorders following mastoidectomy	2	0.000274876	78	0.000169769
Union#H019#H01.9 Inflammation of eyelid| unspecified	2	0.000274876	61	0.000132768
Union#H913#H91.3 Deaf mutism| not elsewhere classified	2	0.000274876	57	0.000124062
Union#H449#H44.9 Disorder of globe| unspecified	2	0.000274876	52	0.000113179
Union#H950#H95.0 Recurrent cholesteatoma of postmastoidectomy cavity	2	0.000274876	49	0.000106649
Union#H168#H16.8 Other keratitis	2	0.000274876	48	0.000104473
Union#H722#H72.2 Other marginal perforations of tympanic membrane	2	0.000274876	46	0.00010012
Union#H604#H60.4 Cholesteatoma of external ear	2	0.000274876	45	9.79434e-05
Union#H922#H92.2 Otorrhagia	2	0.000274876	36	7.83547e-05
Union#H504#H50.4 Other and unspecified heterotropia	2	0.000274876	35	7.61782e-05
Union#H721#H72.1 Attic perforation of tympanic membrane	2	0.000274876	35	7.61782e-05
Union#H814#H81.4 Vertigo of central origin	2	0.000274876	35	7.61782e-05
Union#H192#H19.2 Keratitis and keratoconjunctivitis in other infectious and parasitic diseases classified elsewhere	2	0.000274876	30	6.52956e-05
Union#H312#H31.2 Hereditary choroidal dystrophy	2	0.000274876	29	6.31191e-05
Union#H011#H01.1 Non-infectious dermatoses of eyelid	2	0.000274876	28	6.09426e-05
Union#H103#H10.3 Acute conjunctivitis| unspecified	2	0.000274876	26	5.65895e-05
Union#H108#H10.8 Other conjunctivitis	2	0.000274876	26	5.65895e-05
Union#H319#H31.9 Disorder of choroid| unspecified	2	0.000274876	18	3.91774e-05
Union#H220#H22.0 Iridocyclitis in infectious and parasitic diseases classified elsewhere	2	0.000274876	16	3.48243e-05
Union#H105#H10.5 Blepharoconjunctivitis	2	0.000274876	15	3.26478e-05
Union#H159#H15.9 Disorder of sclera| unspecified	2	0.000274876	10	2.17652e-05
Union#H601#H60.1 Cellulitis of external ear	1	0.000137438	220	0.000478834
Union#H618#H61.8 Other specified disorders of external ear	1	0.000137438	178	0.000387421
Union#H906#H90.6 Mixed conductive and sensorineural hearing loss| bilateral	1	0.000137438	139	0.000302536
Union#H743#H74.3 Other acquired abnormalities of ear ossicles	1	0.000137438	125	0.000272065
Union#H907#H90.7 Mixed conductive and sensorineural hearing loss| unilateral with unrestricted hearing on the contralateral side	1	0.000137438	81	0.000176298
Union#H499#H49.9 Paralytic strabismus| unspecified	1	0.000137438	72	0.000156709
Union#H603#H60.3 Other infective otitis externa	1	0.000137438	63	0.000137121
Union#H818#H81.8 Other disorders of vestibular function	1	0.000137438	60	0.000130591
Union#H749#H74.9 Disorder of middle ear and mastoid| unspecified	1	0.000137438	59	0.000128415
Union#H151#H15.1 Episcleritis	1	0.000137438	55	0.000119709
Union#H193#H19.3 Keratitis and keratoconjunctivitis in other diseases classified elsewhere	1	0.000137438	47	0.000102296
Union#H100#H10.0 Mucopurulent conjunctivitis	1	0.000137438	42	9.14138e-05
Union#H508#H50.8 Other specified strabismus	1	0.000137438	40	8.70608e-05
Union#H741#H74.1 Adhesive middle ear disease	1	0.000137438	38	8.27078e-05
Union#H933#H93.3 Disorders of acoustic nerve	1	0.000137438	35	7.61782e-05
Union#H839#H83.9 Disease of inner ear| unspecified	1	0.000137438	34	7.40017e-05
Union#H512#H51.2 Internuclear ophthalmoplegia	1	0.000137438	31	6.74721e-05
Union#H600#H60.0 Abscess of external ear	1	0.000137438	31	6.74721e-05
Union#H448#H44.8 Other disorders of globe	1	0.000137438	30	6.52956e-05
Union#H660#H66.0 Acute suppurative otitis media	1	0.000137438	30	6.52956e-05
Union#H932#H93.2 Other abnormal auditory perceptions	1	0.000137438	30	6.52956e-05
Union#H187#H18.7 Other corneal deformities	1	0.000137438	28	6.09426e-05
Union#H533#H53.3 Other disorders of binocular vision	1	0.000137438	28	6.09426e-05
Union#H498#H49.8 Other paralytic strabismus	1	0.000137438	22	4.78834e-05
Union#H518#H51.8 Other specified disorders of binocular movement	1	0.000137438	20	4.35304e-05
Union#H040#H04.0 Dacryoadenitis	1	0.000137438	18	3.91774e-05
Union#H506#H50.6 Mechanical strabismus	1	0.000137438	17	3.70008e-05
Union#H027#H02.7 Other degenerative disorders of eyelid and periocular area	1	0.000137438	16	3.48243e-05
Union#H48#H48 Disorders of optic [2nd] nerve and visual pathways in diseases classified elsewhere	1	0.000137438	16	3.48243e-05
Union#H800#H80.0 Otosclerosis involving oval window| nonobliterative	1	0.000137438	16	3.48243e-05
Union#H731#H73.1 Chronic myringitis	1	0.000137438	14	3.04713e-05
Union#H831#H83.1 Labyrinthine fistula	1	0.000137438	14	3.04713e-05
Union#H368#H36.8 Other retinal disorders in diseases classified elsewhere	1	0.000137438	13	2.82948e-05
Union#H475#H47.5 Disorders of other visual pathways	1	0.000137438	10	2.17652e-05
Union#H481#H48.1 Retrobulbar neuritis in diseases classified elsewhere	1	0.000137438	10	2.17652e-05
Union#H67#H67 Otitis media in diseases classified elsewhere	1	0.000137438	10	2.17652e-05
Union#H813#H81.3 Other peripheral vertigo	0	0	95	0.000206769
Union#H022#H02.2 Lagophthalmos	0	0	94	0.000204593
Union#H03#H03 Disorders of eyelid in diseases classified elsewhere	0	0	84	0.000182828
Union#H608#H60.8 Other otitis externa	0	0	81	0.000176298
Union#H049#H04.9 Disorder of lachrymal system| unspecified	0	0	76	0.000165416
Union#H031#H03.1 Involvement of eyelid in other infectious diseases classified elsewhere	0	0	64	0.000139297
Union#H605#H60.5 Acute otitis externa| non-infective	0	0	63	0.000137121
Union#H62#H62 Disorders of external ear in diseases classified elsewhere	0	0	60	0.000130591
Union#H602#H60.2 Malignant otitis externa	0	0	57	0.000124062
Union#H838#H83.8 Other specified diseases of inner ear	0	0	51	0.000111003
Union#H664#H66.4 Suppurative otitis media| unspecified	0	0	41	8.92373e-05
Union#H742#H74.2 Discontinuity and dislocation of ear ossicles	0	0	39	8.48843e-05
Union#H650#H65.0 Acute serous otitis media	0	0	37	8.05312e-05
Union#H661#H66.1 Chronic tubotympanic suppurative otitis media	0	0	37	8.05312e-05
Union#H739#H73.9 Disorder of tympanic membrane| unspecified	0	0	35	7.61782e-05
Union#H133#H13.3 Ocular pemphigoid	0	0	33	7.18252e-05
Union#H701#H70.1 Chronic mastoiditis	0	0	32	6.96486e-05
Union#H912#H91.2 Sudden idiopathic hearing loss	0	0	31	6.74721e-05
Union#H059#H05.9 Disorder of orbit| unspecified	0	0	29	6.31191e-05
Union#H101#H10.1 Acute atopic conjunctivitis	0	0	28	6.09426e-05
Union#H131#H13.1 Conjunctivitis in infectious and parasitic diseases classified elsewhere	0	0	28	6.09426e-05
Union#H054#H05.4 Enophthalmos	0	0	27	5.8766e-05
Union#H046#H04.6 Other changes in lachrymal passages	0	0	26	5.65895e-05
Union#H051#H05.1 Chronic inflammatory disorders of orbit	0	0	26	5.65895e-05
Union#H833#H83.3 Noise effects on inner ear	0	0	26	5.65895e-05
Union#H494#H49.4 Progressive external ophthalmoplegia	0	0	24	5.22365e-05
Union#H263#H26.3 Drug-induced cataract	0	0	23	5.006e-05
Union#H651#H65.1 Other acute nonsuppurative otitis media	0	0	23	5.006e-05
Union#H681#H68.1 Obstruction of Eustachian tube	0	0	22	4.78834e-05
Union#H662#H66.2 Chronic atticoantral suppurative otitis media	0	0	21	4.57069e-05
Union#H700#H70.0 Acute mastoiditis	0	0	20	4.35304e-05
Union#H958#H95.8 Other postprocedural disorders of ear and mastoid process	0	0	20	4.35304e-05
Union#H910#H91.0 Ototoxic hearing loss	0	0	18	3.91774e-05
Union#H708#H70.8 Other mastoiditis and related conditions	0	0	17	3.70008e-05
Union#H474#H47.4 Disorders of optic chiasm	0	0	16	3.48243e-05
Union#H94#H94 Other disorders of ear in diseases classified elsewhere	0	0	16	3.48243e-05
Union#H620#H62.0 Otitis externa in bacterial diseases classified elsewhere	0	0	15	3.26478e-05
Union#H038#H03.8 Involvement of eyelid in other diseases classified elsewhere	0	0	13	2.82948e-05
Union#H510#H51.0 Palsy of conjugate gaze	0	0	11	2.39417e-05
Union#H832#H83.2 Labyrinthine dysfunction	0	0	11	2.39417e-05
Union#H959#H95.9 Postprocedural disorder of ear and mastoid process| unspecified	0	0	11	2.39417e-05
Union#H063#H06.3 Other disorders of orbit in diseases classified elsewhere	0	0	10	2.17652e-05
Union#H511#H51.1 Convergence insufficiency and excess	0	0	10	2.17652e-05
Union#H519#H51.9 Disorder of binocular movement| unspecified	0	0	10	2.17652e-05
