# Supplementary material for: Rare heterozygous missense variants in VSX2 are associated with retinal detachment
Source: PLoS Genet. 2026 Feb 3;22(2):e1012027. doi: 10.1371/journal.pgen.1012027 (PMC12890223; doi:10.1371/journal.pgen.1012027)
Supplement: S7 Table — (XLSX) [file pgen.1012027.s012.xlsx]

## Sheet: S7_Table - MSE Myopia
gene	model	pValue	oddsRatio	oddsLCI	oddsUCI	MSE adjusted?
VSX2	Collapsing (flexnonsynmtr)	0.00362182	2.67384	1.41927	4.58955	N
VSX2	Collapsing (flexnonsynmtr + mse)	0.0117947	2.3454	1.22786	4.0935	Y
VSX2	ExWAS (`14-74259676-G-T`)	0.0102634	4.82475	1.53693	11.8547	N
VSX2	ExWAS (`14-74259676-G-T` + mse)	0.0334463	3.76532	1.12546	9.92517	Y
