# Supplementary material for: Rare heterozygous missense variants in VSX2 are associated with retinal detachment
Source: PLoS Genet. 2026 Feb 3;22(2):e1012027. doi: 10.1371/journal.pgen.1012027 (PMC12890223; doi:10.1371/journal.pgen.1012027)
Supplement: S8 Table — (XLSX) [file pgen.1012027.s013.xlsx]

## Sheet: S8_Table - cataract glaucoma
Model	Gene	pValue	oddsRatio	oddsLCI	oddsUCI	noQualCtrl	noQualCase	QualCtrl	QualCase	Exclusion criteria
Collapsing (flexnonsynmtr)	VSX2	3.31224e-08	2.76091	1.96	3.79317	236107	5530	634	41	Cataract prior to RD
ExWAS (14-74259676-G-T)	VSX2	7.57117e-08	5.87536	3.24838	9.95859	236543	5553	116	16	Cataract prior to RD
Collapsing (flexnonsynmtr)	VSX2	3.36959e-10	2.91683	2.13272	3.90868	236107	6256	634	49	Glaucoma
ExWAS (14-74259676-G-T)	VSX2	1.44423e-08	5.83996	3.34162	9.65094	236543	6285	116	18	Cataract prior to RD
