# Supplementary material for: Rare heterozygous missense variants in VSX2 are associated with retinal detachment
Source: PLoS Genet. 2026 Feb 3;22(2):e1012027. doi: 10.1371/journal.pgen.1012027 (PMC12890223; doi:10.1371/journal.pgen.1012027)
Supplement: S9 Table — (XLSX) [file pgen.1012027.s014.xlsx]

## Sheet: S9_Table - OCT collapsing
Phenotype	Ancestry	Collapsing model	Phenotypic category	P value	No. samples	No. with QV	No. without QV	Effect size (beta)	Effect size standard error	Effect size LCI	Effect size UCI
28505#Average ganglion cell-inner plexiform layer thickness (right)	European	flexnonsynmtr	Chapter VII Diseases of the eye and adnexa	0.00105664	56671	157	56514	-0.25697	0.0784603	-0.410753	-0.103188
28504#Average ganglion cell-inner plexiform layer thickness (left)	European	flexnonsynmtr	Chapter VII Diseases of the eye and adnexa	0.00139702	56265	157	56108	-0.251008	0.0785523	-0.404971	-0.0970449
28523#ISOS-RPE thickness of central subfield (right)	European	flexnonsynmtr	Chapter VII Diseases of the eye and adnexa	0.0058914	57807	160	57647	-0.214875	0.0780267	-0.367808	-0.0619424
7497#Median cylinder axis (right)	European	flexnonsynmtr	Chapter VII Diseases of the eye and adnexa	0.00761756	770	4	766	-1.33892	0.500407	-2.32125	-0.356586
28502#Average inner nuclear layer thickness (left)	European	flexnonsynmtr	Chapter VII Diseases of the eye and adnexa	0.00827069	56265	157	56108	-0.208996	0.0791381	-0.364107	-0.0538853
28522#ISOS-RPE thickness of central subfield (left)	European	flexnonsynmtr	Chapter VII Diseases of the eye and adnexa	0.0104489	57803	160	57643	-0.199813	0.078031	-0.352755	-0.0468722
5085#Spherical power (left)	European	flexnonsynmtr	Chapter VII Diseases of the eye and adnexa	0.0210686	97354	282	97072	-0.136851	0.0593254	-0.253128	-0.0205741
28503#Average inner nuclear layer thickness (right)	European	flexnonsynmtr	Chapter VII Diseases of the eye and adnexa	0.0231273	56671	157	56514	-0.1796	0.0790706	-0.334579	-0.0246211
27821#Total macular volume (right)	European	flexnonsynmtr	Chapter VII Diseases of the eye and adnexa	0.0238727	13959	41	13918	-0.344955	0.152674	-0.644218	-0.0456932
5086#Cylindrical power (left)	European	flexnonsynmtr	Chapter VII Diseases of the eye and adnexa	0.0262301	97354	282	97072	0.130659	0.0587808	0.0154496	0.245869
28508#INL-ELM thickness of the inner subfield (left)	European	flexnonsynmtr	Chapter VII Diseases of the eye and adnexa	0.026931	57078	159	56919	0.173516	0.0784226	0.0198071	0.327225
28529#Average ISOS-RPE thickness (right)	European	flexnonsynmtr	Chapter VII Diseases of the eye and adnexa	0.0284521	56671	157	56514	-0.174014	0.0794205	-0.329679	-0.0183498
7386#Cylinder axis (right)	European	flexnonsynmtr	Chapter VII Diseases of the eye and adnexa	0.0313428	770	4	766	-1.07166	0.496906	-2.04712	-0.0961976
28520#Average ELM-ISOS thickness (left)	European	flexnonsynmtr	Chapter VII Diseases of the eye and adnexa	0.0314314	56265	157	56108	0.169245	0.0786593	0.0150723	0.323418
28518#ELM-ISOS thickness of outer subfield (left)	European	flexnonsynmtr	Chapter VII Diseases of the eye and adnexa	0.0314719	56265	157	56108	0.16983	0.07895	0.0150875	0.324572
28509#INL-ELM thickness of the inner subfield (right)	European	flexnonsynmtr	Chapter VII Diseases of the eye and adnexa	0.0330063	57505	159	57346	0.167268	0.0784539	0.0134982	0.321038
5208#logMAR final (left)	European	flexnonsynmtr	Chapter VII Diseases of the eye and adnexa	0.0360607	99232	290	98942	0.119964	0.0572272	0.00779907	0.232128
5132#3mm strong meridian (right)	European	flexnonsynmtr	Chapter VII Diseases of the eye and adnexa	0.0363019	94363	273	94090	0.122836	0.0586735	0.00783704	0.237836
28525#ISOS-RPE thickness of inner subfield (right)	European	flexnonsynmtr	Chapter VII Diseases of the eye and adnexa	0.0383576	57505	159	57346	-0.162983	0.0786952	-0.317226	-0.00873949
28527#ISOS-RPE thickness of outer subfield (right)	European	flexnonsynmtr	Chapter VII Diseases of the eye and adnexa	0.0383624	56671	157	56514	-0.164724	0.0795381	-0.320619	-0.00882905
27856#Vertical cup to disc ratio (VCDR) regressed and transformed (right)	European	flexnonsynmtr	Chapter VII Diseases of the eye and adnexa	0.0478583	4454	15	4439	-0.510275	0.257823	-1.01574	-0.00481455
7532#Keratometry median R2 radius (left)	European	flexnonsynmtr	Chapter VII Diseases of the eye and adnexa	0.0482826	765	4	761	0.950964	0.480757	0.0071971	1.89473
28516#ELM-ISOS thickness of inner subfield (left)	European	flexnonsynmtr	Chapter VII Diseases of the eye and adnexa	0.0483194	57078	159	56919	0.153676	0.0778265	0.00113516	0.306216
5135#3mm strong meridian (left)	European	flexnonsynmtr	Chapter VII Diseases of the eye and adnexa	0.0486852	94352	272	94080	0.115605	0.0586421	0.000667042	0.230543
