# Supplementary material for: Rare heterozygous missense variants in VSX2 are associated with retinal detachment
Source: PLoS Genet. 2026 Feb 3;22(2):e1012027. doi: 10.1371/journal.pgen.1012027 (PMC12890223; doi:10.1371/journal.pgen.1012027)
Supplement: S10 Table — (XLSX) [file pgen.1012027.s015.xlsx]

## Sheet: S10_Table - OCT ExWAS
Variant	Variant type	Phenotype	Ancestry	Category	p-value	Model	Consequence type	Transcript	cDNA change	Amino acid change	Exon rank	No. samples	No. AA genotypes	No. AB genotypes	No. BB genotypes	AAF	Proportion AB or BB genotypes	Proportion BB genotypes	Effect size (beta)	Effect size standard error	Effect size LCI	Effect size UCI
14-74259676-G-T	snv	28531#INL-RPE thickness of central subfield (right)	European	Chapter VII Diseases of the eye and adnexa	9.40567e-05	dominant	missense_variant	ENST00000261980	c.654G>T	p.Glu218Asp	'4/5'	57785	57748	37	0	0.000320152	0.000640305	0	-0.636603	0.162993	-0.95607	-0.317136
14-74259676-G-T	snv	28503#Average inner nuclear layer thickness (right)	European	Chapter VII Diseases of the eye and adnexa	0.000416382	dominant	missense_variant	ENST00000261980	c.654G>T	p.Glu218Asp	'4/5'	56649	56613	36	0	0.000317746	0.000635492	0	-0.582136	0.164926	-0.905392	-0.258881
14-74259676-G-T	snv	28523#ISOS-RPE thickness of central subfield (right)	European	Chapter VII Diseases of the eye and adnexa	0.000619791	dominant	missense_variant	ENST00000261980	c.654G>T	p.Glu218Asp	'4/5'	57785	57748	37	0	0.000320152	0.000640305	0	-0.554814	0.162084	-0.8725	-0.237127
14-74259676-G-T	snv	28530#INL-RPE thickness of central subfield (left)	European	Chapter VII Diseases of the eye and adnexa	0.000787535	dominant	missense_variant	ENST00000261980	c.654G>T	p.Glu218Asp	'4/5'	57781	57744	37	0	0.000320174	0.000640349	0	-0.548835	0.163474	-0.869246	-0.228425
14-74259676-G-T	snv	28502#Average inner nuclear layer thickness (left)	European	Chapter VII Diseases of the eye and adnexa	0.000914431	dominant	missense_variant	ENST00000261980	c.654G>T	p.Glu218Asp	'4/5'	56243	56206	37	0	0.00032893	0.00065786	0	-0.539923	0.162834	-0.859079	-0.220767
14-74259676-G-T	snv	27800#Overall macular thickness (left)	European	Chapter VII Diseases of the eye and adnexa	0.00446081	dominant	missense_variant	ENST00000261980	c.654G>T	p.Glu218Asp	'4/5'	56243	56206	37	0	0.00032893	0.00065786	0	-0.45805	0.161075	-0.773758	-0.142342
14-74259676-G-T	snv	28507#INL-ELM thickness of the central subfield (right)	European	Chapter VII Diseases of the eye and adnexa	0.00630581	dominant	missense_variant	ENST00000261980	c.654G>T	p.Glu218Asp	'4/5'	57785	57748	37	0	0.000320152	0.000640305	0	-0.444458	0.162713	-0.763378	-0.125539
14-74259676-G-T	snv	28533#INL-RPE thickness of inner subfield (right)	European	Chapter VII Diseases of the eye and adnexa	0.00641005	dominant	missense_variant	ENST00000261980	c.654G>T	p.Glu218Asp	'4/5'	57483	57446	37	0	0.000321834	0.000643669	0	-0.441699	0.162024	-0.759267	-0.124131
14-74259676-G-T	snv	27801#Overall macular thickness (right)	European	Chapter VII Diseases of the eye and adnexa	0.00838729	dominant	missense_variant	ENST00000261980	c.654G>T	p.Glu218Asp	'4/5'	56649	56613	36	0	0.000317746	0.000635492	0	-0.431612	0.163728	-0.752519	-0.110705
14-74259676-G-T	snv	28506#INL-ELM thickness of the central subfield (left)	European	Chapter VII Diseases of the eye and adnexa	0.00874704	dominant	missense_variant	ENST00000261980	c.654G>T	p.Glu218Asp	'4/5'	57781	57744	37	0	0.000320174	0.000640349	0	-0.427716	0.163134	-0.747459	-0.107973
