# Supplementary material for: Rare heterozygous missense variants in VSX2 are associated with retinal detachment
Source: PLoS Genet. 2026 Feb 3;22(2):e1012027. doi: 10.1371/journal.pgen.1012027 (PMC12890223; doi:10.1371/journal.pgen.1012027)
Supplement: S11 Table — Abbreviations: AA (amino acid). (XLSX) [file pgen.1012027.s016.xlsx]

## Sheet: S11_Table - pathogenic variants
Variant_ID_hg38	cDNA_Change	AA_Change	AA position	csq_simple	Inheritance	Disease_Association	Polyphen2	CADD	SIFT	VEST4	reference
14-74239626-C-CG	c.71dup	p.Ala25Argfs*102		PTV	Recessive	anophthalmia microphthalmia					Chassaing et al, 2014
14-74239804-CG-C	c.249del	p.Leu84Serfs*57		PTV	Recessive	anophthalmia microphthalmia					Iseri et al, 2010
14-74241181-G-A	c.371-1G>A			PTV	Recessive	anophthalmia microphthalmia		6.40302			Bar-Yosef et al, 2004
14-74241223-TCTGCTTTAAACCA-T	c.413_425del	p.Ser138*		PTV	Recessive	anophthalmia microphthalmia					Basharat el al, 2023
14-74241230-TA-T	c.422del	p.Asn141Thrfs*20		PTV	Recessive	anophthalmia microphthalmia					Jakobsson et al, 2015
14-74245163-A-G	c.456-2A>G			PTV	Recessive	anophthalmia microphthalmia		6.70656			Wright et al, 2010
14-74259617-C-T	c.595C>T	p.Arg199Cys	199	Missense	Recessive	congenital stationary night blindness	1	6.43238	0.91255	0.977	Smirnov et al, 2022
14-74259619-TC-T	c.598del	p.Arg200Glufs*102		PTV	Recessive	anophthalmia microphthalmia					Ullah et al, 2016
14-74259620-C-T	c.598C>T	p.Arg200*		PTV	Recessive	anophthalmia microphthalmia		9.51336		0.941	Iseri et al, 2010
14-74259621-G-A	c.599G>A	p.Arg200Gln	200	Missense	Recessive	anophthalmia microphthalmia	0.999	6.28814	0.91255	0.991	Ferda Percin et al, 2000
14-74259621-G-C	c.599G>C	p.Arg200Pro	200	Missense	Recessive	anophthalmia microphthalmia	1	6.28122	0.91255	0.986	Ferda Percin et al, 2000
14-74259689-G-A	c.667G>A	p.Gly223Arg	223	Missense	Recessive	anophthalmia microphthalmia	1	6.04102	0.91255	0.996	Chassaing et al, 2014
14-74259690-G-C	c.668G>C	p.Gly223Ala	223	Missense	Recessive	anophthalmia microphthalmia	0.999	5.70233	0.91255	0.961	Reis et al, 2011
14-74259701-C-T	c.679C>T	p.Arg227Trp	227	Missense	Recessive	anophthalmia microphthalmia	1	5.69505	0.91255	0.979	Bar-Yosef et al, 2004
14-74259720-C-T	c.698C>T	p.Pro233Leu	233	Missense	Recessive	congenital stationary night blindness	0.999	6.05939	0.91255	0.943	Smirnov et al, 2022
14-74260601-CA-C	c.773del	p.Lys258Serfs*44		PTV	Recessive	anophthalmia microphthalmia					Khan et al, 2015
