# Supplementary material for: Rare heterozygous missense variants in VSX2 are associated with retinal detachment
Source: PLoS Genet. 2026 Feb 3;22(2):e1012027. doi: 10.1371/journal.pgen.1012027 (PMC12890223; doi:10.1371/journal.pgen.1012027)
Supplement: S12 Table — (XLSX) [file pgen.1012027.s017.xlsx]

## Sheet: S12_Table - VSX2 QVs
Variant_ID_hg38	cDNA_Change	AA_Change	csq_simple	REVEL
14-74239638-C-A	c.77C>A	p.Pro26Gln	Missense	0.397
14-74239707-C-G	c.146C>G	p.Pro49Arg	Missense	0.593
14-74239725-G-A	c.164G>A	p.Gly55Asp	Missense	0.265
14-74239754-C-T	c.193C>T	p.Arg65Cys	Missense	0.66
14-74245232-G-C	c.523G>C	p.Val175Leu	Missense	0.828
14-74245241-C-T	c.532C>T	p.Arg178Trp	Missense	0.885
14-74245256-A-G	c.547A>G	p.Met183Val	Missense	0.55
14-74259676-G-T	c.654G>T	p.Glu218Asp	Missense	0.672
14-74259689-G-A	c.667G>A	p.Gly223Arg	Missense	0.902
14-74259702-G-A	c.680G>A	p.Arg227Gln	Missense	0.831
14-74259750-G-A	c.728G>A	p.Gly243Asp	Missense	0.816
14-74260607-G-T	c.774G>T	p.Lys258Asn	Missense	0.598
14-74260629-T-G	c.796T>G	p.Ser266Ala	Missense	0.167
14-74260653-C-T	c.820C>T	p.Arg274Cys	Missense	0.624
14-74260681-T-C	c.848T>C	p.Met283Thr	Missense	0.279
14-74245257-T-TGAAAAC	c.550_555dup	p.Lys184_Thr185dup	PTV
14-74259606-G-A	c.584G>A	p.Trp195*	PTV
14-74259620-C-T	c.598C>T	p.Arg200*	PTV
14-74259677-T-TATGG	c.656_659dup	p.Leu221Trpfs*126	PTV
14-74260601-CA-C	c.773del	p.Lys258Serfs*44	PTV
14-74260891-GT-G	c.1059del	p.Pro354Hisfs*75	PTV
