# Supplementary material for: Rare heterozygous missense variants in VSX2 are associated with retinal detachment
Source: PLoS Genet. 2026 Feb 3;22(2):e1012027. doi: 10.1371/journal.pgen.1012027 (PMC12890223; doi:10.1371/journal.pgen.1012027)
Supplement: S13 Table — (XLSX) [file pgen.1012027.s018.xlsx]

## Sheet: S13_Table - WT vs control DE
ensembl	gene_name	gene_description	baseMean	log2FoldChange	lfcSE	stat	pvalue	padj	regulation	comparison
ENSG00000128510	CPA4	carboxypeptidase A4 [Source:HGNC Symbol;Acc:HGNC:15740]	1408.7	-2.67266	0.101659	-26.2905	2.46395e-152	3.2603e-148	Down	WT_control
ENSG00000133169	BEX1	brain expressed X-linked 1 [Source:HGNC Symbol;Acc:HGNC:1036]	5854.8	-2.55841	0.107482	-23.8032	3.09238e-125	2.04592e-121	Down	WT_control
ENSG00000086696	HSD17B2	hydroxysteroid 17-beta dehydrogenase 2 [Source:HGNC Symbol;Acc:HGNC:5211]	611.216	-3.50292	0.151149	-23.1752	8.0961e-119	3.57092e-115	Down	WT_control
ENSG00000131738	KRT33B	keratin 33B [Source:HGNC Symbol;Acc:HGNC:6451]	1672.32	-2.31029	0.0999694	-23.11	3.67576e-118	1.21594e-114	Down	WT_control
ENSG00000132561	MATN2	matrilin 2 [Source:HGNC Symbol;Acc:HGNC:6908]	1917	-2.47199	0.111176	-22.2349	1.57752e-109	4.17475e-106	Down	WT_control
ENSG00000122641	INHBA	inhibin subunit beta A [Source:HGNC Symbol;Acc:HGNC:6066]	669.554	2.44568	0.11307	21.6297	9.43905e-104	2.08163e-100	Up	WT_control
ENSG00000100311	PDGFB	platelet derived growth factor subunit B [Source:HGNC Symbol;Acc:HGNC:8800]	365.771	4.18869	0.200838	20.856	1.34351e-96	2.53961e-93	Up	WT_control
ENSG00000136960	ENPP2	ectonucleotide pyrophosphatase/phosphodiesterase 2 [Source:HGNC Symbol;Acc:HGNC:3357]	616.178	-2.55072	0.125028	-20.4013	1.62971e-92	2.69554e-89	Down	WT_control
ENSG00000198959	TGM2	transglutaminase 2 [Source:HGNC Symbol;Acc:HGNC:11778]	2320.79	2.37375	0.126151	18.8167	5.51355e-79	8.10614e-76	Up	WT_control
ENSG00000187098	MITF	melanocyte inducing transcription factor [Source:HGNC Symbol;Acc:HGNC:7105]	981.418	-1.98196	0.10713	-18.5005	2.04588e-76	2.70711e-73	Down	WT_control
ENSG00000140284	SLC27A2	solute carrier family 27 member 2 [Source:HGNC Symbol;Acc:HGNC:10996]	635.489	-2.0876	0.113636	-18.371	2.24116e-75	2.47126e-72	Down	WT_control
ENSG00000179133	C10orf67	chromosome 10 open reading frame 67 [Source:HGNC Symbol;Acc:HGNC:28716]	216.282	-3.00561	0.1636	-18.3716	2.21587e-75	2.47126e-72	Down	WT_control
ENSG00000100234	TIMP3	TIMP metallopeptidase inhibitor 3 [Source:HGNC Symbol;Acc:HGNC:11822]	12226.3	1.75044	0.0958197	18.2681	1.48593e-74	1.51245e-71	Up	WT_control
ENSG00000119681	LTBP2	latent transforming growth factor beta binding protein 2 [Source:HGNC Symbol;Acc:HGNC:6715]	2224.88	2.04102	0.115523	17.6676	7.45184e-70	7.04305e-67	Up	WT_control
ENSG00000167081	PBX3	PBX homeobox 3 [Source:HGNC Symbol;Acc:HGNC:8634]	1795.43	-1.53537	0.0874161	-17.5639	4.65467e-69	4.10604e-66	Down	WT_control
ENSG00000150782	IL18	interleukin 18 [Source:HGNC Symbol;Acc:HGNC:5986]	2426.24	-1.24031	0.0710267	-17.4626	2.76005e-68	2.28257e-65	Down	WT_control
ENSG00000105974	CAV1	caveolin 1 [Source:HGNC Symbol;Acc:HGNC:1527]	3410.96	1.19225	0.0697344	17.097	1.5629e-65	1.21649e-62	Up	WT_control
ENSG00000165312	OTUD1	OTU deubiquitinase 1 [Source:HGNC Symbol;Acc:HGNC:27346]	804.918	-1.74789	0.105275	-16.603	6.62592e-62	4.87079e-59	Down	WT_control
ENSG00000071242	RPS6KA2	ribosomal protein S6 kinase A2 [Source:HGNC Symbol;Acc:HGNC:10431]	236.071	-2.8659	0.173428	-16.525	2.42332e-61	1.68765e-58	Down	WT_control
ENSG00000075618	FSCN1	fascin actin-bundling protein 1 [Source:HGNC Symbol;Acc:HGNC:11148]	1863.83	1.75068	0.107572	16.2744	1.49974e-59	9.92229e-57	Up	WT_control
ENSG00000211448	DIO2	iodothyronine deiodinase 2 [Source:HGNC Symbol;Acc:HGNC:2884]	8011.87	-1.13963	0.0703817	-16.1921	5.7307e-59	3.61089e-56	Down	WT_control
ENSG00000115414	FN1	fibronectin 1 [Source:HGNC Symbol;Acc:HGNC:3778]	7548.9	1.7494	0.111975	15.6231	5.06637e-55	3.04719e-52	Up	WT_control
ENSG00000143878	RHOB	ras homolog family member B [Source:HGNC Symbol;Acc:HGNC:668]	3070.76	1.57525	0.102492	15.3694	2.62504e-53	1.5102e-50	Up	WT_control
ENSG00000134480	CCNH	cyclin H [Source:HGNC Symbol;Acc:HGNC:1594]	904.512	-1.48541	0.0970056	-15.3126	6.29941e-53	3.47308e-50	Down	WT_control
ENSG00000169991	IFFO2	intermediate filament family orphan 2 [Source:HGNC Symbol;Acc:HGNC:27006]	493.844	1.78523	0.118583	15.0546	3.21936e-51	1.70394e-48	Up	WT_control
ENSG00000183255	PTTG1IP	PTTG1 interacting protein [Source:HGNC Symbol;Acc:HGNC:13524]	5665.29	0.95003	0.0635892	14.9401	1.80649e-50	9.19365e-48	Up	WT_control
ENSG00000127955	GNAI1	G protein subunit alpha i1 [Source:HGNC Symbol;Acc:HGNC:4384]	965.479	-1.15799	0.0778995	-14.8652	5.54795e-50	2.7189e-47	Down	WT_control
ENSG00000145147	SLIT2	slit guidance ligand 2 [Source:HGNC Symbol;Acc:HGNC:11086]	313.3	1.67576	0.113213	14.8018	1.42571e-49	6.73751e-47	Up	WT_control
ENSG00000167772	ANGPTL4	angiopoietin like 4 [Source:HGNC Symbol;Acc:HGNC:16039]	104.308	4.38276	0.300771	14.5717	4.24969e-48	1.93903e-45	Up	WT_control
ENSG00000172137	CALB2	calbindin 2 [Source:HGNC Symbol;Acc:HGNC:1435]	191.625	2.98432	0.211124	14.1354	2.29847e-45	1.01378e-42	Up	WT_control
ENSG00000155755	TMEM237	transmembrane protein 237 [Source:HGNC Symbol;Acc:HGNC:14432]	1024.37	-1.04353	0.0738512	-14.1301	2.47629e-45	1.05698e-42	Down	WT_control
ENSG00000177706	FAM20C	FAM20C golgi associated secretory pathway kinase [Source:HGNC Symbol;Acc:HGNC:22140]	476.881	1.41243	0.100025	14.1207	2.82977e-45	1.17011e-42	Up	WT_control
ENSG00000162616	DNAJB4	DnaJ heat shock protein family (Hsp40) member B4 [Source:HGNC Symbol;Acc:HGNC:14886]	1228.2	1.44185	0.102177	14.1114	3.2326e-45	1.29617e-42	Up	WT_control
ENSG00000183087	GAS6	growth arrest specific 6 [Source:HGNC Symbol;Acc:HGNC:4168]	3338.77	1.82412	0.129346	14.1027	3.65765e-45	1.42347e-42	Up	WT_control
ENSG00000091972	CD200	CD200 molecule [Source:HGNC Symbol;Acc:HGNC:7203]	189.928	2.15191	0.152918	14.0723	5.61829e-45	2.12403e-42	Up	WT_control
ENSG00000197580	BCO2	beta-carotene oxygenase 2 [Source:HGNC Symbol;Acc:HGNC:18503]	131.996	-2.57504	0.18463	-13.947	3.28065e-44	1.20582e-41	Down	WT_control
ENSG00000171227	TMEM37	transmembrane protein 37 [Source:HGNC Symbol;Acc:HGNC:18216]	1288.39	-1.07898	0.0785122	-13.7428	5.62797e-43	2.01268e-40	Down	WT_control
ENSG00000162496	DHRS3	dehydrogenase/reductase 3 [Source:HGNC Symbol;Acc:HGNC:17693]	1737.12	-1.22579	0.0893743	-13.7152	8.22969e-43	2.86566e-40	Down	WT_control
ENSG00000171617	ENC1	ectodermal-neural cortex 1 [Source:HGNC Symbol;Acc:HGNC:3345]	3746.65	-0.950926	0.0696622	-13.6505	2.00392e-42	6.79895e-40	Down	WT_control
ENSG00000086062	B4GALT1	beta-1,4-galactosyltransferase 1 [Source:HGNC Symbol;Acc:HGNC:924]	3665.91	1.05906	0.0781155	13.5576	7.14186e-42	2.36253e-39	Up	WT_control
ENSG00000082781	ITGB5	integrin subunit beta 5 [Source:HGNC Symbol;Acc:HGNC:6160]	8776.89	0.919515	0.0691243	13.3023	2.24328e-40	7.23979e-38	Up	WT_control
ENSG00000154380	ENAH	ENAH actin regulator [Source:HGNC Symbol;Acc:HGNC:18271]	5109.4	0.868087	0.0674025	12.8792	5.89807e-38	1.85817e-35	Up	WT_control
ENSG00000108684	ASIC2	acid sensing ion channel subunit 2 [Source:HGNC Symbol;Acc:HGNC:99]	321.099	-2.06755	0.162975	-12.6863	7.04113e-37	2.1667e-34	Down	WT_control
ENSG00000158747	NBL1	NBL1, DAN family BMP antagonist [Source:HGNC Symbol;Acc:HGNC:7650]	424.987	-1.23405	0.0975599	-12.6491	1.131e-36	3.40122e-34	Down	WT_control
ENSG00000115461	IGFBP5	insulin like growth factor binding protein 5 [Source:HGNC Symbol;Acc:HGNC:5474]	1140.75	1.38015	0.10929	12.6284	1.47278e-36	4.33063e-34	Up	WT_control
ENSG00000183018	SPNS2	SPNS lysolipid transporter 2, sphingosine-1-phosphate [Source:HGNC Symbol;Acc:HGNC:26992]	642.3	-1.53026	0.121885	-12.555	3.73411e-36	1.07412e-33	Down	WT_control
ENSG00000133816	MICAL2	microtubule associated monooxygenase, calponin and LIM domain containing 2 [Source:HGNC Symbol;Acc:HGNC:24693]	1571.42	0.944207	0.0756319	12.4842	9.10115e-36	2.56227e-33	Up	WT_control
ENSG00000013588	GPRC5A	G protein-coupled receptor class C group 5 member A [Source:HGNC Symbol;Acc:HGNC:9836]	4030.13	-1.21296	0.0973722	-12.457	1.28156e-35	3.53283e-33	Down	WT_control
ENSG00000151414	NEK7	NIMA related kinase 7 [Source:HGNC Symbol;Acc:HGNC:13386]	2286.5	0.954075	0.0766822	12.4419	1.54701e-35	4.17756e-33	Up	WT_control
ENSG00000138829	FBN2	fibrillin 2 [Source:HGNC Symbol;Acc:HGNC:3604]	873.01	-1.47176	0.11838	-12.4325	1.74162e-35	4.60901e-33	Down	WT_control
ENSG00000162576	MXRA8	matrix remodeling associated 8 [Source:HGNC Symbol;Acc:HGNC:7542]	1168.34	1.11285	0.0896354	12.4152	2.16018e-35	5.60461e-33	Up	WT_control
ENSG00000156510	HKDC1	hexokinase domain containing 1 [Source:HGNC Symbol;Acc:HGNC:23302]	312.37	-2.02699	0.164416	-12.3284	6.36717e-35	1.6202e-32	Down	WT_control
ENSG00000148154	UGCG	UDP-glucose ceramide glucosyltransferase [Source:HGNC Symbol;Acc:HGNC:12524]	4432.97	-0.766947	0.0635078	-12.0764	1.40713e-33	3.51305e-31	Down	WT_control
ENSG00000081791	DELE1	DAP3 binding cell death enhancer 1 [Source:HGNC Symbol;Acc:HGNC:28969]	280.032	-1.47871	0.123124	-12.0099	3.15198e-33	7.72353e-31	Down	WT_control
ENSG00000106366	SERPINE1	serpin family E member 1 [Source:HGNC Symbol;Acc:HGNC:8583]	79705.1	1.15445	0.0962858	11.9898	4.01877e-33	9.66842e-31	Up	WT_control
ENSG00000119927	GPAM	glycerol-3-phosphate acyltransferase, mitochondrial [Source:HGNC Symbol;Acc:HGNC:24865]	401.699	1.33807	0.111643	11.9853	4.24251e-33	1.00244e-30	Up	WT_control
ENSG00000138356	AOX1	aldehyde oxidase 1 [Source:HGNC Symbol;Acc:HGNC:553]	747.611	0.931671	0.0780022	11.9442	6.96478e-33	1.61681e-30	Up	WT_control
ENSG00000177519	RPRM	reprimo, TP53 dependent G2 arrest mediator homolog [Source:HGNC Symbol;Acc:HGNC:24201]	281.208	-1.66155	0.139275	-11.93	8.26204e-33	1.88488e-30	Down	WT_control
ENSG00000104341	LAPTM4B	lysosomal protein transmembrane 4 beta [Source:HGNC Symbol;Acc:HGNC:13646]	2477.86	-0.730887	0.0613152	-11.9202	9.29267e-33	2.08408e-30	Down	WT_control
ENSG00000108846	ABCC3	ATP binding cassette subfamily C member 3 [Source:HGNC Symbol;Acc:HGNC:54]	173.183	2.2279	0.187618	11.8746	1.60351e-32	3.53626e-30	Up	WT_control
ENSG00000001617	SEMA3F	semaphorin 3F [Source:HGNC Symbol;Acc:HGNC:10728]	150.54	2.00892	0.170897	11.7552	6.64281e-32	1.44095e-29	Up	WT_control
ENSG00000133107	TRPC4	transient receptor potential cation channel subfamily C member 4 [Source:HGNC Symbol;Acc:HGNC:12336]	115.401	-2.42689	0.206532	-11.7507	7.00532e-32	1.49507e-29	Down	WT_control
ENSG00000187689	AMTN	amelotin [Source:HGNC Symbol;Acc:HGNC:33188]	199.581	-2.22152	0.189671	-11.7125	1.10034e-31	2.31106e-29	Down	WT_control
ENSG00000175600	SUGCT	succinyl-CoA:glutarate-CoA transferase [Source:HGNC Symbol;Acc:HGNC:16001]	559.567	1.45182	0.124132	11.6958	1.33997e-31	2.7704e-29	Up	WT_control
ENSG00000146966	DENND2A	DENN domain containing 2A [Source:HGNC Symbol;Acc:HGNC:22212]	430.932	-1.67774	0.143656	-11.6789	1.63486e-31	3.32807e-29	Down	WT_control
ENSG00000170275	CRTAP	cartilage associated protein [Source:HGNC Symbol;Acc:HGNC:2379]	4907.54	-0.829825	0.071721	-11.5702	5.83586e-31	1.17e-28	Down	WT_control
ENSG00000140545	MFGE8	milk fat globule EGF and factor V/VIII domain containing [Source:HGNC Symbol;Acc:HGNC:7036]	785.222	-1.11839	0.0970596	-11.5227	1.01338e-30	2.00135e-28	Down	WT_control
ENSG00000189056	RELN	reelin [Source:HGNC Symbol;Acc:HGNC:9957]	149.573	-1.90946	0.166149	-11.4925	1.4389e-30	2.79992e-28	Down	WT_control
ENSG00000085117	CD82	CD82 molecule [Source:HGNC Symbol;Acc:HGNC:6210]	769.755	1.1116	0.0975437	11.396	4.37932e-30	8.39814e-28	Up	WT_control
ENSG00000111817	DSE	dermatan sulfate epimerase [Source:HGNC Symbol;Acc:HGNC:21144]	666.224	1.3165	0.115552	11.3932	4.52099e-30	8.54596e-28	Up	WT_control
ENSG00000159363	ATP13A2	ATPase cation transporting 13A2 [Source:HGNC Symbol;Acc:HGNC:30213]	731.457	1.19542	0.10515	11.3687	5.98636e-30	1.11566e-27	Up	WT_control
ENSG00000146416	AIG1	androgen induced 1 [Source:HGNC Symbol;Acc:HGNC:21607]	1303.38	-0.79398	0.0699693	-11.3475	7.62806e-30	1.40187e-27	Down	WT_control
ENSG00000176058	TPRN	taperin [Source:HGNC Symbol;Acc:HGNC:26894]	859.142	-1.02367	0.0912002	-11.2244	3.09562e-29	5.5806e-27	Down	WT_control
ENSG00000179772	FOXS1	forkhead box S1 [Source:HGNC Symbol;Acc:HGNC:3735]	87.5251	4.11697	0.366812	11.2237	3.12095e-29	5.5806e-27	Up	WT_control
ENSG00000133657	ATP13A3	ATPase 13A3 [Source:HGNC Symbol;Acc:HGNC:24113]	5259.63	-0.7138	0.0636403	-11.2162	3.39719e-29	5.99355e-27	Down	WT_control
ENSG00000123095	BHLHE41	basic helix-loop-helix family member e41 [Source:HGNC Symbol;Acc:HGNC:16617]	717.816	1.04335	0.0930875	11.2083	3.71333e-29	6.38115e-27	Up	WT_control
ENSG00000166592	RRAD	RRAD, Ras related glycolysis inhibitor and calcium channel regulator [Source:HGNC Symbol;Acc:HGNC:10446]	236.914	2.12346	0.189442	11.209	3.68261e-29	6.38115e-27	Up	WT_control
ENSG00000156804	FBXO32	F-box protein 32 [Source:HGNC Symbol;Acc:HGNC:16731]	9207.06	-0.745705	0.0665922	-11.1981	4.1662e-29	7.06759e-27	Down	WT_control
ENSG00000152952	PLOD2	procollagen-lysine,2-oxoglutarate 5-dioxygenase 2 [Source:HGNC Symbol;Acc:HGNC:9082]	5667.07	1.01422	0.0918007	11.0481	2.23937e-28	3.70392e-26	Up	WT_control
ENSG00000178860	MSC	musculin [Source:HGNC Symbol;Acc:HGNC:7321]	226.435	-1.8209	0.164815	-11.0482	2.2376e-28	3.70392e-26	Down	WT_control
ENSG00000136048	DRAM1	DNA damage regulated autophagy modulator 1 [Source:HGNC Symbol;Acc:HGNC:25645]	1692.38	-0.725063	0.0658403	-11.0124	3.32869e-28	5.43769e-26	Down	WT_control
ENSG00000164379	FOXQ1	forkhead box Q1 [Source:HGNC Symbol;Acc:HGNC:20951]	389.13	-1.47918	0.134522	-10.9958	4.00409e-28	6.46124e-26	Down	WT_control
ENSG00000205426	KRT81	keratin 81 [Source:HGNC Symbol;Acc:HGNC:6458]	400.721	1.77713	0.162123	10.9616	5.84549e-28	9.31898e-26	Up	WT_control
ENSG00000184371	CSF1	colony stimulating factor 1 [Source:HGNC Symbol;Acc:HGNC:2432]	595.728	1.19947	0.109527	10.9514	6.54556e-28	1.03108e-25	Up	WT_control
ENSG00000038295	TLL1	tolloid like 1 [Source:HGNC Symbol;Acc:HGNC:11843]	76.5112	-2.66227	0.243169	-10.9483	6.77373e-28	1.05447e-25	Down	WT_control
ENSG00000134363	FST	follistatin [Source:HGNC Symbol;Acc:HGNC:3971]	79.4194	2.25532	0.206512	10.921	9.14519e-28	1.40708e-25	Up	WT_control
ENSG00000152779	SLC16A12	solute carrier family 16 member 12 [Source:HGNC Symbol;Acc:HGNC:23094]	113.535	-2.15443	0.198037	-10.8789	1.4523e-27	2.20883e-25	Down	WT_control
ENSG00000180801	ARSJ	arylsulfatase family member J [Source:HGNC Symbol;Acc:HGNC:26286]	313.686	1.59656	0.146825	10.8739	1.53514e-27	2.30829e-25	Up	WT_control
ENSG00000005243	COPZ2	COPI coat complex subunit zeta 2 [Source:HGNC Symbol;Acc:HGNC:19356]	497.911	0.939795	0.0864599	10.8697	1.60688e-27	2.38902e-25	Up	WT_control
ENSG00000168685	IL7R	interleukin 7 receptor [Source:HGNC Symbol;Acc:HGNC:6024]	400.622	-1.2894	0.118896	-10.8448	2.11153e-27	3.10442e-25	Down	WT_control
ENSG00000127528	KLF2	KLF transcription factor 2 [Source:HGNC Symbol;Acc:HGNC:6347]	656.475	1.04928	0.0970188	10.8153	2.91485e-27	4.23838e-25	Up	WT_control
ENSG00000087245	MMP2	matrix metallopeptidase 2 [Source:HGNC Symbol;Acc:HGNC:7166]	364.441	1.50582	0.139248	10.814	2.95569e-27	4.25106e-25	Up	WT_control
ENSG00000120875	DUSP4	dual specificity phosphatase 4 [Source:HGNC Symbol;Acc:HGNC:3070]	952.455	-1.1365	0.105403	-10.7825	4.16557e-27	5.92676e-25	Down	WT_control
ENSG00000128578	STRIP2	striatin interacting protein 2 [Source:HGNC Symbol;Acc:HGNC:22209]	422.428	-1.23397	0.114663	-10.7617	5.2198e-27	7.3477e-25	Down	WT_control
ENSG00000213853	EMP2	epithelial membrane protein 2 [Source:HGNC Symbol;Acc:HGNC:3334]	1517.31	-0.818726	0.0760898	-10.76	5.3168e-27	7.40546e-25	Down	WT_control
ENSG00000164949	GEM	GTP binding protein overexpressed in skeletal muscle [Source:HGNC Symbol;Acc:HGNC:4234]	436.717	-1.46525	0.136309	-10.7494	5.96183e-27	8.21739e-25	Down	WT_control
ENSG00000091986	CCDC80	coiled-coil domain containing 80 [Source:HGNC Symbol;Acc:HGNC:30649]	20592.9	0.780023	0.072826	10.7108	9.06089e-27	1.23602e-24	Up	WT_control
ENSG00000085662	AKR1B1	aldo-keto reductase family 1 member B [Source:HGNC Symbol;Acc:HGNC:381]	11637.8	-0.680153	0.0635393	-10.7044	9.70073e-27	1.3098e-24	Down	WT_control
ENSG00000132965	ALOX5AP	arachidonate 5-lipoxygenase activating protein [Source:HGNC Symbol;Acc:HGNC:436]	76.8263	3.29932	0.31084	10.6142	2.55896e-26	3.42022e-24	Up	WT_control
ENSG00000106537	TSPAN13	tetraspanin 13 [Source:HGNC Symbol;Acc:HGNC:21643]	1062.13	-0.795421	0.075153	-10.584	3.53461e-26	4.64359e-24	Down	WT_control
ENSG00000109452	INPP4B	inositol polyphosphate-4-phosphatase type II B [Source:HGNC Symbol;Acc:HGNC:6075]	859.885	-1.22687	0.11592	-10.5838	3.54446e-26	4.64359e-24	Down	WT_control
ENSG00000136235	GPNMB	glycoprotein nmb [Source:HGNC Symbol;Acc:HGNC:4462]	1820.61	-1.10886	0.10487	-10.5736	3.94994e-26	5.12408e-24	Down	WT_control
ENSG00000071282	LMCD1	LIM and cysteine rich domains 1 [Source:HGNC Symbol;Acc:HGNC:6633]	793.472	1.40272	0.132838	10.5596	4.58472e-26	5.88981e-24	Up	WT_control
ENSG00000132170	PPARG	peroxisome proliferator activated receptor gamma [Source:HGNC Symbol;Acc:HGNC:9236]	109.651	-2.24338	0.212939	-10.5353	5.93813e-26	7.55513e-24	Down	WT_control
ENSG00000122861	PLAU	plasminogen activator, urokinase [Source:HGNC Symbol;Acc:HGNC:9052]	331.929	1.53385	0.146014	10.5049	8.20441e-26	1.03391e-23	Up	WT_control
ENSG00000162433	AK4	adenylate kinase 4 [Source:HGNC Symbol;Acc:HGNC:363]	1616.78	0.820503	0.0787166	10.4235	1.93679e-25	2.4177e-23	Up	WT_control
ENSG00000112414	ADGRG6	adhesion G protein-coupled receptor G6 [Source:HGNC Symbol;Acc:HGNC:13841]	198.86	-1.41032	0.135684	-10.3941	2.63772e-25	3.2619e-23	Down	WT_control
ENSG00000100097	LGALS1	galectin 1 [Source:HGNC Symbol;Acc:HGNC:6561]	41775.9	0.613546	0.0593405	10.3394	4.67403e-25	5.72655e-23	Up	WT_control
ENSG00000164176	EDIL3	EGF like repeats and discoidin domains 3 [Source:HGNC Symbol;Acc:HGNC:3173]	302.141	1.67338	0.162576	10.2929	7.58226e-25	9.20444e-23	Up	WT_control
ENSG00000196498	NCOR2	nuclear receptor corepressor 2 [Source:HGNC Symbol;Acc:HGNC:7673]	1520.93	0.735374	0.0714852	10.2871	8.0584e-25	9.69352e-23	Up	WT_control
ENSG00000087253	LPCAT2	lysophosphatidylcholine acyltransferase 2 [Source:HGNC Symbol;Acc:HGNC:26032]	834.051	0.992592	0.0966057	10.2747	9.16601e-25	1.09265e-22	Up	WT_control
ENSG00000168297	PXK	PX domain containing serine/threonine kinase like [Source:HGNC Symbol;Acc:HGNC:23326]	477.701	1.00952	0.0982798	10.2719	9.43017e-25	1.11411e-22	Up	WT_control
ENSG00000079308	TNS1	tensin 1 [Source:HGNC Symbol;Acc:HGNC:11973]	625.606	0.864201	0.0846704	10.2066	1.85167e-24	2.16825e-22	Up	WT_control
ENSG00000112769	LAMA4	laminin subunit alpha 4 [Source:HGNC Symbol;Acc:HGNC:6484]	457.961	-1.18946	0.116826	-10.1815	2.39848e-24	2.78392e-22	Down	WT_control
ENSG00000170153	RNF150	ring finger protein 150 [Source:HGNC Symbol;Acc:HGNC:23138]	481.569	1.29754	0.127693	10.1614	2.94897e-24	3.39311e-22	Up	WT_control
ENSG00000197461	PDGFA	platelet derived growth factor subunit A [Source:HGNC Symbol;Acc:HGNC:8799]	241.603	1.2757	0.125649	10.1529	3.2174e-24	3.67005e-22	Up	WT_control
ENSG00000165323	FAT3	FAT atypical cadherin 3 [Source:HGNC Symbol;Acc:HGNC:23112]	250.714	-2.10974	0.208002	-10.1429	3.56517e-24	4.03199e-22	Down	WT_control
ENSG00000184602	SNN	stannin [Source:HGNC Symbol;Acc:HGNC:11149]	546.7	-1.12526	0.111386	-10.1024	5.39199e-24	6.04634e-22	Down	WT_control
ENSG00000099260	PALMD	palmdelphin [Source:HGNC Symbol;Acc:HGNC:15846]	192.727	-1.52705	0.152487	-10.0143	1.31925e-23	1.46692e-21	Down	WT_control
ENSG00000050344	NFE2L3	NFE2 like bZIP transcription factor 3 [Source:HGNC Symbol;Acc:HGNC:7783]	827.061	1.25144	0.126439	9.89755	4.26617e-23	4.70416e-21	Up	WT_control
ENSG00000166750	SLFN5	schlafen family member 5 [Source:HGNC Symbol;Acc:HGNC:28286]	612.936	-0.880783	0.0893625	-9.85629	6.43866e-23	7.04102e-21	Down	WT_control
ENSG00000144810	COL8A1	collagen type VIII alpha 1 chain [Source:HGNC Symbol;Acc:HGNC:2215]	6592.9	-0.760725	0.0772641	-9.84577	7.14875e-23	7.75346e-21	Down	WT_control
ENSG00000261150	EPPK1	epiplakin 1 [Source:HGNC Symbol;Acc:HGNC:15577]	326.62	1.22006	0.124934	9.76568	1.58048e-22	1.70023e-20	Up	WT_control
ENSG00000144460	NYAP2	neuronal tyrosine-phosphorylated phosphoinositide-3-kinase adaptor 2 [Source:HGNC Symbol;Acc:HGNC:29291]	64.6862	-2.79375	0.286663	-9.74577	1.92317e-22	2.05221e-20	Down	WT_control
ENSG00000128567	PODXL	podocalyxin like [Source:HGNC Symbol;Acc:HGNC:9171]	1105.11	0.697325	0.071595	9.73986	2.03828e-22	2.15764e-20	Up	WT_control
ENSG00000117115	PADI2	peptidyl arginine deiminase 2 [Source:HGNC Symbol;Acc:HGNC:18341]	51.8202	3.23441	0.332759	9.72	2.47784e-22	2.60213e-20	Up	WT_control
ENSG00000149591	TAGLN	transgelin [Source:HGNC Symbol;Acc:HGNC:11553]	840.955	0.977892	0.100886	9.69304	3.22779e-22	3.363e-20	Up	WT_control
ENSG00000154639	CXADR	CXADR Ig-like cell adhesion molecule [Source:HGNC Symbol;Acc:HGNC:2559]	2022.71	-0.824036	0.0852915	-9.66141	4.39771e-22	4.54614e-20	Down	WT_control
ENSG00000148344	PTGES	prostaglandin E synthase [Source:HGNC Symbol;Acc:HGNC:9599]	1332.35	-0.871034	0.0906426	-9.60954	7.28742e-22	7.47497e-20	Down	WT_control
ENSG00000134061	CD180	CD180 molecule [Source:HGNC Symbol;Acc:HGNC:6726]	35.1632	3.98229	0.416929	9.55146	1.27879e-21	1.30161e-19	Up	WT_control
ENSG00000211455	STK38L	serine/threonine kinase 38 like [Source:HGNC Symbol;Acc:HGNC:17848]	943.766	0.875905	0.0917337	9.54835	1.31784e-21	1.33112e-19	Up	WT_control
ENSG00000103647	CORO2B	coronin 2B [Source:HGNC Symbol;Acc:HGNC:2256]	578.187	0.829958	0.0870107	9.53857	1.44814e-21	1.45165e-19	Up	WT_control
ENSG00000177469	CAVIN1	caveolae associated protein 1 [Source:HGNC Symbol;Acc:HGNC:9688]	2645.23	0.903006	0.0947582	9.52958	1.57921e-21	1.57113e-19	Up	WT_control
ENSG00000130635	COL5A1	collagen type V alpha 1 chain [Source:HGNC Symbol;Acc:HGNC:2209]	242.859	1.6358	0.171936	9.51403	1.83425e-21	1.81125e-19	Up	WT_control
ENSG00000167693	NXN	nucleoredoxin [Source:HGNC Symbol;Acc:HGNC:18008]	355.455	1.02233	0.107688	9.49348	2.23456e-21	2.1902e-19	Up	WT_control
ENSG00000150594	ADRA2A	adrenoceptor alpha 2A [Source:HGNC Symbol;Acc:HGNC:281]	38.5411	4.09319	0.433939	9.43263	3.99946e-21	3.89124e-19	Up	WT_control
ENSG00000164647	STEAP1	STEAP family member 1 [Source:HGNC Symbol;Acc:HGNC:11378]	159.336	1.55766	0.166926	9.33144	1.04447e-20	1.00879e-18	Up	WT_control
ENSG00000112759	SLC29A1	solute carrier family 29 member 1 (Augustine blood group) [Source:HGNC Symbol;Acc:HGNC:11003]	1810.07	0.877825	0.0944604	9.29304	1.49943e-20	1.43771e-18	Up	WT_control
ENSG00000173210	ABLIM3	actin binding LIM protein family member 3 [Source:HGNC Symbol;Acc:HGNC:29132]	908.089	0.689643	0.0743291	9.27824	1.72306e-20	1.64026e-18	Up	WT_control
ENSG00000163235	TGFA	transforming growth factor alpha [Source:HGNC Symbol;Acc:HGNC:11765]	402.492	1.00089	0.10807	9.26153	2.01514e-20	1.9046e-18	Up	WT_control
ENSG00000118523	CCN2	cellular communication network factor 2 [Source:HGNC Symbol;Acc:HGNC:2500]	25950.1	1.56104	0.169411	9.2145	3.12734e-20	2.93482e-18	Up	WT_control
ENSG00000167552	TUBA1A	tubulin alpha 1a [Source:HGNC Symbol;Acc:HGNC:20766]	6155.87	0.529591	0.0575763	9.19807	3.64437e-20	3.39593e-18		WT_control
ENSG00000168528	SERINC2	serine incorporator 2 [Source:HGNC Symbol;Acc:HGNC:23231]	2553.38	0.641718	0.0699872	9.16908	4.77067e-20	4.41438e-18	Up	WT_control
ENSG00000026751	SLAMF7	SLAM family member 7 [Source:HGNC Symbol;Acc:HGNC:21394]	169.429	-1.32477	0.145245	-9.12092	7.44876e-20	6.84459e-18	Down	WT_control
ENSG00000129038	LOXL1	lysyl oxidase like 1 [Source:HGNC Symbol;Acc:HGNC:6665]	7432.89	0.859346	0.094616	9.08246	1.06152e-19	9.68696e-18	Up	WT_control
ENSG00000120833	SOCS2	suppressor of cytokine signaling 2 [Source:HGNC Symbol;Acc:HGNC:19382]	92.1379	-2.08519	0.22982	-9.07312	1.15656e-19	1.0482e-17	Down	WT_control
ENSG00000072163	LIMS2	LIM zinc finger domain containing 2 [Source:HGNC Symbol;Acc:HGNC:16084]	126.683	1.71867	0.189507	9.06914	1.19958e-19	1.07979e-17	Up	WT_control
ENSG00000150630	VEGFC	vascular endothelial growth factor C [Source:HGNC Symbol;Acc:HGNC:12682]	112.206	-1.60221	0.176898	-9.05722	1.33813e-19	1.19636e-17	Down	WT_control
ENSG00000198846	TOX	thymocyte selection associated high mobility group box [Source:HGNC Symbol;Acc:HGNC:18988]	144.362	-1.73753	0.192001	-9.04957	1.43532e-19	1.27465e-17	Down	WT_control
ENSG00000183688	RFLNB	refilin B [Source:HGNC Symbol;Acc:HGNC:28705]	2523.81	-0.780933	0.0863987	-9.03872	1.58521e-19	1.39485e-17	Down	WT_control
ENSG00000184497	TMEM255B	transmembrane protein 255B [Source:HGNC Symbol;Acc:HGNC:28297]	173.24	1.36086	0.150566	9.03827	1.59177e-19	1.39485e-17	Up	WT_control
ENSG00000134531	EMP1	epithelial membrane protein 1 [Source:HGNC Symbol;Acc:HGNC:3333]	500.415	-0.916494	0.101448	-9.03415	1.6528e-19	1.4388e-17	Down	WT_control
ENSG00000076513	ANKRD13A	ankyrin repeat domain 13A [Source:HGNC Symbol;Acc:HGNC:21268]	1443.78	-0.676341	0.0752498	-8.98795	2.51889e-19	2.17843e-17	Down	WT_control
ENSG00000197646	PDCD1LG2	programmed cell death 1 ligand 2 [Source:HGNC Symbol;Acc:HGNC:18731]	220.897	1.4116	0.157328	8.97237	2.90197e-19	2.49344e-17	Up	WT_control
ENSG00000135318	NT5E	5'-nucleotidase ecto [Source:HGNC Symbol;Acc:HGNC:8021]	2490.43	0.6663	0.0744492	8.94972	3.56389e-19	3.04241e-17	Up	WT_control
ENSG00000133424	LARGE1	LARGE xylosyl- and glucuronyltransferase 1 [Source:HGNC Symbol;Acc:HGNC:6511]	432.385	1.18987	0.133081	8.94095	3.85832e-19	3.27265e-17	Up	WT_control
ENSG00000168264	IRF2BP2	interferon regulatory factor 2 binding protein 2 [Source:HGNC Symbol;Acc:HGNC:21729]	2649.38	0.652606	0.0731716	8.91884	4.7119e-19	3.9712e-17	Up	WT_control
ENSG00000181104	F2R	coagulation factor II thrombin receptor [Source:HGNC Symbol;Acc:HGNC:3537]	1756.17	-0.761656	0.0857829	-8.87888	6.75369e-19	5.65601e-17	Down	WT_control
ENSG00000000971	CFH	complement factor H [Source:HGNC Symbol;Acc:HGNC:4883]	128.655	1.60019	0.180257	8.87728	6.85172e-19	5.70201e-17	Up	WT_control
ENSG00000122707	RECK	reversion inducing cysteine rich protein with kazal motifs [Source:HGNC Symbol;Acc:HGNC:11345]	614.709	0.942017	0.106185	8.87149	7.21744e-19	5.96882e-17	Up	WT_control
ENSG00000078114	NEBL	nebulette [Source:HGNC Symbol;Acc:HGNC:16932]	94.7024	-1.60999	0.181903	-8.8508	8.6898e-19	7.14183e-17	Down	WT_control
ENSG00000111670	GNPTAB	N-acetylglucosamine-1-phosphate transferase subunits alpha and beta [Source:HGNC Symbol;Acc:HGNC:29670]	942.876	-0.657073	0.0744306	-8.828	1.06565e-18	8.70413e-17	Down	WT_control
ENSG00000171631	P2RY6	pyrimidinergic receptor P2Y6 [Source:HGNC Symbol;Acc:HGNC:8543]	149.504	1.40338	0.159449	8.80143	1.35082e-18	1.09657e-16	Up	WT_control
ENSG00000019186	CYP24A1	cytochrome P450 family 24 subfamily A member 1 [Source:HGNC Symbol;Acc:HGNC:2602]	2965.14	-1.1206	0.127897	-8.76171	1.92314e-18	1.55165e-16	Down	WT_control
ENSG00000149380	P4HA3	prolyl 4-hydroxylase subunit alpha 3 [Source:HGNC Symbol;Acc:HGNC:30135]	256.8	1.21671	0.139058	8.7497	2.13919e-18	1.7155e-16	Up	WT_control
ENSG00000012171	SEMA3B	semaphorin 3B [Source:HGNC Symbol;Acc:HGNC:10724]	1775.59	0.812163	0.0931181	8.72186	2.73664e-18	2.1814e-16	Up	WT_control
ENSG00000111276	CDKN1B	cyclin dependent kinase inhibitor 1B [Source:HGNC Symbol;Acc:HGNC:1785]	801.58	-0.795948	0.0916207	-8.68743	3.70724e-18	2.93738e-16	Down	WT_control
ENSG00000104783	KCNN4	potassium calcium-activated channel subfamily N member 4 [Source:HGNC Symbol;Acc:HGNC:6293]	101.675	1.7602	0.202701	8.68373	3.82983e-18	3.01645e-16	Up	WT_control
ENSG00000105048	TNNT1	troponin T1, slow skeletal type [Source:HGNC Symbol;Acc:HGNC:11948]	1156.66	0.606561	0.0702222	8.63773	5.73393e-18	4.48943e-16	Up	WT_control
ENSG00000145824	CXCL14	C-X-C motif chemokine ligand 14 [Source:HGNC Symbol;Acc:HGNC:10640]	135.052	1.67604	0.194382	8.62241	6.55616e-18	5.103e-16	Up	WT_control
ENSG00000134333	LDHA	lactate dehydrogenase A [Source:HGNC Symbol;Acc:HGNC:6535]	11927.4	0.462387	0.0536822	8.61341	7.09192e-18	5.48774e-16		WT_control
ENSG00000147872	PLIN2	perilipin 2 [Source:HGNC Symbol;Acc:HGNC:248]	1358.87	-0.744987	0.0865735	-8.60525	7.61499e-18	5.85823e-16	Down	WT_control
ENSG00000070614	NDST1	N-deacetylase and N-sulfotransferase 1 [Source:HGNC Symbol;Acc:HGNC:7680]	2086.25	0.657093	0.076404	8.60025	7.95444e-18	6.084e-16	Up	WT_control
ENSG00000178980	SELENOW	selenoprotein W [Source:HGNC Symbol;Acc:HGNC:10752]	2419.86	0.755395	0.087868	8.59693	8.18763e-18	6.22636e-16	Up	WT_control
ENSG00000171867	PRNP	prion protein (Kanno blood group) [Source:HGNC Symbol;Acc:HGNC:9449]	2337.33	0.531484	0.0620609	8.5639	1.0911e-17	8.24995e-16		WT_control
ENSG00000119614	VSX2	visual system homeobox 2 [Source:HGNC Symbol;Acc:HGNC:1975]	61.2152	4.53986	0.53176	8.53742	1.37253e-17	1.0319e-15	Up	WT_control
ENSG00000166741	NNMT	nicotinamide N-methyltransferase [Source:HGNC Symbol;Acc:HGNC:7861]	122.893	1.61583	0.189395	8.53154	1.44409e-17	1.07956e-15	Up	WT_control
ENSG00000092929	UNC13D	unc-13 homolog D [Source:HGNC Symbol;Acc:HGNC:23147]	609.405	-0.773613	0.0909598	-8.50499	1.81604e-17	1.34999e-15	Down	WT_control
ENSG00000122694	GLIPR2	GLI pathogenesis related 2 [Source:HGNC Symbol;Acc:HGNC:18007]	968.897	0.899495	0.105796	8.50213	1.86148e-17	1.37604e-15	Up	WT_control
ENSG00000176971	FIBIN	fin bud initiation factor homolog [Source:HGNC Symbol;Acc:HGNC:33747]	58.4946	-2.37436	0.279331	-8.50015	1.8934e-17	1.39186e-15	Down	WT_control
ENSG00000179820	MYADM	myeloid associated differentiation marker [Source:HGNC Symbol;Acc:HGNC:7544]	1443.15	0.795049	0.0945749	8.40656	4.22224e-17	3.08667e-15	Up	WT_control
ENSG00000100605	ITPK1	inositol-tetrakisphosphate 1-kinase [Source:HGNC Symbol;Acc:HGNC:6177]	298.852	0.933836	0.111296	8.39059	4.83716e-17	3.51677e-15	Up	WT_control
ENSG00000118985	ELL2	elongation factor for RNA polymerase II 2 [Source:HGNC Symbol;Acc:HGNC:17064]	1221.42	0.649954	0.0777061	8.36426	6.0493e-17	4.37401e-15	Up	WT_control
ENSG00000189067	LITAF	lipopolysaccharide induced TNF factor [Source:HGNC Symbol;Acc:HGNC:16841]	4495.49	-0.529732	0.0634657	-8.34674	7.01727e-17	5.04633e-15		WT_control
ENSG00000164305	CASP3	caspase 3 [Source:HGNC Symbol;Acc:HGNC:1504]	1429.73	-0.611946	0.0736189	-8.31235	9.38277e-17	6.71096e-15	Down	WT_control
ENSG00000077684	JADE1	jade family PHD finger 1 [Source:HGNC Symbol;Acc:HGNC:30027]	697.485	-0.796195	0.0960858	-8.28629	1.16838e-16	8.31185e-15	Down	WT_control
ENSG00000157600	TMEM164	transmembrane protein 164 [Source:HGNC Symbol;Acc:HGNC:26217]	367.231	-1.22643	0.148332	-8.26815	1.3605e-16	9.62684e-15	Down	WT_control
ENSG00000184347	SLIT3	slit guidance ligand 3 [Source:HGNC Symbol;Acc:HGNC:11087]	896.082	-0.917175	0.111356	-8.23642	1.77444e-16	1.2489e-14	Down	WT_control
ENSG00000106415	GLCCI1	glucocorticoid induced 1 [Source:HGNC Symbol;Acc:HGNC:18713]	192.858	-1.24316	0.151165	-8.22388	1.97025e-16	1.37938e-14	Down	WT_control
ENSG00000031081	ARHGAP31	Rho GTPase activating protein 31 [Source:HGNC Symbol;Acc:HGNC:29216]	137.515	1.60376	0.195033	8.223	1.98469e-16	1.38218e-14	Up	WT_control
ENSG00000180398	MCFD2	multiple coagulation factor deficiency 2, ER cargo receptor complex subunit [Source:HGNC Symbol;Acc:HGNC:18451]	1535.23	0.536195	0.0652509	8.21744	2.07899e-16	1.44027e-14		WT_control
ENSG00000163931	TKT	transketolase [Source:HGNC Symbol;Acc:HGNC:11834]	4482.82	-0.500422	0.0610892	-8.19165	2.5766e-16	1.77571e-14		WT_control
ENSG00000178776	C5orf46	chromosome 5 open reading frame 46 [Source:HGNC Symbol;Acc:HGNC:33768]	42.8099	3.15899	0.386243	8.17877	2.86753e-16	1.96597e-14	Up	WT_control
ENSG00000174099	MSRB3	methionine sulfoxide reductase B3 [Source:HGNC Symbol;Acc:HGNC:27375]	847.847	0.653817	0.0806142	8.11045	5.04337e-16	3.43989e-14	Up	WT_control
ENSG00000169760	NLGN1	neuroligin 1 [Source:HGNC Symbol;Acc:HGNC:14291]	91.0799	-1.60994	0.198564	-8.10793	5.14904e-16	3.49395e-14	Down	WT_control
ENSG00000023902	PLEKHO1	pleckstrin homology domain containing O1 [Source:HGNC Symbol;Acc:HGNC:24310]	1537.24	-0.536948	0.0663174	-8.09664	5.64963e-16	3.81408e-14		WT_control
ENSG00000147509	RGS20	regulator of G protein signaling 20 [Source:HGNC Symbol;Acc:HGNC:14600]	101.373	-1.54994	0.192372	-8.05697	7.82079e-16	5.25303e-14	Down	WT_control
ENSG00000185070	FLRT2	fibronectin leucine rich transmembrane protein 2 [Source:HGNC Symbol;Acc:HGNC:3761]	1490.18	-0.61653	0.0766691	-8.04144	8.87903e-16	5.9337e-14	Down	WT_control
ENSG00000138193	PLCE1	phospholipase C epsilon 1 [Source:HGNC Symbol;Acc:HGNC:17175]	386.527	-0.937482	0.11695	-8.01611	1.09146e-15	7.2574e-14	Down	WT_control
ENSG00000187498	COL4A1	collagen type IV alpha 1 chain [Source:HGNC Symbol;Acc:HGNC:2202]	7757.59	0.718403	0.0897093	8.00812	1.16477e-15	7.70614e-14	Up	WT_control
ENSG00000114353	GNAI2	G protein subunit alpha i2 [Source:HGNC Symbol;Acc:HGNC:4385]	6659.49	0.440834	0.0554675	7.94761	1.90145e-15	1.25174e-13		WT_control
ENSG00000077157	PPP1R12B	protein phosphatase 1 regulatory subunit 12B [Source:HGNC Symbol;Acc:HGNC:7619]	290.229	1.45207	0.182735	7.94631	1.92143e-15	1.25863e-13	Up	WT_control
ENSG00000134245	WNT2B	Wnt family member 2B [Source:HGNC Symbol;Acc:HGNC:12781]	792.201	-0.973906	0.122923	-7.92289	2.32049e-15	1.51255e-13	Down	WT_control
ENSG00000198467	TPM2	tropomyosin 2 [Source:HGNC Symbol;Acc:HGNC:12011]	15616	0.469435	0.0592919	7.91736	2.42598e-15	1.57356e-13		WT_control
ENSG00000139629	GALNT6	polypeptide N-acetylgalactosaminyltransferase 6 [Source:HGNC Symbol;Acc:HGNC:4128]	59.9393	-2.15715	0.273317	-7.89246	2.9628e-15	1.91238e-13	Down	WT_control
ENSG00000003137	CYP26B1	cytochrome P450 family 26 subfamily B member 1 [Source:HGNC Symbol;Acc:HGNC:20581]	134.392	1.6082	0.204319	7.871	3.51824e-15	2.25987e-13	Up	WT_control
ENSG00000118515	SGK1	serum/glucocorticoid regulated kinase 1 [Source:HGNC Symbol;Acc:HGNC:10810]	874.876	0.722098	0.0917497	7.87031	3.53774e-15	2.26142e-13	Up	WT_control
ENSG00000140022	STON2	stonin 2 [Source:HGNC Symbol;Acc:HGNC:30652]	182.306	-1.32147	0.168204	-7.85633	3.95541e-15	2.51625e-13	Down	WT_control
ENSG00000198431	TXNRD1	thioredoxin reductase 1 [Source:HGNC Symbol;Acc:HGNC:12437]	6732.17	-0.486858	0.0621491	-7.8337	4.73703e-15	2.99906e-13		WT_control
ENSG00000123496	IL13RA2	interleukin 13 receptor subunit alpha 2 [Source:HGNC Symbol;Acc:HGNC:5975]	53.4631	-2.17587	0.278597	-7.81011	5.71389e-15	3.58323e-13	Down	WT_control
ENSG00000126458	RRAS	RAS related [Source:HGNC Symbol;Acc:HGNC:10447]	1492.04	0.604711	0.0774253	7.81025	5.70764e-15	3.58323e-13	Up	WT_control
ENSG00000040731	CDH10	cadherin 10 [Source:HGNC Symbol;Acc:HGNC:1749]	165.797	1.39232	0.178379	7.80543	5.92967e-15	3.70101e-13	Up	WT_control
ENSG00000092964	DPYSL2	dihydropyrimidinase like 2 [Source:HGNC Symbol;Acc:HGNC:3014]	2570.8	0.539375	0.0691664	7.79822	6.27847e-15	3.90031e-13		WT_control
ENSG00000135362	PRR5L	proline rich 5 like [Source:HGNC Symbol;Acc:HGNC:25878]	88.3654	1.55926	0.200784	7.76587	8.1088e-15	5.01381e-13	Up	WT_control
ENSG00000109846	CRYAB	crystallin alpha B [Source:HGNC Symbol;Acc:HGNC:2389]	26243.2	-1.0076	0.129984	-7.75171	9.06608e-15	5.57965e-13	Down	WT_control
ENSG00000162631	NTNG1	netrin G1 [Source:HGNC Symbol;Acc:HGNC:23319]	160.041	-1.107	0.143092	-7.73629	1.0236e-14	6.27051e-13	Down	WT_control
ENSG00000140682	TGFB1I1	transforming growth factor beta 1 induced transcript 1 [Source:HGNC Symbol;Acc:HGNC:11767]	740.068	0.685494	0.0887456	7.72427	1.125e-14	6.85992e-13	Up	WT_control
ENSG00000126785	RHOJ	ras homolog family member J [Source:HGNC Symbol;Acc:HGNC:688]	844.867	0.76806	0.0994941	7.71966	1.16643e-14	7.07993e-13	Up	WT_control
ENSG00000183671	CMKLR2	chemerin chemokine-like receptor 2 [Source:HGNC Symbol;Acc:HGNC:4463]	64.7112	1.95528	0.253872	7.70185	1.34115e-14	8.10321e-13	Up	WT_control
ENSG00000140332	TLE3	TLE family member 3, transcriptional corepressor [Source:HGNC Symbol;Acc:HGNC:11839]	378.373	0.924504	0.120069	7.69976	1.36326e-14	8.19938e-13	Up	WT_control
ENSG00000049323	LTBP1	latent transforming growth factor beta binding protein 1 [Source:HGNC Symbol;Acc:HGNC:6714]	146.22	1.25074	0.162893	7.67828	1.61242e-14	9.65412e-13	Up	WT_control
ENSG00000072041	SLC6A15	solute carrier family 6 member 15 [Source:HGNC Symbol;Acc:HGNC:13621]	274.594	-0.9186	0.119672	-7.67596	1.64182e-14	9.78583e-13	Down	WT_control
ENSG00000107438	PDLIM1	PDZ and LIM domain 1 [Source:HGNC Symbol;Acc:HGNC:2067]	4972.27	0.738846	0.0963497	7.66838	1.74186e-14	1.03355e-12	Up	WT_control
ENSG00000133687	TMTC1	transmembrane O-mannosyltransferase targeting cadherins 1 [Source:HGNC Symbol;Acc:HGNC:24099]	477.001	-0.794199	0.103735	-7.65605	1.9174e-14	1.13263e-12	Down	WT_control
ENSG00000136531	SCN2A	sodium voltage-gated channel alpha subunit 2 [Source:HGNC Symbol;Acc:HGNC:10588]	58.6589	1.96242	0.256855	7.64019	2.16907e-14	1.2756e-12	Up	WT_control
ENSG00000168874	ATOH8	atonal bHLH transcription factor 8 [Source:HGNC Symbol;Acc:HGNC:24126]	377.744	0.946652	0.124225	7.62044	2.5282e-14	1.48023e-12	Up	WT_control
ENSG00000197971	MBP	myelin basic protein [Source:HGNC Symbol;Acc:HGNC:6925]	891.027	-0.691328	0.0907651	-7.61667	2.60301e-14	1.51731e-12	Down	WT_control
ENSG00000164105	SAP30	Sin3A associated protein 30 [Source:HGNC Symbol;Acc:HGNC:10532]	2130.16	-0.877939	0.115299	-7.61445	2.64811e-14	1.53683e-12	Down	WT_control
ENSG00000163431	LMOD1	leiomodin 1 [Source:HGNC Symbol;Acc:HGNC:6647]	142.697	1.37621	0.180993	7.60365	2.87899e-14	1.66353e-12	Up	WT_control
ENSG00000121236	TRIM6	tripartite motif containing 6 [Source:HGNC Symbol;Acc:HGNC:16277]	268.64	0.858451	0.113289	7.57754	3.52172e-14	2.01729e-12	Up	WT_control
ENSG00000137962	ARHGAP29	Rho GTPase activating protein 29 [Source:HGNC Symbol;Acc:HGNC:30207]	1337.85	0.571011	0.0753551	7.5776	3.52002e-14	2.01729e-12		WT_control
ENSG00000127946	HIP1	huntingtin interacting protein 1 [Source:HGNC Symbol;Acc:HGNC:4913]	290.967	-0.938292	0.124032	-7.56491	3.88119e-14	2.21362e-12	Down	WT_control
ENSG00000102172	SMS	spermine synthase [Source:HGNC Symbol;Acc:HGNC:11123]	8462.39	-0.543194	0.0718153	-7.56376	3.91569e-14	2.2142e-12		WT_control
ENSG00000159212	CLIC6	chloride intracellular channel 6 [Source:HGNC Symbol;Acc:HGNC:2065]	943.955	-0.786583	0.103989	-7.56409	3.90593e-14	2.2142e-12	Down	WT_control
ENSG00000184792	OSBP2	oxysterol binding protein 2 [Source:HGNC Symbol;Acc:HGNC:8504]	357.701	0.961285	0.127103	7.56302	3.93817e-14	2.21744e-12	Up	WT_control
ENSG00000138623	SEMA7A	semaphorin 7A (JohnMiltonHagen blood group) [Source:HGNC Symbol;Acc:HGNC:10741]	1402.75	0.907164	0.120058	7.55602	4.15595e-14	2.33015e-12	Up	WT_control
ENSG00000128641	MYO1B	myosin IB [Source:HGNC Symbol;Acc:HGNC:7596]	218.675	-0.975325	0.129574	-7.52716	5.18561e-14	2.89519e-12	Down	WT_control
ENSG00000182247	UBE2E2	ubiquitin conjugating enzyme E2 E2 [Source:HGNC Symbol;Acc:HGNC:12478]	627.32	0.696288	0.0925222	7.52563	5.2465e-14	2.91688e-12	Up	WT_control
ENSG00000067082	KLF6	KLF transcription factor 6 [Source:HGNC Symbol;Acc:HGNC:2235]	4601.09	0.717115	0.0953524	7.52068	5.44926e-14	3.01693e-12	Up	WT_control
ENSG00000011201	ANOS1	anosmin 1 [Source:HGNC Symbol;Acc:HGNC:6211]	213.642	1.04895	0.139658	7.5109	5.8723e-14	3.23759e-12	Up	WT_control
ENSG00000253368	TRNP1	TMF1 regulated nuclear protein 1 [Source:HGNC Symbol;Acc:HGNC:34348]	403.978	0.709625	0.0948363	7.48263	7.285e-14	3.9998e-12	Up	WT_control
ENSG00000181458	TMEM45A	transmembrane protein 45A [Source:HGNC Symbol;Acc:HGNC:25480]	314.857	1.12088	0.150451	7.45014	9.32418e-14	5.09825e-12	Up	WT_control
ENSG00000168214	RBPJ	recombination signal binding protein for immunoglobulin kappa J region [Source:HGNC Symbol;Acc:HGNC:5724]	1324.4	0.599882	0.0807464	7.42921	1.09251e-13	5.94899e-12	Up	WT_control
ENSG00000099377	HSD3B7	hydroxy-delta-5-steroid dehydrogenase, 3 beta- and steroid delta-isomerase 7 [Source:HGNC Symbol;Acc:HGNC:18324]	176.458	0.987561	0.133101	7.41964	1.1744e-13	6.3687e-12	Up	WT_control
ENSG00000065357	DGKA	diacylglycerol kinase alpha [Source:HGNC Symbol;Acc:HGNC:2849]	388.727	0.831925	0.11219	7.41529	1.21362e-13	6.55455e-12	Up	WT_control
ENSG00000133818	RRAS2	RAS related 2 [Source:HGNC Symbol;Acc:HGNC:17271]	2084.67	-0.511661	0.0690267	-7.41251	1.23932e-13	6.66615e-12		WT_control
ENSG00000113578	FGF1	fibroblast growth factor 1 [Source:HGNC Symbol;Acc:HGNC:3665]	464.956	0.818853	0.110531	7.40833	1.27897e-13	6.85153e-12	Up	WT_control
ENSG00000197142	ACSL5	acyl-CoA synthetase long chain family member 5 [Source:HGNC Symbol;Acc:HGNC:16526]	288.299	0.960853	0.129768	7.4044	1.31741e-13	7.02904e-12	Up	WT_control
ENSG00000140750	ARHGAP17	Rho GTPase activating protein 17 [Source:HGNC Symbol;Acc:HGNC:18239]	1207.89	-0.518951	0.070541	-7.35672	1.88479e-13	9.9892e-12		WT_control
ENSG00000176595	KBTBD11	kelch repeat and BTB domain containing 11 [Source:HGNC Symbol;Acc:HGNC:29104]	1373.27	-0.712772	0.0968894	-7.35654	1.88732e-13	9.9892e-12	Down	WT_control
ENSG00000197043	ANXA6	annexin A6 [Source:HGNC Symbol;Acc:HGNC:544]	1334.05	0.833038	0.113369	7.34802	2.01171e-13	1.06052e-11	Up	WT_control
ENSG00000197467	COL13A1	collagen type XIII alpha 1 chain [Source:HGNC Symbol;Acc:HGNC:2190]	32.0211	3.25114	0.442637	7.34495	2.05843e-13	1.08084e-11	Up	WT_control
ENSG00000166396	SERPINB7	serpin family B member 7 [Source:HGNC Symbol;Acc:HGNC:13902]	619.465	0.880476	0.120175	7.32663	2.36015e-13	1.23437e-11	Up	WT_control
ENSG00000114738	MAPKAPK3	MAPK activated protein kinase 3 [Source:HGNC Symbol;Acc:HGNC:6888]	924.611	-0.757532	0.103546	-7.31592	2.55626e-13	1.33167e-11	Down	WT_control
ENSG00000144136	SLC20A1	solute carrier family 20 member 1 [Source:HGNC Symbol;Acc:HGNC:10946]	817.949	0.644454	0.0881025	7.31482	2.57721e-13	1.33732e-11	Up	WT_control
ENSG00000125730	C3	complement C3 [Source:HGNC Symbol;Acc:HGNC:1318]	264.899	0.962123	0.131756	7.3023	2.82897e-13	1.46223e-11	Up	WT_control
ENSG00000169184	MN1	MN1 proto-oncogene, transcriptional regulator [Source:HGNC Symbol;Acc:HGNC:7180]	673.776	0.683799	0.0938007	7.28992	3.10145e-13	1.59683e-11	Up	WT_control
ENSG00000154027	AK5	adenylate kinase 5 [Source:HGNC Symbol;Acc:HGNC:365]	74.7935	-1.68936	0.232436	-7.26807	3.64657e-13	1.87021e-11	Down	WT_control
ENSG00000163171	CDC42EP3	CDC42 effector protein 3 [Source:HGNC Symbol;Acc:HGNC:16943]	1033.08	0.712334	0.0980924	7.26187	3.81774e-13	1.95044e-11	Up	WT_control
ENSG00000075711	DLG1	discs large MAGUK scaffold protein 1 [Source:HGNC Symbol;Acc:HGNC:2900]	1509.78	-0.613992	0.084648	-7.25347	4.06222e-13	2.06736e-11	Down	WT_control
ENSG00000107104	KANK1	KN motif and ankyrin repeat domains 1 [Source:HGNC Symbol;Acc:HGNC:19309]	677.532	0.68789	0.0950781	7.235	4.65514e-13	2.36003e-11	Up	WT_control
ENSG00000108854	SMURF2	SMAD specific E3 ubiquitin protein ligase 2 [Source:HGNC Symbol;Acc:HGNC:16809]	1228.38	0.659476	0.0912985	7.2233	5.07411e-13	2.56262e-11	Up	WT_control
ENSG00000142227	EMP3	epithelial membrane protein 3 (MAM blood group) [Source:HGNC Symbol;Acc:HGNC:3335]	3876.29	0.428715	0.059456	7.21062	5.56979e-13	2.80226e-11		WT_control
ENSG00000138685	FGF2	fibroblast growth factor 2 [Source:HGNC Symbol;Acc:HGNC:3676]	7711.4	-0.363236	0.0504196	-7.20427	5.83556e-13	2.92485e-11		WT_control
ENSG00000164040	PGRMC2	progesterone receptor membrane component 2 [Source:HGNC Symbol;Acc:HGNC:16089]	2197.85	-0.494598	0.0687035	-7.19902	6.06448e-13	3.02812e-11		WT_control
ENSG00000174791	RIN1	Ras and Rab interactor 1 [Source:HGNC Symbol;Acc:HGNC:18749]	252.88	1.01863	0.141677	7.18986	6.48599e-13	3.22641e-11	Up	WT_control
ENSG00000143786	CNIH3	cornichon family AMPA receptor auxiliary protein 3 [Source:HGNC Symbol;Acc:HGNC:26802]	109.884	1.54535	0.215149	7.1827	6.83459e-13	3.38709e-11	Up	WT_control
ENSG00000147224	PRPS1	phosphoribosyl pyrophosphate synthetase 1 [Source:HGNC Symbol;Acc:HGNC:9462]	1029.97	-0.765957	0.106774	-7.17365	7.30224e-13	3.60534e-11	Down	WT_control
ENSG00000154330	PGM5	phosphoglucomutase 5 [Source:HGNC Symbol;Acc:HGNC:8908]	1862.26	-0.532504	0.0745144	-7.14633	8.91291e-13	4.38423e-11		WT_control
ENSG00000109099	PMP22	peripheral myelin protein 22 [Source:HGNC Symbol;Acc:HGNC:9118]	895.5	-0.648789	0.0908068	-7.14471	9.01841e-13	4.41969e-11	Down	WT_control
ENSG00000117228	GBP1	guanylate binding protein 1 [Source:HGNC Symbol;Acc:HGNC:4182]	983.649	0.662896	0.0928414	7.14009	9.32725e-13	4.55417e-11	Up	WT_control
ENSG00000006118	TMEM132A	transmembrane protein 132A [Source:HGNC Symbol;Acc:HGNC:31092]	979.922	-0.660366	0.092527	-7.13701	9.53821e-13	4.62252e-11	Down	WT_control
ENSG00000123843	C4BPB	complement component 4 binding protein beta [Source:HGNC Symbol;Acc:HGNC:1328]	171.366	0.979268	0.137201	7.13747	9.50618e-13	4.62252e-11	Up	WT_control
ENSG00000221926	TRIM16	tripartite motif containing 16 [Source:HGNC Symbol;Acc:HGNC:17241]	503.994	0.753145	0.105534	7.13652	9.57203e-13	4.62252e-11	Up	WT_control
ENSG00000140464	PML	PML nuclear body scaffold [Source:HGNC Symbol;Acc:HGNC:9113]	768.571	0.589694	0.082655	7.13441	9.72044e-13	4.67712e-11	Up	WT_control
ENSG00000103260	METRN	meteorin, glial cell differentiation regulator [Source:HGNC Symbol;Acc:HGNC:14151]	1024.59	-0.561881	0.0796343	-7.05576	1.71655e-12	8.22949e-11		WT_control
ENSG00000103642	LACTB	lactamase beta [Source:HGNC Symbol;Acc:HGNC:16468]	1726.89	-0.588524	0.0836885	-7.03232	2.03129e-12	9.70324e-11	Down	WT_control
ENSG00000185215	TNFAIP2	TNF alpha induced protein 2 [Source:HGNC Symbol;Acc:HGNC:11895]	122.256	1.37842	0.19606	7.03061	2.05634e-12	9.78759e-11	Up	WT_control
ENSG00000165801	ARHGEF40	Rho guanine nucleotide exchange factor 40 [Source:HGNC Symbol;Acc:HGNC:25516]	337.556	0.77627	0.110445	7.02859	2.08628e-12	9.89449e-11	Up	WT_control
ENSG00000165507	DEPP1	DEPP autophagy regulator 1 [Source:HGNC Symbol;Acc:HGNC:23355]	253.752	1.03917	0.148048	7.01915	2.23225e-12	1.0549e-10	Up	WT_control
ENSG00000107738	VSIR	V-set immunoregulatory receptor [Source:HGNC Symbol;Acc:HGNC:30085]	758.473	0.743618	0.106001	7.01519	2.29636e-12	1.08133e-10	Up	WT_control
ENSG00000116786	PLEKHM2	pleckstrin homology and RUN domain containing M2 [Source:HGNC Symbol;Acc:HGNC:29131]	2218.93	-0.46252	0.0663237	-6.97367	3.08777e-12	1.44884e-10		WT_control
ENSG00000168502	MTCL1	microtubule crosslinking factor 1 [Source:HGNC Symbol;Acc:HGNC:29121]	153.31	-1.2408	0.178277	-6.95994	3.40417e-12	1.59166e-10	Down	WT_control
ENSG00000108759	KRT32	keratin 32 [Source:HGNC Symbol;Acc:HGNC:6449]	67.8699	-1.89904	0.273556	-6.94206	3.86412e-12	1.80035e-10	Down	WT_control
ENSG00000182606	TRAK1	trafficking kinesin protein 1 [Source:HGNC Symbol;Acc:HGNC:29947]	608.398	-0.581595	0.0838351	-6.93737	3.99474e-12	1.85468e-10		WT_control
ENSG00000180287	PLD5	phospholipase D family member 5 [Source:HGNC Symbol;Acc:HGNC:26879]	512.329	0.782011	0.1129	6.9266	4.31071e-12	1.99438e-10	Up	WT_control
ENSG00000137936	BCAR3	BCAR3 adaptor protein, NSP family member [Source:HGNC Symbol;Acc:HGNC:973]	1562.03	0.636303	0.0920095	6.91562	4.65818e-12	2.14763e-10	Up	WT_control
ENSG00000151388	ADAMTS12	ADAM metallopeptidase with thrombospondin type 1 motif 12 [Source:HGNC Symbol;Acc:HGNC:14605]	968.819	0.762946	0.110398	6.91086	4.81715e-12	2.21321e-10	Up	WT_control
ENSG00000116133	DHCR24	24-dehydrocholesterol reductase [Source:HGNC Symbol;Acc:HGNC:2859]	3758.52	-0.546496	0.0790958	-6.90928	4.87107e-12	2.23024e-10		WT_control
ENSG00000197903	H2BC12	H2B clustered histone 12 [Source:HGNC Symbol;Acc:HGNC:13954]	949.598	0.711514	0.103105	6.90087	5.16851e-12	2.35827e-10	Up	WT_control
ENSG00000010278	CD9	CD9 molecule [Source:HGNC Symbol;Acc:HGNC:1709]	2853.93	0.608234	0.0883716	6.88268	5.87358e-12	2.67076e-10	Up	WT_control
ENSG00000131236	CAP1	cyclase associated actin cytoskeleton regulatory protein 1 [Source:HGNC Symbol;Acc:HGNC:20040]	9369.9	0.455799	0.0662592	6.87902	6.02638e-12	2.73086e-10		WT_control
ENSG00000196549	MME	membrane metalloendopeptidase [Source:HGNC Symbol;Acc:HGNC:7154]	171.088	-0.931804	0.135543	-6.87461	6.21579e-12	2.80708e-10	Down	WT_control
ENSG00000123977	DAW1	dynein assembly factor with WD repeats 1 [Source:HGNC Symbol;Acc:HGNC:26383]	376.817	-0.802587	0.116791	-6.87196	6.33254e-12	2.85008e-10	Down	WT_control
ENSG00000127863	TNFRSF19	TNF receptor superfamily member 19 [Source:HGNC Symbol;Acc:HGNC:11915]	746.374	-0.752083	0.109552	-6.86506	6.64653e-12	2.98125e-10	Down	WT_control
ENSG00000057252	SOAT1	sterol O-acyltransferase 1 [Source:HGNC Symbol;Acc:HGNC:11177]	813.888	-0.684182	0.0998554	-6.85173	7.2963e-12	3.26164e-10	Down	WT_control
ENSG00000243137	PSG4	pregnancy specific beta-1-glycoprotein 4 [Source:HGNC Symbol;Acc:HGNC:9521]	1399.01	-0.614085	0.0899716	-6.82532	8.77265e-12	3.90841e-10	Down	WT_control
ENSG00000110723	EXPH5	exophilin 5 [Source:HGNC Symbol;Acc:HGNC:30578]	138.331	-1.07733	0.157993	-6.81884	9.17768e-12	4.07514e-10	Down	WT_control
ENSG00000183691	NOG	noggin [Source:HGNC Symbol;Acc:HGNC:7866]	394.389	0.850709	0.125174	6.7962	1.07414e-11	4.75351e-10	Up	WT_control
ENSG00000204642	HLA-F	major histocompatibility complex, class I, F [Source:HGNC Symbol;Acc:HGNC:4963]	184.45	-1.11972	0.165257	-6.77563	1.23865e-11	5.46325e-10	Down	WT_control
ENSG00000090530	P3H2	prolyl 3-hydroxylase 2 [Source:HGNC Symbol;Acc:HGNC:19317]	381.577	0.921461	0.136029	6.77403	1.25244e-11	5.50572e-10	Up	WT_control
ENSG00000107130	NCS1	neuronal calcium sensor 1 [Source:HGNC Symbol;Acc:HGNC:3953]	2362.71	-0.531575	0.0784943	-6.77215	1.2688e-11	5.5592e-10		WT_control
ENSG00000131759	RARA	retinoic acid receptor alpha [Source:HGNC Symbol;Acc:HGNC:9864]	697.385	0.630582	0.0933727	6.75339	1.44427e-11	6.30711e-10	Up	WT_control
ENSG00000169710	FASN	fatty acid synthase [Source:HGNC Symbol;Acc:HGNC:3594]	2983.72	-0.397939	0.0589304	-6.75269	1.45126e-11	6.31681e-10		WT_control
ENSG00000163485	ADORA1	adenosine A1 receptor [Source:HGNC Symbol;Acc:HGNC:262]	140.347	-1.08134	0.160447	-6.73952	1.5891e-11	6.89408e-10	Down	WT_control
ENSG00000176771	NCKAP5	NCK associated protein 5 [Source:HGNC Symbol;Acc:HGNC:29847]	156.02	1.45166	0.216012	6.72029	1.81366e-11	7.8426e-10	Up	WT_control
ENSG00000143797	MBOAT2	membrane bound O-acyltransferase domain containing 2 [Source:HGNC Symbol;Acc:HGNC:25193]	1689.14	0.55074	0.0819635	6.71933	1.82559e-11	7.86847e-10		WT_control
ENSG00000170381	SEMA3E	semaphorin 3E [Source:HGNC Symbol;Acc:HGNC:10727]	36.9646	-2.59292	0.386256	-6.71296	1.90709e-11	8.19306e-10	Down	WT_control
ENSG00000130702	LAMA5	laminin subunit alpha 5 [Source:HGNC Symbol;Acc:HGNC:6485]	520.531	0.780306	0.116321	6.7082	1.97038e-11	8.43757e-10	Up	WT_control
ENSG00000123094	RASSF8	Ras association domain family member 8 [Source:HGNC Symbol;Acc:HGNC:13232]	655.317	-0.662229	0.0987509	-6.70606	1.99954e-11	8.53481e-10	Down	WT_control
ENSG00000164761	TNFRSF11B	TNF receptor superfamily member 11b [Source:HGNC Symbol;Acc:HGNC:11909]	24.4773	2.82943	0.422335	6.69949	2.09155e-11	8.89884e-10	Up	WT_control
ENSG00000196189	SEMA4A	semaphorin 4A [Source:HGNC Symbol;Acc:HGNC:10729]	41.1463	-1.93399	0.290143	-6.66566	2.6348e-11	1.11742e-09	Down	WT_control
ENSG00000118898	PPL	periplakin [Source:HGNC Symbol;Acc:HGNC:9273]	168.415	-1.14986	0.17283	-6.65309	2.86995e-11	1.21327e-09	Down	WT_control
ENSG00000136244	IL6	interleukin 6 [Source:HGNC Symbol;Acc:HGNC:6018]	127.26	1.22239	0.184001	6.64335	3.0663e-11	1.29214e-09	Up	WT_control
ENSG00000049239	H6PD	hexose-6-phosphate dehydrogenase/glucose 1-dehydrogenase [Source:HGNC Symbol;Acc:HGNC:4795]	772.994	0.532807	0.0807153	6.60106	4.08223e-11	1.7148e-09		WT_control
ENSG00000123384	LRP1	LDL receptor related protein 1 [Source:HGNC Symbol;Acc:HGNC:6692]	5288.36	0.636702	0.0965541	6.59426	4.27396e-11	1.78965e-09	Up	WT_control
ENSG00000143369	ECM1	extracellular matrix protein 1 [Source:HGNC Symbol;Acc:HGNC:3153]	212.712	0.887017	0.134529	6.59348	4.29624e-11	1.79331e-09	Up	WT_control
ENSG00000033867	SLC4A7	solute carrier family 4 member 7 [Source:HGNC Symbol;Acc:HGNC:11033]	953.138	-0.652478	0.0992203	-6.57605	4.83097e-11	2.00631e-09	Down	WT_control
ENSG00000152078	TLCD4	TLC domain containing 4 [Source:HGNC Symbol;Acc:HGNC:26477]	466.086	0.7964	0.121109	6.57587	4.83686e-11	2.00631e-09	Up	WT_control
ENSG00000113140	SPARC	secreted protein acidic and cysteine rich [Source:HGNC Symbol;Acc:HGNC:11219]	23391.3	0.739447	0.112906	6.54921	5.78423e-11	2.39178e-09	Up	WT_control
ENSG00000138032	PPM1B	protein phosphatase, Mg2+/Mn2+ dependent 1B [Source:HGNC Symbol;Acc:HGNC:9276]	165.858	-0.914802	0.139693	-6.54865	5.80613e-11	2.39336e-09	Down	WT_control
ENSG00000159176	CSRP1	cysteine and glycine rich protein 1 [Source:HGNC Symbol;Acc:HGNC:2469]	343.986	0.925082	0.141302	6.54682	5.87763e-11	2.4153e-09	Up	WT_control
ENSG00000148926	ADM	adrenomedullin [Source:HGNC Symbol;Acc:HGNC:259]	214.999	-0.915489	0.140087	-6.53515	6.35447e-11	2.60317e-09	Down	WT_control
ENSG00000196923	PDLIM7	PDZ and LIM domain 7 [Source:HGNC Symbol;Acc:HGNC:22958]	3367.55	0.454014	0.069507	6.53192	6.49334e-11	2.65185e-09		WT_control
ENSG00000139517	LNX2	ligand of numb-protein X 2 [Source:HGNC Symbol;Acc:HGNC:20421]	173.844	-1.00049	0.153487	-6.51842	7.10521e-11	2.8928e-09	Down	WT_control
ENSG00000185551	NR2F2	nuclear receptor subfamily 2 group F member 2 [Source:HGNC Symbol;Acc:HGNC:7976]	4349.37	-0.517007	0.0795743	-6.49716	8.1852e-11	3.32229e-09		WT_control
ENSG00000078018	MAP2	microtubule associated protein 2 [Source:HGNC Symbol;Acc:HGNC:6839]	622.311	-0.659806	0.101585	-6.4951	8.29771e-11	3.35765e-09	Down	WT_control
ENSG00000164741	DLC1	DLC1 Rho GTPase activating protein [Source:HGNC Symbol;Acc:HGNC:2897]	1499.85	0.541608	0.0834114	6.49322	8.40229e-11	3.38961e-09		WT_control
ENSG00000108219	TSPAN14	tetraspanin 14 [Source:HGNC Symbol;Acc:HGNC:23303]	2040.42	0.412329	0.0637194	6.47102	9.73459e-11	3.91514e-09		WT_control
ENSG00000158710	TAGLN2	transgelin 2 [Source:HGNC Symbol;Acc:HGNC:11554]	21600.8	0.373823	0.0577843	6.46929	9.84669e-11	3.94823e-09		WT_control
ENSG00000013364	MVP	major vault protein [Source:HGNC Symbol;Acc:HGNC:7531]	1706.92	0.406517	0.0630369	6.44887	1.12684e-10	4.50464e-09		WT_control
ENSG00000146477	SLC22A3	solute carrier family 22 member 3 [Source:HGNC Symbol;Acc:HGNC:10967]	604.181	0.623943	0.0970203	6.43106	1.2672e-10	5.05048e-09	Up	WT_control
ENSG00000115363	EVA1A	eva-1 homolog A, regulator of programmed cell death [Source:HGNC Symbol;Acc:HGNC:25816]	1291.24	-0.627829	0.097883	-6.41408	1.4168e-10	5.62976e-09	Down	WT_control
ENSG00000135116	HRK	harakiri, BCL2 interacting protein [Source:HGNC Symbol;Acc:HGNC:5185]	234.802	-1.00993	0.157563	-6.40968	1.45824e-10	5.77708e-09	Down	WT_control
ENSG00000105971	CAV2	caveolin 2 [Source:HGNC Symbol;Acc:HGNC:1528]	1315.13	0.537715	0.0839419	6.40581	1.49578e-10	5.90811e-09		WT_control
ENSG00000180777	ANKRD30B	ankyrin repeat domain 30B [Source:HGNC Symbol;Acc:HGNC:24165]	57.9163	-1.54276	0.24142	-6.39034	1.65522e-10	6.51842e-09	Down	WT_control
ENSG00000115756	HPCAL1	hippocalcin like 1 [Source:HGNC Symbol;Acc:HGNC:5145]	2521.78	0.555844	0.0871537	6.37774	1.79722e-10	7.04755e-09		WT_control
ENSG00000187837	H1-2	H1.2 linker histone, cluster member [Source:HGNC Symbol;Acc:HGNC:4716]	458.365	0.852106	0.133612	6.37748	1.80023e-10	7.04755e-09	Up	WT_control
ENSG00000102312	PORCN	porcupine O-acyltransferase [Source:HGNC Symbol;Acc:HGNC:17652]	221.963	0.990868	0.155382	6.37698	1.80609e-10	7.0496e-09	Up	WT_control
ENSG00000169252	ADRB2	adrenoceptor beta 2 [Source:HGNC Symbol;Acc:HGNC:286]	69.7074	-1.41096	0.221388	-6.37325	1.85067e-10	7.20237e-09	Down	WT_control
ENSG00000113645	WWC1	WW and C2 domain containing 1 [Source:HGNC Symbol;Acc:HGNC:29435]	2023.08	-0.648139	0.101898	-6.36067	2.00879e-10	7.79482e-09	Down	WT_control
ENSG00000182901	RGS7	regulator of G protein signaling 7 [Source:HGNC Symbol;Acc:HGNC:10003]	154.902	-1.05172	0.165625	-6.35001	2.15304e-10	8.33013e-09	Down	WT_control
ENSG00000022267	FHL1	four and a half LIM domains 1 [Source:HGNC Symbol;Acc:HGNC:3702]	287.396	-0.814474	0.12853	-6.33682	2.34554e-10	9.04844e-09	Down	WT_control
ENSG00000134668	SPOCD1	SPOC domain containing 1 [Source:HGNC Symbol;Acc:HGNC:26338]	1208.68	-0.520681	0.0822768	-6.3284	2.4772e-10	9.52856e-09		WT_control
ENSG00000182809	CRIP2	cysteine rich protein 2 [Source:HGNC Symbol;Acc:HGNC:2361]	89.1783	1.26426	0.199805	6.32747	2.49219e-10	9.55845e-09	Up	WT_control
ENSG00000163825	RTP3	receptor transporter protein 3 [Source:HGNC Symbol;Acc:HGNC:15572]	64.0078	1.66247	0.262798	6.32605	2.51512e-10	9.61852e-09	Up	WT_control
ENSG00000196781	TLE1	TLE family member 1, transcriptional corepressor [Source:HGNC Symbol;Acc:HGNC:11837]	980.181	-0.45014	0.071457	-6.29945	2.98695e-10	1.139e-08		WT_control
ENSG00000196139	AKR1C3	aldo-keto reductase family 1 member C3 [Source:HGNC Symbol;Acc:HGNC:386]	325.963	0.902621	0.143411	6.29392	3.09538e-10	1.17696e-08	Up	WT_control
ENSG00000122786	CALD1	caldesmon 1 [Source:HGNC Symbol;Acc:HGNC:1441]	9377.23	0.507503	0.0807871	6.28198	3.34291e-10	1.26743e-08		WT_control
ENSG00000170522	ELOVL6	ELOVL fatty acid elongase 6 [Source:HGNC Symbol;Acc:HGNC:15829]	730.646	-0.594237	0.0946035	-6.28134	3.35659e-10	1.26898e-08	Down	WT_control
ENSG00000128849	CGNL1	cingulin like 1 [Source:HGNC Symbol;Acc:HGNC:25931]	333.709	-0.889999	0.141874	-6.27315	3.5382e-10	1.33383e-08	Down	WT_control
ENSG00000174482	LINGO2	leucine rich repeat and Ig domain containing 2 [Source:HGNC Symbol;Acc:HGNC:21207]	36.2126	2.03233	0.325277	6.248	4.15738e-10	1.5628e-08	Up	WT_control
ENSG00000130066	SAT1	spermidine/spermine N1-acetyltransferase 1 [Source:HGNC Symbol;Acc:HGNC:10540]	1893.19	0.44409	0.0712901	6.22934	4.68416e-10	1.75583e-08		WT_control
ENSG00000137076	TLN1	talin 1 [Source:HGNC Symbol;Acc:HGNC:11845]	3455.74	0.520402	0.0836514	6.22108	4.93743e-10	1.84554e-08		WT_control
ENSG00000145901	TNIP1	TNFAIP3 interacting protein 1 [Source:HGNC Symbol;Acc:HGNC:16903]	1528.85	0.432251	0.0695657	6.21357	5.17946e-10	1.93055e-08		WT_control
ENSG00000180573	H2AC6	H2A clustered histone 6 [Source:HGNC Symbol;Acc:HGNC:4733]	258.698	0.841319	0.135435	6.21198	5.23217e-10	1.94472e-08	Up	WT_control
ENSG00000165424	ZCCHC24	zinc finger CCHC-type containing 24 [Source:HGNC Symbol;Acc:HGNC:26911]	334.917	0.679522	0.109412	6.21065	5.27675e-10	1.9558e-08	Up	WT_control
ENSG00000180354	MTURN	maturin, neural progenitor differentiation regulator homolog [Source:HGNC Symbol;Acc:HGNC:25457]	311.892	-0.796641	0.128309	-6.20875	5.34088e-10	1.97404e-08	Down	WT_control
ENSG00000171992	SYNPO	synaptopodin [Source:HGNC Symbol;Acc:HGNC:30672]	751.168	0.781146	0.126311	6.18429	6.23817e-10	2.29926e-08	Up	WT_control
ENSG00000122643	NT5C3A	5'-nucleotidase, cytosolic IIIA [Source:HGNC Symbol;Acc:HGNC:17820]	325.141	-0.667657	0.107992	-6.18248	6.31016e-10	2.31933e-08	Down	WT_control
ENSG00000099785	MARCHF2	membrane associated ring-CH-type finger 2 [Source:HGNC Symbol;Acc:HGNC:28038]	742.18	0.630859	0.10212	6.1776	6.50829e-10	2.38553e-08	Up	WT_control
ENSG00000150510	FAM124A	family with sequence similarity 124 member A [Source:HGNC Symbol;Acc:HGNC:26413]	64.4608	-1.49976	0.242888	-6.1747	6.62877e-10	2.42298e-08	Down	WT_control
ENSG00000131732	ZCCHC9	zinc finger CCHC-type containing 9 [Source:HGNC Symbol;Acc:HGNC:25424]	527.237	-0.526307	0.0852553	-6.17331	6.68756e-10	2.43773e-08		WT_control
ENSG00000171812	COL8A2	collagen type VIII alpha 2 chain [Source:HGNC Symbol;Acc:HGNC:2216]	58.0313	1.58189	0.25651	6.16698	6.9608e-10	2.53036e-08	Up	WT_control
ENSG00000160789	LMNA	lamin A/C [Source:HGNC Symbol;Acc:HGNC:6636]	12031.5	0.303992	0.0495041	6.14075	8.21318e-10	2.97745e-08		WT_control
ENSG00000134871	COL4A2	collagen type IV alpha 2 chain [Source:HGNC Symbol;Acc:HGNC:2203]	4701.51	0.539005	0.0877815	6.1403	8.23641e-10	2.97771e-08		WT_control
ENSG00000125868	DSTN	destrin, actin depolymerizing factor [Source:HGNC Symbol;Acc:HGNC:15750]	5422.65	0.356207	0.0580199	6.13939	8.28389e-10	2.9786e-08		WT_control
ENSG00000143153	ATP1B1	ATPase Na+/K+ transporting subunit beta 1 [Source:HGNC Symbol;Acc:HGNC:804]	2573.47	-0.584382	0.0951807	-6.13971	8.26722e-10	2.9786e-08		WT_control
ENSG00000167034	NKX3-1	NK3 homeobox 1 [Source:HGNC Symbol;Acc:HGNC:7838]	1316.94	0.652456	0.106366	6.13405	8.56691e-10	3.07201e-08	Up	WT_control
ENSG00000153976	HS3ST3A1	heparan sulfate-glucosamine 3-sulfotransferase 3A1 [Source:HGNC Symbol;Acc:HGNC:5196]	793.515	-0.632762	0.103195	-6.13169	8.69484e-10	3.10946e-08	Down	WT_control
ENSG00000168386	FILIP1L	filamin A interacting protein 1 like [Source:HGNC Symbol;Acc:HGNC:24589]	2430.17	0.562032	0.0918046	6.12205	9.23796e-10	3.29479e-08		WT_control
ENSG00000129128	SPCS3	signal peptidase complex subunit 3 [Source:HGNC Symbol;Acc:HGNC:26212]	1585.6	-0.49019	0.0801642	-6.11482	9.66634e-10	3.43377e-08		WT_control
ENSG00000137831	UACA	uveal autoantigen with coiled-coil domains and ankyrin repeats [Source:HGNC Symbol;Acc:HGNC:15947]	2871.57	-0.668471	0.109324	-6.11461	9.67952e-10	3.43377e-08	Down	WT_control
ENSG00000198947	DMD	dystrophin [Source:HGNC Symbol;Acc:HGNC:2928]	724.554	0.622731	0.101862	6.11349	9.74758e-10	3.44866e-08	Up	WT_control
ENSG00000082146	STRADB	STE20 related adaptor beta [Source:HGNC Symbol;Acc:HGNC:13205]	798.573	-0.656944	0.107484	-6.112	9.83876e-10	3.47164e-08	Down	WT_control
ENSG00000135486	HNRNPA1	heterogeneous nuclear ribonucleoprotein A1 [Source:HGNC Symbol;Acc:HGNC:5031]	10057.5	-0.361229	0.0591154	-6.11058	9.92684e-10	3.4934e-08		WT_control
ENSG00000124216	SNAI1	snail family transcriptional repressor 1 [Source:HGNC Symbol;Acc:HGNC:11128]	51.6358	2.30724	0.378131	6.10171	1.04941e-09	3.68323e-08	Up	WT_control
ENSG00000100162	CENPM	centromere protein M [Source:HGNC Symbol;Acc:HGNC:18352]	820.175	-0.705237	0.115685	-6.09618	1.0863e-09	3.80262e-08	Down	WT_control
ENSG00000003096	KLHL13	kelch like family member 13 [Source:HGNC Symbol;Acc:HGNC:22931]	94.1073	-1.16651	0.191956	-6.07697	1.22471e-09	4.26459e-08	Down	WT_control
ENSG00000134516	DOCK2	dedicator of cytokinesis 2 [Source:HGNC Symbol;Acc:HGNC:2988]	273.398	-0.983769	0.16188	-6.07715	1.2234e-09	4.26459e-08	Down	WT_control
ENSG00000117758	STX12	syntaxin 12 [Source:HGNC Symbol;Acc:HGNC:11430]	666.309	0.620929	0.102433	6.06182	1.34591e-09	4.67431e-08	Up	WT_control
ENSG00000168811	IL12A	interleukin 12A [Source:HGNC Symbol;Acc:HGNC:5969]	80.9851	-1.604	0.264889	-6.05537	1.40098e-09	4.85281e-08	Down	WT_control
ENSG00000142634	EFHD2	EF-hand domain family member D2 [Source:HGNC Symbol;Acc:HGNC:28670]	905.749	-0.59649	0.0985884	-6.05031	1.4457e-09	4.99466e-08	Down	WT_control
ENSG00000182568	SATB1	SATB homeobox 1 [Source:HGNC Symbol;Acc:HGNC:10541]	465.991	-0.672472	0.111197	-6.04759	1.47026e-09	5.06627e-08	Down	WT_control
ENSG00000150540	HNMT	histamine N-methyltransferase [Source:HGNC Symbol;Acc:HGNC:5028]	335.296	0.745343	0.123382	6.04095	1.53207e-09	5.26555e-08	Up	WT_control
ENSG00000126432	PRDX5	peroxiredoxin 5 [Source:HGNC Symbol;Acc:HGNC:9355]	6393.79	0.306783	0.0508117	6.03765	1.56378e-09	5.36062e-08		WT_control
ENSG00000162458	FBLIM1	filamin binding LIM protein 1 [Source:HGNC Symbol;Acc:HGNC:24686]	503.665	0.78925	0.130807	6.03372	1.60228e-09	5.4784e-08	Up	WT_control
ENSG00000178033	CALHM5	calcium homeostasis modulator family member 5 [Source:HGNC Symbol;Acc:HGNC:21568]	32.7495	2.29794	0.381261	6.0272	1.66826e-09	5.68927e-08	Up	WT_control
ENSG00000077782	FGFR1	fibroblast growth factor receptor 1 [Source:HGNC Symbol;Acc:HGNC:3688]	1134.46	0.428394	0.071303	6.00808	1.87731e-09	6.38577e-08		WT_control
ENSG00000121350	PYROXD1	pyridine nucleotide-disulphide oxidoreductase domain 1 [Source:HGNC Symbol;Acc:HGNC:26162]	478.222	-0.608789	0.101539	-5.99562	2.02707e-09	6.87748e-08	Down	WT_control
ENSG00000178209	PLEC	plectin [Source:HGNC Symbol;Acc:HGNC:9069]	3296.37	0.49891	0.0833215	5.98777	2.12737e-09	7.19933e-08		WT_control
ENSG00000206527	HACD2	3-hydroxyacyl-CoA dehydratase 2 [Source:HGNC Symbol;Acc:HGNC:9640]	744.709	0.552926	0.0924306	5.98206	2.20327e-09	7.43716e-08		WT_control
ENSG00000171206	TRIM8	tripartite motif containing 8 [Source:HGNC Symbol;Acc:HGNC:15579]	2039.04	0.472711	0.079123	5.97438	2.30966e-09	7.77643e-08		WT_control
ENSG00000169129	AFAP1L2	actin filament associated protein 1 like 2 [Source:HGNC Symbol;Acc:HGNC:25901]	49.6656	1.85128	0.310153	5.96894	2.38804e-09	8.01994e-08	Up	WT_control
ENSG00000166016	ABTB2	ankyrin repeat and BTB domain containing 2 [Source:HGNC Symbol;Acc:HGNC:23842]	197.603	0.962522	0.161419	5.96288	2.47837e-09	8.30222e-08	Up	WT_control
ENSG00000109819	PPARGC1A	PPARG coactivator 1 alpha [Source:HGNC Symbol;Acc:HGNC:9237]	43.7331	-1.81637	0.305341	-5.94867	2.70323e-09	9.00985e-08	Down	WT_control
ENSG00000156011	PSD3	pleckstrin and Sec7 domain containing 3 [Source:HGNC Symbol;Acc:HGNC:19093]	610.64	-0.703254	0.118218	-5.94879	2.7013e-09	9.00985e-08	Down	WT_control
ENSG00000075415	SLC25A3	solute carrier family 25 member 3 [Source:HGNC Symbol;Acc:HGNC:10989]	8350.7	-0.319297	0.0536795	-5.94821	2.71093e-09	9.01283e-08		WT_control
ENSG00000106484	MEST	mesoderm specific transcript [Source:HGNC Symbol;Acc:HGNC:7028]	999.656	-0.557382	0.0939024	-5.93576	2.92489e-09	9.68586e-08		WT_control
ENSG00000187109	NAP1L1	nucleosome assembly protein 1 like 1 [Source:HGNC Symbol;Acc:HGNC:7637]	23972.3	-0.241614	0.040706	-5.93558	2.92801e-09	9.68586e-08		WT_control
ENSG00000248905	FMN1	formin 1 [Source:HGNC Symbol;Acc:HGNC:3768]	37.7277	-1.85378	0.312368	-5.9346	2.94558e-09	9.71968e-08	Down	WT_control
ENSG00000011198	ABHD5	abhydrolase domain containing 5, lysophosphatidic acid acyltransferase [Source:HGNC Symbol;Acc:HGNC:21396]	475.19	-0.742213	0.12526	-5.92539	3.11552e-09	1.02549e-07	Down	WT_control
ENSG00000101911	PRPS2	phosphoribosyl pyrophosphate synthetase 2 [Source:HGNC Symbol;Acc:HGNC:9465]	790.355	-0.578109	0.0975842	-5.92421	3.13805e-09	1.03034e-07		WT_control
ENSG00000205336	ADGRG1	adhesion G protein-coupled receptor G1 [Source:HGNC Symbol;Acc:HGNC:4512]	95.609	1.33217	0.225594	5.90519	3.52243e-09	1.15368e-07	Up	WT_control
ENSG00000111057	KRT18	keratin 18 [Source:HGNC Symbol;Acc:HGNC:6430]	26804.6	0.401873	0.06816	5.89602	3.72366e-09	1.21658e-07		WT_control
ENSG00000160256	SLX9	SLX9 ribosome biogenesis factor [Source:HGNC Symbol;Acc:HGNC:15811]	323.311	0.675952	0.114772	5.8895	3.87371e-09	1.26249e-07	Up	WT_control
ENSG00000150093	ITGB1	integrin subunit beta 1 [Source:HGNC Symbol;Acc:HGNC:6153]	4920.14	0.623305	0.105866	5.88766	3.917e-09	1.27346e-07	Up	WT_control
ENSG00000100504	PYGL	glycogen phosphorylase L [Source:HGNC Symbol;Acc:HGNC:9725]	673.014	-0.55069	0.0936226	-5.88202	4.05296e-09	1.31443e-07		WT_control
ENSG00000170425	ADORA2B	adenosine A2b receptor [Source:HGNC Symbol;Acc:HGNC:264]	276.116	-0.917916	0.156081	-5.88101	4.07767e-09	1.31921e-07	Down	WT_control
ENSG00000127561	SYNGR3	synaptogyrin 3 [Source:HGNC Symbol;Acc:HGNC:11501]	193.143	0.993201	0.168943	5.87891	4.12976e-09	1.3328e-07	Up	WT_control
ENSG00000103196	CRISPLD2	cysteine rich secretory protein LCCL domain containing 2 [Source:HGNC Symbol;Acc:HGNC:25248]	75.0307	1.88592	0.321107	5.87319	4.27482e-09	1.37626e-07	Up	WT_control
ENSG00000143514	TP53BP2	tumor protein p53 binding protein 2 [Source:HGNC Symbol;Acc:HGNC:12000]	487.577	-0.580077	0.0987829	-5.87224	4.29937e-09	1.38081e-07		WT_control
ENSG00000147010	SH3KBP1	SH3 domain containing kinase binding protein 1 [Source:HGNC Symbol;Acc:HGNC:13867]	1369.93	-0.454827	0.0774816	-5.87013	4.35449e-09	1.39512e-07		WT_control
ENSG00000083937	CHMP2B	charged multivesicular body protein 2B [Source:HGNC Symbol;Acc:HGNC:24537]	2364.43	0.37773	0.0645864	5.84844	4.96197e-09	1.58591e-07		WT_control
ENSG00000137959	IFI44L	interferon induced protein 44 like [Source:HGNC Symbol;Acc:HGNC:17817]	31.5843	2.20409	0.377083	5.8451	5.06265e-09	1.61419e-07	Up	WT_control
ENSG00000106799	TGFBR1	transforming growth factor beta receptor 1 [Source:HGNC Symbol;Acc:HGNC:11772]	689.007	0.621889	0.106505	5.83905	5.25005e-09	1.66992e-07	Up	WT_control
ENSG00000166803	PCLAF	PCNA clamp associated factor [Source:HGNC Symbol;Acc:HGNC:28961]	2321.87	-0.555252	0.0952458	-5.82967	5.55368e-09	1.76226e-07		WT_control
ENSG00000079263	SP140	SP140 nuclear body protein [Source:HGNC Symbol;Acc:HGNC:17133]	67.7594	-1.59398	0.273559	-5.82683	5.64891e-09	1.78819e-07	Down	WT_control
ENSG00000197614	MFAP5	microfibril associated protein 5 [Source:HGNC Symbol;Acc:HGNC:29673]	13.0119	4.93498	0.848274	5.81768	5.96718e-09	1.88443e-07	Up	WT_control
ENSG00000072682	P4HA2	prolyl 4-hydroxylase subunit alpha 2 [Source:HGNC Symbol;Acc:HGNC:8547]	620.652	0.548978	0.0944024	5.81529	6.05286e-09	1.90509e-07		WT_control
ENSG00000196743	GM2A	ganglioside GM2 activator [Source:HGNC Symbol;Acc:HGNC:4367]	435.797	0.578398	0.0994656	5.81505	6.0614e-09	1.90509e-07		WT_control
ENSG00000170054	SERPINA9	serpin family A member 9 [Source:HGNC Symbol;Acc:HGNC:15995]	20.4966	2.5096	0.431803	5.81192	6.17605e-09	1.93653e-07	Up	WT_control
ENSG00000164220	F2RL2	coagulation factor II thrombin receptor like 2 [Source:HGNC Symbol;Acc:HGNC:3539]	514.947	-0.556045	0.0957103	-5.80967	6.25971e-09	1.95812e-07		WT_control
ENSG00000157227	MMP14	matrix metallopeptidase 14 [Source:HGNC Symbol;Acc:HGNC:7160]	1229.74	0.429005	0.0738672	5.80778	6.33074e-09	1.97567e-07		WT_control
ENSG00000156466	GDF6	growth differentiation factor 6 [Source:HGNC Symbol;Acc:HGNC:4221]	24.2167	2.9689	0.511666	5.80242	6.53644e-09	2.03506e-07	Up	WT_control
ENSG00000162599	NFIA	nuclear factor I A [Source:HGNC Symbol;Acc:HGNC:7784]	991.993	-0.537091	0.0926097	-5.79951	6.65106e-09	2.06589e-07		WT_control
ENSG00000152223	EPG5	ectopic P-granules 5 autophagy tethering factor [Source:HGNC Symbol;Acc:HGNC:29331]	721.959	-0.556512	0.0960247	-5.79551	6.81137e-09	2.11073e-07		WT_control
ENSG00000153823	PID1	phosphotyrosine interaction domain containing 1 [Source:HGNC Symbol;Acc:HGNC:26084]	57.9411	1.34158	0.231545	5.79401	6.87256e-09	2.12471e-07	Up	WT_control
ENSG00000150687	PRSS23	serine protease 23 [Source:HGNC Symbol;Acc:HGNC:14370]	11300.3	-0.640496	0.110592	-5.7915	6.97609e-09	2.15169e-07	Down	WT_control
ENSG00000115041	KCNIP3	potassium voltage-gated channel interacting protein 3 [Source:HGNC Symbol;Acc:HGNC:15523]	17.933	2.67356	0.46247	5.78104	7.42413e-09	2.28456e-07	Up	WT_control
ENSG00000161202	DVL3	dishevelled segment polarity protein 3 [Source:HGNC Symbol;Acc:HGNC:3087]	1116.68	-0.470835	0.0814901	-5.77782	7.56754e-09	2.32329e-07		WT_control
ENSG00000144366	GULP1	GULP PTB domain containing engulfment adaptor 1 [Source:HGNC Symbol;Acc:HGNC:18649]	267.462	-0.79706	0.138246	-5.76552	8.14041e-09	2.49338e-07	Down	WT_control
ENSG00000164400	CSF2	colony stimulating factor 2 [Source:HGNC Symbol;Acc:HGNC:2434]	21.8456	3.34426	0.580212	5.76386	8.22111e-09	2.51228e-07	Up	WT_control
ENSG00000112715	VEGFA	vascular endothelial growth factor A [Source:HGNC Symbol;Acc:HGNC:12680]	760.307	0.511414	0.0887541	5.76215	8.30483e-09	2.53077e-07		WT_control
ENSG00000162734	PEA15	proliferation and apoptosis adaptor protein 15 [Source:HGNC Symbol;Acc:HGNC:8822]	4506.03	0.320201	0.0555727	5.76185	8.31988e-09	2.53077e-07		WT_control
ENSG00000080493	SLC4A4	solute carrier family 4 member 4 [Source:HGNC Symbol;Acc:HGNC:11030]	509.153	-0.565887	0.0982492	-5.75971	8.42599e-09	2.55717e-07		WT_control
ENSG00000126247	CAPNS1	calpain small subunit 1 [Source:HGNC Symbol;Acc:HGNC:1481]	6958.13	0.311729	0.0541746	5.75416	8.70731e-09	2.6365e-07		WT_control
ENSG00000144381	HSPD1	heat shock protein family D (Hsp60) member 1 [Source:HGNC Symbol;Acc:HGNC:5261]	4995.65	-0.469115	0.0816904	-5.7426	9.32342e-09	2.81661e-07		WT_control
ENSG00000131171	SH3BGRL	SH3 domain binding glutamate rich protein like [Source:HGNC Symbol;Acc:HGNC:10823]	1280.06	0.66156	0.115247	5.74039	9.44595e-09	2.84713e-07	Up	WT_control
ENSG00000080823	MOK	MOK protein kinase [Source:HGNC Symbol;Acc:HGNC:9833]	482.341	0.585967	0.102272	5.72948	1.00736e-08	3.02941e-07	Up	WT_control
ENSG00000132470	ITGB4	integrin subunit beta 4 [Source:HGNC Symbol;Acc:HGNC:6158]	474.345	0.790826	0.138593	5.7061	1.15591e-08	3.46825e-07	Up	WT_control
ENSG00000140931	CMTM3	CKLF like MARVEL transmembrane domain containing 3 [Source:HGNC Symbol;Acc:HGNC:19174]	796.142	0.545029	0.09554	5.70472	1.16531e-08	3.48856e-07		WT_control
ENSG00000102265	TIMP1	TIMP metallopeptidase inhibitor 1 [Source:HGNC Symbol;Acc:HGNC:11820]	2274.17	0.454283	0.0796385	5.70431	1.16816e-08	3.4892e-07		WT_control
ENSG00000021300	PLEKHB1	pleckstrin homology domain containing B1 [Source:HGNC Symbol;Acc:HGNC:19079]	349.077	0.642445	0.112945	5.68813	1.28437e-08	3.82765e-07	Up	WT_control
ENSG00000007541	PIGQ	phosphatidylinositol glycan anchor biosynthesis class Q [Source:HGNC Symbol;Acc:HGNC:14135]	628.348	-0.485195	0.0856883	-5.66233	1.49331e-08	4.44034e-07		WT_control
ENSG00000076706	MCAM	melanoma cell adhesion molecule [Source:HGNC Symbol;Acc:HGNC:6934]	613.474	0.576489	0.101862	5.65949	1.51823e-08	4.5043e-07		WT_control
ENSG00000004846	ABCB5	ATP binding cassette subfamily B member 5 [Source:HGNC Symbol;Acc:HGNC:46]	71.0966	-1.27646	0.225707	-5.6554	1.55484e-08	4.60259e-07	Down	WT_control
ENSG00000008517	IL32	interleukin 32 [Source:HGNC Symbol;Acc:HGNC:16830]	360.265	0.705481	0.124846	5.65082	1.59683e-08	4.71342e-07	Up	WT_control
ENSG00000171703	TCEA2	transcription elongation factor A2 [Source:HGNC Symbol;Acc:HGNC:11614]	736.196	0.701038	0.124066	5.65055	1.5994e-08	4.71342e-07	Up	WT_control
ENSG00000058404	CAMK2B	calcium/calmodulin dependent protein kinase II beta [Source:HGNC Symbol;Acc:HGNC:1461]	209.648	0.82224	0.145538	5.64968	1.6075e-08	4.71628e-07	Up	WT_control
ENSG00000103528	SYT17	synaptotagmin 17 [Source:HGNC Symbol;Acc:HGNC:24119]	141.383	-0.861486	0.152479	-5.64988	1.6056e-08	4.71628e-07	Down	WT_control
ENSG00000125753	VASP	vasodilator stimulated phosphoprotein [Source:HGNC Symbol;Acc:HGNC:12652]	2673.97	0.386083	0.0683892	5.64538	1.64819e-08	4.82498e-07		WT_control
ENSG00000173706	HEG1	heart development protein with EGF like domains 1 [Source:HGNC Symbol;Acc:HGNC:29227]	3162.74	0.540854	0.0958123	5.64493	1.65245e-08	4.82676e-07		WT_control
ENSG00000157216	SSBP3	single stranded DNA binding protein 3 [Source:HGNC Symbol;Acc:HGNC:15674]	691.861	-0.688579	0.122011	-5.64359	1.66541e-08	4.85391e-07	Down	WT_control
ENSG00000107957	SH3PXD2A	SH3 and PX domains 2A [Source:HGNC Symbol;Acc:HGNC:23664]	57.0287	1.79111	0.31774	5.63703	1.73003e-08	5.03117e-07	Up	WT_control
ENSG00000204262	COL5A2	collagen type V alpha 2 chain [Source:HGNC Symbol;Acc:HGNC:2210]	1100.45	0.577852	0.102527	5.6361	1.73941e-08	5.04735e-07		WT_control
ENSG00000109956	B3GAT1	beta-1,3-glucuronyltransferase 1 [Source:HGNC Symbol;Acc:HGNC:921]	80.5746	-1.25826	0.224063	-5.61564	1.95841e-08	5.67038e-07	Down	WT_control
ENSG00000131435	PDLIM4	PDZ and LIM domain 4 [Source:HGNC Symbol;Acc:HGNC:16501]	499.226	0.555603	0.0989665	5.61405	1.97647e-08	5.7102e-07		WT_control
ENSG00000067798	NAV3	neuron navigator 3 [Source:HGNC Symbol;Acc:HGNC:15998]	102.709	1.20855	0.215659	5.60398	2.09479e-08	6.03884e-07	Up	WT_control
ENSG00000181751	MACIR	macrophage immunometabolism regulator [Source:HGNC Symbol;Acc:HGNC:25052]	179.818	0.835949	0.149302	5.59906	2.15512e-08	6.19925e-07	Up	WT_control
ENSG00000118777	ABCG2	ATP binding cassette subfamily G member 2 (JR blood group) [Source:HGNC Symbol;Acc:HGNC:74]	44.8672	1.80371	0.322396	5.59472	2.20978e-08	6.3427e-07	Up	WT_control
ENSG00000104881	PPP1R13L	protein phosphatase 1 regulatory subunit 13 like [Source:HGNC Symbol;Acc:HGNC:18838]	1301.13	0.609832	0.10913	5.58811	2.2955e-08	6.57448e-07	Up	WT_control
ENSG00000138119	MYOF	myoferlin [Source:HGNC Symbol;Acc:HGNC:3656]	1142.79	-0.399936	0.0718309	-5.56775	2.5805e-08	7.37476e-07		WT_control
ENSG00000111859	NEDD9	neural precursor cell expressed, developmentally down-regulated 9 [Source:HGNC Symbol;Acc:HGNC:7733]	759.218	0.496151	0.0891515	5.56525	2.61774e-08	7.46507e-07		WT_control
ENSG00000166900	STX3	syntaxin 3 [Source:HGNC Symbol;Acc:HGNC:11438]	1476.13	-0.458718	0.0824373	-5.56445	2.62988e-08	7.4675e-07		WT_control
ENSG00000177570	SAMD12	sterile alpha motif domain containing 12 [Source:HGNC Symbol;Acc:HGNC:31750]	499.935	0.490441	0.088136	5.56459	2.62774e-08	7.4675e-07		WT_control
ENSG00000111424	VDR	vitamin D receptor [Source:HGNC Symbol;Acc:HGNC:12679]	147.738	0.971191	0.174984	5.55017	2.85398e-08	8.08647e-07	Up	WT_control
ENSG00000083444	PLOD1	procollagen-lysine,2-oxoglutarate 5-dioxygenase 1 [Source:HGNC Symbol;Acc:HGNC:9081]	1274.44	0.437692	0.078913	5.54651	2.91427e-08	8.23965e-07		WT_control
ENSG00000128606	LRRC17	leucine rich repeat containing 17 [Source:HGNC Symbol;Acc:HGNC:16895]	185.933	-0.995997	0.179761	-5.54068	3.01295e-08	8.5005e-07	Down	WT_control
ENSG00000113621	TXNDC15	thioredoxin domain containing 15 [Source:HGNC Symbol;Acc:HGNC:20652]	569.967	0.537157	0.0971026	5.53185	3.16876e-08	8.92106e-07		WT_control
ENSG00000137941	TTLL7	tubulin tyrosine ligase like 7 [Source:HGNC Symbol;Acc:HGNC:26242]	476.029	0.714974	0.129611	5.51631	3.46188e-08	9.7256e-07	Up	WT_control
ENSG00000118855	MFSD1	major facilitator superfamily domain containing 1 [Source:HGNC Symbol;Acc:HGNC:25874]	997.89	0.399891	0.0725957	5.50846	3.61991e-08	1.0148e-06		WT_control
ENSG00000154175	ABI3BP	ABI family member 3 binding protein [Source:HGNC Symbol;Acc:HGNC:17265]	17.0094	3.1662	0.575373	5.50286	3.73685e-08	1.045e-06	Up	WT_control
ENSG00000196843	ARID5A	AT-rich interaction domain 5A [Source:HGNC Symbol;Acc:HGNC:17361]	155.653	-0.830425	0.150916	-5.50255	3.74343e-08	1.045e-06	Down	WT_control
ENSG00000112851	ERBIN	erbb2 interacting protein [Source:HGNC Symbol;Acc:HGNC:15842]	860.056	-0.49789	0.0906663	-5.49145	3.98644e-08	1.1105e-06		WT_control
ENSG00000082482	KCNK2	potassium two pore domain channel subfamily K member 2 [Source:HGNC Symbol;Acc:HGNC:6277]	48.787	1.36435	0.248674	5.48648	4.10023e-08	1.13741e-06	Up	WT_control
ENSG00000198053	SIRPA	signal regulatory protein alpha [Source:HGNC Symbol;Acc:HGNC:9662]	3771.26	0.459364	0.0837226	5.48674	4.09418e-08	1.13741e-06		WT_control
ENSG00000019582	CD74	CD74 molecule [Source:HGNC Symbol;Acc:HGNC:1697]	50.0955	1.52431	0.278354	5.47617	4.34638e-08	1.20317e-06	Up	WT_control
ENSG00000180155	LYNX1	Ly6/neurotoxin 1 [Source:HGNC Symbol;Acc:HGNC:29604]	172.179	0.868593	0.158646	5.47503	4.37446e-08	1.20841e-06	Up	WT_control
ENSG00000138434	ITPRID2	ITPR interacting domain containing 2 [Source:HGNC Symbol;Acc:HGNC:11319]	493.058	-0.552852	0.101039	-5.47167	4.45808e-08	1.22894e-06		WT_control
ENSG00000094796	KRT31	keratin 31 [Source:HGNC Symbol;Acc:HGNC:6448]	132.955	-0.878894	0.160878	-5.46312	4.67851e-08	1.28703e-06	Down	WT_control
ENSG00000196511	TPK1	thiamin pyrophosphokinase 1 [Source:HGNC Symbol;Acc:HGNC:17358]	79.6309	-1.106	0.202587	-5.45938	4.77806e-08	1.31169e-06	Down	WT_control
ENSG00000089159	PXN	paxillin [Source:HGNC Symbol;Acc:HGNC:9718]	1078.28	-0.446037	0.0817446	-5.45647	4.85698e-08	1.33059e-06		WT_control
ENSG00000106003	LFNG	LFNG O-fucosylpeptide 3-beta-N-acetylglucosaminyltransferase [Source:HGNC Symbol;Acc:HGNC:6560]	37.3436	1.80667	0.332032	5.44127	5.29011e-08	1.44626e-06	Up	WT_control
ENSG00000121068	TBX2	T-box transcription factor 2 [Source:HGNC Symbol;Acc:HGNC:11597]	44.504	-1.41377	0.260545	-5.42619	5.75702e-08	1.57066e-06	Down	WT_control
ENSG00000158321	AUTS2	activator of transcription and developmental regulator AUTS2 [Source:HGNC Symbol;Acc:HGNC:14262]	425.096	-0.606433	0.111812	-5.4237	5.83765e-08	1.58938e-06	Down	WT_control
ENSG00000137474	MYO7A	myosin VIIA [Source:HGNC Symbol;Acc:HGNC:7606]	37.8372	-1.67194	0.308439	-5.42064	5.93845e-08	1.6135e-06	Down	WT_control
ENSG00000155893	PXYLP1	2-phosphoxylose phosphatase 1 [Source:HGNC Symbol;Acc:HGNC:26303]	273.067	0.686155	0.126889	5.40752	6.39045e-08	1.73275e-06	Up	WT_control
ENSG00000122884	P4HA1	prolyl 4-hydroxylase subunit alpha 1 [Source:HGNC Symbol;Acc:HGNC:8546]	2625.12	0.47363	0.0877516	5.3974	6.76147e-08	1.82961e-06		WT_control
ENSG00000101335	MYL9	myosin light chain 9 [Source:HGNC Symbol;Acc:HGNC:15754]	9088.47	0.460802	0.0856055	5.38286	7.33114e-08	1.97971e-06		WT_control
ENSG00000013810	TACC3	transforming acidic coiled-coil containing protein 3 [Source:HGNC Symbol;Acc:HGNC:11524]	1642.92	-0.450567	0.0837722	-5.37848	7.51172e-08	2.02434e-06		WT_control
ENSG00000087903	RFX2	regulatory factor X2 [Source:HGNC Symbol;Acc:HGNC:9983]	284.526	-0.65869	0.122561	-5.37438	7.6848e-08	2.06677e-06	Down	WT_control
ENSG00000177697	CD151	CD151 molecule (Raph blood group) [Source:HGNC Symbol;Acc:HGNC:1630]	8043.92	0.344374	0.0641164	5.37108	7.82666e-08	2.10066e-06		WT_control
ENSG00000143867	OSR1	odd-skipped related transcription factor 1 [Source:HGNC Symbol;Acc:HGNC:8111]	173.549	-0.861066	0.16038	-5.36891	7.92145e-08	2.12179e-06	Down	WT_control
ENSG00000143753	DEGS1	delta 4-desaturase, sphingolipid 1 [Source:HGNC Symbol;Acc:HGNC:13709]	1472.22	0.470152	0.0875885	5.36774	7.97302e-08	2.13129e-06		WT_control
ENSG00000140465	CYP1A1	cytochrome P450 family 1 subfamily A member 1 [Source:HGNC Symbol;Acc:HGNC:2595]	161.767	1.01219	0.188655	5.36531	8.08098e-08	2.15548e-06	Up	WT_control
ENSG00000143147	GPR161	G protein-coupled receptor 161 [Source:HGNC Symbol;Acc:HGNC:23694]	288.154	0.667419	0.124412	5.36461	8.11237e-08	2.15548e-06	Up	WT_control
ENSG00000181163	NPM1	nucleophosmin 1 [Source:HGNC Symbol;Acc:HGNC:7910]	10191.5	-0.372873	0.0695057	-5.36465	8.11076e-08	2.15548e-06		WT_control
ENSG00000091483	FH	fumarate hydratase [Source:HGNC Symbol;Acc:HGNC:3700]	1025.94	-0.537704	0.10025	-5.36362	8.15701e-08	2.163e-06		WT_control
ENSG00000251493	FOXD1	forkhead box D1 [Source:HGNC Symbol;Acc:HGNC:3802]	362.192	0.575076	0.107354	5.3568	8.47089e-08	2.24174e-06		WT_control
ENSG00000146425	DYNLT1	dynein light chain Tctex-type 1 [Source:HGNC Symbol;Acc:HGNC:11697]	3096.64	-0.696953	0.130318	-5.34808	8.88921e-08	2.34775e-06	Down	WT_control
ENSG00000164611	PTTG1	PTTG1 regulator of sister chromatid separation, securin [Source:HGNC Symbol;Acc:HGNC:9690]	3255.26	-0.556717	0.104156	-5.34501	9.04099e-08	2.38308e-06		WT_control
ENSG00000035862	TIMP2	TIMP metallopeptidase inhibitor 2 [Source:HGNC Symbol;Acc:HGNC:11821]	5031.36	-0.514718	0.0963572	-5.34178	9.20407e-08	2.42124e-06		WT_control
ENSG00000128805	ARHGAP22	Rho GTPase activating protein 22 [Source:HGNC Symbol;Acc:HGNC:30320]	353.695	0.615925	0.115325	5.34079	9.2544e-08	2.42965e-06	Up	WT_control
ENSG00000163069	SGCB	sarcoglycan beta [Source:HGNC Symbol;Acc:HGNC:10806]	1060.78	0.43783	0.0820008	5.33934	9.32839e-08	2.44422e-06		WT_control
ENSG00000260428	SCX	scleraxis bHLH transcription factor [Source:HGNC Symbol;Acc:HGNC:32322]	865.463	0.712808	0.133515	5.33878	9.35746e-08	2.44699e-06	Up	WT_control
ENSG00000104368	PLAT	plasminogen activator, tissue type [Source:HGNC Symbol;Acc:HGNC:9051]	71.1717	1.06701	0.199998	5.33513	9.54774e-08	2.49183e-06	Up	WT_control
ENSG00000134897	BIVM	basic, immunoglobulin-like variable motif containing [Source:HGNC Symbol;Acc:HGNC:16034]	647.226	-0.510169	0.0957462	-5.32835	9.91101e-08	2.58154e-06		WT_control
ENSG00000081052	COL4A4	collagen type IV alpha 4 chain [Source:HGNC Symbol;Acc:HGNC:2206]	842.096	0.702709	0.131972	5.32469	1.01128e-07	2.62892e-06	Up	WT_control
ENSG00000141052	MYOCD	myocardin [Source:HGNC Symbol;Acc:HGNC:16067]	76.5173	-1.30022	0.244762	-5.31218	1.0832e-07	2.81037e-06	Down	WT_control
ENSG00000079112	CDH17	cadherin 17 [Source:HGNC Symbol;Acc:HGNC:1756]	35.1052	-1.80255	0.339372	-5.31142	1.08775e-07	2.81666e-06	Down	WT_control
ENSG00000134594	RAB33A	RAB33A, member RAS oncogene family [Source:HGNC Symbol;Acc:HGNC:9773]	143.927	-0.985412	0.18558	-5.30992	1.09676e-07	2.83445e-06	Down	WT_control
ENSG00000124570	SERPINB6	serpin family B member 6 [Source:HGNC Symbol;Acc:HGNC:8950]	1344.08	0.394471	0.0743361	5.30659	1.11696e-07	2.88102e-06		WT_control
ENSG00000113719	ERGIC1	endoplasmic reticulum-golgi intermediate compartment 1 [Source:HGNC Symbol;Acc:HGNC:29205]	2591.93	0.325211	0.0613792	5.29838	1.16834e-07	3.00768e-06		WT_control
ENSG00000187720	THSD4	thrombospondin type 1 domain containing 4 [Source:HGNC Symbol;Acc:HGNC:25835]	305.502	0.739118	0.139986	5.27994	1.29226e-07	3.32023e-06	Up	WT_control
ENSG00000038002	AGA	aspartylglucosaminidase [Source:HGNC Symbol;Acc:HGNC:318]	434.826	-0.501717	0.0950974	-5.27582	1.32162e-07	3.38252e-06		WT_control
ENSG00000144057	ST6GAL2	ST6 beta-galactoside alpha-2,6-sialyltransferase 2 [Source:HGNC Symbol;Acc:HGNC:10861]	38.6771	-1.79174	0.339598	-5.27605	1.31998e-07	3.38252e-06	Down	WT_control
ENSG00000138674	SEC31A	SEC31 homolog A, COPII coat complex component [Source:HGNC Symbol;Acc:HGNC:17052]	1839.8	0.45331	0.0859771	5.27245	1.34615e-07	3.43866e-06		WT_control
ENSG00000151468	CCDC3	coiled-coil domain containing 3 [Source:HGNC Symbol;Acc:HGNC:23813]	31.8821	-1.82114	0.345443	-5.27189	1.35026e-07	3.44252e-06	Down	WT_control
ENSG00000123096	SSPN	sarcospan [Source:HGNC Symbol;Acc:HGNC:11322]	298.677	0.736235	0.139704	5.26997	1.36446e-07	3.47203e-06	Up	WT_control
ENSG00000134369	NAV1	neuron navigator 1 [Source:HGNC Symbol;Acc:HGNC:15989]	1971.64	0.472718	0.0897068	5.26959	1.36726e-07	3.47248e-06		WT_control
ENSG00000197093	GAL3ST4	galactose-3-O-sulfotransferase 4 [Source:HGNC Symbol;Acc:HGNC:24145]	89.0672	0.935768	0.1776	5.26897	1.37188e-07	3.47754e-06	Up	WT_control
ENSG00000075624	ACTB	actin beta [Source:HGNC Symbol;Acc:HGNC:132]	153148	0.223108	0.0423865	5.26366	1.41215e-07	3.57277e-06		WT_control
ENSG00000138675	FGF5	fibroblast growth factor 5 [Source:HGNC Symbol;Acc:HGNC:3683]	2717.97	0.464152	0.0883655	5.25263	1.49939e-07	3.78624e-06		WT_control
ENSG00000125398	SOX9	SRY-box transcription factor 9 [Source:HGNC Symbol;Acc:HGNC:11204]	2222.15	0.41865	0.0797726	5.24804	1.5373e-07	3.87458e-06		WT_control
ENSG00000139926	FRMD6	FERM domain containing 6 [Source:HGNC Symbol;Acc:HGNC:19839]	1517.78	0.507522	0.0968208	5.24187	1.58958e-07	3.99873e-06		WT_control
ENSG00000152284	TCF7L1	transcription factor 7 like 1 [Source:HGNC Symbol;Acc:HGNC:11640]	45.8955	1.39781	0.266772	5.23972	1.60817e-07	4.03782e-06	Up	WT_control
ENSG00000178999	AURKB	aurora kinase B [Source:HGNC Symbol;Acc:HGNC:11390]	652.89	-0.521794	0.0996545	-5.23603	1.64068e-07	4.11164e-06		WT_control
ENSG00000067208	EVI5	ecotropic viral integration site 5 [Source:HGNC Symbol;Acc:HGNC:3501]	1062.37	0.655706	0.125267	5.23447	1.65459e-07	4.13865e-06	Up	WT_control
ENSG00000169031	COL4A3	collagen type IV alpha 3 chain [Source:HGNC Symbol;Acc:HGNC:2204]	369.185	0.716858	0.136989	5.23296	1.6682e-07	4.16483e-06	Up	WT_control
ENSG00000139433	GLTP	glycolipid transfer protein [Source:HGNC Symbol;Acc:HGNC:24867]	1814.36	0.416626	0.0797118	5.22665	1.72609e-07	4.30125e-06		WT_control
ENSG00000155906	RMND1	required for meiotic nuclear division 1 homolog [Source:HGNC Symbol;Acc:HGNC:21176]	377.526	-0.5817	0.111355	-5.22381	1.75274e-07	4.35945e-06		WT_control
ENSG00000072840	EVC	EvC ciliary complex subunit 1 [Source:HGNC Symbol;Acc:HGNC:3497]	134.309	-0.973855	0.186586	-5.21933	1.79574e-07	4.45803e-06	Down	WT_control
ENSG00000135046	ANXA1	annexin A1 [Source:HGNC Symbol;Acc:HGNC:533]	6900.32	0.365262	0.0701572	5.20634	1.92598e-07	4.77238e-06		WT_control
ENSG00000109743	BST1	bone marrow stromal cell antigen 1 [Source:HGNC Symbol;Acc:HGNC:1118]	48.4262	-1.3428	0.257953	-5.2056	1.93368e-07	4.7825e-06	Down	WT_control
ENSG00000107819	SFXN3	sideroflexin 3 [Source:HGNC Symbol;Acc:HGNC:16087]	686.289	0.488134	0.0938149	5.20316	1.95931e-07	4.83687e-06		WT_control
ENSG00000117399	CDC20	cell division cycle 20 [Source:HGNC Symbol;Acc:HGNC:1723]	2314.42	-0.467519	0.0898901	-5.20101	1.98212e-07	4.88406e-06		WT_control
ENSG00000006451	RALA	RAS like proto-oncogene A [Source:HGNC Symbol;Acc:HGNC:9839]	2103.77	-0.336876	0.0648566	-5.19417	2.05634e-07	5.05753e-06		WT_control
ENSG00000196628	TCF4	transcription factor 4 [Source:HGNC Symbol;Acc:HGNC:11634]	318.024	0.869024	0.167376	5.19205	2.07989e-07	5.10595e-06	Up	WT_control
ENSG00000165215	CLDN3	claudin 3 [Source:HGNC Symbol;Acc:HGNC:2045]	163.621	-0.806768	0.155651	-5.18317	2.18144e-07	5.34533e-06	Down	WT_control
ENSG00000131669	NINJ1	ninjurin 1 [Source:HGNC Symbol;Acc:HGNC:7824]	1438.19	0.436566	0.0842959	5.17897	2.23112e-07	5.45697e-06		WT_control
ENSG00000162645	GBP2	guanylate binding protein 2 [Source:HGNC Symbol;Acc:HGNC:4183]	34.9467	1.69632	0.328154	5.16928	2.34999e-07	5.7371e-06	Up	WT_control
ENSG00000170540	ARL6IP1	ADP ribosylation factor like GTPase 6 interacting protein 1 [Source:HGNC Symbol;Acc:HGNC:697]	6150.24	-0.398126	0.0770264	-5.1687	2.35733e-07	5.74441e-06		WT_control
ENSG00000184903	IMMP2L	inner mitochondrial membrane peptidase subunit 2 [Source:HGNC Symbol;Acc:HGNC:14598]	333.863	-0.600974	0.116301	-5.16738	2.37393e-07	5.77424e-06	Down	WT_control
ENSG00000136261	BZW2	basic leucine zipper and W2 domains 2 [Source:HGNC Symbol;Acc:HGNC:18808]	1568.13	-0.380732	0.0737537	-5.16221	2.44045e-07	5.92515e-06		WT_control
ENSG00000186472	PCLO	piccolo presynaptic cytomatrix protein [Source:HGNC Symbol;Acc:HGNC:13406]	348.034	-0.618441	0.119882	-5.15874	2.48621e-07	6.02519e-06	Down	WT_control
ENSG00000117632	STMN1	stathmin 1 [Source:HGNC Symbol;Acc:HGNC:6510]	4225.02	-0.322649	0.0625485	-5.15838	2.49094e-07	6.02562e-06		WT_control
ENSG00000170456	DENND5B	DENN domain containing 5B [Source:HGNC Symbol;Acc:HGNC:28338]	275.447	-0.621212	0.120572	-5.15219	2.57459e-07	6.21659e-06	Down	WT_control
ENSG00000170775	GPR37	G protein-coupled receptor 37 [Source:HGNC Symbol;Acc:HGNC:4494]	176.987	-0.901855	0.175388	-5.14205	2.71752e-07	6.54976e-06	Down	WT_control
ENSG00000107551	RASSF4	Ras association domain family member 4 [Source:HGNC Symbol;Acc:HGNC:20793]	381.254	0.65707	0.127988	5.13386	2.83859e-07	6.82913e-06	Up	WT_control
ENSG00000147041	SYTL5	synaptotagmin like 5 [Source:HGNC Symbol;Acc:HGNC:15589]	16.1666	-2.97923	0.580583	-5.13145	2.87522e-07	6.89231e-06	Down	WT_control
ENSG00000170293	CMTM8	CKLF like MARVEL transmembrane domain containing 8 [Source:HGNC Symbol;Acc:HGNC:19179]	232.691	-0.729398	0.142143	-5.13144	2.87527e-07	6.89231e-06	Down	WT_control
ENSG00000186577	SMIM29	small integral membrane protein 29 [Source:HGNC Symbol;Acc:HGNC:1340]	556.325	0.561961	0.109553	5.12958	2.90386e-07	6.94826e-06		WT_control
ENSG00000137393	RNF144B	ring finger protein 144B [Source:HGNC Symbol;Acc:HGNC:21578]	472.308	-0.511809	0.099844	-5.12608	2.95831e-07	7.06577e-06		WT_control
ENSG00000164096	C4orf3	chromosome 4 open reading frame 3 [Source:HGNC Symbol;Acc:HGNC:19225]	2516.58	0.490449	0.0956905	5.12537	2.96954e-07	7.07981e-06		WT_control
ENSG00000134590	RTL8C	retrotransposon Gag like 8C [Source:HGNC Symbol;Acc:HGNC:2569]	2935.02	0.464621	0.090755	5.1195	3.06343e-07	7.27744e-06		WT_control
ENSG00000146005	PSD2	pleckstrin and Sec7 domain containing 2 [Source:HGNC Symbol;Acc:HGNC:19092]	17.7166	2.7089	0.529114	5.1197	3.06027e-07	7.27744e-06	Up	WT_control
ENSG00000114698	PLSCR4	phospholipid scramblase 4 [Source:HGNC Symbol;Acc:HGNC:16497]	151.646	0.902755	0.176393	5.11785	3.0904e-07	7.32834e-06	Up	WT_control
ENSG00000113328	CCNG1	cyclin G1 [Source:HGNC Symbol;Acc:HGNC:1592]	3278.04	-0.283336	0.055372	-5.11696	3.10494e-07	7.34966e-06		WT_control
ENSG00000154734	ADAMTS1	ADAM metallopeptidase with thrombospondin type 1 motif 1 [Source:HGNC Symbol;Acc:HGNC:217]	537.342	0.555399	0.108571	5.11553	3.12854e-07	7.39229e-06		WT_control
ENSG00000182612	TSPAN10	tetraspanin 10 [Source:HGNC Symbol;Acc:HGNC:29942]	1388.58	-0.522293	0.102145	-5.11324	3.16682e-07	7.46941e-06		WT_control
ENSG00000196739	COL27A1	collagen type XXVII alpha 1 chain [Source:HGNC Symbol;Acc:HGNC:22986]	42.8399	1.56836	0.306881	5.11065	3.21052e-07	7.55901e-06	Up	WT_control
ENSG00000111860	CEP85L	centrosomal protein 85 like [Source:HGNC Symbol;Acc:HGNC:21638]	168.451	0.816297	0.159788	5.10861	3.24538e-07	7.6275e-06	Up	WT_control
ENSG00000186187	ZNRF1	zinc and ring finger 1 [Source:HGNC Symbol;Acc:HGNC:18452]	615.045	-0.401834	0.0787535	-5.10243	3.35321e-07	7.86697e-06		WT_control
ENSG00000135480	KRT7	keratin 7 [Source:HGNC Symbol;Acc:HGNC:6445]	49160.6	0.274528	0.0538251	5.10038	3.38973e-07	7.93858e-06		WT_control
ENSG00000093009	CDC45	cell division cycle 45 [Source:HGNC Symbol;Acc:HGNC:1739]	310.74	-0.631459	0.123923	-5.09558	3.47667e-07	8.08494e-06	Down	WT_control
ENSG00000135451	TROAP	trophinin associated protein [Source:HGNC Symbol;Acc:HGNC:12327]	238.075	-0.680124	0.133473	-5.09559	3.47648e-07	8.08494e-06	Down	WT_control
ENSG00000144278	GALNT13	polypeptide N-acetylgalactosaminyltransferase 13 [Source:HGNC Symbol;Acc:HGNC:23242]	173.927	-0.753602	0.147887	-5.09579	3.47296e-07	8.08494e-06	Down	WT_control
ENSG00000182240	BACE2	beta-secretase 2 [Source:HGNC Symbol;Acc:HGNC:934]	2165.57	0.356862	0.0700227	5.09638	3.46216e-07	8.08494e-06		WT_control
ENSG00000197381	ADARB1	adenosine deaminase RNA specific B1 [Source:HGNC Symbol;Acc:HGNC:226]	94.0669	0.979133	0.192274	5.09238	3.53589e-07	8.20823e-06	Up	WT_control
ENSG00000134508	CABLES1	Cdk5 and Abl enzyme substrate 1 [Source:HGNC Symbol;Acc:HGNC:25097]	255.309	-0.709976	0.139495	-5.08961	3.58798e-07	8.31456e-06	Down	WT_control
ENSG00000029993	HMGB3	high mobility group box 3 [Source:HGNC Symbol;Acc:HGNC:5004]	741.141	-0.579187	0.113819	-5.08868	3.60566e-07	8.34093e-06		WT_control
ENSG00000106483	SFRP4	secreted frizzled related protein 4 [Source:HGNC Symbol;Acc:HGNC:10778]	81.9243	-1.2265	0.241082	-5.08749	3.62838e-07	8.34968e-06	Down	WT_control
ENSG00000169851	PCDH7	protocadherin 7 [Source:HGNC Symbol;Acc:HGNC:8659]	57.5864	-1.64335	0.323003	-5.08771	3.62408e-07	8.34968e-06	Down	WT_control
ENSG00000197122	SRC	SRC proto-oncogene, non-receptor tyrosine kinase [Source:HGNC Symbol;Acc:HGNC:11283]	820.278	0.458746	0.0901676	5.0877	3.6243e-07	8.34968e-06		WT_control
ENSG00000181523	SGSH	N-sulfoglucosamine sulfohydrolase [Source:HGNC Symbol;Acc:HGNC:10818]	163.437	0.855563	0.168187	5.08699	3.63799e-07	8.35728e-06	Up	WT_control
ENSG00000136720	HS6ST1	heparan sulfate 6-O-sulfotransferase 1 [Source:HGNC Symbol;Acc:HGNC:5201]	448.66	-0.559389	0.10999	-5.08582	3.66051e-07	8.39442e-06		WT_control
ENSG00000115129	TP53I3	tumor protein p53 inducible protein 3 [Source:HGNC Symbol;Acc:HGNC:19373]	528.254	0.477419	0.0939596	5.08111	3.75233e-07	8.59011e-06		WT_control
ENSG00000101057	MYBL2	MYB proto-oncogene like 2 [Source:HGNC Symbol;Acc:HGNC:7548]	1157.3	-0.563545	0.111095	-5.07265	3.92318e-07	8.95027e-06		WT_control
ENSG00000197872	CYRIA	CYFIP related Rac1 interactor A [Source:HGNC Symbol;Acc:HGNC:25373]	111.912	-0.839604	0.165516	-5.07265	3.92314e-07	8.95027e-06	Down	WT_control
ENSG00000168209	DDIT4	DNA damage inducible transcript 4 [Source:HGNC Symbol;Acc:HGNC:24944]	1469.42	0.537726	0.106106	5.06783	4.02373e-07	9.16385e-06		WT_control
ENSG00000186567	CEACAM19	CEA cell adhesion molecule 19 [Source:HGNC Symbol;Acc:HGNC:31951]	87.5346	1.05432	0.208065	5.06727	4.03559e-07	9.17507e-06	Up	WT_control
ENSG00000153317	ASAP1	ArfGAP with SH3 domain, ankyrin repeat and PH domain 1 [Source:HGNC Symbol;Acc:HGNC:2720]	2380.9	0.512693	0.101301	5.0611	4.16855e-07	9.46111e-06		WT_control
ENSG00000125247	TMTC4	transmembrane O-mannosyltransferase targeting cadherins 4 [Source:HGNC Symbol;Acc:HGNC:25904]	306.434	-0.586783	0.115953	-5.06051	4.18143e-07	9.47409e-06	Down	WT_control
ENSG00000149600	COMMD7	COMM domain containing 7 [Source:HGNC Symbol;Acc:HGNC:16223]	1346.31	-0.421255	0.0833569	-5.05363	4.33482e-07	9.80484e-06		WT_control
ENSG00000184220	CMSS1	cms1 ribosomal small subunit homolog [Source:HGNC Symbol;Acc:HGNC:28666]	298.985	-0.582972	0.115374	-5.05289	4.35177e-07	9.82638e-06		WT_control
ENSG00000108852	MPP2	MAGUK p55 scaffold protein 2 [Source:HGNC Symbol;Acc:HGNC:7220]	727.382	0.425437	0.084213	5.05192	4.37392e-07	9.85957e-06		WT_control
ENSG00000115419	GLS	glutaminase [Source:HGNC Symbol;Acc:HGNC:4331]	4385.61	0.405376	0.0802502	5.0514	4.38575e-07	9.86944e-06		WT_control
ENSG00000114268	PFKFB4	6-phosphofructo-2-kinase/fructose-2,6-biphosphatase 4 [Source:HGNC Symbol;Acc:HGNC:8875]	152.775	0.842174	0.167208	5.03668	4.73672e-07	1.06411e-05	Up	WT_control
ENSG00000158352	SHROOM4	shroom family member 4 [Source:HGNC Symbol;Acc:HGNC:29215]	86.9455	-1.16576	0.232174	-5.02106	5.13869e-07	1.15246e-05	Down	WT_control
ENSG00000115884	SDC1	syndecan 1 [Source:HGNC Symbol;Acc:HGNC:10658]	524.219	0.539998	0.107555	5.02066	5.14953e-07	1.15294e-05		WT_control
ENSG00000198363	ASPH	aspartate beta-hydroxylase [Source:HGNC Symbol;Acc:HGNC:757]	1780.94	0.313902	0.0626471	5.01064	5.42507e-07	1.21258e-05		WT_control
ENSG00000071967	CYBRD1	cytochrome b reductase 1 [Source:HGNC Symbol;Acc:HGNC:20797]	1435.42	0.483374	0.0965179	5.00813	5.49616e-07	1.22639e-05		WT_control
ENSG00000070882	OSBPL3	oxysterol binding protein like 3 [Source:HGNC Symbol;Acc:HGNC:16370]	784.084	-0.544307	0.108745	-5.00535	5.57616e-07	1.24006e-05		WT_control
ENSG00000186832	KRT16	keratin 16 [Source:HGNC Symbol;Acc:HGNC:6423]	32.0374	1.62535	0.324722	5.00536	5.57564e-07	1.24006e-05	Up	WT_control
ENSG00000155324	GRAMD2B	GRAM domain containing 2B [Source:HGNC Symbol;Acc:HGNC:24911]	468.741	0.552505	0.110529	4.99874	5.77056e-07	1.28114e-05		WT_control
ENSG00000153814	JAZF1	JAZF zinc finger 1 [Source:HGNC Symbol;Acc:HGNC:28917]	466.436	0.551627	0.110362	4.99833	5.78277e-07	1.2817e-05		WT_control
ENSG00000110063	DCPS	decapping enzyme, scavenger [Source:HGNC Symbol;Acc:HGNC:29812]	793.336	-0.485619	0.0974077	-4.98543	6.18253e-07	1.36731e-05		WT_control
ENSG00000110092	CCND1	cyclin D1 [Source:HGNC Symbol;Acc:HGNC:1582]	7976.34	1.01121	0.202841	4.9852	6.18969e-07	1.36731e-05	Up	WT_control
ENSG00000124145	SDC4	syndecan 4 [Source:HGNC Symbol;Acc:HGNC:10661]	2846.59	0.43533	0.0873407	4.98427	6.21957e-07	1.37162e-05		WT_control
ENSG00000182022	CHST15	carbohydrate sulfotransferase 15 [Source:HGNC Symbol;Acc:HGNC:18137]	159.361	0.803812	0.161286	4.98376	6.236e-07	1.37296e-05	Up	WT_control
ENSG00000050820	BCAR1	BCAR1 scaffold protein, Cas family member [Source:HGNC Symbol;Acc:HGNC:971]	3690.28	0.306473	0.0616314	4.97268	6.60353e-07	1.45146e-05		WT_control
ENSG00000116106	EPHA4	EPH receptor A4 [Source:HGNC Symbol;Acc:HGNC:3388]	250.311	-0.705896	0.142176	-4.96496	6.87145e-07	1.50785e-05	Down	WT_control
ENSG00000058804	NDC1	NDC1 transmembrane nucleoporin [Source:HGNC Symbol;Acc:HGNC:25525]	490.752	-0.538798	0.108713	-4.95614	7.19058e-07	1.57526e-05		WT_control
ENSG00000164104	HMGB2	high mobility group box 2 [Source:HGNC Symbol;Acc:HGNC:5000]	5494.15	-0.632918	0.127801	-4.95235	7.33217e-07	1.60362e-05	Down	WT_control
ENSG00000165606	DRGX	dorsal root ganglia homeobox [Source:HGNC Symbol;Acc:HGNC:21536]	52.2414	-1.34756	0.272423	-4.94657	7.55317e-07	1.64923e-05	Down	WT_control
ENSG00000110906	KCTD10	potassium channel tetramerization domain containing 10 [Source:HGNC Symbol;Acc:HGNC:23236]	619.875	0.404086	0.0817014	4.94589	7.57966e-07	1.65229e-05		WT_control
ENSG00000147676	MAL2	mal, T cell differentiation protein 2 [Source:HGNC Symbol;Acc:HGNC:13634]	913.628	-0.452772	0.0916304	-4.94129	7.76076e-07	1.68899e-05		WT_control
ENSG00000168497	CAVIN2	caveolae associated protein 2 [Source:HGNC Symbol;Acc:HGNC:10690]	83.3179	1.16487	0.235944	4.93706	7.93074e-07	1.72315e-05	Up	WT_control
ENSG00000101333	PLCB4	phospholipase C beta 4 [Source:HGNC Symbol;Acc:HGNC:9059]	4520.5	-0.502407	0.101933	-4.92882	8.27278e-07	1.79451e-05		WT_control
ENSG00000164056	SPRY1	sprouty RTK signaling antagonist 1 [Source:HGNC Symbol;Acc:HGNC:11269]	40.7301	1.38313	0.281109	4.92025	8.6435e-07	1.87186e-05	Up	WT_control
ENSG00000177427	MIEF2	mitochondrial elongation factor 2 [Source:HGNC Symbol;Acc:HGNC:17920]	431.705	-0.532976	0.108346	-4.91921	8.68951e-07	1.87875e-05		WT_control
ENSG00000112290	WASF1	WASP family member 1 [Source:HGNC Symbol;Acc:HGNC:12732]	273.315	-0.72255	0.146905	-4.91848	8.72193e-07	1.88153e-05	Down	WT_control
ENSG00000117226	GBP3	guanylate binding protein 3 [Source:HGNC Symbol;Acc:HGNC:4184]	506.158	0.527553	0.107264	4.91828	8.73079e-07	1.88153e-05		WT_control
ENSG00000170421	KRT8	keratin 8 [Source:HGNC Symbol;Acc:HGNC:6446]	28028.8	0.353416	0.0719345	4.91302	8.96834e-07	1.92958e-05		WT_control
ENSG00000310517	CAST	calpastatin [Source:NCBI gene (formerly Entrezgene);Acc:831]	1955.66	0.509351	0.103702	4.91168	9.02983e-07	1.93965e-05		WT_control
ENSG00000094804	CDC6	cell division cycle 6 [Source:HGNC Symbol;Acc:HGNC:1744]	399.809	-0.554423	0.11306	-4.90379	9.40062e-07	2.01603e-05		WT_control
ENSG00000063660	GPC1	glypican 1 [Source:HGNC Symbol;Acc:HGNC:4449]	3695.6	0.399808	0.081597	4.89979	9.59395e-07	2.05416e-05		WT_control
ENSG00000070081	NUCB2	nucleobindin 2 [Source:HGNC Symbol;Acc:HGNC:8044]	1358.78	0.367044	0.0749215	4.89904	9.6306e-07	2.05868e-05		WT_control
ENSG00000145555	MYO10	myosin X [Source:HGNC Symbol;Acc:HGNC:7593]	905.741	-0.490577	0.1003	-4.8911	1.00276e-06	2.14008e-05		WT_control
ENSG00000101938	CHRDL1	chordin like 1 [Source:HGNC Symbol;Acc:HGNC:29861]	444.689	-0.479161	0.0979742	-4.89069	1.00485e-06	2.14109e-05		WT_control
ENSG00000110047	EHD1	EH domain containing 1 [Source:HGNC Symbol;Acc:HGNC:3242]	1443.76	0.331998	0.0679278	4.88751	1.02118e-06	2.1724e-05		WT_control
ENSG00000162733	DDR2	discoidin domain receptor tyrosine kinase 2 [Source:HGNC Symbol;Acc:HGNC:2731]	1422.41	0.563644	0.115383	4.88499	1.03433e-06	2.19684e-05		WT_control
ENSG00000153551	CMTM7	CKLF like MARVEL transmembrane domain containing 7 [Source:HGNC Symbol;Acc:HGNC:19178]	931.443	-0.504404	0.103275	-4.8841	1.039e-06	2.20322e-05		WT_control
ENSG00000128872	TMOD2	tropomodulin 2 [Source:HGNC Symbol;Acc:HGNC:11872]	86.2056	0.986177	0.202297	4.87489	1.0887e-06	2.30491e-05	Up	WT_control
ENSG00000115350	POLE4	DNA polymerase epsilon 4, accessory subunit [Source:HGNC Symbol;Acc:HGNC:18755]	1093.22	-0.379076	0.0777749	-4.87401	1.09357e-06	2.31151e-05		WT_control
ENSG00000113657	DPYSL3	dihydropyrimidinase like 3 [Source:HGNC Symbol;Acc:HGNC:3015]	325.909	0.521172	0.106993	4.87106	1.11e-06	2.33887e-05		WT_control
ENSG00000139174	PRICKLE1	prickle planar cell polarity protein 1 [Source:HGNC Symbol;Acc:HGNC:17019]	58.3691	1.25797	0.258254	4.87105	1.11004e-06	2.33887e-05	Up	WT_control
ENSG00000155016	CYP2U1	cytochrome P450 family 2 subfamily U member 1 [Source:HGNC Symbol;Acc:HGNC:20582]	485.13	0.61458	0.126418	4.86151	1.16496e-06	2.45068e-05	Up	WT_control
ENSG00000198768	APCDD1L	APC down-regulated 1 like [Source:HGNC Symbol;Acc:HGNC:26892]	266.125	0.654809	0.134966	4.85166	1.22431e-06	2.57143e-05	Up	WT_control
ENSG00000091436	MAP3K20	mitogen-activated protein kinase kinase kinase 20 [Source:HGNC Symbol;Acc:HGNC:17797]	2022.88	0.420647	0.0867358	4.84975	1.23615e-06	2.59219e-05		WT_control
ENSG00000099800	TIMM13	translocase of inner mitochondrial membrane 13 [Source:HGNC Symbol;Acc:HGNC:11816]	2644.58	-0.258973	0.0534057	-4.84917	1.2398e-06	2.59574e-05		WT_control
ENSG00000253276	CCDC71L	coiled-coil domain containing 71 like [Source:HGNC Symbol;Acc:HGNC:26685]	427.85	-0.510713	0.105375	-4.84661	1.25587e-06	2.62522e-05		WT_control
ENSG00000158560	DYNC1I1	dynein cytoplasmic 1 intermediate chain 1 [Source:HGNC Symbol;Acc:HGNC:2963]	63.7251	1.10349	0.228042	4.83896	1.30522e-06	2.72409e-05	Up	WT_control
ENSG00000040608	RTN4R	reticulon 4 receptor [Source:HGNC Symbol;Acc:HGNC:18601]	106.387	0.855866	0.176915	4.83773	1.3133e-06	2.73664e-05	Up	WT_control
ENSG00000180530	NRIP1	nuclear receptor interacting protein 1 [Source:HGNC Symbol;Acc:HGNC:8001]	530.211	-0.568813	0.117706	-4.83247	1.34848e-06	2.80551e-05		WT_control
ENSG00000259330	INAFM2	InaF motif containing 2 [Source:HGNC Symbol;Acc:HGNC:35165]	269.509	0.566097	0.117233	4.82882	1.37346e-06	2.853e-05		WT_control
ENSG00000112183	RBM24	RNA binding motif protein 24 [Source:HGNC Symbol;Acc:HGNC:21539]	126.322	-0.802585	0.166338	-4.82503	1.39983e-06	2.90323e-05	Down	WT_control
ENSG00000143543	JTB	jumping translocation breakpoint [Source:HGNC Symbol;Acc:HGNC:6201]	1543.79	-0.371272	0.0769844	-4.8227	1.41629e-06	2.93277e-05		WT_control
ENSG00000177106	EPS8L2	EPS8 signaling adaptor L2 [Source:HGNC Symbol;Acc:HGNC:21296]	477.345	0.523303	0.108637	4.81699	1.45738e-06	3.01313e-05		WT_control
ENSG00000144218	AFF3	ALF transcription elongation factor 3 [Source:HGNC Symbol;Acc:HGNC:6473]	105.192	-1.04394	0.216953	-4.81183	1.49553e-06	3.08718e-05	Down	WT_control
ENSG00000135519	KCNH3	potassium voltage-gated channel subfamily H member 3 [Source:HGNC Symbol;Acc:HGNC:6252]	14.3318	-2.76739	0.575217	-4.81103	1.50155e-06	3.09479e-05	Down	WT_control
ENSG00000103888	CEMIP	cell migration inducing hyaluronidase 1 [Source:HGNC Symbol;Acc:HGNC:29213]	18.0596	3.21762	0.670854	4.79631	1.61615e-06	3.32579e-05	Up	WT_control
ENSG00000101670	LIPG	lipase G, endothelial type [Source:HGNC Symbol;Acc:HGNC:6623]	162.186	-0.755766	0.157608	-4.79524	1.62479e-06	3.3384e-05	Down	WT_control
ENSG00000143162	CREG1	cellular repressor of E1A stimulated genes 1 [Source:HGNC Symbol;Acc:HGNC:2351]	666.465	-0.500236	0.104349	-4.7939	1.63574e-06	3.35567e-05		WT_control
ENSG00000152291	TGOLN2	trans-golgi network protein 2 [Source:HGNC Symbol;Acc:HGNC:15450]	3564.31	0.263636	0.0550013	4.79327	1.64089e-06	3.36102e-05		WT_control
ENSG00000165171	METTL27	methyltransferase like 27 [Source:HGNC Symbol;Acc:HGNC:19068]	280.931	-0.537426	0.112187	-4.79045	1.66405e-06	3.4032e-05		WT_control
ENSG00000126953	TIMM8A	translocase of inner mitochondrial membrane 8A [Source:HGNC Symbol;Acc:HGNC:11817]	361.955	-0.638021	0.133287	-4.78682	1.69448e-06	3.46008e-05	Down	WT_control
ENSG00000122863	CHST3	carbohydrate sulfotransferase 3 [Source:HGNC Symbol;Acc:HGNC:1971]	1034.16	0.397723	0.0831189	4.78499	1.70999e-06	3.481e-05		WT_control
ENSG00000196581	AJAP1	adherens junctions associated protein 1 [Source:HGNC Symbol;Acc:HGNC:30801]	778.987	0.472549	0.0987504	4.78528	1.70746e-06	3.481e-05		WT_control
ENSG00000129116	PALLD	palladin, cytoskeletal associated protein [Source:HGNC Symbol;Acc:HGNC:17068]	4903.91	0.455168	0.0952153	4.78041	1.74941e-06	3.55234e-05		WT_control
ENSG00000155099	PIP4P2	phosphatidylinositol-4,5-bisphosphate 4-phosphatase 2 [Source:HGNC Symbol;Acc:HGNC:25452]	301.283	0.493775	0.103294	4.78029	1.7504e-06	3.55234e-05		WT_control
ENSG00000101236	RNF24	ring finger protein 24 [Source:HGNC Symbol;Acc:HGNC:13779]	271.776	0.628396	0.131515	4.77813	1.76935e-06	3.57983e-05	Up	WT_control
ENSG00000113552	GNPDA1	glucosamine-6-phosphate deaminase 1 [Source:HGNC Symbol;Acc:HGNC:4417]	1100.79	-0.49215	0.102997	-4.77831	1.76774e-06	3.57983e-05		WT_control
ENSG00000126903	SLC10A3	solute carrier family 10 member 3 [Source:HGNC Symbol;Acc:HGNC:22979]	944.235	0.54307	0.113665	4.77781	1.77218e-06	3.58008e-05		WT_control
ENSG00000111696	NT5DC3	5'-nucleotidase domain containing 3 [Source:HGNC Symbol;Acc:HGNC:30826]	706.272	0.463881	0.0971521	4.77479	1.79893e-06	3.62857e-05		WT_control
ENSG00000102144	PGK1	phosphoglycerate kinase 1 [Source:HGNC Symbol;Acc:HGNC:8896]	8783.61	0.398915	0.0836038	4.77149	1.82865e-06	3.68291e-05		WT_control
ENSG00000161249	DMKN	dermokine [Source:HGNC Symbol;Acc:HGNC:25063]	996.57	0.366222	0.0767971	4.7687	1.85423e-06	3.72875e-05		WT_control
ENSG00000120306	CYSTM1	cysteine rich transmembrane module containing 1 [Source:HGNC Symbol;Acc:HGNC:30239]	4216	-0.541693	0.113666	-4.76564	1.88252e-06	3.7799e-05		WT_control
ENSG00000158555	GDPD5	glycerophosphodiester phosphodiesterase domain containing 5 [Source:HGNC Symbol;Acc:HGNC:28804]	182.757	0.681359	0.143017	4.76418	1.89626e-06	3.80172e-05	Up	WT_control
ENSG00000122952	ZWINT	ZW10 interacting kinetochore protein [Source:HGNC Symbol;Acc:HGNC:13195]	941.877	-0.494472	0.103811	-4.76321	1.90541e-06	3.81427e-05		WT_control
ENSG00000119938	PPP1R3C	protein phosphatase 1 regulatory subunit 3C [Source:HGNC Symbol;Acc:HGNC:9293]	112.335	0.926548	0.194883	4.75438	1.99058e-06	3.97875e-05	Up	WT_control
ENSG00000120802	TMPO	thymopoietin [Source:HGNC Symbol;Acc:HGNC:11875]	801.895	-0.429709	0.0904662	-4.74993	2.03483e-06	4.05798e-05		WT_control
ENSG00000125629	INSIG2	insulin induced gene 2 [Source:HGNC Symbol;Acc:HGNC:20452]	403.729	0.488316	0.102808	4.74978	2.03635e-06	4.05798e-05		WT_control
ENSG00000117143	UAP1	UDP-N-acetylglucosamine pyrophosphorylase 1 [Source:HGNC Symbol;Acc:HGNC:12457]	1954.27	-0.319181	0.0672211	-4.74823	2.05202e-06	4.08099e-05		WT_control
ENSG00000163207	IVL	involucrin [Source:HGNC Symbol;Acc:HGNC:6187]	124.345	0.904043	0.190404	4.74803	2.05406e-06	4.08099e-05	Up	WT_control
ENSG00000139641	ESYT1	extended synaptotagmin 1 [Source:HGNC Symbol;Acc:HGNC:29534]	1827.6	0.336121	0.0708744	4.74248	2.11117e-06	4.18816e-05		WT_control
ENSG00000110841	PPFIBP1	PPFIA binding protein 1 [Source:HGNC Symbol;Acc:HGNC:9249]	348.619	0.614662	0.129705	4.73891	2.14871e-06	4.25625e-05	Up	WT_control
ENSG00000154153	RETREG1	reticulophagy regulator 1 [Source:HGNC Symbol;Acc:HGNC:25964]	798.607	-0.49843	0.105334	-4.73188	2.22446e-06	4.39972e-05		WT_control
ENSG00000149218	ENDOD1	endonuclease domain containing 1 [Source:HGNC Symbol;Acc:HGNC:29129]	684.206	0.48043	0.10161	4.72819	2.26526e-06	4.47371e-05		WT_control
ENSG00000148677	ANKRD1	ankyrin repeat domain 1 [Source:HGNC Symbol;Acc:HGNC:15819]	9679.94	-0.424934	0.0899884	-4.72209	2.3343e-06	4.60319e-05		WT_control
ENSG00000131979	GCH1	GTP cyclohydrolase 1 [Source:HGNC Symbol;Acc:HGNC:4193]	70.4482	-1.03574	0.219528	-4.71804	2.38126e-06	4.68882e-05	Down	WT_control
ENSG00000133131	MORC4	MORC family CW-type zinc finger 4 [Source:HGNC Symbol;Acc:HGNC:23485]	245.516	0.636908	0.135283	4.70796	2.50204e-06	4.91932e-05	Up	WT_control
ENSG00000148180	GSN	gelsolin [Source:HGNC Symbol;Acc:HGNC:4620]	1582.03	0.574295	0.122005	4.70713	2.51224e-06	4.93204e-05		WT_control
ENSG00000089006	SNX5	sorting nexin 5 [Source:HGNC Symbol;Acc:HGNC:14969]	1900.96	-0.328344	0.0698455	-4.70101	2.58884e-06	5.07489e-05		WT_control
ENSG00000197712	FAM114A1	family with sequence similarity 114 member A1 [Source:HGNC Symbol;Acc:HGNC:25087]	1849.53	0.365639	0.0779025	4.69355	2.68503e-06	5.25566e-05		WT_control
ENSG00000213722	DDAH2	DDAH family member 2, ADMA-independent [Source:HGNC Symbol;Acc:HGNC:2716]	935.121	0.474275	0.101116	4.6904	2.72671e-06	5.32938e-05		WT_control
ENSG00000177459	ERICH5	glutamate rich 5 [Source:HGNC Symbol;Acc:HGNC:26823]	102.557	-1.04041	0.221894	-4.68878	2.74835e-06	5.36374e-05	Down	WT_control
ENSG00000102580	DNAJC3	DnaJ heat shock protein family (Hsp40) member C3 [Source:HGNC Symbol;Acc:HGNC:9439]	1077.33	0.353431	0.0754125	4.68664	2.77722e-06	5.41211e-05		WT_control
ENSG00000181938	GINS3	GINS complex subunit 3 [Source:HGNC Symbol;Acc:HGNC:25851]	326.134	-0.531338	0.11345	-4.68346	2.82071e-06	5.48877e-05		WT_control
ENSG00000198604	BAZ1A	bromodomain adjacent to zinc finger domain 1A [Source:HGNC Symbol;Acc:HGNC:960]	934.555	-0.435571	0.0930257	-4.68226	2.83726e-06	5.51287e-05		WT_control
ENSG00000105329	TGFB1	transforming growth factor beta 1 [Source:HGNC Symbol;Acc:HGNC:11766]	402.007	0.456713	0.0976048	4.67921	2.87987e-06	5.57927e-05		WT_control
ENSG00000244694	PTCHD4	patched domain containing 4 [Source:HGNC Symbol;Acc:HGNC:21345]	132.614	0.749013	0.160067	4.67936	2.87766e-06	5.57927e-05	Up	WT_control
ENSG00000123104	ITPR2	inositol 1,4,5-trisphosphate receptor type 2 [Source:HGNC Symbol;Acc:HGNC:6181]	439.982	0.76262	0.163186	4.67331	2.96378e-06	5.73344e-05	Up	WT_control
ENSG00000129353	SLC44A2	solute carrier family 44 member 2 (CTL2 blood group) [Source:HGNC Symbol;Acc:HGNC:17292]	690.835	0.384807	0.0823722	4.67157	2.98905e-06	5.77388e-05		WT_control
ENSG00000143469	SYT14	synaptotagmin 14 [Source:HGNC Symbol;Acc:HGNC:23143]	74.4489	-1.06867	0.229041	-4.66582	3.07384e-06	5.92902e-05	Down	WT_control
ENSG00000110328	GALNT18	polypeptide N-acetylgalactosaminyltransferase 18 [Source:HGNC Symbol;Acc:HGNC:30488]	104.462	0.896247	0.192213	4.66279	3.11954e-06	6.00841e-05	Up	WT_control
ENSG00000164292	RHOBTB3	Rho related BTB domain containing 3 [Source:HGNC Symbol;Acc:HGNC:18757]	2951.34	0.501239	0.107564	4.65991	3.16351e-06	6.08423e-05		WT_control
ENSG00000155090	KLF10	KLF transcription factor 10 [Source:HGNC Symbol;Acc:HGNC:11810]	685.534	0.52599	0.112974	4.65585	3.22654e-06	6.19645e-05		WT_control
ENSG00000140564	FURIN	furin, paired basic amino acid cleaving enzyme [Source:HGNC Symbol;Acc:HGNC:8568]	1146.92	0.391143	0.0840407	4.6542	3.25237e-06	6.23701e-05		WT_control
ENSG00000147027	TMEM47	transmembrane protein 47 [Source:HGNC Symbol;Acc:HGNC:18515]	3256.71	0.481532	0.103545	4.65046	3.31193e-06	6.34203e-05		WT_control
ENSG00000231924	PSG1	pregnancy specific beta-1-glycoprotein 1 [Source:HGNC Symbol;Acc:HGNC:9514]	118.491	-1.13029	0.24321	-4.6474	3.36147e-06	6.4276e-05	Down	WT_control
ENSG00000100558	PLEK2	pleckstrin 2 [Source:HGNC Symbol;Acc:HGNC:19238]	59.8525	1.04192	0.224247	4.64632	3.37909e-06	6.45197e-05	Up	WT_control
ENSG00000137575	SDCBP	syndecan binding protein [Source:HGNC Symbol;Acc:HGNC:10662]	4638.96	-0.272733	0.0588211	-4.63665	3.54098e-06	6.75134e-05		WT_control
ENSG00000176399	DMRTA1	DMRT like family A1 [Source:HGNC Symbol;Acc:HGNC:13826]	192.934	-0.587107	0.126689	-4.63423	3.58263e-06	6.82091e-05	Down	WT_control
ENSG00000183049	CAMK1D	calcium/calmodulin dependent protein kinase ID [Source:HGNC Symbol;Acc:HGNC:19341]	241.271	0.67875	0.146523	4.63238	3.61485e-06	6.87238e-05	Up	WT_control
ENSG00000123836	PFKFB2	6-phosphofructo-2-kinase/fructose-2,6-biphosphatase 2 [Source:HGNC Symbol;Acc:HGNC:8873]	203.55	-0.610011	0.131838	-4.62697	3.71048e-06	7.04405e-05	Down	WT_control
ENSG00000106853	PTGR1	prostaglandin reductase 1 [Source:HGNC Symbol;Acc:HGNC:18429]	977.193	-0.391678	0.0846657	-4.62617	3.72481e-06	7.05103e-05		WT_control
ENSG00000111665	CDCA3	cell division cycle associated 3 [Source:HGNC Symbol;Acc:HGNC:14624]	1158.34	-0.487914	0.105468	-4.6262	3.72433e-06	7.05103e-05		WT_control
ENSG00000049249	TNFRSF9	TNF receptor superfamily member 9 [Source:HGNC Symbol;Acc:HGNC:11924]	193.004	0.762449	0.164899	4.62372	3.7691e-06	7.12468e-05	Up	WT_control
ENSG00000174282	ZBTB4	zinc finger and BTB domain containing 4 [Source:HGNC Symbol;Acc:HGNC:23847]	1003.84	0.384824	0.0832581	4.62207	3.79938e-06	7.17166e-05		WT_control
ENSG00000164970	FAM219A	family with sequence similarity 219 member A [Source:HGNC Symbol;Acc:HGNC:19920]	365.58	0.632593	0.136915	4.62034	3.83111e-06	7.22126e-05	Up	WT_control
ENSG00000172638	EFEMP2	EGF containing fibulin extracellular matrix protein 2 [Source:HGNC Symbol;Acc:HGNC:3219]	1869.37	0.355114	0.0769148	4.61697	3.89378e-06	7.32894e-05		WT_control
ENSG00000139793	MBNL2	muscleblind like splicing regulator 2 [Source:HGNC Symbol;Acc:HGNC:16746]	818.471	-0.461497	0.100006	-4.61471	3.93643e-06	7.3987e-05		WT_control
ENSG00000124762	CDKN1A	cyclin dependent kinase inhibitor 1A [Source:HGNC Symbol;Acc:HGNC:1784]	4027.9	0.325546	0.0706067	4.6107	4.01319e-06	7.53227e-05		WT_control
ENSG00000163378	EOGT	EGF domain specific O-linked N-acetylglucosamine transferase [Source:HGNC Symbol;Acc:HGNC:28526]	279.54	0.571345	0.124015	4.60705	4.08413e-06	7.65456e-05		WT_control
ENSG00000067225	PKM	pyruvate kinase M1/2 [Source:HGNC Symbol;Acc:HGNC:9021]	16029.3	0.266307	0.0578119	4.60644	4.09621e-06	7.66634e-05		WT_control
ENSG00000182557	SPNS3	SPNS lysolipid transporter 3, sphingosine-1-phosphate (putative) [Source:HGNC Symbol;Acc:HGNC:28433]	29.9714	-1.5987	0.34742	-4.60164	4.19177e-06	7.83412e-05	Down	WT_control
ENSG00000162614	NEXN	nexilin F-actin binding protein [Source:HGNC Symbol;Acc:HGNC:29557]	2702.85	0.438015	0.0953474	4.59389	4.35063e-06	8.11955e-05		WT_control
ENSG00000214063	TSPAN4	tetraspanin 4 [Source:HGNC Symbol;Acc:HGNC:11859]	1352.99	0.363206	0.0791436	4.5892	4.44948e-06	8.29232e-05		WT_control
ENSG00000178952	TUFM	Tu translation elongation factor, mitochondrial [Source:HGNC Symbol;Acc:HGNC:12420]	2501.86	-0.261935	0.0570882	-4.58825	4.46969e-06	8.31827e-05		WT_control
ENSG00000011422	PLAUR	plasminogen activator, urokinase receptor [Source:HGNC Symbol;Acc:HGNC:9053]	739.531	0.693095	0.151168	4.58493	4.54139e-06	8.43983e-05	Up	WT_control
ENSG00000128335	APOL2	apolipoprotein L2 [Source:HGNC Symbol;Acc:HGNC:619]	651.312	0.386141	0.0843153	4.57973	4.65581e-06	8.64035e-05		WT_control
ENSG00000095752	IL11	interleukin 11 [Source:HGNC Symbol;Acc:HGNC:5966]	52.9144	1.21542	0.265486	4.57812	4.69182e-06	8.69497e-05	Up	WT_control
ENSG00000136848	DAB2IP	DAB2 interacting protein [Source:HGNC Symbol;Acc:HGNC:17294]	260.282	0.519597	0.113606	4.57367	4.79263e-06	8.86938e-05		WT_control
ENSG00000130827	PLXNA3	plexin A3 [Source:HGNC Symbol;Acc:HGNC:9101]	387.196	0.58567	0.128291	4.56518	4.9906e-06	9.22285e-05	Up	WT_control
ENSG00000006638	TBXA2R	thromboxane A2 receptor [Source:HGNC Symbol;Acc:HGNC:11608]	76.6233	0.8705	0.190777	4.56292	5.0447e-06	9.29916e-05	Up	WT_control
ENSG00000114200	BCHE	butyrylcholinesterase [Source:HGNC Symbol;Acc:HGNC:983]	11.7302	3.42684	0.751027	4.56287	5.04595e-06	9.29916e-05	Up	WT_control
ENSG00000134825	TMEM258	transmembrane protein 258 [Source:HGNC Symbol;Acc:HGNC:1164]	5122.56	-0.548901	0.120333	-4.5615	5.07889e-06	9.34686e-05		WT_control
ENSG00000177707	NECTIN3	nectin cell adhesion molecule 3 [Source:HGNC Symbol;Acc:HGNC:17664]	609.035	0.468021	0.102738	4.55549	5.2263e-06	9.60478e-05		WT_control
ENSG00000036054	TBC1D23	TBC1 domain family member 23 [Source:HGNC Symbol;Acc:HGNC:25622]	864.156	-0.398342	0.0874674	-4.55418	5.25913e-06	9.65172e-05		WT_control
ENSG00000101439	CST3	cystatin C [Source:HGNC Symbol;Acc:HGNC:2475]	3703.12	0.349023	0.076646	4.5537	5.27107e-06	9.66022e-05		WT_control
ENSG00000087116	ADAMTS2	ADAM metallopeptidase with thrombospondin type 1 motif 2 [Source:HGNC Symbol;Acc:HGNC:218]	154.164	0.872551	0.19167	4.55237	5.30443e-06	9.70791e-05	Up	WT_control
ENSG00000135631	RAB11FIP5	RAB11 family interacting protein 5 [Source:HGNC Symbol;Acc:HGNC:24845]	976.556	0.391232	0.0859834	4.55008	5.36248e-06	9.8006e-05		WT_control
ENSG00000115380	EFEMP1	EGF containing fibulin extracellular matrix protein 1 [Source:HGNC Symbol;Acc:HGNC:3218]	3063.85	-0.437849	0.0962381	-4.54965	5.37364e-06	9.80568e-05		WT_control
ENSG00000125266	EFNB2	ephrin B2 [Source:HGNC Symbol;Acc:HGNC:3227]	108.122	0.940562	0.206745	4.54939	5.38008e-06	9.80568e-05	Up	WT_control
ENSG00000073008	PVR	PVR cell adhesion molecule [Source:HGNC Symbol;Acc:HGNC:9705]	1616.92	0.339863	0.0747733	4.54525	5.48702e-06	9.98683e-05		WT_control
ENSG00000011028	MRC2	mannose receptor C-type 2 [Source:HGNC Symbol;Acc:HGNC:16875]	304.583	0.757097	0.166626	4.54369	5.52778e-06	0.000100472	Up	WT_control
ENSG00000005100	DHX33	DEAH-box helicase 33 [Source:HGNC Symbol;Acc:HGNC:16718]	815.284	-0.409219	0.09009	-4.54234	5.56343e-06	0.000100981		WT_control
ENSG00000182718	ANXA2	annexin A2 [Source:HGNC Symbol;Acc:HGNC:537]	22154.4	0.423408	0.0932326	4.54142	5.58778e-06	0.000101284		WT_control
ENSG00000171105	INSR	insulin receptor [Source:HGNC Symbol;Acc:HGNC:6091]	1287.4	-0.443657	0.0978286	-4.53504	5.7592e-06	0.000104249		WT_control
ENSG00000099282	TSPAN15	tetraspanin 15 [Source:HGNC Symbol;Acc:HGNC:23298]	331.25	0.533533	0.11767	4.53415	5.78356e-06	0.000104547		WT_control
ENSG00000106992	AK1	adenylate kinase 1 [Source:HGNC Symbol;Acc:HGNC:361]	408.451	0.459923	0.101481	4.53209	5.84023e-06	0.000105427		WT_control
ENSG00000112699	GMDS	GDP-mannose 4,6-dehydratase [Source:HGNC Symbol;Acc:HGNC:4369]	540.425	-0.489368	0.108034	-4.52976	5.90515e-06	0.000106454		WT_control
ENSG00000156504	PABIR2	PABIR family member 2 [Source:HGNC Symbol;Acc:HGNC:30490]	337.455	-0.57932	0.127921	-4.52873	5.93405e-06	0.000106829		WT_control
ENSG00000130449	ZSWIM6	zinc finger SWIM-type containing 6 [Source:HGNC Symbol;Acc:HGNC:29316]	442.669	-0.453397	0.100209	-4.5245	6.05371e-06	0.000108835		WT_control
ENSG00000110955	ATP5F1B	ATP synthase F1 subunit beta [Source:HGNC Symbol;Acc:HGNC:830]	4590.15	-0.247203	0.0547674	-4.51368	6.37126e-06	0.000114389		WT_control
ENSG00000180667	YOD1	YOD1 deubiquitinase [Source:HGNC Symbol;Acc:HGNC:25035]	323.819	-0.624627	0.138427	-4.51232	6.41224e-06	0.000114969	Down	WT_control
ENSG00000173083	HPSE	heparanase [Source:HGNC Symbol;Acc:HGNC:5164]	110.182	-0.946048	0.209704	-4.51136	6.44131e-06	0.000115333	Down	WT_control
ENSG00000112294	ALDH5A1	aldehyde dehydrogenase 5 family member A1 [Source:HGNC Symbol;Acc:HGNC:408]	107.049	-0.774195	0.17167	-4.50979	6.48915e-06	0.000116033	Down	WT_control
ENSG00000145685	LHFPL2	LHFPL tetraspan subfamily member 2 [Source:HGNC Symbol;Acc:HGNC:6588]	332.906	-0.552305	0.122555	-4.50658	6.588e-06	0.000117642		WT_control
ENSG00000106034	CPED1	cadherin like and PC-esterase domain containing 1 [Source:HGNC Symbol;Acc:HGNC:26159]	263.085	0.572213	0.126996	4.50575	6.61377e-06	0.000117943		WT_control
ENSG00000083799	CYLD	CYLD lysine 63 deubiquitinase [Source:HGNC Symbol;Acc:HGNC:2584]	944.594	-0.459882	0.102157	-4.50174	6.74e-06	0.000119871		WT_control
ENSG00000182004	SNRPE	small nuclear ribonucleoprotein polypeptide E [Source:HGNC Symbol;Acc:HGNC:11161]	4107.53	-0.383573	0.085203	-4.50187	6.73589e-06	0.000119871		WT_control
ENSG00000136603	SKIL	SKI like proto-oncogene [Source:HGNC Symbol;Acc:HGNC:10897]	1197.35	0.410421	0.0912254	4.49898	6.82803e-06	0.000121273		WT_control
ENSG00000137210	TMEM14B	transmembrane protein 14B [Source:HGNC Symbol;Acc:HGNC:21384]	2865.15	-0.462681	0.102983	-4.4928	7.0293e-06	0.000124681		WT_control
ENSG00000105976	MET	MET proto-oncogene, receptor tyrosine kinase [Source:HGNC Symbol;Acc:HGNC:7029]	1097.71	-0.417535	0.0929628	-4.49142	7.07497e-06	0.000125323		WT_control
ENSG00000075420	FNDC3B	fibronectin type III domain containing 3B [Source:HGNC Symbol;Acc:HGNC:24670]	3319.58	0.461858	0.102879	4.48933	7.14462e-06	0.000126387		WT_control
ENSG00000119280	C1orf198	chromosome 1 open reading frame 198 [Source:HGNC Symbol;Acc:HGNC:25900]	1459.85	0.402651	0.0897004	4.48884	7.16127e-06	0.000126513		WT_control
ENSG00000165887	ANKRD2	ankyrin repeat domain 2 [Source:HGNC Symbol;Acc:HGNC:495]	107.426	-0.882014	0.196654	-4.48511	7.28764e-06	0.000128573	Down	WT_control
ENSG00000110811	P3H3	prolyl 3-hydroxylase 3 [Source:HGNC Symbol;Acc:HGNC:19318]	576.681	0.384639	0.0857837	4.48382	7.33191e-06	0.000129182		WT_control
ENSG00000132361	CLUH	clustered mitochondria homolog [Source:HGNC Symbol;Acc:HGNC:29094]	595.067	-0.404491	0.0902504	-4.48187	7.39915e-06	0.000130193		WT_control
ENSG00000079739	PGM1	phosphoglucomutase 1 [Source:HGNC Symbol;Acc:HGNC:8905]	1132.29	0.401363	0.0895641	4.4813	7.4191e-06	0.000130371		WT_control
ENSG00000184160	ADRA2C	adrenoceptor alpha 2C [Source:HGNC Symbol;Acc:HGNC:283]	42.8082	1.26564	0.282489	4.4803	7.45378e-06	0.000130807	Up	WT_control
ENSG00000156928	MALSU1	mitochondrial assembly of ribosomal large subunit 1 [Source:HGNC Symbol;Acc:HGNC:21721]	1233.86	-0.549558	0.122761	-4.47665	7.58246e-06	0.000132889		WT_control
ENSG00000116005	PCYOX1	prenylcysteine oxidase 1 [Source:HGNC Symbol;Acc:HGNC:20588]	1199.15	0.376813	0.0842524	4.47243	7.73373e-06	0.000135361		WT_control
ENSG00000125347	IRF1	interferon regulatory factor 1 [Source:HGNC Symbol;Acc:HGNC:6116]	167.304	0.660694	0.147755	4.47154	7.76589e-06	0.000135744	Up	WT_control
ENSG00000163510	CWC22	CWC22 spliceosome associated protein homolog [Source:HGNC Symbol;Acc:HGNC:29322]	195.231	-0.775912	0.17436	-4.45007	8.58418e-06	0.000149849	Down	WT_control
ENSG00000185527	PDE6G	phosphodiesterase 6G [Source:HGNC Symbol;Acc:HGNC:8789]	38.4857	1.34857	0.303103	4.44921	8.61873e-06	0.000150254	Up	WT_control
ENSG00000141526	SLC16A3	solute carrier family 16 member 3 [Source:HGNC Symbol;Acc:HGNC:10924]	8450.68	0.300917	0.0676976	4.44502	8.78828e-06	0.000152807		WT_control
ENSG00000159335	PTMS	parathymosin [Source:HGNC Symbol;Acc:HGNC:9629]	8428.9	0.319662	0.0719126	4.44515	8.78317e-06	0.000152807		WT_control
ENSG00000064115	TM7SF3	transmembrane 7 superfamily member 3 [Source:HGNC Symbol;Acc:HGNC:23049]	966.964	0.357182	0.0803801	4.44366	8.84396e-06	0.000153574		WT_control
ENSG00000134438	RAX	retina and anterior neural fold homeobox [Source:HGNC Symbol;Acc:HGNC:18662]	149.31	-0.708648	0.159546	-4.44166	8.92662e-06	0.000154603	Down	WT_control
ENSG00000198833	UBE2J1	ubiquitin conjugating enzyme E2 J1 [Source:HGNC Symbol;Acc:HGNC:17598]	1621.99	0.314201	0.0707379	4.44177	8.92234e-06	0.000154603		WT_control
ENSG00000171552	BCL2L1	BCL2 like 1 [Source:HGNC Symbol;Acc:HGNC:992]	1596.8	0.324288	0.0730222	4.44096	8.95593e-06	0.000154908		WT_control
ENSG00000143344	RGL1	ral guanine nucleotide dissociation stimulator like 1 [Source:HGNC Symbol;Acc:HGNC:30281]	330.337	-0.608527	0.137086	-4.43902	9.03679e-06	0.000156103	Down	WT_control
ENSG00000184897	H1-10	H1.10 linker histone [Source:HGNC Symbol;Acc:HGNC:4722]	3320.06	-0.254946	0.0575719	-4.42831	9.49732e-06	0.000163844		WT_control
ENSG00000163328	GPR155	G protein-coupled receptor 155 [Source:HGNC Symbol;Acc:HGNC:22951]	224.457	0.670452	0.151462	4.42654	9.57553e-06	0.000164978	Up	WT_control
ENSG00000187123	LYPD6	LY6/PLAUR domain containing 6 [Source:HGNC Symbol;Acc:HGNC:28751]	110.092	-0.746557	0.16875	-4.42405	9.68698e-06	0.000166682	Down	WT_control
ENSG00000078401	EDN1	endothelin 1 [Source:HGNC Symbol;Acc:HGNC:3176]	227.664	0.907633	0.205234	4.42244	9.75917e-06	0.000167706	Up	WT_control
ENSG00000140836	ZFHX3	zinc finger homeobox 3 [Source:HGNC Symbol;Acc:HGNC:777]	1341.74	0.443377	0.100309	4.42011	9.86521e-06	0.000169308		WT_control
ENSG00000150394	CDH8	cadherin 8 [Source:HGNC Symbol;Acc:HGNC:1767]	29.4084	1.66478	0.377332	4.41198	1.0243e-05	0.000175565	Up	WT_control
ENSG00000150556	LYPD6B	LY6/PLAUR domain containing 6B [Source:HGNC Symbol;Acc:HGNC:27018]	79.412	-1.12164	0.254292	-4.41084	1.02971e-05	0.000176263	Down	WT_control
ENSG00000124942	AHNAK	AHNAK nucleoprotein [Source:HGNC Symbol;Acc:HGNC:347]	3999.01	0.329435	0.0747114	4.40943	1.03644e-05	0.000177186		WT_control
ENSG00000127990	SGCE	sarcoglycan epsilon [Source:HGNC Symbol;Acc:HGNC:10808]	711.973	0.626122	0.142061	4.40743	1.04605e-05	0.000178599	Up	WT_control
ENSG00000114270	COL7A1	collagen type VII alpha 1 chain [Source:HGNC Symbol;Acc:HGNC:2214]	132.083	0.793127	0.179989	4.40652	1.05044e-05	0.000179117	Up	WT_control
ENSG00000143367	TUFT1	tuftelin 1 [Source:HGNC Symbol;Acc:HGNC:12422]	1031.79	0.326038	0.0740114	4.40525	1.05664e-05	0.000179942		WT_control
ENSG00000139112	GABARAPL1	GABA type A receptor associated protein like 1 [Source:HGNC Symbol;Acc:HGNC:4068]	436.501	-0.512128	0.11631	-4.40314	1.06693e-05	0.00018146		WT_control
ENSG00000179431	FJX1	four-jointed box kinase 1 [Source:HGNC Symbol;Acc:HGNC:17166]	914.216	0.378101	0.0859774	4.39768	1.09413e-05	0.000185848		WT_control
ENSG00000110871	COQ5	coenzyme Q5, methyltransferase [Source:HGNC Symbol;Acc:HGNC:28722]	253.468	-0.550948	0.125329	-4.396	1.10263e-05	0.000186812		WT_control
ENSG00000242247	ARFGAP3	ADP ribosylation factor GTPase activating protein 3 [Source:HGNC Symbol;Acc:HGNC:661]	505.725	0.467974	0.106453	4.39606	1.10234e-05	0.000186812		WT_control
ENSG00000180346	TIGD2	tigger transposable element derived 2 [Source:HGNC Symbol;Acc:HGNC:18333]	106.216	-0.757253	0.172296	-4.39507	1.10738e-05	0.000187376	Down	WT_control
ENSG00000089685	BIRC5	baculoviral IAP repeat containing 5 [Source:HGNC Symbol;Acc:HGNC:593]	1922.63	-0.364761	0.0830055	-4.39442	1.11067e-05	0.000187694		WT_control
ENSG00000162595	DIRAS3	DIRAS family GTPase 3 [Source:HGNC Symbol;Acc:HGNC:687]	22.67	1.79236	0.408015	4.39289	1.11853e-05	0.00018878	Up	WT_control
ENSG00000165588	OTX2	orthodenticle homeobox 2 [Source:HGNC Symbol;Acc:HGNC:8522]	379.328	-0.487261	0.110971	-4.39088	1.12893e-05	0.000190292		WT_control
ENSG00000186470	BTN3A2	butyrophilin subfamily 3 member A2 [Source:HGNC Symbol;Acc:HGNC:1139]	114.366	-0.723688	0.164883	-4.3891	1.13822e-05	0.000191614	Down	WT_control
ENSG00000134057	CCNB1	cyclin B1 [Source:HGNC Symbol;Acc:HGNC:1579]	2090.7	-0.478431	0.109015	-4.38867	1.14045e-05	0.000191746		WT_control
ENSG00000124702	KLHDC3	kelch domain containing 3 [Source:HGNC Symbol;Acc:HGNC:20704]	1266.12	-0.360374	0.0821419	-4.38721	1.14815e-05	0.000192552		WT_control
ENSG00000157456	CCNB2	cyclin B2 [Source:HGNC Symbol;Acc:HGNC:1580]	1061.27	-0.379837	0.0865778	-4.38724	1.14799e-05	0.000192552		WT_control
ENSG00000103876	FAH	fumarylacetoacetate hydrolase [Source:HGNC Symbol;Acc:HGNC:3579]	559.835	-0.414324	0.0946242	-4.37863	1.19428e-05	0.000200034		WT_control
ENSG00000183527	PSMG1	proteasome assembly chaperone 1 [Source:HGNC Symbol;Acc:HGNC:3043]	784.162	-0.407683	0.0931179	-4.37813	1.19701e-05	0.000200239		WT_control
ENSG00000151348	EXT2	exostosin glycosyltransferase 2 [Source:HGNC Symbol;Acc:HGNC:3513]	1314.58	0.386113	0.0882029	4.37755	1.2002e-05	0.000200519		WT_control
ENSG00000171310	CHST11	carbohydrate sulfotransferase 11 [Source:HGNC Symbol;Acc:HGNC:17422]	313.561	0.526729	0.120376	4.37569	1.2105e-05	0.000201984		WT_control
ENSG00000185760	KCNQ5	potassium voltage-gated channel subfamily Q member 5 [Source:HGNC Symbol;Acc:HGNC:6299]	67.1357	-1.10957	0.253977	-4.36879	1.24936e-05	0.000208206	Down	WT_control
ENSG00000137960	GIPC2	GIPC PDZ domain containing family member 2 [Source:HGNC Symbol;Acc:HGNC:18177]	8.60572	3.35993	0.770073	4.36313	1.28214e-05	0.000213399	Up	WT_control
ENSG00000147274	RBMX	RNA binding motif protein X-linked [Source:HGNC Symbol;Acc:HGNC:9910]	1607.42	-0.303616	0.069689	-4.35673	1.32019e-05	0.000219457		WT_control
ENSG00000137965	IFI44	interferon induced protein 44 [Source:HGNC Symbol;Acc:HGNC:16938]	52.5757	1.0653	0.244748	4.35266	1.34493e-05	0.000223288	Up	WT_control
ENSG00000115762	PLEKHB2	pleckstrin homology domain containing B2 [Source:HGNC Symbol;Acc:HGNC:19236]	1658.52	-0.326887	0.0751256	-4.35121	1.3539e-05	0.000224496		WT_control
ENSG00000139211	AMIGO2	adhesion molecule with Ig like domain 2 [Source:HGNC Symbol;Acc:HGNC:24073]	247.731	0.544779	0.125285	4.3483	1.37197e-05	0.000227208		WT_control
ENSG00000002834	LASP1	LIM and SH3 protein 1 [Source:HGNC Symbol;Acc:HGNC:6513]	765.638	0.450005	0.103507	4.34757	1.37653e-05	0.000227678		WT_control
ENSG00000109255	NMU	neuromedin U [Source:HGNC Symbol;Acc:HGNC:7859]	399.036	-0.510739	0.117532	-4.34553	1.38938e-05	0.000229517		WT_control
ENSG00000129351	ILF3	interleukin enhancer binding factor 3 [Source:HGNC Symbol;Acc:HGNC:6038]	2549.53	-0.323065	0.0743702	-4.34401	1.39907e-05	0.000230828		WT_control
ENSG00000084453	SLCO1A2	solute carrier organic anion transporter family member 1A2 [Source:HGNC Symbol;Acc:HGNC:10956]	55.518	1.2724	0.293008	4.34253	1.40849e-05	0.000232093	Up	WT_control
ENSG00000118503	TNFAIP3	TNF alpha induced protein 3 [Source:HGNC Symbol;Acc:HGNC:11896]	77.6582	0.890751	0.205138	4.3422	1.41063e-05	0.000232157	Up	WT_control
ENSG00000179456	ZBTB18	zinc finger and BTB domain containing 18 [Source:HGNC Symbol;Acc:HGNC:13030]	437.861	-0.443887	0.102312	-4.33856	1.43417e-05	0.000235738		WT_control
ENSG00000198743	SLC5A3	solute carrier family 5 member 3 [Source:HGNC Symbol;Acc:HGNC:11038]	850.773	-0.493039	0.113906	-4.32847	1.50147e-05	0.00024619		WT_control
ENSG00000204442	NALF1	NALCN channel auxiliary factor 1 [Source:HGNC Symbol;Acc:HGNC:33877]	270.601	-0.539995	0.124747	-4.3287	1.4999e-05	0.00024619		WT_control
ENSG00000099783	HNRNPM	heterogeneous nuclear ribonucleoprotein M [Source:HGNC Symbol;Acc:HGNC:5046]	4800.06	-0.313622	0.0724665	-4.32782	1.50595e-05	0.000246313		WT_control
ENSG00000145860	RNF145	ring finger protein 145 [Source:HGNC Symbol;Acc:HGNC:20853]	2065.32	-0.348071	0.0804226	-4.32803	1.5045e-05	0.000246313		WT_control
ENSG00000006282	SPATA20	spermatogenesis associated 20 [Source:HGNC Symbol;Acc:HGNC:26125]	317.195	0.489667	0.113209	4.32534	1.52294e-05	0.000248785		WT_control
ENSG00000138758	SEPTIN11	septin 11 [Source:HGNC Symbol;Acc:HGNC:25589]	1953.45	0.479809	0.110947	4.32467	1.52762e-05	0.000249241		WT_control
ENSG00000166938	DIS3L	DIS3 like exosome 3'-5' exoribonuclease [Source:HGNC Symbol;Acc:HGNC:28698]	263.499	-0.545119	0.126133	-4.32179	1.54771e-05	0.000252209		WT_control
ENSG00000116017	ARID3A	AT-rich interaction domain 3A [Source:HGNC Symbol;Acc:HGNC:3031]	59.4677	0.980519	0.227296	4.31383	1.60449e-05	0.00026114	Up	WT_control
ENSG00000163297	ANTXR2	ANTXR cell adhesion molecule 2 [Source:HGNC Symbol;Acc:HGNC:21732]	304.938	0.502332	0.116486	4.31239	1.61502e-05	0.00026253		WT_control
ENSG00000134901	POGLUT2	protein O-glucosyltransferase 2 [Source:HGNC Symbol;Acc:HGNC:19350]	274.476	-0.57775	0.134079	-4.30901	1.63984e-05	0.000265912		WT_control
ENSG00000160963	COL26A1	collagen type XXVI alpha 1 chain [Source:HGNC Symbol;Acc:HGNC:18038]	11.2637	4.84978	1.12544	4.30924	1.63817e-05	0.000265912	Up	WT_control
ENSG00000131791	PRKAB2	protein kinase AMP-activated non-catalytic subunit beta 2 [Source:HGNC Symbol;Acc:HGNC:9379]	169.564	0.651647	0.151299	4.30702	1.65468e-05	0.000267786	Up	WT_control
ENSG00000184384	MAML2	mastermind like transcriptional coactivator 2 [Source:HGNC Symbol;Acc:HGNC:16259]	227.202	0.634707	0.147369	4.30692	1.65545e-05	0.000267786	Up	WT_control
ENSG00000196954	CASP4	caspase 4 [Source:HGNC Symbol;Acc:HGNC:1505]	265.093	-0.536093	0.124574	-4.30343	1.68176e-05	0.00027171		WT_control
ENSG00000099622	CIRBP	cold inducible RNA binding protein [Source:HGNC Symbol;Acc:HGNC:1982]	2044.78	-0.289678	0.0673767	-4.29938	1.71277e-05	0.000276383		WT_control
ENSG00000184014	DENND5A	DENN domain containing 5A [Source:HGNC Symbol;Acc:HGNC:19344]	874.136	0.388692	0.0904339	4.29807	1.72289e-05	0.000277677		WT_control
ENSG00000099957	P2RX6	purinergic receptor P2X 6 [Source:HGNC Symbol;Acc:HGNC:8538]	28.2977	1.54912	0.360458	4.29766	1.72614e-05	0.000277862	Up	WT_control
ENSG00000189410	SH2D5	SH2 domain containing 5 [Source:HGNC Symbol;Acc:HGNC:28819]	194.246	-0.763098	0.17768	-4.29478	1.74866e-05	0.000281145	Down	WT_control
ENSG00000115738	ID2	inhibitor of DNA binding 2 [Source:HGNC Symbol;Acc:HGNC:5361]	1087.39	-0.418834	0.0975643	-4.2929	1.76355e-05	0.000283196		WT_control
ENSG00000167767	KRT80	keratin 80 [Source:HGNC Symbol;Acc:HGNC:27056]	7033.96	-0.260215	0.0606385	-4.29125	1.7767e-05	0.000284961		WT_control
ENSG00000166128	RAB8B	RAB8B, member RAS oncogene family [Source:HGNC Symbol;Acc:HGNC:30273]	883.743	-0.399308	0.0931633	-4.28611	1.81827e-05	0.000291276		WT_control
ENSG00000197780	TAF13	TATA-box binding protein associated factor 13 [Source:HGNC Symbol;Acc:HGNC:11546]	918.171	0.295563	0.0689651	4.28569	1.82173e-05	0.000291477		WT_control
ENSG00000071539	TRIP13	thyroid hormone receptor interactor 13 [Source:HGNC Symbol;Acc:HGNC:12307]	489.691	-0.477773	0.111597	-4.28122	1.85873e-05	0.000297038		WT_control
ENSG00000147065	MSN	moesin [Source:HGNC Symbol;Acc:HGNC:7373]	5845.57	0.25714	0.0601749	4.27321	1.92678e-05	0.00030754		WT_control
ENSG00000184500	PROS1	protein S [Source:HGNC Symbol;Acc:HGNC:9456]	638.416	-0.496977	0.116349	-4.27144	1.94219e-05	0.000309626		WT_control
ENSG00000099337	KCNK6	potassium two pore domain channel subfamily K member 6 [Source:HGNC Symbol;Acc:HGNC:6281]	472.229	0.482236	0.11297	4.26872	1.96601e-05	0.00031286		WT_control
ENSG00000154589	LY96	lymphocyte antigen 96 [Source:HGNC Symbol;Acc:HGNC:17156]	77.5034	-0.927333	0.217246	-4.26858	1.96719e-05	0.00031286	Down	WT_control
ENSG00000026508	CD44	CD44 molecule (IN blood group) [Source:HGNC Symbol;Acc:HGNC:1681]	5261.33	0.221994	0.0520644	4.26384	2.00944e-05	0.000319195		WT_control
ENSG00000113389	NPR3	natriuretic peptide receptor 3 [Source:HGNC Symbol;Acc:HGNC:7945]	138.297	-0.748959	0.1757	-4.26271	2.01961e-05	0.000320426	Down	WT_control
ENSG00000165169	DYNLT3	dynein light chain Tctex-type 3 [Source:HGNC Symbol;Acc:HGNC:11694]	878.483	-0.424573	0.0996964	-4.25866	2.0566e-05	0.000325903		WT_control
ENSG00000131711	MAP1B	microtubule associated protein 1B [Source:HGNC Symbol;Acc:HGNC:6836]	14750.2	0.353025	0.0829466	4.25605	2.08072e-05	0.000328937		WT_control
ENSG00000155330	C16orf87	chromosome 16 open reading frame 87 [Source:HGNC Symbol;Acc:HGNC:33754]	337.068	0.46412	0.109047	4.25615	2.07974e-05	0.000328937		WT_control
ENSG00000115993	TRAK2	trafficking kinesin protein 2 [Source:HGNC Symbol;Acc:HGNC:13206]	899.483	-0.476136	0.11212	-4.24667	2.16966e-05	0.000342589		WT_control
ENSG00000132321	IQCA1	IQ motif containing with AAA domain 1 [Source:HGNC Symbol;Acc:HGNC:26195]	383.227	0.42963	0.101208	4.24501	2.18579e-05	0.000344605		WT_control
ENSG00000148541	FAM13C	family with sequence similarity 13 member C [Source:HGNC Symbol;Acc:HGNC:19371]	33.5619	-1.55143	0.365487	-4.24483	2.18764e-05	0.000344605	Down	WT_control
ENSG00000117266	CDK18	cyclin dependent kinase 18 [Source:HGNC Symbol;Acc:HGNC:8751]	627.735	-0.466546	0.10997	-4.24247	2.21077e-05	0.000347835		WT_control
ENSG00000144369	FAM171B	family with sequence similarity 171 member B [Source:HGNC Symbol;Acc:HGNC:29412]	322.926	0.466171	0.109936	4.2404	2.2312e-05	0.000350632		WT_control
ENSG00000167972	ABCA3	ATP binding cassette subfamily A member 3 [Source:HGNC Symbol;Acc:HGNC:33]	324.624	0.548797	0.129488	4.23821	2.25309e-05	0.000353652		WT_control
ENSG00000129195	PIMREG	PICALM interacting mitotic regulator [Source:HGNC Symbol;Acc:HGNC:25483]	406.904	-0.533534	0.125983	-4.23495	2.28598e-05	0.00035839		WT_control
ENSG00000174607	UGT8	UDP glycosyltransferase 8 [Source:HGNC Symbol;Acc:HGNC:12555]	132.949	-0.804081	0.189911	-4.23398	2.29593e-05	0.000359524	Down	WT_control
ENSG00000133401	PDZD2	PDZ domain containing 2 [Source:HGNC Symbol;Acc:HGNC:18486]	41.2967	1.53065	0.361968	4.2287	2.35046e-05	0.000367628	Up	WT_control
ENSG00000108179	PPIF	peptidylprolyl isomerase F [Source:HGNC Symbol;Acc:HGNC:9259]	1609.72	-0.454772	0.107579	-4.22733	2.36478e-05	0.000368127		WT_control
ENSG00000111371	SLC38A1	solute carrier family 38 member 1 [Source:HGNC Symbol;Acc:HGNC:13447]	2909.27	0.369387	0.0873785	4.22744	2.36366e-05	0.000368127		WT_control
ENSG00000141429	GALNT1	polypeptide N-acetylgalactosaminyltransferase 1 [Source:HGNC Symbol;Acc:HGNC:4123]	3472.08	0.333452	0.0788783	4.22742	2.36384e-05	0.000368127		WT_control
ENSG00000164109	MAD2L1	mitotic arrest deficient 2 like 1 [Source:HGNC Symbol;Acc:HGNC:6763]	1312.97	-0.392235	0.0927849	-4.22736	2.36447e-05	0.000368127		WT_control
ENSG00000169213	RAB3B	RAB3B, member RAS oncogene family [Source:HGNC Symbol;Acc:HGNC:9778]	906.251	-0.467594	0.110741	-4.22242	2.4169e-05	0.000375799		WT_control
ENSG00000104047	DTWD1	DTW domain containing 1 [Source:HGNC Symbol;Acc:HGNC:30926]	326.77	-0.462489	0.109647	-4.21799	2.46491e-05	0.000382813		WT_control
ENSG00000021645	NRXN3	neurexin 3 [Source:HGNC Symbol;Acc:HGNC:8010]	1263.47	0.418292	0.0991923	4.21698	2.47597e-05	0.00038408		WT_control
ENSG00000108797	CNTNAP1	contactin associated protein 1 [Source:HGNC Symbol;Acc:HGNC:8011]	133.823	0.702778	0.166704	4.21572	2.48977e-05	0.000385769	Up	WT_control
ENSG00000119632	IFI27L2	interferon alpha inducible protein 27 like 2 [Source:HGNC Symbol;Acc:HGNC:19753]	2540.36	0.314466	0.0746403	4.21308	2.5191e-05	0.000389857		WT_control
ENSG00000137166	FOXP4	forkhead box P4 [Source:HGNC Symbol;Acc:HGNC:20842]	331.713	0.451233	0.107122	4.21231	2.5277e-05	0.00039073		WT_control
ENSG00000109046	WSB1	WD repeat and SOCS box containing 1 [Source:HGNC Symbol;Acc:HGNC:19221]	1906.11	0.345343	0.0821141	4.20565	2.60336e-05	0.000401956		WT_control
ENSG00000070018	LRP6	LDL receptor related protein 6 [Source:HGNC Symbol;Acc:HGNC:6698]	362.595	-0.445449	0.105983	-4.20303	2.63361e-05	0.000406153		WT_control
ENSG00000101224	CDC25B	cell division cycle 25B [Source:HGNC Symbol;Acc:HGNC:1726]	359.732	-0.545455	0.129838	-4.20103	2.657e-05	0.000409284		WT_control
ENSG00000128944	KNSTRN	kinetochore localized astrin (SPAG5) binding protein [Source:HGNC Symbol;Acc:HGNC:30767]	609.353	-0.439087	0.104605	-4.19757	2.69789e-05	0.000415099		WT_control
ENSG00000123136	DDX39A	DExD-box helicase 39A [Source:HGNC Symbol;Acc:HGNC:17821]	928.267	-0.386459	0.0920897	-4.19655	2.71013e-05	0.000416497		WT_control
ENSG00000145242	EPHA5	EPH receptor A5 [Source:HGNC Symbol;Acc:HGNC:3389]	102.178	-0.821845	0.195856	-4.19617	2.71461e-05	0.000416702	Down	WT_control
ENSG00000173597	SULT1B1	sulfotransferase family 1B member 1 [Source:HGNC Symbol;Acc:HGNC:17845]	28.776	1.54974	0.369457	4.19465	2.73293e-05	0.000419028	Up	WT_control
ENSG00000131019	ULBP3	UL16 binding protein 3 [Source:HGNC Symbol;Acc:HGNC:14895]	226.745	0.578031	0.137953	4.19005	2.78893e-05	0.000427119		WT_control
ENSG00000138095	LRPPRC	leucine rich pentatricopeptide repeat containing [Source:HGNC Symbol;Acc:HGNC:15714]	1311.39	-0.267967	0.0639742	-4.18867	2.8059e-05	0.000429221		WT_control
ENSG00000136738	STAM	signal transducing adaptor molecule [Source:HGNC Symbol;Acc:HGNC:11357]	455.83	-0.373196	0.0892624	-4.18088	2.9038e-05	0.000443685		WT_control
ENSG00000166851	PLK1	polo like kinase 1 [Source:HGNC Symbol;Acc:HGNC:9077]	410.607	-0.548062	0.131112	-4.18011	2.91367e-05	0.000444679		WT_control
ENSG00000161281	COX7A1	cytochrome c oxidase subunit 7A1 [Source:HGNC Symbol;Acc:HGNC:2287]	157.629	0.659846	0.158003	4.17615	2.96478e-05	0.000451907	Up	WT_control
ENSG00000182628	SKA2	spindle and kinetochore associated complex subunit 2 [Source:HGNC Symbol;Acc:HGNC:28006]	1258.04	-0.382995	0.0917153	-4.17592	2.96786e-05	0.000451907		WT_control
ENSG00000085511	MAP3K4	mitogen-activated protein kinase kinase kinase 4 [Source:HGNC Symbol;Acc:HGNC:6856]	321.652	-0.571483	0.136862	-4.17562	2.97171e-05	0.000451973		WT_control
ENSG00000111962	UST	uronyl 2-sulfotransferase [Source:HGNC Symbol;Acc:HGNC:17223]	101.635	-0.796558	0.190843	-4.17389	2.9944e-05	0.000454784	Down	WT_control
ENSG00000133119	RFC3	replication factor C subunit 3 [Source:HGNC Symbol;Acc:HGNC:9971]	394.391	-0.455747	0.109207	-4.17323	3.00311e-05	0.000454784		WT_control
ENSG00000145817	YIPF5	Yip1 domain family member 5 [Source:HGNC Symbol;Acc:HGNC:24877]	1795.78	0.327134	0.0783898	4.17317	3.00394e-05	0.000454784		WT_control
ENSG00000178038	ALS2CL	ALS2 C-terminal like [Source:HGNC Symbol;Acc:HGNC:20605]	197.817	0.627566	0.150366	4.17358	2.99851e-05	0.000454784	Up	WT_control
ENSG00000115504	EHBP1	EH domain binding protein 1 [Source:HGNC Symbol;Acc:HGNC:29144]	540.046	0.486878	0.116775	4.16937	3.05447e-05	0.000461905		WT_control
ENSG00000197355	UAP1L1	UDP-N-acetylglucosamine pyrophosphorylase 1 like 1 [Source:HGNC Symbol;Acc:HGNC:28082]	161.056	0.674249	0.161731	4.16895	3.06006e-05	0.000462222	Up	WT_control
ENSG00000166311	SMPD1	sphingomyelin phosphodiesterase 1 [Source:HGNC Symbol;Acc:HGNC:11120]	632.651	-0.390502	0.0936814	-4.1684	3.06745e-05	0.00046281		WT_control
ENSG00000166974	MAPRE2	microtubule associated protein RP/EB family member 2 [Source:HGNC Symbol;Acc:HGNC:6891]	604.269	-0.397649	0.095557	-4.16138	3.16336e-05	0.000476738		WT_control
ENSG00000048544	MRPS10	mitochondrial ribosomal protein S10 [Source:HGNC Symbol;Acc:HGNC:14502]	1305.88	-0.367621	0.0883801	-4.15954	3.18883e-05	0.000479484		WT_control
ENSG00000167315	ACAA2	acetyl-CoA acyltransferase 2 [Source:HGNC Symbol;Acc:HGNC:83]	837.035	0.364542	0.0876363	4.15972	3.18642e-05	0.000479484		WT_control
ENSG00000115091	ACTR3	actin related protein 3 [Source:HGNC Symbol;Acc:HGNC:170]	3558.38	0.252062	0.0606302	4.15736	3.21942e-05	0.000482986		WT_control
ENSG00000178568	ERBB4	erb-b2 receptor tyrosine kinase 4 [Source:HGNC Symbol;Acc:HGNC:3432]	115.028	-0.895109	0.215297	-4.15756	3.21667e-05	0.000482986	Down	WT_control
ENSG00000142669	SH3BGRL3	SH3 domain binding glutamate rich protein like 3 [Source:HGNC Symbol;Acc:HGNC:15568]	1901.4	0.491561	0.118306	4.15501	3.2527e-05	0.000487426		WT_control
ENSG00000164308	ERAP2	endoplasmic reticulum aminopeptidase 2 [Source:HGNC Symbol;Acc:HGNC:29499]	1480.96	0.409089	0.098493	4.15349	3.27443e-05	0.000490128		WT_control
ENSG00000153904	DDAH1	dimethylarginine dimethylaminohydrolase 1 [Source:HGNC Symbol;Acc:HGNC:2715]	2584.71	0.299818	0.0722094	4.15206	3.29492e-05	0.000492637		WT_control
ENSG00000170004	CHD3	chromodomain helicase DNA binding protein 3 [Source:HGNC Symbol;Acc:HGNC:1918]	840.74	0.493229	0.118866	4.14945	3.33271e-05	0.000497725		WT_control
ENSG00000107175	CREB3	cAMP responsive element binding protein 3 [Source:HGNC Symbol;Acc:HGNC:2347]	570.607	0.393589	0.0949397	4.14567	3.38818e-05	0.000505438		WT_control
ENSG00000054392	HHAT	hedgehog acyltransferase [Source:HGNC Symbol;Acc:HGNC:18270]	73.2669	-0.813709	0.196323	-4.14475	3.4018e-05	0.000506328	Down	WT_control
ENSG00000064666	CNN2	calponin 2 [Source:HGNC Symbol;Acc:HGNC:2156]	875.283	0.444356	0.107209	4.14477	3.40153e-05	0.000506328		WT_control
ENSG00000185761	ADAMTSL5	ADAMTS like 5 [Source:HGNC Symbol;Acc:HGNC:27912]	246.463	0.591084	0.142868	4.13728	3.51441e-05	0.000522502	Up	WT_control
ENSG00000100612	DHRS7	dehydrogenase/reductase 7 [Source:HGNC Symbol;Acc:HGNC:21524]	183.229	0.640913	0.155107	4.13208	3.59493e-05	0.000533645	Up	WT_control
ENSG00000105202	FBL	fibrillarin [Source:HGNC Symbol;Acc:HGNC:3599]	2575.26	-0.259495	0.0628026	-4.13192	3.59742e-05	0.000533645		WT_control
ENSG00000142619	PADI3	peptidyl arginine deiminase 3 [Source:HGNC Symbol;Acc:HGNC:18337]	10.4785	2.60594	0.63074	4.13156	3.60306e-05	0.000533882	Up	WT_control
ENSG00000110400	NECTIN1	nectin cell adhesion molecule 1 [Source:HGNC Symbol;Acc:HGNC:9706]	100.367	0.791035	0.191596	4.12865	3.64892e-05	0.000540074	Up	WT_control
ENSG00000100243	CYB5R3	cytochrome b5 reductase 3 [Source:HGNC Symbol;Acc:HGNC:2873]	4462.38	0.264652	0.0641263	4.12704	3.67458e-05	0.000543264		WT_control
ENSG00000105696	TMEM59L	transmembrane protein 59 like [Source:HGNC Symbol;Acc:HGNC:13237]	69.3485	0.948637	0.229941	4.12556	3.6983e-05	0.000545224	Up	WT_control
ENSG00000116221	MRPL37	mitochondrial ribosomal protein L37 [Source:HGNC Symbol;Acc:HGNC:14034]	1690.27	-0.239221	0.0579816	-4.12582	3.69417e-05	0.000545224		WT_control
ENSG00000147526	TACC1	transforming acidic coiled-coil containing protein 1 [Source:HGNC Symbol;Acc:HGNC:11522]	3106.04	0.395879	0.0959604	4.12544	3.70021e-05	0.000545224		WT_control
ENSG00000134352	IL6ST	interleukin 6 cytokine family signal transducer [Source:HGNC Symbol;Acc:HGNC:6021]	1273.6	0.308009	0.0747663	4.11963	3.79486e-05	0.00055855		WT_control
ENSG00000110330	BIRC2	baculoviral IAP repeat containing 2 [Source:HGNC Symbol;Acc:HGNC:590]	742.52	0.338655	0.0822461	4.11758	3.82868e-05	0.000562902		WT_control
ENSG00000182636	NDN	necdin, MAGE family member [Source:HGNC Symbol;Acc:HGNC:7675]	41.6257	1.15454	0.280598	4.11458	3.87879e-05	0.000569636	Up	WT_control
ENSG00000168887	C2orf68	chromosome 2 open reading frame 68 [Source:HGNC Symbol;Acc:HGNC:34353]	690.159	-0.38192	0.0929314	-4.1097	3.96168e-05	0.000581164		WT_control
ENSG00000147454	SLC25A37	solute carrier family 25 member 37 [Source:HGNC Symbol;Acc:HGNC:29786]	1210	0.413959	0.100798	4.10681	4.01161e-05	0.000587837		WT_control
ENSG00000172575	RASGRP1	RAS guanyl releasing protein 1 [Source:HGNC Symbol;Acc:HGNC:9878]	60.7138	-1.0523	0.256637	-4.10032	4.12574e-05	0.000603891	Down	WT_control
ENSG00000109089	CDR2L	cerebellar degeneration related protein 2 like [Source:HGNC Symbol;Acc:HGNC:29999]	718.778	0.494485	0.120673	4.09771	4.17251e-05	0.000610063		WT_control
ENSG00000120217	CD274	CD274 molecule [Source:HGNC Symbol;Acc:HGNC:17635]	117.266	0.758795	0.185212	4.0969	4.18722e-05	0.000611537	Up	WT_control
ENSG00000164023	SGMS2	sphingomyelin synthase 2 [Source:HGNC Symbol;Acc:HGNC:28395]	455.638	0.392974	0.0959266	4.09661	4.19238e-05	0.000611616		WT_control
ENSG00000116774	OLFML3	olfactomedin like 3 [Source:HGNC Symbol;Acc:HGNC:24956]	15.8862	2.1126	0.515779	4.09594	4.20458e-05	0.00061272	Up	WT_control
ENSG00000153071	DAB2	DAB adaptor protein 2 [Source:HGNC Symbol;Acc:HGNC:2662]	1060.69	-0.383025	0.0935642	-4.09371	4.24517e-05	0.000617955		WT_control
ENSG00000105520	PLPPR2	phospholipid phosphatase related 2 [Source:HGNC Symbol;Acc:HGNC:29566]	471.15	0.39157	0.0957118	4.09114	4.2926e-05	0.000624173		WT_control
ENSG00000157625	TAB3	TGF-beta activated kinase 1 (MAP3K7) binding protein 3 [Source:HGNC Symbol;Acc:HGNC:30681]	487.646	-0.382632	0.0936506	-4.08575	4.39354e-05	0.000638149		WT_control
ENSG00000121753	ADGRB2	adhesion G protein-coupled receptor B2 [Source:HGNC Symbol;Acc:HGNC:944]	38.9917	1.23082	0.301854	4.07752	4.55191e-05	0.000660427	Up	WT_control
ENSG00000185499	MUC1	mucin 1, cell surface associated [Source:HGNC Symbol;Acc:HGNC:7508]	100.811	0.892881	0.219094	4.07533	4.59497e-05	0.000665943	Up	WT_control
ENSG00000120899	PTK2B	protein tyrosine kinase 2 beta [Source:HGNC Symbol;Acc:HGNC:9612]	156.115	0.697832	0.171304	4.07365	4.62822e-05	0.000670028	Up	WT_control
ENSG00000061656	SPAG4	sperm associated antigen 4 [Source:HGNC Symbol;Acc:HGNC:11214]	262.022	0.528156	0.129708	4.0719	4.6632e-05	0.000674354		WT_control
ENSG00000126803	HSPA2	heat shock protein family A (Hsp70) member 2 [Source:HGNC Symbol;Acc:HGNC:5235]	226.728	0.572779	0.140682	4.07146	4.67199e-05	0.000674889		WT_control
ENSG00000154310	TNIK	TRAF2 and NCK interacting kinase [Source:HGNC Symbol;Acc:HGNC:30765]	677.437	-0.467734	0.114892	-4.07106	4.67995e-05	0.000675301		WT_control
ENSG00000197965	MPZL1	myelin protein zero like 1 [Source:HGNC Symbol;Acc:HGNC:7226]	3332.1	0.388473	0.0955421	4.06599	4.78285e-05	0.000689398		WT_control
ENSG00000155760	FZD7	frizzled class receptor 7 [Source:HGNC Symbol;Acc:HGNC:4045]	62.8416	1.00573	0.247608	4.0618	4.86952e-05	0.000701126	Up	WT_control
ENSG00000228594	FNDC10	fibronectin type III domain containing 10 [Source:HGNC Symbol;Acc:HGNC:42951]	613.383	0.325907	0.0802428	4.06151	4.87561e-05	0.00070124		WT_control
ENSG00000112081	SRSF3	serine and arginine rich splicing factor 3 [Source:HGNC Symbol;Acc:HGNC:10785]	5247.17	-0.26178	0.0644738	-4.06025	4.90204e-05	0.000704276		WT_control
ENSG00000131100	ATP6V1E1	ATPase H+ transporting V1 subunit E1 [Source:HGNC Symbol;Acc:HGNC:857]	2010.33	-0.271428	0.0668591	-4.05971	4.91346e-05	0.000705151		WT_control
ENSG00000122545	SEPTIN7	septin 7 [Source:HGNC Symbol;Acc:HGNC:1717]	2653.9	0.26154	0.0644648	4.0571	4.96862e-05	0.000712295		WT_control
ENSG00000115548	KDM3A	lysine demethylase 3A [Source:HGNC Symbol;Acc:HGNC:20815]	378.866	0.496837	0.122563	4.05373	5.04069e-05	0.000721845		WT_control
ENSG00000186205	MTARC1	mitochondrial amidoxime reducing component 1 [Source:HGNC Symbol;Acc:HGNC:26189]	777.319	-0.360331	0.0889091	-4.0528	5.06081e-05	0.000723942		WT_control
ENSG00000100003	SEC14L2	SEC14 like lipid binding 2 [Source:HGNC Symbol;Acc:HGNC:10699]	366.386	0.466864	0.115215	4.05211	5.07575e-05	0.000725022		WT_control
ENSG00000178726	THBD	thrombomodulin [Source:HGNC Symbol;Acc:HGNC:11784]	40.7023	1.17601	0.29025	4.05169	5.08479e-05	0.000725022	Up	WT_control
ENSG00000276600	RAB7B	RAB7B, member RAS oncogene family [Source:HGNC Symbol;Acc:HGNC:30513]	22.2482	1.74917	0.431706	4.05176	5.08335e-05	0.000725022	Up	WT_control
ENSG00000011105	TSPAN9	tetraspanin 9 [Source:HGNC Symbol;Acc:HGNC:21640]	1100.98	0.297384	0.0734158	4.05068	5.107e-05	0.000726652		WT_control
ENSG00000100997	ABHD12	abhydrolase domain containing 12, lysophospholipase [Source:HGNC Symbol;Acc:HGNC:15868]	2025.93	0.227885	0.0562587	4.05067	5.10721e-05	0.000726652		WT_control
ENSG00000141349	G6PC3	glucose-6-phosphatase catalytic subunit 3 [Source:HGNC Symbol;Acc:HGNC:24861]	1451.33	0.313471	0.0773988	4.05008	5.12005e-05	0.000727696		WT_control
ENSG00000197555	SIPA1L1	signal induced proliferation associated 1 like 1 [Source:HGNC Symbol;Acc:HGNC:20284]	289.121	0.548985	0.135657	4.04688	5.19056e-05	0.000736926		WT_control
ENSG00000124357	NAGK	N-acetylglucosamine kinase [Source:HGNC Symbol;Acc:HGNC:17174]	732.313	0.332416	0.0822315	4.04245	5.28961e-05	0.000749664		WT_control
ENSG00000160326	SLC2A6	solute carrier family 2 member 6 [Source:HGNC Symbol;Acc:HGNC:11011]	954.675	0.342078	0.0846267	4.0422	5.2953e-05	0.000749664		WT_control
ENSG00000169908	TM4SF1	transmembrane 4 L six family member 1 [Source:HGNC Symbol;Acc:HGNC:11853]	4784.64	-0.398515	0.0985908	-4.04211	5.29727e-05	0.000749664		WT_control
ENSG00000197312	DDI2	DNA damage inducible 1 homolog 2 [Source:HGNC Symbol;Acc:HGNC:24578]	543.382	-0.484795	0.120019	-4.03934	5.36021e-05	0.00075776		WT_control
ENSG00000124839	RAB17	RAB17, member RAS oncogene family [Source:HGNC Symbol;Acc:HGNC:16523]	72.2029	-0.893214	0.221161	-4.03875	5.37373e-05	0.00075886	Down	WT_control
ENSG00000144711	IQSEC1	IQ motif and Sec7 domain ArfGEF 1 [Source:HGNC Symbol;Acc:HGNC:29112]	256.425	0.547949	0.135725	4.03721	5.40912e-05	0.000763043		WT_control
ENSG00000109072	VTN	vitronectin [Source:HGNC Symbol;Acc:HGNC:12724]	34.4334	-1.27503	0.315857	-4.03673	5.42011e-05	0.000763779	Down	WT_control
ENSG00000175130	MARCKSL1	MARCKS like 1 [Source:HGNC Symbol;Acc:HGNC:7142]	3582.12	-0.503775	0.124832	-4.03561	5.44604e-05	0.000766618		WT_control
ENSG00000142798	HSPG2	heparan sulfate proteoglycan 2 [Source:HGNC Symbol;Acc:HGNC:5273]	140.732	0.705223	0.174788	4.03473	5.46662e-05	0.000768696	Up	WT_control
ENSG00000125845	BMP2	bone morphogenetic protein 2 [Source:HGNC Symbol;Acc:HGNC:1069]	122.501	-0.803335	0.19936	-4.02958	5.58767e-05	0.000784883	Down	WT_control
ENSG00000160145	KALRN	kalirin RhoGEF kinase [Source:HGNC Symbol;Acc:HGNC:4814]	177.265	-0.620424	0.154031	-4.02792	5.62714e-05	0.000789589	Down	WT_control
ENSG00000197702	PARVA	parvin alpha [Source:HGNC Symbol;Acc:HGNC:14652]	1730.48	0.267133	0.0663579	4.02564	5.68194e-05	0.000796434		WT_control
ENSG00000169679	BUB1	BUB1 mitotic checkpoint serine/threonine kinase [Source:HGNC Symbol;Acc:HGNC:1148]	464.007	-0.411202	0.102162	-4.02502	5.69715e-05	0.000797722		WT_control
ENSG00000167105	TMEM92	transmembrane protein 92 [Source:HGNC Symbol;Acc:HGNC:26579]	13.9103	2.02964	0.50498	4.01926	5.83824e-05	0.000816614	Up	WT_control
ENSG00000067182	TNFRSF1A	TNF receptor superfamily member 1A [Source:HGNC Symbol;Acc:HGNC:11916]	755.514	0.428735	0.106744	4.01649	5.90706e-05	0.000825367		WT_control
ENSG00000100526	CDKN3	cyclin dependent kinase inhibitor 3 [Source:HGNC Symbol;Acc:HGNC:1791]	1408.65	-0.458862	0.114303	-4.01444	5.95871e-05	0.000830828		WT_control
ENSG00000163638	ADAMTS9	ADAM metallopeptidase with thrombospondin type 1 motif 9 [Source:HGNC Symbol;Acc:HGNC:13202]	172.301	-0.680561	0.169522	-4.01459	5.95483e-05	0.000830828	Down	WT_control
ENSG00000169762	TAPT1	transmembrane anterior posterior transformation 1 [Source:HGNC Symbol;Acc:HGNC:26887]	260.255	0.505785	0.126003	4.01407	5.96811e-05	0.000831264		WT_control
ENSG00000140443	IGF1R	insulin like growth factor 1 receptor [Source:HGNC Symbol;Acc:HGNC:5465]	606.908	0.494381	0.123213	4.01241	6.01022e-05	0.000836249		WT_control
ENSG00000132434	LANCL2	LanC like glutathione S-transferase 2 [Source:HGNC Symbol;Acc:HGNC:6509]	492.522	0.507192	0.126523	4.00868	6.10595e-05	0.000848676		WT_control
ENSG00000012983	MAP4K5	mitogen-activated protein kinase kinase kinase kinase 5 [Source:HGNC Symbol;Acc:HGNC:6867]	503.239	-0.448778	0.11211	-4.00302	6.25401e-05	0.000868342		WT_control
ENSG00000067064	IDI1	isopentenyl-diphosphate delta isomerase 1 [Source:HGNC Symbol;Acc:HGNC:5387]	1370.07	-0.342817	0.0856466	-4.00269	6.26257e-05	0.000868619		WT_control
ENSG00000157613	CREB3L1	cAMP responsive element binding protein 3 like 1 [Source:HGNC Symbol;Acc:HGNC:18856]	905.75	0.42785	0.107048	3.9968	6.4204e-05	0.000889578		WT_control
ENSG00000119899	SLC17A5	solute carrier family 17 member 5 [Source:HGNC Symbol;Acc:HGNC:10933]	579.184	0.355643	0.0889935	3.99627	6.4347e-05	0.000890627		WT_control
ENSG00000153956	CACNA2D1	calcium voltage-gated channel auxiliary subunit alpha2delta 1 [Source:HGNC Symbol;Acc:HGNC:1399]	203.506	0.799156	0.200085	3.99408	6.49462e-05	0.000897982	Up	WT_control
ENSG00000177374	HIC1	HIC ZBTB transcriptional repressor 1 [Source:HGNC Symbol;Acc:HGNC:4909]	194.956	0.549936	0.137743	3.99247	6.53886e-05	0.000903155		WT_control
ENSG00000221869	CEBPD	CCAAT enhancer binding protein delta [Source:HGNC Symbol;Acc:HGNC:1835]	221.954	0.593732	0.148773	3.99087	6.58307e-05	0.000908313	Up	WT_control
ENSG00000038427	VCAN	versican [Source:HGNC Symbol;Acc:HGNC:2464]	22.9739	1.62145	0.406315	3.99061	6.59022e-05	0.000908352	Up	WT_control
ENSG00000115839	RAB3GAP1	RAB3 GTPase activating protein catalytic subunit 1 [Source:HGNC Symbol;Acc:HGNC:17063]	1147.72	0.324343	0.0813054	3.98919	6.62982e-05	0.000912859		WT_control
ENSG00000115594	IL1R1	interleukin 1 receptor type 1 [Source:HGNC Symbol;Acc:HGNC:5993]	42.0695	1.13661	0.285044	3.98751	6.67702e-05	0.000918403	Up	WT_control
ENSG00000159840	ZYX	zyxin [Source:HGNC Symbol;Acc:HGNC:13200]	7472.72	0.232897	0.0584306	3.98587	6.72321e-05	0.000923796		WT_control
ENSG00000105854	PON2	paraoxonase 2 [Source:HGNC Symbol;Acc:HGNC:9205]	1553.98	0.428005	0.107519	3.98073	6.87047e-05	0.00094305		WT_control
ENSG00000049130	KITLG	KIT ligand [Source:HGNC Symbol;Acc:HGNC:6343]	55.1107	-1.12072	0.281715	-3.9782	6.94393e-05	0.00095133	Down	WT_control
ENSG00000186866	POFUT2	protein O-fucosyltransferase 2 [Source:HGNC Symbol;Acc:HGNC:14683]	548.114	0.444623	0.111766	3.97816	6.94517e-05	0.00095133		WT_control
ENSG00000157978	LDLRAP1	low density lipoprotein receptor adaptor protein 1 [Source:HGNC Symbol;Acc:HGNC:18640]	238.239	0.568357	0.142949	3.97594	7.01012e-05	0.000959234		WT_control
ENSG00000187601	MAGEH1	MAGE family member H1 [Source:HGNC Symbol;Acc:HGNC:24092]	82.3123	0.870334	0.219037	3.97346	7.08368e-05	0.000968298	Up	WT_control
ENSG00000113269	RNF130	ring finger protein 130 [Source:HGNC Symbol;Acc:HGNC:18280]	1490.26	0.423136	0.106619	3.96869	7.22702e-05	0.000986873		WT_control
ENSG00000159216	RUNX1	RUNX family transcription factor 1 [Source:HGNC Symbol;Acc:HGNC:10471]	553.598	0.478272	0.120645	3.96429	7.36156e-05	0.00100421		WT_control
ENSG00000143353	LYPLAL1	lysophospholipase like 1 [Source:HGNC Symbol;Acc:HGNC:20440]	1069.6	-0.440629	0.111346	-3.95729	7.58036e-05	0.00103299		WT_control
ENSG00000168078	PBK	PDZ binding kinase [Source:HGNC Symbol;Acc:HGNC:18282]	558.469	-0.404086	0.102157	-3.95554	7.63607e-05	0.00103951		WT_control
ENSG00000107719	PALD1	phosphatase domain containing paladin 1 [Source:HGNC Symbol;Acc:HGNC:23530]	170.562	0.581119	0.147082	3.95098	7.78325e-05	0.00105846		WT_control
ENSG00000086475	SEPHS1	selenophosphate synthetase 1 [Source:HGNC Symbol;Acc:HGNC:19685]	1000.77	-0.320535	0.081156	-3.94961	7.82787e-05	0.00106343		WT_control
ENSG00000090487	SPG21	SPG21 abhydrolase domain containing, maspardin [Source:HGNC Symbol;Acc:HGNC:20373]	1994.94	-0.327096	0.0828419	-3.94844	7.86629e-05	0.00106756		WT_control
ENSG00000118263	KLF7	KLF transcription factor 7 [Source:HGNC Symbol;Acc:HGNC:6350]	1360.81	0.330432	0.0836961	3.948	7.88058e-05	0.0010684		WT_control
ENSG00000136999	CCN3	cellular communication network factor 3 [Source:HGNC Symbol;Acc:HGNC:7885]	817.683	-0.365729	0.0926552	-3.9472	7.90697e-05	0.00107088		WT_control
ENSG00000136231	IGF2BP3	insulin like growth factor 2 mRNA binding protein 3 [Source:HGNC Symbol;Acc:HGNC:28868]	19.6524	-2.26887	0.575047	-3.94554	7.96211e-05	0.00107692	Down	WT_control
ENSG00000161267	BDH1	3-hydroxybutyrate dehydrogenase 1 [Source:HGNC Symbol;Acc:HGNC:1027]	111.877	-0.813672	0.206235	-3.94537	7.96783e-05	0.00107692	Down	WT_control
ENSG00000165501	LRR1	leucine rich repeat protein 1 [Source:HGNC Symbol;Acc:HGNC:19742]	508.581	-0.411223	0.104316	-3.94207	8.07801e-05	0.0010907		WT_control
ENSG00000136068	FLNB	filamin B [Source:HGNC Symbol;Acc:HGNC:3755]	3132.92	0.279629	0.070974	3.93988	8.1522e-05	0.00109959		WT_control
ENSG00000118707	TGIF2	TGFB induced factor homeobox 2 [Source:HGNC Symbol;Acc:HGNC:15764]	590.552	-0.359329	0.0912723	-3.93689	8.25451e-05	0.00111226		WT_control
ENSG00000153029	MR1	major histocompatibility complex, class I-related [Source:HGNC Symbol;Acc:HGNC:4975]	251.168	0.497952	0.126577	3.93398	8.35511e-05	0.00112467		WT_control
ENSG00000137834	SMAD6	SMAD family member 6 [Source:HGNC Symbol;Acc:HGNC:6772]	446.229	-0.478597	0.121692	-3.93285	8.39447e-05	0.00112882		WT_control
ENSG00000108061	SHOC2	SHOC2 leucine rich repeat scaffold protein [Source:HGNC Symbol;Acc:HGNC:15454]	794.262	0.375987	0.0957263	3.92773	8.57528e-05	0.00115196		WT_control
ENSG00000149131	SERPING1	serpin family G member 1 [Source:HGNC Symbol;Acc:HGNC:1228]	53.6292	1.07029	0.272528	3.92729	8.59091e-05	0.00115289	Up	WT_control
ENSG00000221968	FADS3	fatty acid desaturase 3 [Source:HGNC Symbol;Acc:HGNC:3576]	2931.04	0.374885	0.0954929	3.92579	8.64455e-05	0.00115891		WT_control
ENSG00000102893	PHKB	phosphorylase kinase regulatory subunit beta [Source:HGNC Symbol;Acc:HGNC:8927]	783.927	0.373089	0.095058	3.92486	8.67817e-05	0.00116224		WT_control
ENSG00000110218	PANX1	pannexin 1 [Source:HGNC Symbol;Acc:HGNC:8599]	191.034	0.589827	0.150449	3.92045	8.83834e-05	0.0011825	Up	WT_control
ENSG00000120913	PDLIM2	PDZ and LIM domain 2 [Source:HGNC Symbol;Acc:HGNC:13992]	764.024	0.442881	0.112982	3.91993	8.8574e-05	0.00118385		WT_control
ENSG00000073464	CLCN4	chloride voltage-gated channel 4 [Source:HGNC Symbol;Acc:HGNC:2022]	108.174	-0.697108	0.17796	-3.91721	8.95801e-05	0.00119609	Down	WT_control
ENSG00000128294	TPST2	tyrosylprotein sulfotransferase 2 [Source:HGNC Symbol;Acc:HGNC:12021]	511.201	-0.43209	0.110513	-3.90984	9.23562e-05	0.00123191		WT_control
ENSG00000188641	DPYD	dihydropyrimidine dehydrogenase [Source:HGNC Symbol;Acc:HGNC:3012]	293.332	0.475585	0.121647	3.90955	9.24679e-05	0.00123216		WT_control
ENSG00000044524	EPHA3	EPH receptor A3 [Source:HGNC Symbol;Acc:HGNC:3387]	18.1499	1.86201	0.476486	3.9078	9.3142e-05	0.00123989	Up	WT_control
ENSG00000067066	SP100	SP100 nuclear antigen [Source:HGNC Symbol;Acc:HGNC:11206]	1176.15	0.304454	0.0779173	3.9074	9.32943e-05	0.00124067		WT_control
ENSG00000134138	MEIS2	Meis homeobox 2 [Source:HGNC Symbol;Acc:HGNC:7001]	498.285	-0.450297	0.115297	-3.90553	9.4019e-05	0.00124906		WT_control
ENSG00000105404	RABAC1	Rab acceptor 1 [Source:HGNC Symbol;Acc:HGNC:9794]	1505.4	0.321172	0.0822639	3.90417	9.455e-05	0.00125359		WT_control
ENSG00000167460	TPM4	tropomyosin 4 [Source:HGNC Symbol;Acc:HGNC:12013]	6761.57	0.301881	0.0773208	3.90427	9.45112e-05	0.00125359		WT_control
ENSG00000112182	BACH2	BTB domain and CNC homolog 2 [Source:HGNC Symbol;Acc:HGNC:14078]	29.8633	-1.3524	0.346713	-3.90064	9.59387e-05	0.00127073	Down	WT_control
ENSG00000105894	PTN	pleiotrophin [Source:HGNC Symbol;Acc:HGNC:9630]	254.642	0.543735	0.13943	3.8997	9.63139e-05	0.00127442		WT_control
ENSG00000152253	SPC25	SPC25 component of NDC80 kinetochore complex [Source:HGNC Symbol;Acc:HGNC:24031]	278.767	-0.552046	0.141748	-3.89456	9.83782e-05	0.00130044		WT_control
ENSG00000163545	NUAK2	NUAK family kinase 2 [Source:HGNC Symbol;Acc:HGNC:29558]	239.48	-0.553399	0.142119	-3.89391	9.86412e-05	0.00130261		WT_control
ENSG00000139289	PHLDA1	pleckstrin homology like domain family A member 1 [Source:HGNC Symbol;Acc:HGNC:8933]	821.006	0.35945	0.0923348	3.8929	9.90548e-05	0.00130677		WT_control
ENSG00000101447	FAM83D	family with sequence similarity 83 member D [Source:HGNC Symbol;Acc:HGNC:16122]	547.567	-0.366535	0.0941804	-3.89184	9.94864e-05	0.00131116		WT_control
ENSG00000198663	C6orf89	chromosome 6 open reading frame 89 [Source:HGNC Symbol;Acc:HGNC:21114]	1516.7	0.265669	0.0683103	3.88915	0.000100595	0.00132444		WT_control
ENSG00000104408	EIF3E	eukaryotic translation initiation factor 3 subunit E [Source:HGNC Symbol;Acc:HGNC:3277]	2431.66	-0.234249	0.0602402	-3.88859	0.000100828	0.0013262		WT_control
ENSG00000173085	COQ2	coenzyme Q2, polyprenyltransferase [Source:HGNC Symbol;Acc:HGNC:25223]	360.688	-0.415145	0.106844	-3.88551	0.000102114	0.00134177		WT_control
ENSG00000113161	HMGCR	3-hydroxy-3-methylglutaryl-CoA reductase [Source:HGNC Symbol;Acc:HGNC:5006]	889.027	-0.317632	0.0817577	-3.88504	0.000102314	0.00134307		WT_control
ENSG00000138430	OLA1	Obg like ATPase 1 [Source:HGNC Symbol;Acc:HGNC:28833]	1516.08	-0.286046	0.0736728	-3.88265	0.000103323	0.00135498		WT_control
ENSG00000135698	MPHOSPH6	M-phase phosphoprotein 6 [Source:HGNC Symbol;Acc:HGNC:7214]	647.779	-0.481635	0.124064	-3.88215	0.000103536	0.00135643		WT_control
ENSG00000180914	OXTR	oxytocin receptor [Source:HGNC Symbol;Acc:HGNC:8529]	12013.9	0.30699	0.079091	3.88148	0.000103822	0.00135882		WT_control
ENSG00000182963	GJC1	gap junction protein gamma 1 [Source:HGNC Symbol;Acc:HGNC:4280]	576.007	-0.353453	0.0911166	-3.87912	0.000104833	0.0013707		WT_control
ENSG00000147894	C9orf72	C9orf72-SMCR8 complex subunit [Source:HGNC Symbol;Acc:HGNC:28337]	112.008	-0.635661	0.163961	-3.8769	0.000105794	0.0013819	Down	WT_control
ENSG00000168610	STAT3	signal transducer and activator of transcription 3 [Source:HGNC Symbol;Acc:HGNC:11364]	1587.14	0.320467	0.0827225	3.87401	0.000107061	0.00139707		WT_control
ENSG00000125375	DMAC2L	distal membrane arm assembly component 2 like [Source:HGNC Symbol;Acc:HGNC:18799]	157.258	-0.535826	0.138394	-3.87175	0.000108058	0.00140731		WT_control
ENSG00000197249	SERPINA1	serpin family A member 1 [Source:HGNC Symbol;Acc:HGNC:8941]	72.6713	0.860187	0.222161	3.87191	0.000107986	0.00140731	Up	WT_control
ENSG00000172379	ARNT2	aryl hydrocarbon receptor nuclear translocator 2 [Source:HGNC Symbol;Acc:HGNC:16876]	333.693	0.419692	0.108418	3.87104	0.000108373	0.00141002		WT_control
ENSG00000136014	USP44	ubiquitin specific peptidase 44 [Source:HGNC Symbol;Acc:HGNC:20064]	91.9277	-0.921658	0.238353	-3.86678	0.000110282	0.00143316	Down	WT_control
ENSG00000155254	MARVELD1	MARVEL domain containing 1 [Source:HGNC Symbol;Acc:HGNC:28674]	1320.11	0.326635	0.0844763	3.86659	0.000110368	0.00143316		WT_control
ENSG00000105426	PTPRS	protein tyrosine phosphatase receptor type S [Source:HGNC Symbol;Acc:HGNC:9681]	1096.65	0.309833	0.080167	3.86485	0.000111158	0.001442		WT_control
ENSG00000172889	EGFL7	EGF like domain multiple 7 [Source:HGNC Symbol;Acc:HGNC:20594]	215.155	0.534084	0.138214	3.86419	0.000111456	0.00144446		WT_control
ENSG00000164951	PDP1	pyruvate dehydrogenase phosphatase catalytic subunit 1 [Source:HGNC Symbol;Acc:HGNC:9279]	401.256	-0.57319	0.148349	-3.8638	0.000111636	0.00144537		WT_control
ENSG00000213463	SYNJ2BP	synaptojanin 2 binding protein [Source:HGNC Symbol;Acc:HGNC:18955]	421.457	-0.39925	0.103339	-3.86348	0.000111781	0.00144583		WT_control
ENSG00000213949	ITGA1	integrin subunit alpha 1 [Source:HGNC Symbol;Acc:HGNC:6134]	363.211	0.532375	0.137926	3.85987	0.000113447	0.00146595		WT_control
ENSG00000133627	ACTR3B	actin related protein 3B [Source:HGNC Symbol;Acc:HGNC:17256]	79.9304	-0.895628	0.232236	-3.85653	0.000115006	0.00148319	Down	WT_control
ENSG00000184584	STING1	stimulator of interferon response cGAMP interactor 1 [Source:HGNC Symbol;Acc:HGNC:27962]	218.911	0.603595	0.156512	3.85655	0.000115001	0.00148319	Up	WT_control
ENSG00000116117	PARD3B	par-3 family cell polarity regulator beta [Source:HGNC Symbol;Acc:HGNC:14446]	308.021	-0.513532	0.133235	-3.85434	0.000116041	0.00149509		WT_control
ENSG00000152056	AP1S3	adaptor related protein complex 1 subunit sigma 3 [Source:HGNC Symbol;Acc:HGNC:18971]	494.331	-0.427949	0.111043	-3.8539	0.000116252	0.00149635		WT_control
ENSG00000172548	NIPAL4	NIPA like domain containing 4 [Source:HGNC Symbol;Acc:HGNC:28018]	147.385	-0.617753	0.16046	-3.84989	0.000118173	0.0015196	Down	WT_control
ENSG00000170043	TRAPPC1	trafficking protein particle complex subunit 1 [Source:HGNC Symbol;Acc:HGNC:19894]	2437.56	0.261886	0.0680836	3.84653	0.000119801	0.00153903		WT_control
ENSG00000143401	ANP32E	acidic nuclear phosphoprotein 32 family member E [Source:HGNC Symbol;Acc:HGNC:16673]	1276.02	-0.376801	0.0980207	-3.8441	0.000120996	0.00155288		WT_control
ENSG00000116761	CTH	cystathionine gamma-lyase [Source:HGNC Symbol;Acc:HGNC:2501]	95.7476	-0.778845	0.202705	-3.84225	0.000121913	0.00156245	Down	WT_control
ENSG00000134955	SLC37A2	solute carrier family 37 member 2 [Source:HGNC Symbol;Acc:HGNC:20644]	44.4432	1.0623	0.276487	3.84212	0.000121978	0.00156245	Up	WT_control
ENSG00000168621	GDNF	glial cell derived neurotrophic factor [Source:HGNC Symbol;Acc:HGNC:4232]	19.2481	1.69901	0.442476	3.83977	0.000123148	0.00157592	Up	WT_control
ENSG00000088448	ANKRD10	ankyrin repeat domain 10 [Source:HGNC Symbol;Acc:HGNC:20265]	581.427	-0.333715	0.086932	-3.8388	0.000123635	0.00158061		WT_control
ENSG00000069869	NEDD4	NEDD4 E3 ubiquitin protein ligase [Source:HGNC Symbol;Acc:HGNC:7727]	392.541	0.458746	0.11954	3.83761	0.00012424	0.00158605		WT_control
ENSG00000197375	SLC22A5	solute carrier family 22 member 5 [Source:HGNC Symbol;Acc:HGNC:10969]	752.321	0.469068	0.122233	3.83749	0.0001243	0.00158605		WT_control
ENSG00000128487	SPECC1	sperm antigen with calponin homology and coiled-coil domains 1 [Source:HGNC Symbol;Acc:HGNC:30615]	1251.57	0.343642	0.0896076	3.83497	0.00012558	0.00160084		WT_control
ENSG00000197324	LRP10	LDL receptor related protein 10 [Source:HGNC Symbol;Acc:HGNC:14553]	3278	0.236663	0.0617879	3.83025	0.000128014	0.0016303		WT_control
ENSG00000137807	KIF23	kinesin family member 23 [Source:HGNC Symbol;Acc:HGNC:6392]	644.615	-0.452692	0.118295	-3.8268	0.000129821	0.00165172		WT_control
ENSG00000064393	HIPK2	homeodomain interacting protein kinase 2 [Source:HGNC Symbol;Acc:HGNC:14402]	1402.99	-0.354783	0.092775	-3.82412	0.000131238	0.00166814		WT_control
ENSG00000226887	ERVMER34-1	endogenous retrovirus group MER34 member 1, envelope [Source:HGNC Symbol;Acc:HGNC:42970]	18.9767	-1.5695	0.410693	-3.8216	0.000132589	0.0016837	Down	WT_control
ENSG00000099814	CEP170B	centrosomal protein 170B [Source:HGNC Symbol;Acc:HGNC:20362]	664.916	0.361355	0.0946628	3.81729	0.000134926	0.00171174		WT_control
ENSG00000182541	LIMK2	LIM domain kinase 2 [Source:HGNC Symbol;Acc:HGNC:6614]	527.662	0.347223	0.0909784	3.81654	0.000135338	0.00171531		WT_control
ENSG00000196352	CD55	CD55 molecule (Cromer blood group) [Source:HGNC Symbol;Acc:HGNC:2665]	1370.63	0.3093	0.0810705	3.81519	0.000136076	0.00172302		WT_control
ENSG00000147883	CDKN2B	cyclin dependent kinase inhibitor 2B [Source:HGNC Symbol;Acc:HGNC:1788]	573.695	0.581308	0.152451	3.81308	0.000137246	0.00173617		WT_control
ENSG00000112893	MAN2A1	mannosidase alpha class 2A member 1 [Source:HGNC Symbol;Acc:HGNC:6824]	3901.51	0.346053	0.0907698	3.81243	0.000137607	0.00173741		WT_control
ENSG00000166147	FBN1	fibrillin 1 [Source:HGNC Symbol;Acc:HGNC:3603]	2914.58	0.389487	0.102161	3.81248	0.00013758	0.00173741		WT_control
ENSG00000161638	ITGA5	integrin subunit alpha 5 [Source:HGNC Symbol;Acc:HGNC:6141]	1990.81	0.328232	0.0861265	3.81104	0.000138382	0.00174554		WT_control
ENSG00000244405	ETV5	ETS variant transcription factor 5 [Source:HGNC Symbol;Acc:HGNC:3494]	496.183	0.412568	0.108372	3.80697	0.000140679	0.00177282		WT_control
ENSG00000127526	SLC35E1	solute carrier family 35 member E1 [Source:HGNC Symbol;Acc:HGNC:20803]	694.889	0.33828	0.0888733	3.80632	0.000141053	0.00177584		WT_control
ENSG00000043143	JADE2	jade family PHD finger 2 [Source:HGNC Symbol;Acc:HGNC:22984]	351.362	0.393401	0.103383	3.80526	0.000141656	0.00178175		WT_control
ENSG00000136153	LMO7	LIM domain 7 [Source:HGNC Symbol;Acc:HGNC:6646]	389.668	0.47752	0.125512	3.80457	0.000142052	0.00178502		WT_control
ENSG00000126749	EMG1	EMG1 N1-specific pseudouridine methyltransferase [Source:HGNC Symbol;Acc:HGNC:16912]	560.812	-0.375295	0.0988328	-3.79727	0.000146296	0.00183661		WT_control
ENSG00000035141	FAM136A	family with sequence similarity 136 member A [Source:HGNC Symbol;Acc:HGNC:25911]	864.801	-0.359765	0.0948031	-3.79486	0.000147726	0.0018528		WT_control
ENSG00000087301	TXNDC16	thioredoxin domain containing 16 [Source:HGNC Symbol;Acc:HGNC:19965]	74.9643	-0.82994	0.21891	-3.79124	0.000149897	0.00187648	Down	WT_control
ENSG00000106605	BLVRA	biliverdin reductase A [Source:HGNC Symbol;Acc:HGNC:1062]	500.258	0.36383	0.0959618	3.7914	0.000149798	0.00187648		WT_control
ENSG00000196968	FUT11	fucosyltransferase 11 [Source:HGNC Symbol;Acc:HGNC:19233]	341.472	0.449727	0.118705	3.78859	0.000151503	0.0018948		WT_control
ENSG00000163257	DCAF16	DDB1 and CUL4 associated factor 16 [Source:HGNC Symbol;Acc:HGNC:25987]	299.196	-0.477003	0.125976	-3.78647	0.000152805	0.00190927		WT_control
ENSG00000131018	SYNE1	spectrin repeat containing nuclear envelope protein 1 [Source:HGNC Symbol;Acc:HGNC:17089]	325.374	0.493127	0.130328	3.78373	0.000154493	0.00192672		WT_control
ENSG00000244509	APOBEC3C	apolipoprotein B mRNA editing enzyme catalytic subunit 3C [Source:HGNC Symbol;Acc:HGNC:17353]	191.774	0.546369	0.144398	3.78378	0.000154466	0.00192672		WT_control
ENSG00000073792	IGF2BP2	insulin like growth factor 2 mRNA binding protein 2 [Source:HGNC Symbol;Acc:HGNC:28867]	625.915	-0.476264	0.125895	-3.78303	0.000154932	0.00193038		WT_control
ENSG00000163110	PDLIM5	PDZ and LIM domain 5 [Source:HGNC Symbol;Acc:HGNC:17468]	3833.03	0.348874	0.0922307	3.78262	0.000155187	0.00193173		WT_control
ENSG00000102678	FGF9	fibroblast growth factor 9 [Source:HGNC Symbol;Acc:HGNC:3687]	10.0861	2.84448	0.752096	3.78208	0.000155526	0.00193414	Up	WT_control
ENSG00000186654	PRR5	proline rich 5 [Source:HGNC Symbol;Acc:HGNC:31682]	78.2329	-0.863467	0.228407	-3.78039	0.000156583	0.00194545	Down	WT_control
ENSG00000196937	FAM3C	FAM3 metabolism regulating signaling molecule C [Source:HGNC Symbol;Acc:HGNC:18664]	775.445	0.300751	0.0795648	3.77995	0.000156862	0.00194709		WT_control
ENSG00000214575	CPEB1	cytoplasmic polyadenylation element binding protein 1 [Source:HGNC Symbol;Acc:HGNC:21744]	37.5068	1.1755	0.311144	3.778	0.000158093	0.00196053	Up	WT_control
ENSG00000179546	HTR1D	5-hydroxytryptamine receptor 1D [Source:HGNC Symbol;Acc:HGNC:5289]	23.5468	-1.69291	0.448162	-3.77746	0.000158438	0.00196297	Down	WT_control
ENSG00000163520	FBLN2	fibulin 2 [Source:HGNC Symbol;Acc:HGNC:3601]	409.496	0.639769	0.169392	3.77685	0.000158823	0.0019659	Up	WT_control
ENSG00000105290	APLP1	amyloid beta precursor like protein 1 [Source:HGNC Symbol;Acc:HGNC:597]	1593.27	0.391848	0.103821	3.77427	0.000160475	0.00198449		WT_control
ENSG00000164418	GRIK2	glutamate ionotropic receptor kainate type subunit 2 [Source:HGNC Symbol;Acc:HGNC:4580]	16.6436	1.77688	0.470956	3.77292	0.000161345	0.00199339	Up	WT_control
ENSG00000064042	LIMCH1	LIM and calponin homology domains 1 [Source:HGNC Symbol;Acc:HGNC:29191]	4230.72	-0.297911	0.0790413	-3.76906	0.000163865	0.00202263		WT_control
ENSG00000175003	SLC22A1	solute carrier family 22 member 1 [Source:HGNC Symbol;Acc:HGNC:10963]	13.7845	1.87048	0.496489	3.76741	0.000164952	0.00203415	Up	WT_control
ENSG00000164535	DAGLB	diacylglycerol lipase beta [Source:HGNC Symbol;Acc:HGNC:28923]	436.209	-0.405772	0.107723	-3.7668	0.000165352	0.00203718		WT_control
ENSG00000164674	SYTL3	synaptotagmin like 3 [Source:HGNC Symbol;Acc:HGNC:15587]	26.727	-1.41249	0.375033	-3.76631	0.000165676	0.00203739	Down	WT_control
ENSG00000213639	PPP1CB	protein phosphatase 1 catalytic subunit beta [Source:HGNC Symbol;Acc:HGNC:9282]	10288.2	-0.203785	0.0541066	-3.76635	0.000165648	0.00203739		WT_control
ENSG00000214022	REPIN1	replication initiator 1 [Source:HGNC Symbol;Acc:HGNC:17922]	1516.16	-0.331035	0.0879377	-3.76442	0.000166933	0.00205094		WT_control
ENSG00000115163	CENPA	centromere protein A [Source:HGNC Symbol;Acc:HGNC:1851]	392.395	-0.467297	0.124181	-3.76304	0.000167861	0.00206043		WT_control
ENSG00000163513	TGFBR2	transforming growth factor beta receptor 2 [Source:HGNC Symbol;Acc:HGNC:11773]	438.685	0.375899	0.0999077	3.76247	0.000168245	0.00206323		WT_control
ENSG00000099901	RANBP1	RAN binding protein 1 [Source:HGNC Symbol;Acc:HGNC:9847]	3300.46	-0.296124	0.0787147	-3.76199	0.000168567	0.00206526		WT_control
ENSG00000154678	PDE1C	phosphodiesterase 1C [Source:HGNC Symbol;Acc:HGNC:8776]	1054.06	-0.322433	0.0857528	-3.76003	0.000169893	0.00207766		WT_control
ENSG00000171150	SOCS5	suppressor of cytokine signaling 5 [Source:HGNC Symbol;Acc:HGNC:16852]	318.423	0.494464	0.131504	3.76005	0.000169878	0.00207766		WT_control
ENSG00000184743	ATL3	atlastin GTPase 3 [Source:HGNC Symbol;Acc:HGNC:24526]	2005.31	0.263941	0.0702053	3.75956	0.000170213	0.00207965		WT_control
ENSG00000213047	DENND1B	DENN domain containing 1B [Source:HGNC Symbol;Acc:HGNC:28404]	364.437	0.490158	0.130387	3.75927	0.000170411	0.00208014		WT_control
ENSG00000124067	SLC12A4	solute carrier family 12 member 4 [Source:HGNC Symbol;Acc:HGNC:10913]	756.48	0.343113	0.0912812	3.75886	0.000170692	0.00208165		WT_control
ENSG00000104687	GSR	glutathione-disulfide reductase [Source:HGNC Symbol;Acc:HGNC:4623]	836.813	-0.312287	0.083134	-3.75643	0.000172352	0.00209996		WT_control
ENSG00000167186	COQ7	coenzyme Q7, hydroxylase [Source:HGNC Symbol;Acc:HGNC:2244]	212.268	-0.496088	0.132079	-3.75599	0.000172657	0.00210174		WT_control
ENSG00000087586	AURKA	aurora kinase A [Source:HGNC Symbol;Acc:HGNC:11393]	856.801	-0.426291	0.113522	-3.75512	0.000173256	0.0021071		WT_control
ENSG00000072571	HMMR	hyaluronan mediated motility receptor [Source:HGNC Symbol;Acc:HGNC:5012]	525.237	-0.488034	0.129995	-3.75426	0.000173853	0.00210769		WT_control
ENSG00000074410	CA12	carbonic anhydrase 12 [Source:HGNC Symbol;Acc:HGNC:1371]	107.396	0.784033	0.208829	3.75443	0.000173736	0.00210769	Up	WT_control
ENSG00000168496	FEN1	flap structure-specific endonuclease 1 [Source:HGNC Symbol;Acc:HGNC:3650]	1239.08	-0.312641	0.0832765	-3.75426	0.000173858	0.00210769		WT_control
ENSG00000197959	DNM3	dynamin 3 [Source:HGNC Symbol;Acc:HGNC:29125]	36.9117	-1.07114	0.285322	-3.75413	0.000173942	0.00210769	Down	WT_control
ENSG00000137193	PIM1	Pim-1 proto-oncogene, serine/threonine kinase [Source:HGNC Symbol;Acc:HGNC:8986]	275.605	-0.445638	0.118767	-3.75222	0.000175274	0.00212189		WT_control
ENSG00000017483	SLC38A5	solute carrier family 38 member 5 [Source:HGNC Symbol;Acc:HGNC:18070]	143.423	0.724078	0.193039	3.75094	0.000176174	0.00213084	Up	WT_control
ENSG00000026103	FAS	Fas cell surface death receptor [Source:HGNC Symbol;Acc:HGNC:11920]	576.451	-0.370214	0.0987067	-3.75064	0.000176381	0.00213139		WT_control
ENSG00000111885	MAN1A1	mannosidase alpha class 1A member 1 [Source:HGNC Symbol;Acc:HGNC:6821]	206.466	0.576313	0.153714	3.74925	0.000177361	0.00214128		WT_control
ENSG00000179023	KLHDC7A	kelch domain containing 7A [Source:HGNC Symbol;Acc:HGNC:26791]	13.8703	-2.49786	0.666278	-3.74898	0.000177558	0.00214171	Down	WT_control
ENSG00000117395	EBNA1BP2	EBNA1 binding protein 2 [Source:HGNC Symbol;Acc:HGNC:15531]	1854.85	-0.329198	0.0878218	-3.74847	0.000177915	0.00214405		WT_control
ENSG00000154736	ADAMTS5	ADAM metallopeptidase with thrombospondin type 1 motif 5 [Source:HGNC Symbol;Acc:HGNC:221]	1493.02	-0.493439	0.131645	-3.74824	0.000178077	0.00214405		WT_control
ENSG00000198420	TCAF1	TRPM8 channel associated factor 1 [Source:HGNC Symbol;Acc:HGNC:22201]	461.636	0.467028	0.124623	3.74752	0.000178589	0.00214827		WT_control
ENSG00000104886	PLEKHJ1	pleckstrin homology domain containing J1 [Source:HGNC Symbol;Acc:HGNC:18211]	1114.82	-0.278158	0.0743088	-3.74327	0.000181644	0.00218302		WT_control
ENSG00000102554	KLF5	KLF transcription factor 5 [Source:HGNC Symbol;Acc:HGNC:6349]	676.621	-0.365353	0.0976867	-3.74005	0.000183985	0.00220916		WT_control
ENSG00000136895	GARNL3	GTPase activating Rap/RanGAP domain like 3 [Source:HGNC Symbol;Acc:HGNC:25425]	58.336	0.914414	0.244843	3.73469	0.000187948	0.0022547	Up	WT_control
ENSG00000168393	DTYMK	deoxythymidylate kinase [Source:HGNC Symbol;Acc:HGNC:3061]	1647.44	-0.335401	0.089867	-3.73219	0.000189824	0.00227514		WT_control
ENSG00000104812	GYS1	glycogen synthase 1 [Source:HGNC Symbol;Acc:HGNC:4706]	628.723	0.298538	0.0800007	3.7317	0.000190194	0.00227751		WT_control
ENSG00000067715	SYT1	synaptotagmin 1 [Source:HGNC Symbol;Acc:HGNC:11509]	198.522	-0.494449	0.132552	-3.73022	0.000191313	0.00228884		WT_control
ENSG00000132475	H3-3B	H3.3 histone B [Source:HGNC Symbol;Acc:HGNC:4765]	8821.16	-0.210238	0.0563771	-3.72914	0.000192134	0.00229658		WT_control
ENSG00000137266	SLC22A23	solute carrier family 22 member 23 [Source:HGNC Symbol;Acc:HGNC:21106]	114.69	0.669221	0.179545	3.72733	0.000193522	0.00231109	Up	WT_control
ENSG00000145386	CCNA2	cyclin A2 [Source:HGNC Symbol;Acc:HGNC:1578]	634.66	-0.377791	0.101404	-3.72562	0.000194839	0.00232436		WT_control
ENSG00000147100	SLC16A2	solute carrier family 16 member 2 [Source:HGNC Symbol;Acc:HGNC:10923]	444.472	0.352131	0.0945209	3.72543	0.000194985	0.00232436		WT_control
ENSG00000070756	PABPC1	poly(A) binding protein cytoplasmic 1 [Source:HGNC Symbol;Acc:HGNC:8554]	14617.9	-0.329244	0.0884236	-3.72349	0.000196491	0.00233958		WT_control
ENSG00000116641	DOCK7	dedicator of cytokinesis 7 [Source:HGNC Symbol;Acc:HGNC:19190]	500.025	-0.350077	0.0940227	-3.72333	0.000196616	0.00233958		WT_control
ENSG00000150961	SEC24D	SEC24 homolog D, COPII coat complex component [Source:HGNC Symbol;Acc:HGNC:10706]	472.21	0.403013	0.10832	3.72056	0.000198779	0.0023632		WT_control
ENSG00000035403	VCL	vinculin [Source:HGNC Symbol;Acc:HGNC:12665]	4477.23	0.247714	0.066584	3.72032	0.000198971	0.00236336		WT_control
ENSG00000175567	UCP2	uncoupling protein 2 [Source:HGNC Symbol;Acc:HGNC:12518]	1288.51	0.252753	0.0679656	3.71884	0.000200143	0.00237515		WT_control
ENSG00000143382	ADAMTSL4	ADAMTS like 4 [Source:HGNC Symbol;Acc:HGNC:19706]	77.992	0.729724	0.196344	3.71656	0.000201952	0.00239447	Up	WT_control
ENSG00000182578	CSF1R	colony stimulating factor 1 receptor [Source:HGNC Symbol;Acc:HGNC:2433]	40.5182	1.1147	0.300214	3.71303	0.000204794	0.002426	Up	WT_control
ENSG00000185262	UBALD2	UBA like domain containing 2 [Source:HGNC Symbol;Acc:HGNC:28438]	831.633	-0.330067	0.0889167	-3.7121	0.000205549	0.00243276		WT_control
ENSG00000143409	MINDY1	MINDY lysine 48 deubiquitinase 1 [Source:HGNC Symbol;Acc:HGNC:25648]	181.849	0.547615	0.147666	3.70847	0.000208511	0.00246561		WT_control
ENSG00000135253	KCP	kielin cysteine rich BMP regulator [Source:HGNC Symbol;Acc:HGNC:17585]	111.092	-0.704598	0.190167	-3.70515	0.000211266	0.00249596	Down	WT_control
ENSG00000112276	BVES	blood vessel epicardial substance [Source:HGNC Symbol;Acc:HGNC:1152]	125.79	0.60868	0.164317	3.7043	0.000211978	0.00250214	Up	WT_control
ENSG00000198692	EIF1AY	eukaryotic translation initiation factor 1A Y-linked [Source:HGNC Symbol;Acc:HGNC:3252]	787.638	-0.33729	0.0910777	-3.70332	0.000212794	0.00250953		WT_control
ENSG00000013619	MAMLD1	mastermind like domain containing 1 [Source:HGNC Symbol;Acc:HGNC:2568]	53.2956	0.9121	0.246314	3.70299	0.000213071	0.00251056	Up	WT_control
ENSG00000131080	EDA2R	ectodysplasin A2 receptor [Source:HGNC Symbol;Acc:HGNC:17756]	509.454	-0.404166	0.109186	-3.70164	0.000214212	0.00252175		WT_control
ENSG00000171860	C3AR1	complement C3a receptor 1 [Source:HGNC Symbol;Acc:HGNC:1319]	27.4046	1.2982	0.350763	3.70107	0.000214696	0.00252521	Up	WT_control
ENSG00000157514	TSC22D3	TSC22 domain family member 3 [Source:HGNC Symbol;Acc:HGNC:3051]	242.119	0.505298	0.1366	3.69909	0.000216374	0.00254268		WT_control
ENSG00000164574	GALNT10	polypeptide N-acetylgalactosaminyltransferase 10 [Source:HGNC Symbol;Acc:HGNC:19873]	546.876	0.387353	0.104732	3.69853	0.000216851	0.00254603		WT_control
ENSG00000028203	VEZT	vezatin, adherens junctions transmembrane protein [Source:HGNC Symbol;Acc:HGNC:18258]	798.433	0.33096	0.0895057	3.69764	0.000217611	0.00255269		WT_control
ENSG00000087074	PPP1R15A	protein phosphatase 1 regulatory subunit 15A [Source:HGNC Symbol;Acc:HGNC:14375]	760.601	-0.462419	0.125092	-3.69663	0.000218479	0.00256059		WT_control
ENSG00000084623	EIF3I	eukaryotic translation initiation factor 3 subunit I [Source:HGNC Symbol;Acc:HGNC:3272]	3856.81	-0.184907	0.0500392	-3.69524	0.000219683	0.00257243		WT_control
ENSG00000103522	IL21R	interleukin 21 receptor [Source:HGNC Symbol;Acc:HGNC:6006]	9.63807	2.65181	0.717867	3.69402	0.00022074	0.00258252	Up	WT_control
ENSG00000180198	RCC1	regulator of chromosome condensation 1 [Source:HGNC Symbol;Acc:HGNC:1913]	1014.12	-0.358976	0.0972167	-3.69253	0.000222035	0.00259537		WT_control
ENSG00000163395	IGFN1	immunoglobulin like and fibronectin type III domain containing 1 [Source:HGNC Symbol;Acc:HGNC:24607]	58.0182	-1.07811	0.29199	-3.69229	0.000222246	0.00259555	Down	WT_control
ENSG00000132879	FBXO44	F-box protein 44 [Source:HGNC Symbol;Acc:HGNC:24847]	237.151	0.434876	0.117809	3.69137	0.000223052	0.00260037		WT_control
ENSG00000136928	GABBR2	gamma-aminobutyric acid type B receptor subunit 2 [Source:HGNC Symbol;Acc:HGNC:4507]	12.5488	2.04107	0.552903	3.69155	0.000222893	0.00260037	Up	WT_control
ENSG00000059573	ALDH18A1	aldehyde dehydrogenase 18 family member A1 [Source:HGNC Symbol;Acc:HGNC:9722]	1207.5	0.254037	0.0688243	3.69109	0.000223296	0.00260093		WT_control
ENSG00000122873	CISD1	CDGSH iron sulfur domain 1 [Source:HGNC Symbol;Acc:HGNC:30880]	898.438	-0.308867	0.0837335	-3.68869	0.00022541	0.00262312		WT_control
ENSG00000204525	HLA-C	major histocompatibility complex, class I, C [Source:HGNC Symbol;Acc:HGNC:4933]	3813.46	-0.406956	0.110332	-3.68848	0.000225598	0.00262312		WT_control
ENSG00000116254	CHD5	chromodomain helicase DNA binding protein 5 [Source:HGNC Symbol;Acc:HGNC:16816]	14.6775	1.67276	0.453826	3.68591	0.000227887	0.00264508	Up	WT_control
ENSG00000162909	CAPN2	calpain 2 [Source:HGNC Symbol;Acc:HGNC:1479]	3375.02	0.2759	0.0748484	3.68612	0.0002277	0.00264508		WT_control
ENSG00000143387	CTSK	cathepsin K [Source:HGNC Symbol;Acc:HGNC:2536]	535.787	0.448758	0.121898	3.68142	0.000231936	0.00268972		WT_control
ENSG00000164619	BMPER	BMP binding endothelial regulator [Source:HGNC Symbol;Acc:HGNC:24154]	537.863	0.398512	0.108309	3.6794	0.000233779	0.00270873		WT_control
ENSG00000065485	PDIA5	protein disulfide isomerase family A member 5 [Source:HGNC Symbol;Acc:HGNC:24811]	2387.79	0.48746	0.132507	3.67876	0.000234374	0.00271324		WT_control
ENSG00000115944	COX7A2L	cytochrome c oxidase subunit 7A2 like [Source:HGNC Symbol;Acc:HGNC:2289]	3435.6	-0.253332	0.0689033	-3.67663	0.000236331	0.00273351		WT_control
ENSG00000119326	CTNNAL1	catenin alpha like 1 [Source:HGNC Symbol;Acc:HGNC:2512]	2474.6	0.267815	0.0728794	3.67477	0.00023806	0.0027511		WT_control
ENSG00000100714	MTHFD1	methylenetetrahydrofolate dehydrogenase, cyclohydrolase and formyltetrahydrofolate synthetase 1 [Source:HGNC Symbol;Acc:HGNC:7432]	933.897	-0.336346	0.0915477	-3.674	0.000238784	0.00275706		WT_control
ENSG00000170011	MYRIP	myosin VIIA and Rab interacting protein [Source:HGNC Symbol;Acc:HGNC:19156]	28.3041	-1.32169	0.359821	-3.67317	0.000239556	0.00276356	Down	WT_control
ENSG00000164329	TENT2	terminal nucleotidyltransferase 2 [Source:HGNC Symbol;Acc:HGNC:26776]	458.962	0.352951	0.0961962	3.66907	0.000243434	0.00280585		WT_control
ENSG00000196428	TSC22D2	TSC22 domain family member 2 [Source:HGNC Symbol;Acc:HGNC:29095]	1550.05	0.267966	0.0730505	3.66823	0.000244239	0.00281268		WT_control
ENSG00000084636	COL16A1	collagen type XVI alpha 1 chain [Source:HGNC Symbol;Acc:HGNC:2193]	8.77807	2.6526	0.723375	3.66697	0.000245438	0.00282321	Up	WT_control
ENSG00000101460	MAP1LC3A	microtubule associated protein 1 light chain 3 alpha [Source:HGNC Symbol;Acc:HGNC:6838]	306.332	0.447117	0.121936	3.66683	0.00024558	0.00282321		WT_control
ENSG00000069399	BCL3	BCL3 transcription coactivator [Source:HGNC Symbol;Acc:HGNC:998]	636.226	0.540517	0.14754	3.66352	0.000248771	0.00285741		WT_control
ENSG00000051108	HERPUD1	homocysteine inducible ER protein with ubiquitin like domain 1 [Source:HGNC Symbol;Acc:HGNC:13744]	938.05	0.309353	0.0844728	3.66216	0.0002501	0.00287018		WT_control
ENSG00000150764	DIXDC1	DIX domain containing 1 [Source:HGNC Symbol;Acc:HGNC:23695]	390.806	-0.599373	0.163707	-3.66124	0.000250993	0.00287794	Down	WT_control
ENSG00000173559	NABP1	nucleic acid binding protein 1 [Source:HGNC Symbol;Acc:HGNC:26232]	851.391	0.320272	0.0875277	3.65909	0.000253111	0.00289971		WT_control
ENSG00000180613	GSX2	GS homeobox 2 [Source:HGNC Symbol;Acc:HGNC:24959]	21.2885	-1.564	0.427877	-3.65525	0.00025693	0.00294091	Down	WT_control
ENSG00000123643	SLC36A1	solute carrier family 36 member 1 [Source:HGNC Symbol;Acc:HGNC:18761]	176.081	0.603008	0.164984	3.65495	0.000257232	0.00294183	Up	WT_control
ENSG00000089022	MAPKAPK5	MAPK activated protein kinase 5 [Source:HGNC Symbol;Acc:HGNC:6889]	452.232	-0.368178	0.100742	-3.65468	0.000257503	0.00294239		WT_control
ENSG00000140948	ZCCHC14	zinc finger CCHC-type containing 14 [Source:HGNC Symbol;Acc:HGNC:24134]	331.318	-0.476563	0.130414	-3.65422	0.000257963	0.0029451		WT_control
ENSG00000175591	P2RY2	purinergic receptor P2Y2 [Source:HGNC Symbol;Acc:HGNC:8541]	113.412	0.681835	0.186728	3.65149	0.000260725	0.00297406	Up	WT_control
ENSG00000165458	INPPL1	inositol polyphosphate phosphatase like 1 [Source:HGNC Symbol;Acc:HGNC:6080]	1255.51	-0.33556	0.0920073	-3.6471	0.000265219	0.00302272		WT_control
ENSG00000160209	PDXK	pyridoxal kinase [Source:HGNC Symbol;Acc:HGNC:8819]	2302.04	-0.199771	0.0547799	-3.64679	0.000265533	0.00302369		WT_control
ENSG00000198556	ZNF789	zinc finger protein 789 [Source:HGNC Symbol;Acc:HGNC:27801]	56.333	-0.922786	0.253571	-3.63917	0.000273521	0.00311198	Down	WT_control
ENSG00000166206	GABRB3	gamma-aminobutyric acid type A receptor subunit beta3 [Source:HGNC Symbol;Acc:HGNC:4083]	203.638	-0.526865	0.144815	-3.6382	0.000274554	0.00312104		WT_control
ENSG00000150471	ADGRL3	adhesion G protein-coupled receptor L3 [Source:HGNC Symbol;Acc:HGNC:20974]	157.414	0.762556	0.209645	3.63738	0.000275427	0.00312828	Up	WT_control
ENSG00000134109	EDEM1	ER degradation enhancing alpha-mannosidase like protein 1 [Source:HGNC Symbol;Acc:HGNC:18967]	794.812	-0.319601	0.0879133	-3.63541	0.000277537	0.00314954		WT_control
ENSG00000165006	UBAP1	ubiquitin associated protein 1 [Source:HGNC Symbol;Acc:HGNC:12461]	192.651	-0.592289	0.162996	-3.63377	0.000279309	0.00316552	Down	WT_control
ENSG00000167658	EEF2	eukaryotic translation elongation factor 2 [Source:HGNC Symbol;Acc:HGNC:3214]	20966.4	-0.179771	0.0494739	-3.63367	0.000279423	0.00316552		WT_control
ENSG00000177363	LRRN4CL	LRRN4 C-terminal like [Source:HGNC Symbol;Acc:HGNC:33724]	23.4595	1.45422	0.400263	3.63317	0.000279963	0.00316892	Up	WT_control
ENSG00000048052	HDAC9	histone deacetylase 9 [Source:HGNC Symbol;Acc:HGNC:14065]	299.042	-0.554034	0.152568	-3.63139	0.000281904	0.0031855		WT_control
ENSG00000132563	REEP2	receptor accessory protein 2 [Source:HGNC Symbol;Acc:HGNC:17975]	289.874	0.407468	0.112214	3.63116	0.00028215	0.0031855		WT_control
ENSG00000148218	ALAD	aminolevulinate dehydratase [Source:HGNC Symbol;Acc:HGNC:395]	315.563	0.47114	0.129747	3.63123	0.000282072	0.0031855		WT_control
ENSG00000111404	RERGL	RERG like [Source:HGNC Symbol;Acc:HGNC:26213]	8.81907	2.32748	0.641018	3.63091	0.000282423	0.00318587	Up	WT_control
ENSG00000149115	TNKS1BP1	tankyrase 1 binding protein 1 [Source:HGNC Symbol;Acc:HGNC:19081]	1008.34	0.303254	0.0835702	3.62874	0.000284811	0.00321007		WT_control
ENSG00000120162	MOB3B	MOB kinase activator 3B [Source:HGNC Symbol;Acc:HGNC:23825]	143.962	0.615873	0.169789	3.62728	0.000286417	0.00322543	Up	WT_control
ENSG00000140395	SKIC8	SKI8 subunit of superkiller complex [Source:HGNC Symbol;Acc:HGNC:30300]	917.18	-0.394105	0.108673	-3.62652	0.000287268	0.00323225		WT_control
ENSG00000018189	RUFY3	RUN and FYVE domain containing 3 [Source:HGNC Symbol;Acc:HGNC:30285]	685.545	0.399178	0.110085	3.62609	0.000287743	0.00323484		WT_control
ENSG00000160072	ATAD3B	ATPase family AAA domain containing 3B [Source:HGNC Symbol;Acc:HGNC:24007]	340.661	-0.452346	0.124802	-3.6245	0.000289515	0.00325201		WT_control
ENSG00000163191	S100A11	S100 calcium binding protein A11 [Source:HGNC Symbol;Acc:HGNC:10488]	5994.48	0.374767	0.103419	3.62379	0.000290316	0.00325824		WT_control
ENSG00000079819	EPB41L2	erythrocyte membrane protein band 4.1 like 2 [Source:HGNC Symbol;Acc:HGNC:3379]	696.82	-0.336685	0.0929623	-3.62174	0.000292627	0.00328139		WT_control
ENSG00000154856	APCDD1	APC down-regulated 1 [Source:HGNC Symbol;Acc:HGNC:15718]	18.5591	-1.54838	0.427782	-3.61957	0.000295097	0.00330628	Down	WT_control
ENSG00000078237	TIGAR	TP53 induced glycolysis regulatory phosphatase [Source:HGNC Symbol;Acc:HGNC:1185]	256.22	0.466709	0.129003	3.61781	0.000297101	0.00332592		WT_control
ENSG00000077238	IL4R	interleukin 4 receptor [Source:HGNC Symbol;Acc:HGNC:6015]	236.541	0.569487	0.157467	3.61654	0.000298568	0.00333952		WT_control
ENSG00000110958	PTGES3	prostaglandin E synthase 3 [Source:HGNC Symbol;Acc:HGNC:16049]	5844.4	-0.201158	0.0556578	-3.6142	0.000301272	0.00336692		WT_control
ENSG00000128739	SNRPN	small nuclear ribonucleoprotein polypeptide N [Source:HGNC Symbol;Acc:HGNC:11164]	1055.4	0.382606	0.105891	3.61319	0.000302452	0.00337725		WT_control
ENSG00000144746	ARL6IP5	ADP ribosylation factor like GTPase 6 interacting protein 5 [Source:HGNC Symbol;Acc:HGNC:16937]	2400	0.240636	0.066649	3.6105	0.000305606	0.00340959		WT_control
ENSG00000183779	ZNF703	zinc finger protein 703 [Source:HGNC Symbol;Acc:HGNC:25883]	640.963	0.343492	0.0951689	3.60929	0.000307033	0.00342263		WT_control
ENSG00000154978	VOPP1	VOPP1 WW domain binding protein [Source:HGNC Symbol;Acc:HGNC:34518]	1167.42	0.335993	0.093108	3.60864	0.000307806	0.00342836		WT_control
ENSG00000164742	ADCY1	adenylate cyclase 1 [Source:HGNC Symbol;Acc:HGNC:232]	71.6817	-0.821735	0.22774	-3.60822	0.000308306	0.0034299	Down	WT_control
ENSG00000172260	NEGR1	neuronal growth regulator 1 [Source:HGNC Symbol;Acc:HGNC:17302]	660.474	0.482416	0.133704	3.60809	0.000308463	0.0034299		WT_control
ENSG00000100292	HMOX1	heme oxygenase 1 [Source:HGNC Symbol;Acc:HGNC:5013]	602.696	0.423614	0.117419	3.60771	0.000308915	0.00343204		WT_control
ENSG00000169047	IRS1	insulin receptor substrate 1 [Source:HGNC Symbol;Acc:HGNC:6125]	974.341	0.296379	0.0821899	3.60603	0.000310915	0.00345136		WT_control
ENSG00000128283	CDC42EP1	CDC42 effector protein 1 [Source:HGNC Symbol;Acc:HGNC:17014]	3516.97	0.234288	0.0650402	3.6022	0.000315538	0.00349974		WT_control
ENSG00000115525	ST3GAL5	ST3 beta-galactoside alpha-2,3-sialyltransferase 5 [Source:HGNC Symbol;Acc:HGNC:10872]	26.9419	1.22103	0.339115	3.60063	0.000317448	0.00351798	Up	WT_control
ENSG00000105472	CLEC11A	C-type lectin domain containing 11A [Source:HGNC Symbol;Acc:HGNC:10576]	66.7889	0.795395	0.221156	3.59654	0.000322479	0.00357074	Up	WT_control
ENSG00000139218	SCAF11	SR-related CTD associated factor 11 [Source:HGNC Symbol;Acc:HGNC:10784]	1826.95	0.33348	0.0928263	3.59252	0.000327495	0.00362326		WT_control
ENSG00000101444	AHCY	adenosylhomocysteinase [Source:HGNC Symbol;Acc:HGNC:343]	1784.68	-0.227746	0.063435	-3.59022	0.000330399	0.00365107		WT_control
ENSG00000108244	KRT23	keratin 23 [Source:HGNC Symbol;Acc:HGNC:6438]	32.356	-1.29551	0.360857	-3.59009	0.000330561	0.00365107	Down	WT_control
ENSG00000110321	EIF4G2	eukaryotic translation initiation factor 4 gamma 2 [Source:HGNC Symbol;Acc:HGNC:3297]	6548.94	-0.243913	0.0679578	-3.58919	0.000331709	0.00366069		WT_control
ENSG00000033122	LRRC7	leucine rich repeat containing 7 [Source:HGNC Symbol;Acc:HGNC:18531]	17.7512	-1.58399	0.441435	-3.58827	0.000332883	0.00366753	Down	WT_control
ENSG00000166106	ADAMTS15	ADAM metallopeptidase with thrombospondin type 1 motif 15 [Source:HGNC Symbol;Acc:HGNC:16305]	223.763	0.67696	0.188648	3.58848	0.000332609	0.00366753	Up	WT_control
ENSG00000185532	PRKG1	protein kinase cGMP-dependent 1 [Source:HGNC Symbol;Acc:HGNC:9414]	48.3391	-0.984723	0.274766	-3.58387	0.000338547	0.00372683	Down	WT_control
ENSG00000131724	IL13RA1	interleukin 13 receptor subunit alpha 1 [Source:HGNC Symbol;Acc:HGNC:5974]	683.65	0.282505	0.0788781	3.58154	0.000341578	0.00375708		WT_control
ENSG00000090924	PLEKHG2	pleckstrin homology and RhoGEF domain containing G2 [Source:HGNC Symbol;Acc:HGNC:29515]	129.096	0.675882	0.188749	3.58085	0.000342477	0.00376383	Up	WT_control
ENSG00000156711	MAPK13	mitogen-activated protein kinase 13 [Source:HGNC Symbol;Acc:HGNC:6875]	59.3428	0.921478	0.25744	3.57939	0.0003444	0.00378182	Up	WT_control
ENSG00000173207	CKS1B	CDC28 protein kinase regulatory subunit 1B [Source:HGNC Symbol;Acc:HGNC:19083]	880.364	-0.340814	0.0952716	-3.57729	0.000347175	0.00380914		WT_control
ENSG00000146038	DCDC2	doublecortin domain containing 2 [Source:HGNC Symbol;Acc:HGNC:18141]	20.7383	-1.69615	0.474338	-3.57583	0.00034912	0.00382731	Down	WT_control
ENSG00000101306	MYLK2	myosin light chain kinase 2 [Source:HGNC Symbol;Acc:HGNC:16243]	12.3185	2.22824	0.623525	3.57362	0.000352075	0.00385651	Up	WT_control
ENSG00000122566	HNRNPA2B1	heterogeneous nuclear ribonucleoprotein A2/B1 [Source:HGNC Symbol;Acc:HGNC:5033]	8692.78	-0.238262	0.0668007	-3.56677	0.000361414	0.00395552		WT_control
ENSG00000073910	FRY	FRY microtubule binding protein [Source:HGNC Symbol;Acc:HGNC:20367]	41.6961	-1.08208	0.303686	-3.56316	0.000366419	0.00400698	Down	WT_control
ENSG00000198879	SFMBT2	Scm like with four mbt domains 2 [Source:HGNC Symbol;Acc:HGNC:20256]	29.5462	-1.16237	0.326277	-3.56251	0.000367321	0.00401353	Down	WT_control
ENSG00000196754	S100A2	S100 calcium binding protein A2 [Source:HGNC Symbol;Acc:HGNC:10492]	1295.28	0.337852	0.0948486	3.56202	0.000368017	0.00401782		WT_control
ENSG00000205544	TMEM256	transmembrane protein 256 [Source:HGNC Symbol;Acc:HGNC:28618]	2018.95	-0.255161	0.071639	-3.56176	0.000368375	0.00401841		WT_control
ENSG00000123684	LPGAT1	lysophosphatidylglycerol acyltransferase 1 [Source:HGNC Symbol;Acc:HGNC:28985]	536.226	0.389316	0.109392	3.55891	0.000372402	0.004059		WT_control
ENSG00000148516	ZEB1	zinc finger E-box binding homeobox 1 [Source:HGNC Symbol;Acc:HGNC:11642]	235.764	0.513257	0.14436	3.55539	0.000377413	0.00411023		WT_control
ENSG00000162066	AMDHD2	amidohydrolase domain containing 2 [Source:HGNC Symbol;Acc:HGNC:24262]	161.533	-0.530093	0.149158	-3.55389	0.000379577	0.0041304		WT_control
ENSG00000104964	TLE5	TLE family member 5, transcriptional modulator [Source:HGNC Symbol;Acc:HGNC:307]	604.841	0.329957	0.0928649	3.55308	0.000380742	0.00413967		WT_control
ENSG00000115541	HSPE1	heat shock protein family E (Hsp10) member 1 [Source:HGNC Symbol;Acc:HGNC:5269]	3952	-0.36389	0.102437	-3.55233	0.000381835	0.00414814		WT_control
ENSG00000100372	SLC25A17	solute carrier family 25 member 17 [Source:HGNC Symbol;Acc:HGNC:10987]	375.51	-0.400291	0.112702	-3.55176	0.000382658	0.00415368		WT_control
ENSG00000112984	KIF20A	kinesin family member 20A [Source:HGNC Symbol;Acc:HGNC:9787]	784.79	-0.462021	0.130161	-3.54962	0.000385792	0.00418426		WT_control
ENSG00000119655	NPC2	NPC intracellular cholesterol transporter 2 [Source:HGNC Symbol;Acc:HGNC:14537]	5942.91	-0.333284	0.0939779	-3.54641	0.000390523	0.00423211		WT_control
ENSG00000154553	PDLIM3	PDZ and LIM domain 3 [Source:HGNC Symbol;Acc:HGNC:20767]	160.397	0.568424	0.160466	3.54234	0.0003966	0.00429444		WT_control
ENSG00000123989	CHPF	chondroitin polymerizing factor [Source:HGNC Symbol;Acc:HGNC:24291]	1956.56	0.266621	0.0752834	3.54156	0.000397765	0.00430354		WT_control
ENSG00000136897	MRPL50	mitochondrial ribosomal protein L50 [Source:HGNC Symbol;Acc:HGNC:16654]	569.287	-0.329696	0.0931569	-3.53915	0.000401416	0.0043395		WT_control
ENSG00000136111	TBC1D4	TBC1 domain family member 4 [Source:HGNC Symbol;Acc:HGNC:19165]	102.225	0.68113	0.192485	3.53861	0.000402235	0.00434479	Up	WT_control
ENSG00000120129	DUSP1	dual specificity phosphatase 1 [Source:HGNC Symbol;Acc:HGNC:3064]	16826.1	0.328799	0.0929348	3.53795	0.00040324	0.00434856		WT_control
ENSG00000129538	RNASE1	ribonuclease A family member 1, pancreatic [Source:HGNC Symbol;Acc:HGNC:10044]	25.5106	1.22468	0.346142	3.53808	0.000403048	0.00434856	Up	WT_control
ENSG00000186184	POLR1D	RNA polymerase I and III subunit D [Source:HGNC Symbol;Acc:HGNC:20422]	2157.29	-0.382785	0.108234	-3.53664	0.000405248	0.00436665		WT_control
ENSG00000163785	RYK	receptor like tyrosine kinase [Source:HGNC Symbol;Acc:HGNC:10481]	1068.78	0.260971	0.0738038	3.53601	0.000406215	0.0043735		WT_control
ENSG00000124596	OARD1	O-acyl-ADP-ribose deacylase 1 [Source:HGNC Symbol;Acc:HGNC:21257]	324.697	-0.440356	0.124547	-3.53565	0.000406769	0.00437591		WT_control
ENSG00000117298	ECE1	endothelin converting enzyme 1 [Source:HGNC Symbol;Acc:HGNC:3146]	1291.66	0.291195	0.0823677	3.53531	0.000407301	0.00437808		WT_control
ENSG00000140396	NCOA2	nuclear receptor coactivator 2 [Source:HGNC Symbol;Acc:HGNC:7669]	193.971	0.516523	0.146161	3.53392	0.000409448	0.00439401		WT_control
ENSG00000224982	TMEM233	transmembrane protein 233 [Source:HGNC Symbol;Acc:HGNC:37219]	9.89382	-2.7338	0.773566	-3.53402	0.00040929	0.00439401	Down	WT_control
ENSG00000163531	NFASC	neurofascin [Source:HGNC Symbol;Acc:HGNC:29866]	1193.68	0.265354	0.075097	3.53348	0.000410119	0.00439765		WT_control
ENSG00000018510	AGPS	alkylglycerone phosphate synthase [Source:HGNC Symbol;Acc:HGNC:327]	825.872	-0.298215	0.0844535	-3.53111	0.000413815	0.00443009		WT_control
ENSG00000161888	SPC24	SPC24 component of NDC80 kinetochore complex [Source:HGNC Symbol;Acc:HGNC:26913]	472.085	-0.452464	0.128131	-3.53126	0.000413585	0.00443009		WT_control
ENSG00000254685	FPGT	fucose-1-phosphate guanylyltransferase [Source:HGNC Symbol;Acc:HGNC:3825]	128.974	0.55196	0.156421	3.52869	0.000417625	0.00446727		WT_control
ENSG00000134108	ARL8B	ADP ribosylation factor like GTPase 8B [Source:HGNC Symbol;Acc:HGNC:25564]	1548.12	-0.277639	0.0787212	-3.52686	0.000420518	0.00449458		WT_control
ENSG00000240857	RDH14	retinol dehydrogenase 14 [Source:HGNC Symbol;Acc:HGNC:19979]	416.654	-0.352064	0.0998643	-3.52542	0.000422811	0.00451545		WT_control
ENSG00000183856	IQGAP3	IQ motif containing GTPase activating protein 3 [Source:HGNC Symbol;Acc:HGNC:20669]	719.371	-0.335501	0.0951748	-3.5251	0.00042332	0.00451723		WT_control
ENSG00000065809	FAM107B	family with sequence similarity 107 member B [Source:HGNC Symbol;Acc:HGNC:23726]	1148.41	0.361844	0.102802	3.5198	0.000431869	0.00460475		WT_control
ENSG00000142949	PTPRF	protein tyrosine phosphatase receptor type F [Source:HGNC Symbol;Acc:HGNC:9670]	5465.4	0.238369	0.0677323	3.51927	0.000432731	0.00460659		WT_control
ENSG00000167232	ZNF91	zinc finger protein 91 [Source:HGNC Symbol;Acc:HGNC:13166]	233.785	-0.497007	0.141224	-3.51927	0.000432738	0.00460659		WT_control
ENSG00000113648	MACROH2A1	macroH2A.1 histone [Source:HGNC Symbol;Acc:HGNC:4740]	4099.85	-0.309258	0.0878909	-3.51866	0.000433738	0.00461352		WT_control
ENSG00000168702	LRP1B	LDL receptor related protein 1B [Source:HGNC Symbol;Acc:HGNC:6693]	16.0225	-1.87766	0.533956	-3.51651	0.000437255	0.0046472	Down	WT_control
ENSG00000108175	ZMIZ1	zinc finger MIZ-type containing 1 [Source:HGNC Symbol;Acc:HGNC:16493]	999.865	0.297346	0.0846152	3.51409	0.000441257	0.0046822		WT_control
ENSG00000176171	BNIP3	BCL2 interacting protein 3 [Source:HGNC Symbol;Acc:HGNC:1084]	3376	0.335757	0.0955446	3.51413	0.000441191	0.0046822		WT_control
ENSG00000169180	XPO6	exportin 6 [Source:HGNC Symbol;Acc:HGNC:19733]	1544.5	-0.327144	0.0931215	-3.51308	0.000442941	0.00469631		WT_control
ENSG00000077097	TOP2B	DNA topoisomerase II beta [Source:HGNC Symbol;Acc:HGNC:11990]	993.468	-0.294124	0.0837601	-3.5115	0.000445583	0.00471299		WT_control
ENSG00000113658	SMAD5	SMAD family member 5 [Source:HGNC Symbol;Acc:HGNC:6771]	1222.96	0.361351	0.1029	3.51168	0.000445276	0.00471299		WT_control
ENSG00000137331	IER3	immediate early response 3 [Source:HGNC Symbol;Acc:HGNC:5392]	243.977	0.734319	0.209115	3.51155	0.000445502	0.00471299	Up	WT_control
ENSG00000111863	ADTRP	androgen dependent TFPI regulating protein [Source:HGNC Symbol;Acc:HGNC:21214]	1371.9	-0.411108	0.117086	-3.51115	0.000446174	0.00471547		WT_control
ENSG00000124802	EEF1E1	eukaryotic translation elongation factor 1 epsilon 1 [Source:HGNC Symbol;Acc:HGNC:3212]	1387.81	-0.28185	0.0802789	-3.51089	0.000446612	0.00471633		WT_control
ENSG00000146083	RNF44	ring finger protein 44 [Source:HGNC Symbol;Acc:HGNC:19180]	489.708	-0.407613	0.116119	-3.51029	0.000447621	0.00472322		WT_control
ENSG00000117450	PRDX1	peroxiredoxin 1 [Source:HGNC Symbol;Acc:HGNC:9352]	1455	-0.487619	0.138923	-3.51001	0.000448096	0.00472446		WT_control
ENSG00000111602	TIMELESS	timeless circadian regulator [Source:HGNC Symbol;Acc:HGNC:11813]	357.912	-0.384823	0.109734	-3.50686	0.000453431	0.00477691		WT_control
ENSG00000015532	XYLT2	xylosyltransferase 2 [Source:HGNC Symbol;Acc:HGNC:15517]	608.265	0.362629	0.103415	3.50655	0.000453956	0.00477864		WT_control
ENSG00000108064	TFAM	transcription factor A, mitochondrial [Source:HGNC Symbol;Acc:HGNC:11741]	766.244	-0.290404	0.0828226	-3.50633	0.000454328	0.00477875		WT_control
ENSG00000106080	FKBP14	FKBP prolyl isomerase 14 [Source:HGNC Symbol;Acc:HGNC:18625]	268.595	0.633825	0.180782	3.50602	0.000454868	0.00478063	Up	WT_control
ENSG00000049618	ARID1B	AT-rich interaction domain 1B [Source:HGNC Symbol;Acc:HGNC:18040]	1557.52	0.253204	0.0723061	3.50183	0.000462066	0.00485243		WT_control
ENSG00000165915	SLC39A13	solute carrier family 39 member 13 [Source:HGNC Symbol;Acc:HGNC:20859]	1413.47	0.430201	0.122899	3.50044	0.000464487	0.00487399		WT_control
ENSG00000164484	TMEM200A	transmembrane protein 200A [Source:HGNC Symbol;Acc:HGNC:21075]	14.2101	-1.84036	0.525934	-3.49922	0.000466615	0.00489243	Down	WT_control
ENSG00000198876	DCAF12	DDB1 and CUL4 associated factor 12 [Source:HGNC Symbol;Acc:HGNC:19911]	599.944	-0.303899	0.0869114	-3.49665	0.000471136	0.00493592		WT_control
ENSG00000183722	LHFPL6	LHFPL tetraspan subfamily member 6 [Source:HGNC Symbol;Acc:HGNC:6586]	383.515	0.357989	0.102396	3.49614	0.000472048	0.00494156		WT_control
ENSG00000111716	LDHB	lactate dehydrogenase B [Source:HGNC Symbol;Acc:HGNC:6541]	4362.93	-0.201292	0.0576191	-3.49349	0.000476747	0.00498678		WT_control
ENSG00000165650	PDZD8	PDZ domain containing 8 [Source:HGNC Symbol;Acc:HGNC:26974]	451.711	-0.364964	0.104476	-3.49328	0.000477121	0.00498678		WT_control
ENSG00000170571	EMB	embigin [Source:HGNC Symbol;Acc:HGNC:30465]	836.178	0.258095	0.0738925	3.49284	0.000477917	0.00499116		WT_control
ENSG00000115540	MOB4	MOB family member 4, phocein [Source:HGNC Symbol;Acc:HGNC:17261]	704.01	-0.313105	0.0897566	-3.48838	0.000485955	0.0050711		WT_control
ENSG00000114541	FRMD4B	FERM domain containing 4B [Source:HGNC Symbol;Acc:HGNC:24886]	254.93	-0.573817	0.164513	-3.48798	0.000486693	0.00507481		WT_control
ENSG00000124116	WFDC3	WAP four-disulfide core domain 3 [Source:HGNC Symbol;Acc:HGNC:15957]	82.0416	0.763159	0.21887	3.48682	0.000488808	0.00509285	Up	WT_control
ENSG00000117245	KIF17	kinesin family member 17 [Source:HGNC Symbol;Acc:HGNC:19167]	36.6814	-1.06798	0.306612	-3.48315	0.000495552	0.00515904	Down	WT_control
ENSG00000181915	ADO	2-aminoethanethiol dioxygenase [Source:HGNC Symbol;Acc:HGNC:23506]	435.628	-0.35656	0.102498	-3.4787	0.000503844	0.00524125		WT_control
ENSG00000158050	DUSP2	dual specificity phosphatase 2 [Source:HGNC Symbol;Acc:HGNC:3068]	47.5601	-0.949446	0.272988	-3.47797	0.000505222	0.00525145	Down	WT_control
ENSG00000120885	CLU	clusterin [Source:HGNC Symbol;Acc:HGNC:2095]	380.869	-0.475981	0.136937	-3.47591	0.000509119	0.00528781		WT_control
ENSG00000109321	AREG	amphiregulin [Source:HGNC Symbol;Acc:HGNC:651]	20.1247	1.39764	0.402361	3.47359	0.000513552	0.00532966	Up	WT_control
ENSG00000175745	NR2F1	nuclear receptor subfamily 2 group F member 1 [Source:HGNC Symbol;Acc:HGNC:7975]	1629.45	-0.301764	0.0868879	-3.47302	0.000514636	0.00533255		WT_control
ENSG00000183287	CCBE1	collagen and calcium binding EGF domains 1 [Source:HGNC Symbol;Acc:HGNC:29426]	1121.14	0.288822	0.0831593	3.47312	0.00051445	0.00533255		WT_control
ENSG00000008441	NFIX	nuclear factor I X [Source:HGNC Symbol;Acc:HGNC:7788]	1099.92	0.676521	0.194868	3.47169	0.000517189	0.00535481	Up	WT_control
ENSG00000162413	KLHL21	kelch like family member 21 [Source:HGNC Symbol;Acc:HGNC:29041]	977.567	-0.282518	0.0813852	-3.47137	0.000517814	0.00535709		WT_control
ENSG00000188266	HYKK	hydroxylysine kinase [Source:HGNC Symbol;Acc:HGNC:34403]	30.3081	-1.08472	0.312545	-3.47062	0.000519267	0.00536792	Down	WT_control
ENSG00000106683	LIMK1	LIM domain kinase 1 [Source:HGNC Symbol;Acc:HGNC:6613]	581.707	0.30901	0.0890473	3.47018	0.000520118	0.00537253		WT_control
ENSG00000149582	TMEM25	transmembrane protein 25 [Source:HGNC Symbol;Acc:HGNC:25890]	349.306	0.39591	0.114117	3.46932	0.000521769	0.00538537		WT_control
ENSG00000130508	PXDN	peroxidasin [Source:HGNC Symbol;Acc:HGNC:14966]	7794.02	0.29046	0.083758	3.46785	0.000524636	0.00541075		WT_control
ENSG00000072422	RHOBTB1	Rho related BTB domain containing 1 [Source:HGNC Symbol;Acc:HGNC:18738]	608.501	-0.29654	0.0855891	-3.46469	0.000530836	0.00546682		WT_control
ENSG00000173852	DPY19L1	dpy-19 like C-mannosyltransferase 1 [Source:HGNC Symbol;Acc:HGNC:22205]	482.647	0.354477	0.102312	3.46466	0.000530899	0.00546682		WT_control
ENSG00000291237	SOD2	superoxide dismutase 2 [Source:HGNC Symbol;Acc:HGNC:11180]	1767.77	0.32585	0.0941194	3.46209	0.000536003	0.00551507		WT_control
ENSG00000154127	UBASH3B	ubiquitin associated and SH3 domain containing B [Source:HGNC Symbol;Acc:HGNC:29884]	750.133	-0.363871	0.105184	-3.45939	0.000541405	0.00556201		WT_control
ENSG00000184985	SORCS2	sortilin related VPS10 domain containing receptor 2 [Source:HGNC Symbol;Acc:HGNC:16698]	6.59388	3.11295	0.899841	3.45944	0.000541297	0.00556201	Up	WT_control
ENSG00000119487	MAPKAP1	MAPK associated protein 1 [Source:HGNC Symbol;Acc:HGNC:18752]	1074.35	-0.309333	0.0894686	-3.45745	0.000545316	0.00559785		WT_control
ENSG00000003402	CFLAR	CASP8 and FADD like apoptosis regulator [Source:HGNC Symbol;Acc:HGNC:1876]	517.086	0.334362	0.0968011	3.45411	0.000552107	0.00566317		WT_control
ENSG00000185046	ANKS1B	ankyrin repeat and sterile alpha motif domain containing 1B [Source:HGNC Symbol;Acc:HGNC:24600]	31.1281	-1.16296	0.337147	-3.44942	0.000561797	0.00575809	Down	WT_control
ENSG00000076344	RGS11	regulator of G protein signaling 11 [Source:HGNC Symbol;Acc:HGNC:9993]	69.3991	0.795572	0.230708	3.4484	0.000563921	0.00577539	Up	WT_control
ENSG00000105855	ITGB8	integrin subunit beta 8 [Source:HGNC Symbol;Acc:HGNC:6163]	580.012	-0.42411	0.123023	-3.44739	0.000566033	0.00579253		WT_control
ENSG00000198890	PRMT6	protein arginine methyltransferase 6 [Source:HGNC Symbol;Acc:HGNC:18241]	401.078	-0.380503	0.11039	-3.44689	0.000567071	0.00579867		WT_control
ENSG00000107815	TWNK	twinkle mtDNA helicase [Source:HGNC Symbol;Acc:HGNC:1160]	197.129	-0.47024	0.136525	-3.44435	0.000572433	0.00584898		WT_control
ENSG00000114423	CBLB	Cbl proto-oncogene B [Source:HGNC Symbol;Acc:HGNC:1542]	334.898	-0.496607	0.144221	-3.44338	0.000574488	0.00586545		WT_control
ENSG00000145362	ANK2	ankyrin 2 [Source:HGNC Symbol;Acc:HGNC:493]	175.907	0.571727	0.166184	3.44032	0.000581034	0.00592772		WT_control
ENSG00000108106	UBE2S	ubiquitin conjugating enzyme E2 S [Source:HGNC Symbol;Acc:HGNC:17895]	1006.04	-0.313108	0.0910453	-3.43904	0.00058378	0.00595114		WT_control
ENSG00000129493	HEATR5A	HEAT repeat containing 5A [Source:HGNC Symbol;Acc:HGNC:20276]	538.477	-0.393975	0.114585	-3.43829	0.000585406	0.00596312		WT_control
ENSG00000075391	RASAL2	RAS protein activator like 2 [Source:HGNC Symbol;Acc:HGNC:9874]	506.587	0.323347	0.0940631	3.43756	0.000586991	0.00597467		WT_control
ENSG00000175592	FOSL1	FOS like 1, AP-1 transcription factor subunit [Source:HGNC Symbol;Acc:HGNC:13718]	761.24	-0.338005	0.0983347	-3.43729	0.000587558	0.00597583		WT_control
ENSG00000142867	BCL10	BCL10 immune signaling adaptor [Source:HGNC Symbol;Acc:HGNC:989]	979.096	0.324062	0.0942847	3.43706	0.000588073	0.00597649		WT_control
ENSG00000147852	VLDLR	very low density lipoprotein receptor [Source:HGNC Symbol;Acc:HGNC:12698]	264.525	0.446649	0.129996	3.43588	0.000590634	0.0059979		WT_control
ENSG00000135587	SMPD2	sphingomyelin phosphodiesterase 2 [Source:HGNC Symbol;Acc:HGNC:11121]	84.9335	-0.634481	0.184772	-3.43386	0.00059506	0.00603821	Down	WT_control
ENSG00000095139	ARCN1	archain 1 [Source:HGNC Symbol;Acc:HGNC:649]	1516.4	0.244288	0.0711486	3.43348	0.000595881	0.00604191		WT_control
ENSG00000139970	RTN1	reticulon 1 [Source:HGNC Symbol;Acc:HGNC:10467]	39.1825	-1.02248	0.297814	-3.43327	0.000596339	0.00604193	Down	WT_control
ENSG00000114450	GNB4	G protein subunit beta 4 [Source:HGNC Symbol;Acc:HGNC:20731]	447.034	0.434586	0.126638	3.43171	0.000599789	0.00607223		WT_control
ENSG00000185339	TCN2	transcobalamin 2 [Source:HGNC Symbol;Acc:HGNC:11653]	118.856	0.620439	0.180929	3.42919	0.000605381	0.00612416	Up	WT_control
ENSG00000114346	ECT2	epithelial cell transforming 2 [Source:HGNC Symbol;Acc:HGNC:3155]	635.702	-0.366971	0.107043	-3.42827	0.000607446	0.00614036		WT_control
ENSG00000236287	ZBED5	zinc finger BED-type containing 5 [Source:HGNC Symbol;Acc:HGNC:30803]	413.658	-0.374969	0.109398	-3.42755	0.000609044	0.00615181		WT_control
ENSG00000132718	SYT11	synaptotagmin 11 [Source:HGNC Symbol;Acc:HGNC:19239]	809.03	0.453408	0.132335	3.42621	0.000612078	0.00617774		WT_control
ENSG00000148700	ADD3	adducin 3 [Source:HGNC Symbol;Acc:HGNC:245]	678.282	0.345854	0.100953	3.42591	0.000612748	0.00617979		WT_control
ENSG00000054282	SDCCAG8	SHH signaling and ciliogenesis regulator SDCCAG8 [Source:HGNC Symbol;Acc:HGNC:10671]	270.648	-0.4116	0.120166	-3.42527	0.000614191	0.00618491		WT_control
ENSG00000153044	CENPH	centromere protein H [Source:HGNC Symbol;Acc:HGNC:17268]	488.733	-0.407333	0.118917	-3.42535	0.000614006	0.00618491		WT_control
ENSG00000221826	PSG3	pregnancy specific beta-1-glycoprotein 3 [Source:HGNC Symbol;Acc:HGNC:9520]	10.4229	-2.06242	0.60245	-3.42338	0.000618469	0.00622326	Down	WT_control
ENSG00000005249	PRKAR2B	protein kinase cAMP-dependent type II regulatory subunit beta [Source:HGNC Symbol;Acc:HGNC:9392]	53.9763	-0.827359	0.241749	-3.42239	0.00062073	0.00623943	Down	WT_control
ENSG00000105278	ZFR2	zinc finger RNA binding protein 2 [Source:HGNC Symbol;Acc:HGNC:29189]	5.46956	3.28876	0.961049	3.42206	0.000621491	0.00623943	Up	WT_control
ENSG00000105968	H2AZ2	H2A.Z variant histone 2 [Source:HGNC Symbol;Acc:HGNC:20664]	3561.08	-0.271143	0.0792334	-3.42209	0.000621426	0.00623943		WT_control
ENSG00000180660	MAB21L1	mab-21 like 1 [Source:HGNC Symbol;Acc:HGNC:6757]	325.9	-0.400842	0.117168	-3.42109	0.000623697	0.00625683		WT_control
ENSG00000130812	ANGPTL6	angiopoietin like 6 [Source:HGNC Symbol;Acc:HGNC:23140]	7.94126	2.35106	0.687429	3.42008	0.000626025	0.00627543	Up	WT_control
ENSG00000133961	NUMB	NUMB endocytic adaptor protein [Source:HGNC Symbol;Acc:HGNC:8060]	232.389	0.454283	0.132848	3.41956	0.000627225	0.0062827		WT_control
ENSG00000196878	LAMB3	laminin subunit beta 3 [Source:HGNC Symbol;Acc:HGNC:6490]	171.123	0.472417	0.138201	3.41832	0.000630079	0.00630651		WT_control
ENSG00000130159	ECSIT	ECSIT signaling integrator [Source:HGNC Symbol;Acc:HGNC:29548]	383.869	-0.329746	0.0965082	-3.41677	0.00063369	0.00633786		WT_control
ENSG00000074416	MGLL	monoglyceride lipase [Source:HGNC Symbol;Acc:HGNC:17038]	960.895	0.280822	0.0822602	3.41382	0.000640577	0.0064019		WT_control
ENSG00000174444	RPL4	ribosomal protein L4 [Source:HGNC Symbol;Acc:HGNC:10353]	14239.8	-0.204903	0.0600326	-3.4132	0.000642049	0.00641176		WT_control
ENSG00000135074	ADAM19	ADAM metallopeptidase domain 19 [Source:HGNC Symbol;Acc:HGNC:197]	897.071	0.87302	0.255847	3.41227	0.000644236	0.00642876	Up	WT_control
ENSG00000023445	BIRC3	baculoviral IAP repeat containing 3 [Source:HGNC Symbol;Acc:HGNC:591]	124.53	0.620949	0.182062	3.41065	0.000648078	0.00646109	Up	WT_control
ENSG00000072818	ACAP1	ArfGAP with coiled-coil, ankyrin repeat and PH domains 1 [Source:HGNC Symbol;Acc:HGNC:16467]	91.1414	0.644153	0.188885	3.41029	0.000648941	0.00646109	Up	WT_control
ENSG00000107249	GLIS3	GLIS family zinc finger 3 [Source:HGNC Symbol;Acc:HGNC:28510]	423.579	-0.373699	0.109578	-3.41034	0.000648812	0.00646109		WT_control
ENSG00000088305	DNMT3B	DNA methyltransferase 3 beta [Source:HGNC Symbol;Acc:HGNC:2979]	41.6802	-0.98253	0.288438	-3.40638	0.000658307	0.00654941	Down	WT_control
ENSG00000167191	GPRC5B	G protein-coupled receptor class C group 5 member B [Source:HGNC Symbol;Acc:HGNC:13308]	247.371	-0.436779	0.128247	-3.40575	0.000659828	0.00655962		WT_control
ENSG00000161677	JOSD2	Josephin domain containing 2 [Source:HGNC Symbol;Acc:HGNC:28853]	1034.35	0.229614	0.0674606	3.40368	0.000664844	0.00660451		WT_control
ENSG00000008256	CYTH3	cytohesin 3 [Source:HGNC Symbol;Acc:HGNC:9504]	588.724	-0.389883	0.114579	-3.40275	0.000667113	0.00662208		WT_control
ENSG00000183775	KCTD16	potassium channel tetramerization domain containing 16 [Source:HGNC Symbol;Acc:HGNC:29244]	238.154	-0.516622	0.151854	-3.4021	0.000668704	0.0066329		WT_control
ENSG00000150625	GPM6A	glycoprotein M6A [Source:HGNC Symbol;Acc:HGNC:4460]	32.435	-1.08288	0.318418	-3.4008	0.000671889	0.0066595	Down	WT_control
ENSG00000132471	WBP2	WW domain binding protein 2 [Source:HGNC Symbol;Acc:HGNC:12738]	4006.65	-0.295356	0.0868545	-3.40058	0.000672438	0.00665996		WT_control
ENSG00000239672	NME1	NME/NM23 nucleoside diphosphate kinase 1 [Source:HGNC Symbol;Acc:HGNC:7849]	2708.85	-0.204375	0.0601129	-3.39985	0.000674228	0.00667269		WT_control
ENSG00000014914	MTMR11	myotubularin related protein 11 [Source:HGNC Symbol;Acc:HGNC:24307]	56.7985	0.956594	0.281628	3.39666	0.000682127	0.00674024	Up	WT_control
ENSG00000115232	ITGA4	integrin subunit alpha 4 [Source:HGNC Symbol;Acc:HGNC:6140]	182.705	0.598154	0.17611	3.39648	0.000682582	0.00674024	Up	WT_control
ENSG00000188153	COL4A5	collagen type IV alpha 5 chain [Source:HGNC Symbol;Acc:HGNC:2207]	276.74	0.467881	0.137745	3.39672	0.000681987	0.00674024		WT_control
ENSG00000173221	GLRX	glutaredoxin [Source:HGNC Symbol;Acc:HGNC:4330]	505.82	0.403039	0.118677	3.3961	0.000683537	0.00674464		WT_control
ENSG00000167112	TRUB2	TruB pseudouridine synthase family member 2 [Source:HGNC Symbol;Acc:HGNC:17170]	544.696	-0.331726	0.0976975	-3.39544	0.000685182	0.00675584		WT_control
ENSG00000122787	AKR1D1	aldo-keto reductase family 1 member D1 [Source:HGNC Symbol;Acc:HGNC:388]	4.47215	-4.16197	1.22673	-3.39272	0.000692017	0.00681815	Down	WT_control
ENSG00000134046	MBD2	methyl-CpG binding domain protein 2 [Source:HGNC Symbol;Acc:HGNC:6917]	1196.49	-0.248561	0.0732815	-3.39187	0.000694169	0.00683426		WT_control
ENSG00000188342	GTF2F2	general transcription factor IIF subunit 2 [Source:HGNC Symbol;Acc:HGNC:4653]	1228.5	0.235169	0.069366	3.39026	0.000698267	0.0068695		WT_control
ENSG00000154917	RAB6B	RAB6B, member RAS oncogene family [Source:HGNC Symbol;Acc:HGNC:14902]	49.6601	0.856181	0.252585	3.38968	0.000699746	0.00687893	Up	WT_control
ENSG00000162302	RPS6KA4	ribosomal protein S6 kinase A4 [Source:HGNC Symbol;Acc:HGNC:10433]	399.408	0.372323	0.109849	3.3894	0.000700464	0.00688087		WT_control
ENSG00000109062	NHERF1	NHERF family PDZ scaffold protein 1 [Source:HGNC Symbol;Acc:HGNC:11075]	13956.5	-0.154776	0.0456717	-3.38887	0.000701811	0.00688899		WT_control
ENSG00000112379	ARFGEF3	ARFGEF family member 3 [Source:HGNC Symbol;Acc:HGNC:21213]	480.135	0.424254	0.125231	3.38776	0.000704661	0.00691184		WT_control
ENSG00000104228	TRIM35	tripartite motif containing 35 [Source:HGNC Symbol;Acc:HGNC:16285]	133.954	0.560011	0.165366	3.38649	0.000707917	0.00693864		WT_control
ENSG00000212724	KRTAP2-3	keratin associated protein 2-3 [Source:HGNC Symbol;Acc:HGNC:18906]	1857.3	0.305597	0.0902562	3.38588	0.000709502	0.00694903		WT_control
ENSG00000129515	SNX6	sorting nexin 6 [Source:HGNC Symbol;Acc:HGNC:14970]	1089.44	0.303102	0.0895294	3.3855	0.000710484	0.00695349		WT_control
ENSG00000082701	GSK3B	glycogen synthase kinase 3 beta [Source:HGNC Symbol;Acc:HGNC:4617]	885.522	0.297361	0.0879408	3.38137	0.000721243	0.00705358		WT_control
ENSG00000081026	MAGI3	membrane associated guanylate kinase, WW and PDZ domain containing 3 [Source:HGNC Symbol;Acc:HGNC:29647]	239.914	0.5778	0.170925	3.38042	0.000723741	0.00707277		WT_control
ENSG00000130147	SH3BP4	SH3 domain binding protein 4 [Source:HGNC Symbol;Acc:HGNC:10826]	1083.17	-0.299687	0.0886791	-3.37945	0.000726308	0.00709263		WT_control
ENSG00000081087	OSTM1	osteoclastogenesis associated transmembrane protein 1 [Source:HGNC Symbol;Acc:HGNC:21652]	739.967	0.274651	0.0812823	3.37897	0.000727573	0.0070945		WT_control
ENSG00000175348	TMEM9B	TMEM9 domain family member B [Source:HGNC Symbol;Acc:HGNC:1168]	828.964	0.247165	0.0731471	3.37902	0.000727452	0.0070945		WT_control
ENSG00000172172	MRPL13	mitochondrial ribosomal protein L13 [Source:HGNC Symbol;Acc:HGNC:14278]	1112.57	-0.279177	0.082674	-3.37685	0.000733222	0.00714433		WT_control
ENSG00000234745	HLA-B	major histocompatibility complex, class I, B [Source:HGNC Symbol;Acc:HGNC:4932]	556.349	-0.405613	0.120172	-3.37528	0.000737396	0.00717971		WT_control
ENSG00000144815	NXPE3	neurexophilin and PC-esterase domain family member 3 [Source:HGNC Symbol;Acc:HGNC:28238]	588.957	0.359732	0.106622	3.3739	0.000741112	0.00721058		WT_control
ENSG00000127334	DYRK2	dual specificity tyrosine phosphorylation regulated kinase 2 [Source:HGNC Symbol;Acc:HGNC:3093]	539.704	-0.311327	0.0923109	-3.3726	0.000744626	0.00723945		WT_control
ENSG00000174939	ASPHD1	aspartate beta-hydroxylase domain containing 1 [Source:HGNC Symbol;Acc:HGNC:27380]	353.785	-0.484974	0.1439	-3.37022	0.000751073	0.00729677		WT_control
ENSG00000114796	KLHL24	kelch like family member 24 [Source:HGNC Symbol;Acc:HGNC:25947]	472.886	-0.359333	0.106692	-3.36795	0.000757284	0.00734989		WT_control
ENSG00000137309	HMGA1	high mobility group AT-hook 1 [Source:HGNC Symbol;Acc:HGNC:5010]	8433.34	-0.217483	0.0645767	-3.36782	0.000757652	0.00734989		WT_control
ENSG00000109861	CTSC	cathepsin C [Source:HGNC Symbol;Acc:HGNC:2528]	2236.17	-0.437979	0.130133	-3.36564	0.000763675	0.00739747		WT_control
ENSG00000155252	PI4K2A	phosphatidylinositol 4-kinase type 2 alpha [Source:HGNC Symbol;Acc:HGNC:30031]	653.736	-0.333525	0.0990969	-3.36564	0.000763663	0.00739747		WT_control
ENSG00000183840	GPR39	G protein-coupled receptor 39 [Source:HGNC Symbol;Acc:HGNC:4496]	13.3747	1.5201	0.451965	3.3633	0.000770154	0.00745478	Up	WT_control
ENSG00000196419	XRCC6	X-ray repair cross complementing 6 [Source:HGNC Symbol;Acc:HGNC:4055]	2621.4	-0.219541	0.0652796	-3.36308	0.00077078	0.00745538		WT_control
ENSG00000131187	F12	coagulation factor XII [Source:HGNC Symbol;Acc:HGNC:3530]	78.8408	0.678376	0.201788	3.36182	0.000774312	0.00747861	Up	WT_control
ENSG00000138061	CYP1B1	cytochrome P450 family 1 subfamily B member 1 [Source:HGNC Symbol;Acc:HGNC:2597]	218.803	-0.576213	0.171391	-3.36198	0.000773858	0.00747861		WT_control
ENSG00000114115	RBP1	retinol binding protein 1 [Source:HGNC Symbol;Acc:HGNC:9919]	294.638	0.641137	0.190818	3.35993	0.000779613	0.00752432	Up	WT_control
ENSG00000170525	PFKFB3	6-phosphofructo-2-kinase/fructose-2,6-biphosphatase 3 [Source:HGNC Symbol;Acc:HGNC:8874]	547.692	0.36652	0.109105	3.35934	0.000781294	0.00753505		WT_control
ENSG00000165526	RPUSD4	RNA pseudouridine synthase D4 [Source:HGNC Symbol;Acc:HGNC:25898]	200.186	-0.415118	0.123624	-3.35791	0.00078534	0.00756855		WT_control
ENSG00000107518	ATRNL1	attractin like 1 [Source:HGNC Symbol;Acc:HGNC:29063]	108.993	-0.621001	0.18506	-3.35567	0.000791726	0.00762454	Down	WT_control
ENSG00000132821	VSTM2L	V-set and transmembrane domain containing 2 like [Source:HGNC Symbol;Acc:HGNC:16096]	14.6107	-1.97686	0.589458	-3.35369	0.000797411	0.00767371	Down	WT_control
ENSG00000135373	EHF	ETS homologous factor [Source:HGNC Symbol;Acc:HGNC:3246]	19.299	1.56957	0.468278	3.3518	0.000802882	0.00772074	Up	WT_control
ENSG00000175416	CLTB	clathrin light chain B [Source:HGNC Symbol;Acc:HGNC:2091]	3946.32	0.197798	0.0590518	3.34957	0.00080936	0.00777738		WT_control
ENSG00000111799	COL12A1	collagen type XII alpha 1 chain [Source:HGNC Symbol;Acc:HGNC:2188]	2079.14	-0.358183	0.106957	-3.34884	0.000811504	0.00779233		WT_control
ENSG00000164032	H2AZ1	H2A.Z variant histone 1 [Source:HGNC Symbol;Acc:HGNC:4741]	12115.5	-0.364309	0.108942	-3.34406	0.000825624	0.00792095		WT_control
ENSG00000171862	PTEN	phosphatase and tensin homolog [Source:HGNC Symbol;Acc:HGNC:9588]	1446.21	0.254391	0.0760761	3.3439	0.000826097	0.00792095		WT_control
ENSG00000171067	C11orf24	chromosome 11 open reading frame 24 [Source:HGNC Symbol;Acc:HGNC:1174]	738.337	0.340751	0.101922	3.34324	0.000828059	0.00793402		WT_control
ENSG00000110107	PRPF19	pre-mRNA processing factor 19 [Source:HGNC Symbol;Acc:HGNC:17896]	1504.25	-0.241856	0.0723536	-3.3427	0.000829681	0.0079389		WT_control
ENSG00000204856	FAM216A	family with sequence similarity 216 member A [Source:HGNC Symbol;Acc:HGNC:30180]	503.964	-0.371621	0.111175	-3.34267	0.000829769	0.0079389		WT_control
ENSG00000065833	ME1	malic enzyme 1 [Source:HGNC Symbol;Acc:HGNC:6983]	460.871	-0.295906	0.0885305	-3.34242	0.000830515	0.0079403		WT_control
ENSG00000100784	RPS6KA5	ribosomal protein S6 kinase A5 [Source:HGNC Symbol;Acc:HGNC:10434]	59.3231	-0.852607	0.255132	-3.34183	0.000832276	0.00795139	Down	WT_control
ENSG00000113580	NR3C1	nuclear receptor subfamily 3 group C member 1 [Source:HGNC Symbol;Acc:HGNC:7978]	1312.96	0.344881	0.103232	3.34083	0.000835287	0.0079744		WT_control
ENSG00000122862	SRGN	serglycin [Source:HGNC Symbol;Acc:HGNC:9361]	4.38594	4.77069	1.42829	3.34013	0.000837396	0.00798877	Up	WT_control
ENSG00000119403	PHF19	PHD finger protein 19 [Source:HGNC Symbol;Acc:HGNC:24566]	1109.95	-0.358301	0.107309	-3.33897	0.000840908	0.00801649		WT_control
ENSG00000173950	XXYLT1	xyloside xylosyltransferase 1 [Source:HGNC Symbol;Acc:HGNC:26639]	581.419	0.34449	0.103201	3.33805	0.000843676	0.00803709		WT_control
ENSG00000172508	CARNS1	carnosine synthase 1 [Source:HGNC Symbol;Acc:HGNC:29268]	193.265	0.466744	0.139904	3.33618	0.000849375	0.00808556		WT_control
ENSG00000183337	BCOR	BCL6 corepressor [Source:HGNC Symbol;Acc:HGNC:20893]	309.501	0.443773	0.133109	3.33391	0.00085635	0.0081461		WT_control
ENSG00000140416	TPM1	tropomyosin 1 [Source:HGNC Symbol;Acc:HGNC:12010]	9678.23	-0.432977	0.129899	-3.33318	0.000858604	0.00816167		WT_control
ENSG00000086300	SNX10	sorting nexin 10 [Source:HGNC Symbol;Acc:HGNC:14974]	45.6974	-0.954831	0.286575	-3.33187	0.00086265	0.00818419	Down	WT_control
ENSG00000155368	DBI	diazepam binding inhibitor, acyl-CoA binding protein [Source:HGNC Symbol;Acc:HGNC:2690]	8909.3	-0.367998	0.11045	-3.33181	0.000862829	0.00818419		WT_control
ENSG00000165029	ABCA1	ATP binding cassette subfamily A member 1 [Source:HGNC Symbol;Acc:HGNC:29]	167.481	-0.528443	0.158586	-3.33221	0.000861602	0.00818419		WT_control
ENSG00000039560	RAI14	retinoic acid induced 14 [Source:HGNC Symbol;Acc:HGNC:14873]	2992.56	-0.222038	0.066675	-3.33015	0.000867991	0.00822727		WT_control
ENSG00000138835	RGS3	regulator of G protein signaling 3 [Source:HGNC Symbol;Acc:HGNC:9999]	977.354	0.277619	0.0833887	3.32922	0.000870897	0.00824889		WT_control
ENSG00000116478	HDAC1	histone deacetylase 1 [Source:HGNC Symbol;Acc:HGNC:4852]	1067.96	-0.269229	0.0809442	-3.3261	0.000880697	0.00833576		WT_control
ENSG00000136167	LCP1	lymphocyte cytosolic protein 1 [Source:HGNC Symbol;Acc:HGNC:6528]	90.2381	0.908415	0.273138	3.32585	0.000881503	0.00833741	Up	WT_control
ENSG00000139163	ETNK1	ethanolamine kinase 1 [Source:HGNC Symbol;Acc:HGNC:24649]	696.13	-0.286844	0.0862637	-3.3252	0.000883561	0.00835091		WT_control
ENSG00000175063	UBE2C	ubiquitin conjugating enzyme E2 C [Source:HGNC Symbol;Acc:HGNC:15937]	3897.03	-0.376831	0.113359	-3.32423	0.000886615	0.0083738		WT_control
ENSG00000135926	TMBIM1	transmembrane BAX inhibitor motif containing 1 [Source:HGNC Symbol;Acc:HGNC:23410]	1346.07	0.289333	0.0870513	3.3237	0.00088831	0.00838383		WT_control
ENSG00000011638	LDAF1	lipid droplet assembly factor 1 [Source:HGNC Symbol;Acc:HGNC:30136]	564.252	0.32743	0.0985783	3.32152	0.000895274	0.00844352		WT_control
ENSG00000101412	E2F1	E2F transcription factor 1 [Source:HGNC Symbol;Acc:HGNC:3113]	531.637	-0.418781	0.126198	-3.31844	0.000905228	0.00853132		WT_control
ENSG00000168763	CNNM3	cyclin and CBS domain divalent metal cation transport mediator 3 [Source:HGNC Symbol;Acc:HGNC:104]	170.343	-0.518626	0.156346	-3.31718	0.000909321	0.0085638		WT_control
ENSG00000055211	GINM1	glycosylated integral membrane protein 1 [Source:HGNC Symbol;Acc:HGNC:21074]	904.441	0.282412	0.0851734	3.31572	0.000914059	0.0086023		WT_control
ENSG00000109445	ZNF330	zinc finger protein 330 [Source:HGNC Symbol;Acc:HGNC:15462]	565.394	-0.375791	0.113354	-3.31521	0.000915749	0.00860596		WT_control
ENSG00000182185	RAD51B	RAD51 paralog B [Source:HGNC Symbol;Acc:HGNC:9822]	47.7694	-0.886178	0.2673	-3.3153	0.000915459	0.00860596	Down	WT_control
ENSG00000059804	SLC2A3	solute carrier family 2 member 3 [Source:HGNC Symbol;Acc:HGNC:11007]	279.328	0.42312	0.127655	3.31455	0.000917902	0.00862007		WT_control
ENSG00000156587	UBE2L6	ubiquitin conjugating enzyme E2 L6 [Source:HGNC Symbol;Acc:HGNC:12490]	352.344	0.371839	0.112323	3.31045	0.000931458	0.00874117		WT_control
ENSG00000101160	CTSZ	cathepsin Z [Source:HGNC Symbol;Acc:HGNC:2547]	372.012	0.354695	0.107211	3.30838	0.000938361	0.00879971		WT_control
ENSG00000178409	BEND3	BEN domain containing 3 [Source:HGNC Symbol;Acc:HGNC:23040]	63.4665	-0.734599	0.222117	-3.30726	0.000942126	0.00882877	Down	WT_control
ENSG00000116096	SPR	sepiapterin reductase [Source:HGNC Symbol;Acc:HGNC:11257]	601.635	-0.26558	0.0803497	-3.3053	0.000948742	0.00888447		WT_control
ENSG00000137273	FOXF2	forkhead box F2 [Source:HGNC Symbol;Acc:HGNC:3810]	359.191	-0.446545	0.135124	-3.30471	0.000950762	0.00889709		WT_control
ENSG00000134690	CDCA8	cell division cycle associated 8 [Source:HGNC Symbol;Acc:HGNC:14629]	760.751	-0.38686	0.117131	-3.30278	0.000957302	0.00895195		WT_control
ENSG00000148187	MRRF	mitochondrial ribosome recycling factor [Source:HGNC Symbol;Acc:HGNC:7234]	245.35	-0.387503	0.117346	-3.30222	0.00095923	0.00896365		WT_control
ENSG00000186088	GSAP	gamma-secretase activating protein [Source:HGNC Symbol;Acc:HGNC:28042]	134.583	0.507674	0.153751	3.30192	0.000960269	0.00896703		WT_control
ENSG00000130005	GAMT	guanidinoacetate N-methyltransferase [Source:HGNC Symbol;Acc:HGNC:4136]	960.25	0.263348	0.0797698	3.30135	0.000962198	0.0089787		WT_control
ENSG00000151422	FER	FER tyrosine kinase [Source:HGNC Symbol;Acc:HGNC:3655]	342.01	0.398122	0.120613	3.30082	0.000964036	0.00898952		WT_control
ENSG00000059728	MXD1	MAX dimerization protein 1 [Source:HGNC Symbol;Acc:HGNC:6761]	155.137	0.538525	0.163218	3.29943	0.000968821	0.00902142		WT_control
ENSG00000173267	SNCG	synuclein gamma [Source:HGNC Symbol;Acc:HGNC:11141]	64.2064	0.722267	0.2189	3.29952	0.000968488	0.00902142	Up	WT_control
ENSG00000163577	EIF5A2	eukaryotic translation initiation factor 5A2 [Source:HGNC Symbol;Acc:HGNC:3301]	340.579	-0.379584	0.115064	-3.29889	0.000970678	0.00903204		WT_control
ENSG00000176101	SSNA1	SS nuclear autoantigen 1 [Source:HGNC Symbol;Acc:HGNC:11321]	1864.04	-0.306694	0.0929742	-3.2987	0.000971326	0.00903204		WT_control
ENSG00000105737	GRIK5	glutamate ionotropic receptor kainate type subunit 5 [Source:HGNC Symbol;Acc:HGNC:4583]	292.477	0.477307	0.144776	3.29685	0.000977747	0.00908536		WT_control
ENSG00000113070	HBEGF	heparin binding EGF like growth factor [Source:HGNC Symbol;Acc:HGNC:3059]	310.729	0.402695	0.122162	3.29639	0.000979367	0.00908901		WT_control
ENSG00000151327	FAM177A1	family with sequence similarity 177 member A1 [Source:HGNC Symbol;Acc:HGNC:19829]	2085.27	0.222444	0.0674821	3.29635	0.000979514	0.00908901		WT_control
ENSG00000025039	RRAGD	Ras related GTP binding D [Source:HGNC Symbol;Acc:HGNC:19903]	241.6	-0.387175	0.117466	-3.29607	0.000980484	0.00909164		WT_control
ENSG00000164627	KIF6	kinesin family member 6 [Source:HGNC Symbol;Acc:HGNC:21202]	64.9212	-0.774976	0.235219	-3.2947	0.000985278	0.00912969	Down	WT_control
ENSG00000148331	ASB6	ankyrin repeat and SOCS box containing 6 [Source:HGNC Symbol;Acc:HGNC:17181]	300.267	-0.388557	0.11796	-3.29398	0.000987809	0.00914674		WT_control
ENSG00000188636	RTL6	retrotransposon Gag like 6 [Source:HGNC Symbol;Acc:HGNC:13343]	250.432	-0.396726	0.120497	-3.29242	0.000993299	0.00919114		WT_control
ENSG00000140575	IQGAP1	IQ motif containing GTPase activating protein 1 [Source:HGNC Symbol;Acc:HGNC:6110]	2987.04	0.35103	0.106633	3.29193	0.000995026	0.00920069		WT_control
ENSG00000176463	SLCO3A1	solute carrier organic anion transporter family member 3A1 [Source:HGNC Symbol;Acc:HGNC:10952]	350.657	0.504131	0.153253	3.28953	0.00100354	0.00927294		WT_control
ENSG00000169045	HNRNPH1	heterogeneous nuclear ribonucleoprotein H1 [Source:HGNC Symbol;Acc:HGNC:5041]	7186.58	-0.202512	0.0615812	-3.28854	0.00100708	0.00929916		WT_control
ENSG00000181218	H2AC25	H2A clustered histone 25 [Source:HGNC Symbol;Acc:HGNC:20507]	273.967	0.419027	0.12755	3.28521	0.00101907	0.00940331		WT_control
ENSG00000278535	DHRS11	dehydrogenase/reductase 11 [Source:HGNC Symbol;Acc:HGNC:28639]	99.2548	-0.623792	0.189905	-3.28476	0.00102069	0.00941168	Down	WT_control
ENSG00000136279	DBNL	drebrin like [Source:HGNC Symbol;Acc:HGNC:2696]	1280.73	0.260138	0.0792501	3.28249	0.00102894	0.00948113		WT_control
ENSG00000198089	SFI1	SFI1 centrin binding protein [Source:HGNC Symbol;Acc:HGNC:29064]	127.405	-0.54911	0.167326	-3.28167	0.00103193	0.0095021		WT_control
ENSG00000102738	MRPS31	mitochondrial ribosomal protein S31 [Source:HGNC Symbol;Acc:HGNC:16632]	269.362	-0.395681	0.120606	-3.28077	0.00103524	0.00952593		WT_control
ENSG00000136830	NIBAN2	niban apoptosis regulator 2 [Source:HGNC Symbol;Acc:HGNC:25282]	2818.27	0.381485	0.116314	3.2798	0.00103882	0.00955225		WT_control
ENSG00000197380	DACT3	dishevelled binding antagonist of beta catenin 3 [Source:HGNC Symbol;Acc:HGNC:30745]	5.21365	3.05462	0.93168	3.27862	0.00104316	0.00958546	Up	WT_control
ENSG00000136859	ANGPTL2	angiopoietin like 2 [Source:HGNC Symbol;Acc:HGNC:490]	186.382	-0.501644	0.153017	-3.27836	0.00104412	0.00958768		WT_control
ENSG00000117593	DARS2	aspartyl-tRNA synthetase 2, mitochondrial [Source:HGNC Symbol;Acc:HGNC:25538]	194.204	-0.407823	0.124423	-3.27771	0.00104653	0.0096031		WT_control
ENSG00000104765	BNIP3L	BCL2 interacting protein 3 like [Source:HGNC Symbol;Acc:HGNC:1085]	4100.58	0.30967	0.0944998	3.27694	0.0010494	0.00962278		WT_control
ENSG00000023318	ERP44	endoplasmic reticulum protein 44 [Source:HGNC Symbol;Acc:HGNC:18311]	983.664	0.239912	0.0732801	3.2739	0.00106075	0.00972011		WT_control
ENSG00000142599	RERE	arginine-glutamic acid dipeptide repeats [Source:HGNC Symbol;Acc:HGNC:9965]	828.205	-0.274828	0.083973	-3.27282	0.00106482	0.00975063		WT_control
ENSG00000185860	CCDC190	coiled-coil domain containing 190 [Source:HGNC Symbol;Acc:HGNC:28736]	62.4228	-0.743714	0.227456	-3.2697	0.0010766	0.00985171	Down	WT_control
ENSG00000241839	PLEKHO2	pleckstrin homology domain containing O2 [Source:HGNC Symbol;Acc:HGNC:30026]	317.011	0.395816	0.121086	3.26889	0.00107971	0.00987333		WT_control
ENSG00000081923	ATP8B1	ATPase phospholipid transporting 8B1 [Source:HGNC Symbol;Acc:HGNC:3706]	1072.6	-0.258346	0.0790851	-3.26668	0.00108816	0.00994372		WT_control
ENSG00000277972	CISD3	CDGSH iron sulfur domain 3 [Source:HGNC Symbol;Acc:HGNC:27578]	1214.04	-0.205063	0.0627934	-3.26568	0.00109201	0.00997205		WT_control
ENSG00000107338	SHB	SH2 domain containing adaptor protein B [Source:HGNC Symbol;Acc:HGNC:10838]	793.758	0.359672	0.110162	3.26494	0.00109486	0.00998829		WT_control
ENSG00000131378	RFTN1	raftlin, lipid raft linker 1 [Source:HGNC Symbol;Acc:HGNC:30278]	71.9591	0.756147	0.231618	3.26463	0.00109606	0.00998829	Up	WT_control
ENSG00000165689	ENTR1	endosome associated trafficking regulator 1 [Source:HGNC Symbol;Acc:HGNC:10667]	1074.85	-0.266091	0.081507	-3.26464	0.00109603	0.00998829		WT_control
ENSG00000145687	SSBP2	single stranded DNA binding protein 2 [Source:HGNC Symbol;Acc:HGNC:15831]	335.503	0.412942	0.126506	3.26422	0.00109765	0.00999595		WT_control
ENSG00000184261	KCNK12	potassium two pore domain channel subfamily K member 12 [Source:HGNC Symbol;Acc:HGNC:6274]	20.4113	-1.34665	0.412666	-3.26329	0.00110125	0.0100218	Down	WT_control
ENSG00000182512	GLRX5	glutaredoxin 5 [Source:HGNC Symbol;Acc:HGNC:20134]	1439.65	-0.286684	0.0879341	-3.26022	0.00111327	0.0101242		WT_control
ENSG00000134987	WDR36	WD repeat domain 36 [Source:HGNC Symbol;Acc:HGNC:30696]	433.45	-0.368826	0.113142	-3.25985	0.00111471	0.0101304		WT_control
ENSG00000198682	PAPSS2	3'-phosphoadenosine 5'-phosphosulfate synthase 2 [Source:HGNC Symbol;Acc:HGNC:8604]	3932.66	-0.216138	0.0663155	-3.25925	0.00111709	0.0101451		WT_control
ENSG00000129824	RPS4Y1	ribosomal protein S4 Y-linked 1 [Source:HGNC Symbol;Acc:HGNC:10425]	5523.61	-0.291428	0.0894397	-3.25837	0.00112053	0.0101693		WT_control
ENSG00000129946	SHC2	SHC adaptor protein 2 [Source:HGNC Symbol;Acc:HGNC:29869]	216.364	0.476898	0.146461	3.25613	0.0011294	0.0102428		WT_control
ENSG00000115685	PPP1R7	protein phosphatase 1 regulatory subunit 7 [Source:HGNC Symbol;Acc:HGNC:9295]	1077.08	0.24839	0.0762943	3.25568	0.0011312	0.0102521		WT_control
ENSG00000187210	GCNT1	glucosaminyl (N-acetyl) transferase 1 [Source:HGNC Symbol;Acc:HGNC:4203]	54.7142	0.75226	0.231162	3.25426	0.0011369	0.0102967	Up	WT_control
ENSG00000063761	ADCK1	aarF domain containing kinase 1 [Source:HGNC Symbol;Acc:HGNC:19038]	56.8481	-0.930892	0.28611	-3.25362	0.00113945	0.0103127	Down	WT_control
ENSG00000073169	SELENOO	selenoprotein O [Source:HGNC Symbol;Acc:HGNC:30395]	376.039	-0.31064	0.095488	-3.25319	0.00114117	0.0103213		WT_control
ENSG00000124209	RAB22A	RAB22A, member RAS oncogene family [Source:HGNC Symbol;Acc:HGNC:9764]	813.113	0.290945	0.0894488	3.25264	0.00114336	0.010334		WT_control
ENSG00000163006	CCDC138	coiled-coil domain containing 138 [Source:HGNC Symbol;Acc:HGNC:26531]	73.5735	-0.707568	0.217565	-3.25221	0.0011451	0.0103426	Down	WT_control
ENSG00000267534	S1PR2	sphingosine-1-phosphate receptor 2 [Source:HGNC Symbol;Acc:HGNC:3169]	142.167	0.569477	0.175121	3.25191	0.00114631	0.0103465		WT_control
ENSG00000108641	B9D1	B9 domain containing 1 [Source:HGNC Symbol;Acc:HGNC:24123]	373.386	-0.368468	0.113348	-3.25077	0.00115094	0.0103812		WT_control
ENSG00000164253	WDR41	WD repeat domain 41 [Source:HGNC Symbol;Acc:HGNC:25601]	295.077	0.418494	0.128759	3.2502	0.00115322	0.0103947		WT_control
ENSG00000150456	EEF1AKMT1	EEF1A lysine methyltransferase 1 [Source:HGNC Symbol;Acc:HGNC:27351]	147.775	-0.500188	0.153935	-3.24935	0.00115667	0.0104187		WT_control
ENSG00000135093	USP30	ubiquitin specific peptidase 30 [Source:HGNC Symbol;Acc:HGNC:20065]	158.934	-0.491457	0.151282	-3.24862	0.00115964	0.0104384		WT_control
ENSG00000183741	CBX6	chromobox 6 [Source:HGNC Symbol;Acc:HGNC:1556]	4700.05	0.255385	0.0786297	3.24795	0.00116239	0.010456		WT_control
ENSG00000099204	ABLIM1	actin binding LIM protein 1 [Source:HGNC Symbol;Acc:HGNC:78]	449.567	0.462769	0.1425	3.2475	0.00116424	0.0104636		WT_control
ENSG00000115310	RTN4	reticulon 4 [Source:HGNC Symbol;Acc:HGNC:14085]	16383	0.225193	0.0693466	3.24736	0.00116482	0.0104636		WT_control
ENSG00000164080	RAD54L2	RAD54 like 2 [Source:HGNC Symbol;Acc:HGNC:29123]	398.22	0.3852	0.118768	3.24329	0.00118157	0.0106069		WT_control
ENSG00000169919	GUSB	glucuronidase beta [Source:HGNC Symbol;Acc:HGNC:4696]	603.245	-0.300274	0.0925984	-3.24275	0.00118381	0.0106198		WT_control
ENSG00000128829	EIF2AK4	eukaryotic translation initiation factor 2 alpha kinase 4 [Source:HGNC Symbol;Acc:HGNC:19687]	883.765	0.3782	0.116678	3.24141	0.0011894	0.0106627		WT_control
ENSG00000138772	ANXA3	annexin A3 [Source:HGNC Symbol;Acc:HGNC:541]	3843.54	-0.276333	0.0853084	-3.23923	0.00119854	0.0107374		WT_control
ENSG00000158516	CPA2	carboxypeptidase A2 [Source:HGNC Symbol;Acc:HGNC:2297]	4.13639	-3.49394	1.07923	-3.23745	0.00120601	0.010797	Down	WT_control
ENSG00000271605	MILR1	mast cell immunoglobulin like receptor 1 [Source:HGNC Symbol;Acc:HGNC:27570]	29.2942	1.02942	0.318024	3.23691	0.00120831	0.0108103	Up	WT_control
ENSG00000102897	LYRM1	LYR motif containing 1 [Source:HGNC Symbol;Acc:HGNC:25074]	415.185	-0.329894	0.102017	-3.23373	0.00122187	0.0109241		WT_control
ENSG00000189171	S100A13	S100 calcium binding protein A13 [Source:HGNC Symbol;Acc:HGNC:10490]	1982.13	0.209559	0.0648091	3.23348	0.00122292	0.0109262		WT_control
ENSG00000089472	HEPH	hephaestin [Source:HGNC Symbol;Acc:HGNC:4866]	83.2243	0.696831	0.215533	3.23306	0.00122472	0.0109349	Up	WT_control
ENSG00000142627	EPHA2	EPH receptor A2 [Source:HGNC Symbol;Acc:HGNC:3386]	3846.55	0.364704	0.112822	3.23256	0.00122687	0.0109467		WT_control
ENSG00000147592	LACTB2	lactamase beta 2 [Source:HGNC Symbol;Acc:HGNC:18512]	551.243	-0.326126	0.100901	-3.23213	0.0012287	0.0109556		WT_control
ENSG00000108828	VAT1	vesicle amine transport 1 [Source:HGNC Symbol;Acc:HGNC:16919]	2691.47	0.225912	0.0699118	3.23138	0.00123194	0.0109772		WT_control
ENSG00000102802	MEDAG	mesenteric estrogen dependent adipogenesis [Source:HGNC Symbol;Acc:HGNC:25926]	4.5962	2.87167	0.889226	3.22941	0.00124047	0.0110234	Up	WT_control
ENSG00000119669	IRF2BPL	interferon regulatory factor 2 binding protein like [Source:HGNC Symbol;Acc:HGNC:14282]	1517.18	-0.32125	0.0994745	-3.22947	0.00124019	0.0110234		WT_control
ENSG00000171320	ESCO2	establishment of sister chromatid cohesion N-acetyltransferase 2 [Source:HGNC Symbol;Acc:HGNC:27230]	239.85	-0.441705	0.136757	-3.22985	0.00123853	0.0110234		WT_control
ENSG00000230989	HSBP1	heat shock factor binding protein 1 [Source:HGNC Symbol;Acc:HGNC:5203]	2688.31	-0.172823	0.0535142	-3.22947	0.00124021	0.0110234		WT_control
ENSG00000198585	NUDT16	nudix hydrolase 16 [Source:HGNC Symbol;Acc:HGNC:26442]	388.718	-0.358573	0.111049	-3.22898	0.00124233	0.0110326		WT_control
ENSG00000124831	LRRFIP1	LRR binding FLII interacting protein 1 [Source:HGNC Symbol;Acc:HGNC:6702]	2959.95	-0.308018	0.0954294	-3.2277	0.00124789	0.0110745		WT_control
ENSG00000180767	CHST13	carbohydrate sulfotransferase 13 [Source:HGNC Symbol;Acc:HGNC:21755]	51.0711	0.849915	0.263399	3.22672	0.00125218	0.0111051	Up	WT_control
ENSG00000119004	CYP20A1	cytochrome P450 family 20 subfamily A member 1 [Source:HGNC Symbol;Acc:HGNC:20576]	1001.67	0.247074	0.0765785	3.22642	0.00125349	0.0111093		WT_control
ENSG00000111110	PPM1H	protein phosphatase, Mg2+/Mn2+ dependent 1H [Source:HGNC Symbol;Acc:HGNC:18583]	190.369	-0.481188	0.149177	-3.22562	0.00125698	0.0111328		WT_control
ENSG00000120708	TGFBI	transforming growth factor beta induced [Source:HGNC Symbol;Acc:HGNC:11771]	18685.2	0.274117	0.0849932	3.22517	0.00125899	0.0111431		WT_control
ENSG00000068971	PPP2R5B	protein phosphatase 2 regulatory subunit B'beta [Source:HGNC Symbol;Acc:HGNC:9310]	143.852	0.527044	0.163498	3.22355	0.00126611	0.0111986		WT_control
ENSG00000133142	TCEAL4	transcription elongation factor A like 4 [Source:HGNC Symbol;Acc:HGNC:26121]	2153.3	0.212005	0.0657981	3.22206	0.00127273	0.0112497		WT_control
ENSG00000185909	KLHDC8B	kelch domain containing 8B [Source:HGNC Symbol;Acc:HGNC:28557]	408.18	-0.338107	0.104996	-3.22019	0.00128108	0.0113159		WT_control
ENSG00000120738	EGR1	early growth response 1 [Source:HGNC Symbol;Acc:HGNC:3238]	1733.98	0.587955	0.18263	3.21938	0.0012847	0.0113403	Up	WT_control
ENSG00000170365	SMAD1	SMAD family member 1 [Source:HGNC Symbol;Acc:HGNC:6767]	332.133	-0.359966	0.111911	-3.21653	0.00129751	0.0114458		WT_control
ENSG00000167645	YIF1B	Yip1 interacting factor homolog B, membrane trafficking protein [Source:HGNC Symbol;Acc:HGNC:30511]	652.338	0.309493	0.0962503	3.2155	0.00130217	0.0114793		WT_control
ENSG00000069974	RAB27A	RAB27A, member RAS oncogene family [Source:HGNC Symbol;Acc:HGNC:9766]	600.701	-0.294172	0.0915218	-3.21423	0.00130794	0.0115224		WT_control
ENSG00000173068	BNC2	basonuclin zinc finger protein 2 [Source:HGNC Symbol;Acc:HGNC:30988]	739.544	0.365069	0.113591	3.21388	0.00130954	0.0115288		WT_control
ENSG00000156709	AIFM1	apoptosis inducing factor mitochondria associated 1 [Source:HGNC Symbol;Acc:HGNC:8768]	559.278	-0.291982	0.0908607	-3.21351	0.00131123	0.0115361		WT_control
ENSG00000163827	LRRC2	leucine rich repeat containing 2 [Source:HGNC Symbol;Acc:HGNC:14676]	515.347	-0.40346	0.125593	-3.21243	0.00131616	0.0115705		WT_control
ENSG00000164236	ANKRD33B	ankyrin repeat domain 33B [Source:HGNC Symbol;Acc:HGNC:35240]	57.0986	-0.839698	0.261403	-3.21227	0.0013169	0.0115705	Down	WT_control
ENSG00000007372	PAX6	paired box 6 [Source:HGNC Symbol;Acc:HGNC:8620]	246.696	-0.446287	0.138968	-3.21143	0.00132075	0.0115967		WT_control
ENSG00000166482	MFAP4	microfibril associated protein 4 [Source:HGNC Symbol;Acc:HGNC:7035]	39.1314	1.22114	0.380303	3.21095	0.00132295	0.0116082	Up	WT_control
ENSG00000173846	PLK3	polo like kinase 3 [Source:HGNC Symbol;Acc:HGNC:2154]	200.812	0.539179	0.167935	3.21064	0.00132441	0.0116134		WT_control
ENSG00000116016	EPAS1	endothelial PAS domain protein 1 [Source:HGNC Symbol;Acc:HGNC:3374]	576.064	0.336473	0.104812	3.21026	0.00132615	0.0116209		WT_control
ENSG00000156113	KCNMA1	potassium calcium-activated channel subfamily M alpha 1 [Source:HGNC Symbol;Acc:HGNC:6284]	633.702	-0.379618	0.118422	-3.20563	0.00134766	0.0117938		WT_control
ENSG00000196776	CD47	CD47 molecule [Source:HGNC Symbol;Acc:HGNC:1682]	1096.66	0.267675	0.0834973	3.2058	0.00134689	0.0117938		WT_control
ENSG00000167969	ECI1	enoyl-CoA delta isomerase 1 [Source:HGNC Symbol;Acc:HGNC:2703]	899.077	-0.309589	0.0965925	-3.20511	0.00135012	0.0118075		WT_control
ENSG00000102466	FGF14	fibroblast growth factor 14 [Source:HGNC Symbol;Acc:HGNC:3671]	24.9208	1.23528	0.385491	3.20443	0.00135332	0.0118277	Up	WT_control
ENSG00000160703	NLRX1	NLR family member X1 [Source:HGNC Symbol;Acc:HGNC:29890]	173.311	0.45812	0.143094	3.20153	0.001367	0.0119394		WT_control
ENSG00000196975	ANXA4	annexin A4 [Source:HGNC Symbol;Acc:HGNC:542]	1529.11	0.330458	0.103252	3.20048	0.00137197	0.0119749		WT_control
ENSG00000146731	CCT6A	chaperonin containing TCP1 subunit 6A [Source:HGNC Symbol;Acc:HGNC:1620]	4156.53	-0.237988	0.0743808	-3.19958	0.00137626	0.0120044		WT_control
ENSG00000123240	OPTN	optineurin [Source:HGNC Symbol;Acc:HGNC:17142]	2891.58	0.217508	0.0679885	3.19919	0.00137816	0.012013		WT_control
ENSG00000130309	COLGALT1	collagen beta(1-O)galactosyltransferase 1 [Source:HGNC Symbol;Acc:HGNC:26182]	2136.58	0.183034	0.0572263	3.19843	0.00138178	0.0120367		WT_control
ENSG00000204209	DAXX	death domain associated protein [Source:HGNC Symbol;Acc:HGNC:2681]	946.821	0.281433	0.0880176	3.19746	0.00138644	0.0120693		WT_control
ENSG00000171724	VAT1L	vesicle amine transport 1 like [Source:HGNC Symbol;Acc:HGNC:29315]	11.0104	1.82498	0.570915	3.19659	0.00139063	0.0120978	Up	WT_control
ENSG00000170348	TMED10	transmembrane p24 trafficking protein 10 [Source:HGNC Symbol;Acc:HGNC:16998]	2599.86	0.202341	0.063356	3.19372	0.00140454	0.0122109		WT_control
ENSG00000183496	MEX3B	mex-3 RNA binding family member B [Source:HGNC Symbol;Acc:HGNC:25297]	178.414	-0.559803	0.175328	-3.1929	0.00140853	0.0122375		WT_control
ENSG00000144320	LNPK	lunapark, ER junction formation factor [Source:HGNC Symbol;Acc:HGNC:21610]	589.054	0.334926	0.104935	3.19175	0.00141413	0.0122781		WT_control
ENSG00000103356	EARS2	glutamyl-tRNA synthetase 2, mitochondrial [Source:HGNC Symbol;Acc:HGNC:29419]	250.269	-0.369512	0.115882	-3.1887	0.00142914	0.012384		WT_control
ENSG00000125648	SLC25A23	solute carrier family 25 member 23 [Source:HGNC Symbol;Acc:HGNC:19375]	642.947	0.265637	0.0833039	3.18877	0.00142878	0.012384		WT_control
ENSG00000128595	CALU	calumenin [Source:HGNC Symbol;Acc:HGNC:1458]	6958.73	0.346965	0.108809	3.18874	0.00142892	0.012384		WT_control
ENSG00000177125	ZBTB34	zinc finger and BTB domain containing 34 [Source:HGNC Symbol;Acc:HGNC:31446]	148.453	0.491166	0.154145	3.1864	0.00144057	0.0124749		WT_control
ENSG00000007080	CCDC124	coiled-coil domain containing 124 [Source:HGNC Symbol;Acc:HGNC:25171]	1425.84	-0.201548	0.0632971	-3.18416	0.00145175	0.0125635		WT_control
ENSG00000183172	SMDT1	single-pass membrane protein with aspartate rich tail 1 [Source:HGNC Symbol;Acc:HGNC:25055]	1204.02	0.310568	0.0975642	3.18321	0.00145651	0.0125964		WT_control
ENSG00000037042	TUBG2	tubulin gamma 2 [Source:HGNC Symbol;Acc:HGNC:12419]	124.062	0.542827	0.170687	3.18024	0.00147153	0.0127014		WT_control
ENSG00000103994	ZNF106	zinc finger protein 106 [Source:HGNC Symbol;Acc:HGNC:12886]	2444.22	-0.412694	0.129762	-3.1804	0.00147071	0.0127014		WT_control
ENSG00000109881	CCDC34	coiled-coil domain containing 34 [Source:HGNC Symbol;Acc:HGNC:25079]	350.918	-0.377968	0.118841	-3.18047	0.00147038	0.0127014		WT_control
ENSG00000145979	TBC1D7	TBC1 domain family member 7 [Source:HGNC Symbol;Acc:HGNC:21066]	645.087	-0.318	0.100014	-3.17956	0.001475	0.012721		WT_control
ENSG00000170312	CDK1	cyclin dependent kinase 1 [Source:HGNC Symbol;Acc:HGNC:1722]	1084.4	-0.33006	0.103811	-3.17942	0.00147572	0.012721		WT_control
ENSG00000048471	SNX29	sorting nexin 29 [Source:HGNC Symbol;Acc:HGNC:30542]	178.205	0.430061	0.135275	3.17915	0.00147707	0.0127243		WT_control
ENSG00000197747	S100A10	S100 calcium binding protein A10 [Source:HGNC Symbol;Acc:HGNC:10487]	4566.21	0.369332	0.116203	3.17834	0.00148121	0.0127517		WT_control
ENSG00000152749	GPR180	G protein-coupled receptor 180 [Source:HGNC Symbol;Acc:HGNC:28899]	376.584	0.438812	0.138098	3.17755	0.00148527	0.0127762		WT_control
ENSG00000168000	BSCL2	BSCL2 lipid droplet biogenesis associated, seipin [Source:HGNC Symbol;Acc:HGNC:15832]	4.94355	-3.83995	1.20852	-3.17741	0.00148599	0.0127762	Down	WT_control
ENSG00000068650	ATP11A	ATPase phospholipid transporting 11A [Source:HGNC Symbol;Acc:HGNC:13552]	504.153	0.301315	0.0948626	3.17633	0.0014915	0.0128153		WT_control
ENSG00000243566	UPK3B	uroplakin 3B [Source:HGNC Symbol;Acc:HGNC:21444]	308.082	-0.496263	0.156315	-3.17477	0.00149953	0.0128759		WT_control
ENSG00000185818	NAT8L	N-acetyltransferase 8 like [Source:HGNC Symbol;Acc:HGNC:26742]	336.413	-0.423569	0.133485	-3.17316	0.00150789	0.0129393		WT_control
ENSG00000071994	PDCD2	programmed cell death 2 [Source:HGNC Symbol;Acc:HGNC:8762]	1170.17	-0.252653	0.0796565	-3.17178	0.00151509	0.0129927		WT_control
ENSG00000044574	HSPA5	heat shock protein family A (Hsp70) member 5 [Source:HGNC Symbol;Acc:HGNC:5238]	6378.88	0.182714	0.0576137	3.17136	0.00151727	0.0130029		WT_control
ENSG00000041982	TNC	tenascin C [Source:HGNC Symbol;Acc:HGNC:5318]	56.3022	0.936909	0.295496	3.17063	0.00152109	0.0130272	Up	WT_control
ENSG00000149177	PTPRJ	protein tyrosine phosphatase receptor type J [Source:HGNC Symbol;Acc:HGNC:9673]	810.233	-0.30806	0.0972059	-3.16915	0.00152884	0.0130852		WT_control
ENSG00000106066	CPVL	carboxypeptidase vitellogenic like [Source:HGNC Symbol;Acc:HGNC:14399]	284.212	-0.418567	0.132097	-3.16864	0.00153155	0.0130998		WT_control
ENSG00000140526	ABHD2	abhydrolase domain containing 2, acylglycerol lipase [Source:HGNC Symbol;Acc:HGNC:18717]	701.493	-0.342234	0.108028	-3.16802	0.00153481	0.0131108		WT_control
ENSG00000148158	SNX30	sorting nexin family member 30 [Source:HGNC Symbol;Acc:HGNC:23685]	182.958	0.447515	0.141254	3.16816	0.00153409	0.0131108		WT_control
ENSG00000276043	UHRF1	ubiquitin like with PHD and ring finger domains 1 [Source:HGNC Symbol;Acc:HGNC:12556]	495.973	-0.440553	0.139107	-3.167	0.0015402	0.0131483		WT_control
ENSG00000138639	ARHGAP24	Rho GTPase activating protein 24 [Source:HGNC Symbol;Acc:HGNC:25361]	8.69861	-2.6192	0.827086	-3.16678	0.00154134	0.0131496	Down	WT_control
ENSG00000182180	MRPS16	mitochondrial ribosomal protein S16 [Source:HGNC Symbol;Acc:HGNC:14048]	1892	-0.221017	0.0698032	-3.16629	0.00154394	0.0131633		WT_control
ENSG00000065923	SLC9A7	solute carrier family 9 member A7 [Source:HGNC Symbol;Acc:HGNC:17123]	344.772	-0.381612	0.120627	-3.16357	0.00155845	0.0132784		WT_control
ENSG00000143013	LMO4	LIM domain only 4 [Source:HGNC Symbol;Acc:HGNC:6644]	1404.9	-0.330177	0.104421	-3.16197	0.00156703	0.0133344		WT_control
ENSG00000144645	OSBPL10	oxysterol binding protein like 10 [Source:HGNC Symbol;Acc:HGNC:16395]	218.551	0.420836	0.13309	3.16204	0.0015667	0.0133344		WT_control
ENSG00000187522	HSPA14	heat shock protein family A (Hsp70) member 14 [Source:HGNC Symbol;Acc:HGNC:29526]	139.348	-0.488602	0.154586	-3.16071	0.00157383	0.0133836		WT_control
ENSG00000172731	LRRC20	leucine rich repeat containing 20 [Source:HGNC Symbol;Acc:HGNC:23421]	140.817	-0.489695	0.154946	-3.16042	0.00157539	0.0133883		WT_control
ENSG00000070367	EXOC5	exocyst complex component 5 [Source:HGNC Symbol;Acc:HGNC:10696]	944.072	0.350314	0.110879	3.15942	0.00158083	0.0134259		WT_control
ENSG00000103363	ELOB	elongin B [Source:HGNC Symbol;Acc:HGNC:11619]	7864.44	0.200598	0.0635232	3.15787	0.00158924	0.0134887		WT_control
ENSG00000090006	LTBP4	latent transforming growth factor beta binding protein 4 [Source:HGNC Symbol;Acc:HGNC:6717]	493.9	0.350853	0.111162	3.15624	0.00159819	0.0135559		WT_control
ENSG00000116791	CRYZ	crystallin zeta [Source:HGNC Symbol;Acc:HGNC:2419]	340.753	0.406197	0.128715	3.15578	0.00160071	0.0135686		WT_control
ENSG00000122218	COPA	COPI coat complex subunit alpha [Source:HGNC Symbol;Acc:HGNC:2230]	2336.66	0.255392	0.0809603	3.15454	0.00160752	0.0136176		WT_control
ENSG00000237765	FAM200B	family with sequence similarity 200 member B [Source:HGNC Symbol;Acc:HGNC:27740]	690.376	-0.303844	0.0964053	-3.15174	0.00162301	0.0137401		WT_control
ENSG00000126457	PRMT1	protein arginine methyltransferase 1 [Source:HGNC Symbol;Acc:HGNC:5187]	2040.02	-0.248535	0.0788907	-3.15038	0.00163061	0.0137955		WT_control
ENSG00000101850	GPR143	G protein-coupled receptor 143 [Source:HGNC Symbol;Acc:HGNC:20145]	738.467	-0.265749	0.0843743	-3.14964	0.0016347	0.0138213		WT_control
ENSG00000104763	ASAH1	N-acylsphingosine amidohydrolase 1 [Source:HGNC Symbol;Acc:HGNC:735]	994.199	0.286873	0.0911699	3.14658	0.00165191	0.0139568		WT_control
ENSG00000196730	DAPK1	death associated protein kinase 1 [Source:HGNC Symbol;Acc:HGNC:2674]	569.199	-0.424038	0.134768	-3.14642	0.00165283	0.0139568		WT_control
ENSG00000108010	GLRX3	glutaredoxin 3 [Source:HGNC Symbol;Acc:HGNC:15987]	1727.58	-0.249879	0.0794579	-3.1448	0.00166199	0.0140251		WT_control
ENSG00000106789	CORO2A	coronin 2A [Source:HGNC Symbol;Acc:HGNC:2255]	217.279	-0.446692	0.142054	-3.14451	0.00166362	0.01403		WT_control
ENSG00000247626	MARS2	methionyl-tRNA synthetase 2, mitochondrial [Source:HGNC Symbol;Acc:HGNC:25133]	148.901	-0.448908	0.142768	-3.14433	0.00166469	0.0140301		WT_control
ENSG00000088854	DNAAF9	dynein axonemal assembly factor 9 [Source:HGNC Symbol;Acc:HGNC:17721]	263.265	0.41109	0.130819	3.14243	0.00167551	0.0141123		WT_control
ENSG00000135636	DYSF	dysferlin [Source:HGNC Symbol;Acc:HGNC:3097]	597.088	0.418242	0.133144	3.14128	0.00168213	0.01415		WT_control
ENSG00000162512	SDC3	syndecan 3 [Source:HGNC Symbol;Acc:HGNC:10660]	790.174	0.342352	0.108984	3.14129	0.00168203	0.01415		WT_control
ENSG00000129354	AP1M2	adaptor related protein complex 1 subunit mu 2 [Source:HGNC Symbol;Acc:HGNC:558]	2017.66	-0.227906	0.0725595	-3.14096	0.00168395	0.0141563		WT_control
ENSG00000187800	PEAR1	platelet endothelial aggregation receptor 1 [Source:HGNC Symbol;Acc:HGNC:33631]	84.308	0.604795	0.192587	3.14037	0.00168734	0.0141758	Up	WT_control
ENSG00000120837	NFYB	nuclear transcription factor Y subunit beta [Source:HGNC Symbol;Acc:HGNC:7805]	549.962	-0.397176	0.126504	-3.13963	0.00169161	0.0142026		WT_control
ENSG00000169813	HNRNPF	heterogeneous nuclear ribonucleoprotein F [Source:HGNC Symbol;Acc:HGNC:5039]	3920.34	-0.196685	0.0626717	-3.13835	0.00169904	0.014256		WT_control
ENSG00000133135	RNF128	ring finger protein 128 [Source:HGNC Symbol;Acc:HGNC:21153]	138.186	-0.471024	0.15017	-3.1366	0.00170921	0.0143323		WT_control
ENSG00000139597	N4BP2L1	NEDD4 binding protein 2 like 1 [Source:HGNC Symbol;Acc:HGNC:25037]	69.8748	-0.711186	0.227173	-3.1306	0.00174451	0.0146183	Down	WT_control
ENSG00000152518	ZFP36L2	ZFP36 ring finger protein like 2 [Source:HGNC Symbol;Acc:HGNC:1108]	1022.92	-0.273082	0.0872378	-3.13032	0.00174615	0.0146183		WT_control
ENSG00000171793	CTPS1	CTP synthase 1 [Source:HGNC Symbol;Acc:HGNC:2519]	417.361	-0.36744	0.117384	-3.13024	0.00174664	0.0146183		WT_control
ENSG00000006453	BAIAP2L1	BAR/IMD domain containing adaptor protein 2 like 1 [Source:HGNC Symbol;Acc:HGNC:21649]	251.382	0.374318	0.119625	3.1291	0.00175344	0.0146659		WT_control
ENSG00000106591	MRPL32	mitochondrial ribosomal protein L32 [Source:HGNC Symbol;Acc:HGNC:14035]	496.787	-0.533853	0.170765	-3.12625	0.0017705	0.0147899		WT_control
ENSG00000107672	NSMCE4A	NSE4 homolog A, SMC5-SMC6 complex component [Source:HGNC Symbol;Acc:HGNC:25935]	329.928	-0.496598	0.158842	-3.12637	0.0017698	0.0147899		WT_control
ENSG00000105939	ZC3HAV1	zinc finger CCCH-type containing, antiviral 1 [Source:HGNC Symbol;Acc:HGNC:23721]	862.485	0.261661	0.0837502	3.1243	0.00178229	0.014879		WT_control
ENSG00000131089	ARHGEF9	Cdc42 guanine nucleotide exchange factor 9 [Source:HGNC Symbol;Acc:HGNC:14561]	159.976	0.46862	0.150033	3.12344	0.00178751	0.0149132		WT_control
ENSG00000172340	SUCLG2	succinate-CoA ligase GDP-forming subunit beta [Source:HGNC Symbol;Acc:HGNC:11450]	1552.16	-0.198752	0.063657	-3.12224	0.00179483	0.0149648		WT_control
ENSG00000182749	PAQR7	progestin and adipoQ receptor family member 7 [Source:HGNC Symbol;Acc:HGNC:23146]	238.746	0.467081	0.149671	3.12073	0.00180406	0.0150323		WT_control
ENSG00000184678	H2BC21	H2B clustered histone 21 [Source:HGNC Symbol;Acc:HGNC:4760]	50.7848	0.75768	0.242809	3.12047	0.00180561	0.0150357	Up	WT_control
ENSG00000123595	RAB9A	RAB9A, member RAS oncogene family [Source:HGNC Symbol;Acc:HGNC:9792]	597.592	-0.382871	0.122766	-3.1187	0.00181649	0.0151169		WT_control
ENSG00000182272	B4GALNT4	beta-1,4-N-acetyl-galactosaminyltransferase 4 [Source:HGNC Symbol;Acc:HGNC:26315]	277.2	0.427004	0.13693	3.11842	0.00181826	0.0151221		WT_control
ENSG00000184486	POU3F2	POU class 3 homeobox 2 [Source:HGNC Symbol;Acc:HGNC:9215]	234.645	0.454333	0.145786	3.11644	0.00183046	0.0152044		WT_control
ENSG00000204264	PSMB8	proteasome 20S subunit beta 8 [Source:HGNC Symbol;Acc:HGNC:9545]	809.263	-0.288749	0.0926514	-3.11651	0.00183006	0.0152044		WT_control
ENSG00000006831	ADIPOR2	adiponectin receptor 2 [Source:HGNC Symbol;Acc:HGNC:24041]	764.767	-0.272704	0.0875272	-3.11565	0.0018354	0.0152263		WT_control
ENSG00000136098	NEK3	NIMA related kinase 3 [Source:HGNC Symbol;Acc:HGNC:7746]	18.6773	1.38892	0.445768	3.11579	0.00183452	0.0152263	Up	WT_control
ENSG00000114023	FAM162A	family with sequence similarity 162 member A [Source:HGNC Symbol;Acc:HGNC:17865]	1835.43	0.42469	0.13634	3.11494	0.00183985	0.0152537		WT_control
ENSG00000183454	GRIN2A	glutamate ionotropic receptor NMDA type subunit 2A [Source:HGNC Symbol;Acc:HGNC:4585]	52.5047	-0.97629	0.31361	-3.11307	0.00185153	0.0153409	Down	WT_control
ENSG00000135269	TES	testin LIM domain protein [Source:HGNC Symbol;Acc:HGNC:14620]	2134.61	0.218521	0.0703147	3.10776	0.0018851	0.0156093		WT_control
ENSG00000025772	TOMM34	translocase of outer mitochondrial membrane 34 [Source:HGNC Symbol;Acc:HGNC:15746]	1275.46	-0.234305	0.0754124	-3.10698	0.00189011	0.0156409		WT_control
ENSG00000173681	BCLAF3	BCLAF1 and THRAP3 family member 3 [Source:HGNC Symbol;Acc:HGNC:27413]	186.389	0.445547	0.143451	3.1059	0.00189698	0.0156782		WT_control
ENSG00000240065	PSMB9	proteasome 20S subunit beta 9 [Source:HGNC Symbol;Acc:HGNC:9546]	192.978	-0.433963	0.139721	-3.10592	0.00189688	0.0156782		WT_control
ENSG00000109586	GALNT7	polypeptide N-acetylgalactosaminyltransferase 7 [Source:HGNC Symbol;Acc:HGNC:4129]	551.006	-0.32033	0.103155	-3.10532	0.00190072	0.0156994		WT_control
ENSG00000144843	ADPRH	ADP-ribosylarginine hydrolase [Source:HGNC Symbol;Acc:HGNC:269]	105.699	-0.563349	0.181441	-3.10486	0.00190369	0.015714		WT_control
ENSG00000125848	FLRT3	fibronectin leucine rich transmembrane protein 3 [Source:HGNC Symbol;Acc:HGNC:3762]	94.8624	-0.567657	0.182882	-3.10396	0.00190951	0.0157522		WT_control
ENSG00000054148	PHPT1	phosphohistidine phosphatase 1 [Source:HGNC Symbol;Acc:HGNC:30033]	1410.47	0.238959	0.0770068	3.10309	0.00191509	0.0157885		WT_control
ENSG00000105220	GPI	glucose-6-phosphate isomerase [Source:HGNC Symbol;Acc:HGNC:4458]	7419.44	0.203285	0.0655349	3.10194	0.0019226	0.0158405		WT_control
ENSG00000149136	SSRP1	structure specific recognition protein 1 [Source:HGNC Symbol;Acc:HGNC:11327]	1860.36	-0.249946	0.0805992	-3.1011	0.00192805	0.0158755		WT_control
ENSG00000149124	GLYAT	glycine-N-acyltransferase [Source:HGNC Symbol;Acc:HGNC:13734]	3.6211	4.32386	1.39445	3.10076	0.00193025	0.0158837	Up	WT_control
ENSG00000110880	CORO1C	coronin 1C [Source:HGNC Symbol;Acc:HGNC:2254]	5700.3	-0.204952	0.0661237	-3.09953	0.00193829	0.01594		WT_control
ENSG00000140386	SCAPER	S-phase cyclin A associated protein in the ER [Source:HGNC Symbol;Acc:HGNC:13081]	178.045	0.517583	0.167023	3.09887	0.00194263	0.0159657		WT_control
ENSG00000112773	TENT5A	terminal nucleotidyltransferase 5A [Source:HGNC Symbol;Acc:HGNC:18345]	777.437	0.249052	0.0804047	3.09749	0.0019517	0.0160304		WT_control
ENSG00000233954	UQCRHL	ubiquinol-cytochrome c reductase hinge protein like [Source:HGNC Symbol;Acc:HGNC:51714]	116.522	-0.533732	0.17236	-3.09662	0.00195744	0.0160675		WT_control
ENSG00000142185	TRPM2	transient receptor potential cation channel subfamily M member 2 [Source:HGNC Symbol;Acc:HGNC:12339]	68.536	0.69732	0.225232	3.09601	0.00196147	0.0160906	Up	WT_control
ENSG00000168439	STIP1	stress induced phosphoprotein 1 [Source:HGNC Symbol;Acc:HGNC:11387]	1973.2	-0.220573	0.0712888	-3.09407	0.00197429	0.0161791		WT_control
ENSG00000203727	SAMD5	sterile alpha motif domain containing 5 [Source:HGNC Symbol;Acc:HGNC:21180]	19.2451	-1.26532	0.408956	-3.09401	0.0019747	0.0161791	Down	WT_control
ENSG00000197019	SERTAD1	SERTA domain containing 1 [Source:HGNC Symbol;Acc:HGNC:17932]	339.326	0.352591	0.113994	3.09305	0.00198108	0.0162213		WT_control
ENSG00000144642	RBMS3	RNA binding motif single stranded interacting protein 3 [Source:HGNC Symbol;Acc:HGNC:13427]	1491.75	0.36143	0.116862	3.09279	0.00198287	0.0162259		WT_control
ENSG00000111913	RIPOR2	RHO family interacting cell polarization regulator 2 [Source:HGNC Symbol;Acc:HGNC:13872]	53.6244	-0.789628	0.255457	-3.09104	0.00199455	0.0163114	Down	WT_control
ENSG00000122966	CIT	citron rho-interacting serine/threonine kinase [Source:HGNC Symbol;Acc:HGNC:1985]	336.38	-0.471239	0.152477	-3.09055	0.00199783	0.0163235		WT_control
ENSG00000170915	PAQR8	progestin and adipoQ receptor family member 8 [Source:HGNC Symbol;Acc:HGNC:15708]	67.2822	0.724598	0.234463	3.09046	0.00199849	0.0163235	Up	WT_control
ENSG00000135604	STX11	syntaxin 11 [Source:HGNC Symbol;Acc:HGNC:11429]	80.8452	-0.632474	0.204722	-3.08943	0.0020054	0.0163698	Down	WT_control
ENSG00000178814	OPLAH	5-oxoprolinase, ATP-hydrolysing [Source:HGNC Symbol;Acc:HGNC:8149]	26.1654	1.17875	0.381697	3.08819	0.00201383	0.0164284	Up	WT_control
ENSG00000027697	IFNGR1	interferon gamma receptor 1 [Source:HGNC Symbol;Acc:HGNC:5439]	651.563	0.291556	0.0944553	3.08671	0.00202385	0.0165		WT_control
ENSG00000104714	ERICH1	glutamate rich 1 [Source:HGNC Symbol;Acc:HGNC:27234]	332.105	-0.319246	0.103454	-3.08586	0.00202963	0.0165166		WT_control
ENSG00000107968	MAP3K8	mitogen-activated protein kinase kinase kinase 8 [Source:HGNC Symbol;Acc:HGNC:6860]	94.1997	-0.580915	0.188247	-3.08592	0.00202922	0.0165166		WT_control
ENSG00000145632	PLK2	polo like kinase 2 [Source:HGNC Symbol;Acc:HGNC:19699]	8123.71	-0.272158	0.0881901	-3.08604	0.00202843	0.0165166		WT_control
ENSG00000110090	CPT1A	carnitine palmitoyltransferase 1A [Source:HGNC Symbol;Acc:HGNC:2328]	641.926	0.293837	0.0952288	3.08559	0.00203148	0.0165216		WT_control
ENSG00000113083	LOX	lysyl oxidase [Source:HGNC Symbol;Acc:HGNC:6664]	5664.92	0.233436	0.0756591	3.08536	0.00203307	0.0165243		WT_control
ENSG00000113356	POLR3G	RNA polymerase III subunit G [Source:HGNC Symbol;Acc:HGNC:30075]	118.573	-0.505439	0.163858	-3.08462	0.00203809	0.016555		WT_control
ENSG00000156136	DCK	deoxycytidine kinase [Source:HGNC Symbol;Acc:HGNC:2704]	776.809	-0.235468	0.0763437	-3.08432	0.00204017	0.0165616		WT_control
ENSG00000133321	PLAAT4	phospholipase A and acyltransferase 4 [Source:HGNC Symbol;Acc:HGNC:9869]	52.8567	0.793791	0.257501	3.08267	0.00205153	0.0166437	Up	WT_control
ENSG00000088899	LZTS3	leucine zipper tumor suppressor family member 3 [Source:HGNC Symbol;Acc:HGNC:30139]	232.936	0.401802	0.130462	3.07984	0.00207115	0.0167925		WT_control
ENSG00000171819	ANGPTL7	angiopoietin like 7 [Source:HGNC Symbol;Acc:HGNC:24078]	144.77	-0.528789	0.171758	-3.07868	0.00207916	0.0168472		WT_control
ENSG00000120669	SOHLH2	spermatogenesis and oogenesis specific basic helix-loop-helix 2 [Source:HGNC Symbol;Acc:HGNC:26026]	20.4711	-1.27345	0.413925	-3.07653	0.00209428	0.0169593	Down	WT_control
ENSG00000135823	STX6	syntaxin 6 [Source:HGNC Symbol;Acc:HGNC:11441]	611.885	0.282995	0.0919924	3.07629	0.00209595	0.0169624		WT_control
ENSG00000140538	NTRK3	neurotrophic receptor tyrosine kinase 3 [Source:HGNC Symbol;Acc:HGNC:8033]	9.33827	1.99658	0.649121	3.07582	0.00209928	0.016979	Up	WT_control
ENSG00000131153	GINS2	GINS complex subunit 2 [Source:HGNC Symbol;Acc:HGNC:24575]	446.892	-0.277398	0.090244	-3.07386	0.00211306	0.0170696		WT_control
ENSG00000184672	RALYL	RALY RNA binding protein like [Source:HGNC Symbol;Acc:HGNC:27036]	11.3153	1.7711	0.576178	3.07387	0.00211299	0.0170696	Up	WT_control
ENSG00000185324	CDK10	cyclin dependent kinase 10 [Source:HGNC Symbol;Acc:HGNC:1770]	548.272	-0.295506	0.0961591	-3.0731	0.00211849	0.017103		WT_control
ENSG00000130826	DKC1	dyskerin pseudouridine synthase 1 [Source:HGNC Symbol;Acc:HGNC:2890]	1354.34	-0.267879	0.0871929	-3.07226	0.00212445	0.0171407		WT_control
ENSG00000164171	ITGA2	integrin subunit alpha 2 [Source:HGNC Symbol;Acc:HGNC:6137]	61.9786	0.848683	0.276275	3.07187	0.00212719	0.0171524	Up	WT_control
ENSG00000042088	TDP1	tyrosyl-DNA phosphodiesterase 1 [Source:HGNC Symbol;Acc:HGNC:18884]	319.331	-0.404251	0.131627	-3.07119	0.00213205	0.017181		WT_control
ENSG00000103811	CTSH	cathepsin H [Source:HGNC Symbol;Acc:HGNC:2535]	3336.62	-0.362058	0.117969	-3.0691	0.00214708	0.0172916		WT_control
ENSG00000140057	AK7	adenylate kinase 7 [Source:HGNC Symbol;Acc:HGNC:20091]	25.027	-1.04758	0.341352	-3.06891	0.00214844	0.0172921	Down	WT_control
ENSG00000126822	PLEKHG3	pleckstrin homology and RhoGEF domain containing G3 [Source:HGNC Symbol;Acc:HGNC:20364]	337.614	0.389806	0.127059	3.06792	0.00215556	0.0173388		WT_control
ENSG00000024422	EHD2	EH domain containing 2 [Source:HGNC Symbol;Acc:HGNC:3243]	1567.54	0.301346	0.0983089	3.0653	0.00217454	0.0174808		WT_control
ENSG00000059378	PARP12	poly(ADP-ribose) polymerase family member 12 [Source:HGNC Symbol;Acc:HGNC:21919]	398.731	-0.419937	0.137091	-3.06321	0.00218979	0.0175928		WT_control
ENSG00000180822	PSMG4	proteasome assembly chaperone 4 [Source:HGNC Symbol;Acc:HGNC:21108]	598.614	-0.387777	0.126676	-3.06118	0.00220464	0.0177014		WT_control
ENSG00000077713	SLC25A43	solute carrier family 25 member 43 [Source:HGNC Symbol;Acc:HGNC:30557]	317.74	0.358511	0.117161	3.06	0.00221338	0.0177607		WT_control
ENSG00000128626	MRPS12	mitochondrial ribosomal protein S12 [Source:HGNC Symbol;Acc:HGNC:10380]	988.691	-0.241955	0.0790753	-3.05981	0.00221481	0.0177614		WT_control
ENSG00000041880	PARP3	poly(ADP-ribose) polymerase family member 3 [Source:HGNC Symbol;Acc:HGNC:273]	414.676	0.401783	0.131413	3.05741	0.0022326	0.0178933		WT_control
ENSG00000109265	CRACD	capping protein inhibiting regulator of actin dynamics [Source:HGNC Symbol;Acc:HGNC:29219]	44.8136	-0.837385	0.273978	-3.0564	0.00224014	0.0179428	Down	WT_control
ENSG00000048392	RRM2B	ribonucleotide reductase regulatory TP53 inducible subunit M2B [Source:HGNC Symbol;Acc:HGNC:17296]	1469.38	0.276877	0.0907009	3.05264	0.00226835	0.0181578		WT_control
ENSG00000174307	PHLDA3	pleckstrin homology like domain family A member 3 [Source:HGNC Symbol;Acc:HGNC:8934]	1564.36	0.300201	0.0983651	3.05191	0.00227389	0.0181911		WT_control
ENSG00000100320	RBFOX2	RNA binding fox-1 homolog 2 [Source:HGNC Symbol;Acc:HGNC:9906]	1189.76	0.285935	0.0937374	3.05039	0.00228548	0.0182728		WT_control
ENSG00000185619	PCGF3	polycomb group ring finger 3 [Source:HGNC Symbol;Acc:HGNC:10066]	227.067	-0.418678	0.137299	-3.04938	0.00229314	0.018323		WT_control
ENSG00000109466	KLHL2	kelch like family member 2 [Source:HGNC Symbol;Acc:HGNC:6353]	196.529	-0.445134	0.146006	-3.04873	0.00229807	0.0183513		WT_control
ENSG00000270885	RASL10B	RAS like family 10 member B [Source:HGNC Symbol;Acc:HGNC:30295]	18.2197	-1.34368	0.440887	-3.04767	0.00230622	0.0184053	Down	WT_control
ENSG00000163661	PTX3	pentraxin 3 [Source:HGNC Symbol;Acc:HGNC:9692]	21.5273	-1.12374	0.368859	-3.04652	0.00231506	0.0184647	Down	WT_control
ENSG00000176055	MBLAC2	metallo-beta-lactamase domain containing 2 [Source:HGNC Symbol;Acc:HGNC:33711]	86.3743	-0.56879	0.186763	-3.04552	0.00232277	0.018515		WT_control
ENSG00000164764	SBSPON	somatomedin B and thrombospondin type 1 domain containing [Source:HGNC Symbol;Acc:HGNC:30362]	23.7923	-1.14744	0.377119	-3.04266	0.00234498	0.0186808	Down	WT_control
ENSG00000102359	SRPX2	sushi repeat containing protein X-linked 2 [Source:HGNC Symbol;Acc:HGNC:30668]	70.9408	0.783407	0.257524	3.04207	0.00234959	0.0187063	Up	WT_control
ENSG00000109790	KLHL5	kelch like family member 5 [Source:HGNC Symbol;Acc:HGNC:6356]	883.876	-0.262509	0.0863098	-3.04147	0.00235426	0.018728		WT_control
ENSG00000153187	HNRNPU	heterogeneous nuclear ribonucleoprotein U [Source:HGNC Symbol;Acc:HGNC:5048]	5890.34	-0.193982	0.0637815	-3.04136	0.00235516	0.018728		WT_control
ENSG00000148411	NACC2	NACC family member 2 [Source:HGNC Symbol;Acc:HGNC:23846]	1157.32	0.325534	0.107063	3.04058	0.00236124	0.0187651		WT_control
ENSG00000169583	CLIC3	chloride intracellular channel 3 [Source:HGNC Symbol;Acc:HGNC:2064]	53.2403	0.758688	0.249594	3.03969	0.00236824	0.0188094	Up	WT_control
ENSG00000215252	GOLGA8B	golgin A8 family member B [Source:HGNC Symbol;Acc:HGNC:31973]	72.9293	-0.669224	0.220392	-3.03652	0.00239324	0.0189966	Down	WT_control
ENSG00000167900	TK1	thymidine kinase 1 [Source:HGNC Symbol;Acc:HGNC:11830]	1808.38	-0.315006	0.103768	-3.03567	0.00240001	0.0190389		WT_control
ENSG00000065308	TRAM2	translocation associated membrane protein 2 [Source:HGNC Symbol;Acc:HGNC:16855]	4813.9	0.21332	0.0702888	3.0349	0.00240612	0.0190759		WT_control
ENSG00000186480	INSIG1	insulin induced gene 1 [Source:HGNC Symbol;Acc:HGNC:6083]	1519.98	-0.20231	0.0666942	-3.0334	0.00241816	0.0191599		WT_control
ENSG00000082497	SERTAD4	SERTA domain containing 4 [Source:HGNC Symbol;Acc:HGNC:25236]	422.023	0.371531	0.122519	3.03242	0.00242599	0.0191988		WT_control
ENSG00000111897	SERINC1	serine incorporator 1 [Source:HGNC Symbol;Acc:HGNC:13464]	1796.95	0.241697	0.079709	3.03225	0.00242742	0.0191988		WT_control
ENSG00000198355	PIM3	Pim-3 proto-oncogene, serine/threonine kinase [Source:HGNC Symbol;Acc:HGNC:19310]	556.879	-0.388038	0.127961	-3.03247	0.00242562	0.0191988		WT_control
ENSG00000151376	ME3	malic enzyme 3 [Source:HGNC Symbol;Acc:HGNC:6985]	457.336	-0.351716	0.116023	-3.03144	0.00243391	0.0192386		WT_control
ENSG00000129657	SEC14L1	SEC14 like lipid binding 1 [Source:HGNC Symbol;Acc:HGNC:10698]	1432.4	-0.209529	0.0691794	-3.02878	0.00245546	0.0193921		WT_control
ENSG00000134198	TSPAN2	tetraspanin 2 [Source:HGNC Symbol;Acc:HGNC:20659]	67.8549	0.687446	0.226992	3.0285	0.00245772	0.0193921	Up	WT_control
ENSG00000165476	REEP3	receptor accessory protein 3 [Source:HGNC Symbol;Acc:HGNC:23711]	1324.91	0.215014	0.0709933	3.02865	0.00245648	0.0193921		WT_control
ENSG00000105223	PLD3	phospholipase D family member 3 [Source:HGNC Symbol;Acc:HGNC:17158]	1022.54	0.305464	0.100875	3.02813	0.00246068	0.0194039		WT_control
ENSG00000122034	GTF3A	general transcription factor IIIA [Source:HGNC Symbol;Acc:HGNC:4662]	1071.39	0.229101	0.0756921	3.02674	0.00247204	0.0194819		WT_control
ENSG00000103111	MON1B	MON1 homolog B, secretory trafficking associated [Source:HGNC Symbol;Acc:HGNC:25020]	450.302	-0.275347	0.0910051	-3.02562	0.00248126	0.0195429		WT_control
ENSG00000107771	CCSER2	coiled-coil serine rich protein 2 [Source:HGNC Symbol;Acc:HGNC:29197]	760.086	0.291981	0.0967318	3.01846	0.00254064	0.0199984		WT_control
ENSG00000121988	ZRANB3	zinc finger RANBP2-type containing 3 [Source:HGNC Symbol;Acc:HGNC:25249]	71.9061	-0.721916	0.239181	-3.01828	0.00254212	0.0199984	Down	WT_control
ENSG00000188215	DCUN1D3	defective in cullin neddylation 1 domain containing 3 [Source:HGNC Symbol;Acc:HGNC:28734]	333.027	0.341634	0.11322	3.01744	0.00254917	0.020042		WT_control
ENSG00000172831	CES2	carboxylesterase 2 [Source:HGNC Symbol;Acc:HGNC:1864]	370.858	0.347616	0.11521	3.01723	0.00255099	0.0200443		WT_control
ENSG00000183978	COA3	cytochrome c oxidase assembly factor 3 [Source:HGNC Symbol;Acc:HGNC:24990]	1097.28	-0.252659	0.0837534	-3.0167	0.00255542	0.0200672		WT_control
ENSG00000151474	FRMD4A	FERM domain containing 4A [Source:HGNC Symbol;Acc:HGNC:25491]	645.741	-0.348007	0.115376	-3.01628	0.00255897	0.0200832		WT_control
ENSG00000111669	TPI1	triosephosphate isomerase 1 [Source:HGNC Symbol;Acc:HGNC:12009]	13840.4	0.180839	0.0599851	3.01473	0.0025721	0.0201743		WT_control
ENSG00000122705	CLTA	clathrin light chain A [Source:HGNC Symbol;Acc:HGNC:2090]	6161.72	0.166179	0.0551518	3.01312	0.00258576	0.0202694		WT_control
ENSG00000076554	TPD52	tumor protein D52 [Source:HGNC Symbol;Acc:HGNC:12005]	963.59	0.230978	0.0767066	3.01118	0.00260231	0.0203791		WT_control
ENSG00000136052	SLC41A2	solute carrier family 41 member 2 [Source:HGNC Symbol;Acc:HGNC:31045]	497.17	0.305475	0.101451	3.01106	0.00260338	0.0203791		WT_control
ENSG00000163959	SLC51A	solute carrier family 51 member A [Source:HGNC Symbol;Acc:HGNC:29955]	13.314	1.55493	0.516426	3.01094	0.00260437	0.0203791	Up	WT_control
ENSG00000122565	CBX3	chromobox 3 [Source:HGNC Symbol;Acc:HGNC:1553]	3928.26	-0.187676	0.062349	-3.01009	0.00261167	0.0204241		WT_control
ENSG00000116701	NCF2	neutrophil cytosolic factor 2 [Source:HGNC Symbol;Acc:HGNC:7661]	9.76141	1.80141	0.598627	3.00924	0.00261903	0.0204575	Up	WT_control
ENSG00000167680	SEMA6B	semaphorin 6B [Source:HGNC Symbol;Acc:HGNC:10739]	17.5361	-1.43184	0.475811	-3.00926	0.00261883	0.0204575	Down	WT_control
ENSG00000169071	ROR2	receptor tyrosine kinase like orphan receptor 2 [Source:HGNC Symbol;Acc:HGNC:10257]	21.2272	-1.22448	0.407185	-3.00718	0.00263688	0.0205847	Down	WT_control
ENSG00000092148	HECTD1	HECT domain E3 ubiquitin protein ligase 1 [Source:HGNC Symbol;Acc:HGNC:20157]	1442.31	-0.288645	0.0960263	-3.00589	0.00264801	0.0206595		WT_control
ENSG00000077312	SNRPA	small nuclear ribonucleoprotein polypeptide A [Source:HGNC Symbol;Acc:HGNC:11151]	1968.06	-0.235535	0.0783691	-3.00546	0.0026518	0.0206769		WT_control
ENSG00000100196	KDELR3	KDEL endoplasmic reticulum protein retention receptor 3 [Source:HGNC Symbol;Acc:HGNC:6306]	542.756	0.38573	0.128364	3.00498	0.002656	0.0206974		WT_control
ENSG00000152240	HAUS1	HAUS augmin like complex subunit 1 [Source:HGNC Symbol;Acc:HGNC:25174]	567.74	-0.297859	0.0991494	-3.00415	0.00266327	0.0207418		WT_control
ENSG00000172071	EIF2AK3	eukaryotic translation initiation factor 2 alpha kinase 3 [Source:HGNC Symbol;Acc:HGNC:3255]	244.761	-0.373018	0.124215	-3.00301	0.00267321	0.020807		WT_control
ENSG00000167515	TRAPPC2L	trafficking protein particle complex subunit 2L [Source:HGNC Symbol;Acc:HGNC:30887]	1581.77	-0.223341	0.0743844	-3.00253	0.00267746	0.0208278		WT_control
ENSG00000088727	KIF9	kinesin family member 9 [Source:HGNC Symbol;Acc:HGNC:16666]	131.717	-0.471924	0.157192	-3.00221	0.0026803	0.0208377		WT_control
ENSG00000095015	MAP3K1	mitogen-activated protein kinase kinase kinase 1 [Source:HGNC Symbol;Acc:HGNC:6848]	266.688	0.364454	0.12143	3.00135	0.00268782	0.0208716		WT_control
ENSG00000121297	TSHZ3	teashirt zinc finger homeobox 3 [Source:HGNC Symbol;Acc:HGNC:30700]	222.712	0.435383	0.145055	3.0015	0.00268649	0.0208716		WT_control
ENSG00000131015	ULBP2	UL16 binding protein 2 [Source:HGNC Symbol;Acc:HGNC:14894]	135.437	0.566123	0.18867	3.0006	0.00269447	0.0209019		WT_control
ENSG00000161179	YDJC	YdjC chitooligosaccharide deacetylase homolog [Source:HGNC Symbol;Acc:HGNC:27158]	653.197	-0.324345	0.108095	-3.00056	0.00269487	0.0209019		WT_control
ENSG00000116729	WLS	Wnt ligand secretion mediator [Source:HGNC Symbol;Acc:HGNC:30238]	857.61	0.252867	0.0842813	3.00027	0.0026974	0.0209092		WT_control
ENSG00000171877	FRMD5	FERM domain containing 5 [Source:HGNC Symbol;Acc:HGNC:28214]	222.351	0.378171	0.126058	2.99997	0.0027001	0.0209179		WT_control
ENSG00000138071	ACTR2	actin related protein 2 [Source:HGNC Symbol;Acc:HGNC:169]	4417.34	0.263239	0.0877624	2.99945	0.00270472	0.0209291		WT_control
ENSG00000147650	LRP12	LDL receptor related protein 12 [Source:HGNC Symbol;Acc:HGNC:31708]	519.57	0.30639	0.102148	2.99946	0.00270457	0.0209291		WT_control
ENSG00000112319	EYA4	EYA transcriptional coactivator and phosphatase 4 [Source:HGNC Symbol;Acc:HGNC:3522]	129.461	-0.584588	0.194921	-2.99911	0.00270773	0.0209402		WT_control
ENSG00000070778	PTPN21	protein tyrosine phosphatase non-receptor type 21 [Source:HGNC Symbol;Acc:HGNC:9651]	265.545	0.393275	0.13114	2.99889	0.00270967	0.0209429		WT_control
ENSG00000008513	ST3GAL1	ST3 beta-galactoside alpha-2,3-sialyltransferase 1 [Source:HGNC Symbol;Acc:HGNC:10862]	188.384	-0.494964	0.165164	-2.9968	0.0027283	0.0210623		WT_control
ENSG00000116661	FBXO2	F-box protein 2 [Source:HGNC Symbol;Acc:HGNC:13581]	155.921	0.501475	0.167336	2.99682	0.00272816	0.0210623		WT_control
ENSG00000113916	BCL6	BCL6 transcription repressor [Source:HGNC Symbol;Acc:HGNC:1001]	217.711	0.388128	0.129526	2.99654	0.00273066	0.0210682		WT_control
ENSG00000204540	PSORS1C1	psoriasis susceptibility 1 candidate 1 [Source:HGNC Symbol;Acc:HGNC:17202]	49.9131	0.798738	0.266578	2.99627	0.00273308	0.0210708	Up	WT_control
ENSG00000240583	AQP1	aquaporin 1 (Colton blood group) [Source:HGNC Symbol;Acc:HGNC:633]	14.0916	1.42152	0.474451	2.99614	0.00273417	0.0210708	Up	WT_control
ENSG00000115207	GTF3C2	general transcription factor IIIC subunit 2 [Source:HGNC Symbol;Acc:HGNC:4665]	350.028	-0.307645	0.102713	-2.99518	0.0027428	0.0211127		WT_control
ENSG00000134762	DSC3	desmocollin 3 [Source:HGNC Symbol;Acc:HGNC:3037]	372.789	-0.341581	0.114043	-2.99521	0.0027426	0.0211127		WT_control
ENSG00000074855	ANO8	anoctamin 8 [Source:HGNC Symbol;Acc:HGNC:29329]	106.594	0.657469	0.219576	2.99426	0.00275108	0.0211641	Up	WT_control
ENSG00000088280	ASAP3	ArfGAP with SH3 domain, ankyrin repeat and PH domain 3 [Source:HGNC Symbol;Acc:HGNC:14987]	78.7942	0.672863	0.22475	2.99383	0.00275503	0.0211822	Up	WT_control
ENSG00000170473	PYM1	PYM homolog 1, exon junction complex associated factor [Source:HGNC Symbol;Acc:HGNC:30258]	755.836	-0.251637	0.0841227	-2.99131	0.00277785	0.0213452		WT_control
ENSG00000137198	GMPR	guanosine monophosphate reductase [Source:HGNC Symbol;Acc:HGNC:4376]	446.678	-0.402989	0.134734	-2.99101	0.00278056	0.0213456		WT_control
ENSG00000149809	TM7SF2	transmembrane 7 superfamily member 2 [Source:HGNC Symbol;Acc:HGNC:11863]	787.74	0.264697	0.0884993	2.99095	0.00278112	0.0213456		WT_control
ENSG00000065427	KARS1	lysyl-tRNA synthetase 1 [Source:HGNC Symbol;Acc:HGNC:6215]	1545.85	-0.183303	0.0613077	-2.98988	0.00279086	0.0214079		WT_control
ENSG00000153561	RMND5A	required for meiotic nuclear division 5 homolog A [Source:HGNC Symbol;Acc:HGNC:25850]	472.569	-0.352029	0.117796	-2.98846	0.00280384	0.021495		WT_control
ENSG00000164465	DCBLD1	discoidin, CUB and LCCL domain containing 1 [Source:HGNC Symbol;Acc:HGNC:21479]	332.275	-0.366461	0.122653	-2.98778	0.00281015	0.0215309		WT_control
ENSG00000241935	HOGA1	4-hydroxy-2-oxoglutarate aldolase 1 [Source:HGNC Symbol;Acc:HGNC:25155]	148.279	-0.522937	0.175048	-2.98739	0.00281368	0.0215455		WT_control
ENSG00000082512	TRAF5	TNF receptor associated factor 5 [Source:HGNC Symbol;Acc:HGNC:12035]	78.9324	0.657586	0.220134	2.98721	0.00281536	0.0215459	Up	WT_control
ENSG00000176809	LRRC37A3	leucine rich repeat containing 37 member A3 [Source:HGNC Symbol;Acc:HGNC:32427]	39.5577	0.829855	0.277929	2.98586	0.00282786	0.0216291	Up	WT_control
ENSG00000120051	CFAP58	cilia and flagella associated protein 58 [Source:HGNC Symbol;Acc:HGNC:26676]	281.702	-0.354847	0.11887	-2.98516	0.00283432	0.0216659		WT_control
ENSG00000078725	BRINP1	BMP/retinoic acid inducible neural specific 1 [Source:HGNC Symbol;Acc:HGNC:2687]	59.0401	-0.638841	0.214079	-2.98413	0.00284381	0.0217259	Down	WT_control
ENSG00000205726	ITSN1	intersectin 1 [Source:HGNC Symbol;Acc:HGNC:6183]	707.001	-0.285656	0.0957888	-2.98215	0.00286233	0.0218548		WT_control
ENSG00000182379	NXPH4	neurexophilin 4 [Source:HGNC Symbol;Acc:HGNC:8078]	64.8787	0.639212	0.214424	2.98106	0.00287253	0.0219201	Up	WT_control
ENSG00000146733	PSPH	phosphoserine phosphatase [Source:HGNC Symbol;Acc:HGNC:9577]	336.583	-0.368123	0.123532	-2.97997	0.00288272	0.0219851		WT_control
ENSG00000125657	TNFSF9	TNF superfamily member 9 [Source:HGNC Symbol;Acc:HGNC:11939]	171.328	-0.590075	0.198051	-2.97941	0.00288801	0.0220127	Down	WT_control
ENSG00000082684	SEMA5B	semaphorin 5B [Source:HGNC Symbol;Acc:HGNC:10737]	11.2186	2.04977	0.688269	2.97815	0.00289998	0.0220913	Up	WT_control
ENSG00000114331	ACAP2	ArfGAP with coiled-coil, ankyrin repeat and PH domains 2 [Source:HGNC Symbol;Acc:HGNC:16469]	422.459	0.458308	0.153967	2.97666	0.00291409	0.0221859		WT_control
ENSG00000152822	GRM1	glutamate metabotropic receptor 1 [Source:HGNC Symbol;Acc:HGNC:4593]	9.89149	1.60917	0.540692	2.97612	0.00291917	0.0222119	Up	WT_control
ENSG00000100216	TOMM22	translocase of outer mitochondrial membrane 22 [Source:HGNC Symbol;Acc:HGNC:18002]	3129.05	-0.172543	0.0579875	-2.97552	0.00292489	0.0222298		WT_control
ENSG00000121005	CRISPLD1	cysteine rich secretory protein LCCL domain containing 1 [Source:HGNC Symbol;Acc:HGNC:18206]	138.124	-0.441511	0.148373	-2.97568	0.00292337	0.0222298		WT_control
ENSG00000118922	KLF12	KLF transcription factor 12 [Source:HGNC Symbol;Acc:HGNC:6346]	209.352	-0.447904	0.150574	-2.97463	0.00293339	0.0222816		WT_control
ENSG00000131944	FAAP24	FA core complex associated protein 24 [Source:HGNC Symbol;Acc:HGNC:28467]	78.8307	-0.60494	0.203393	-2.97425	0.00293708	0.0222841	Down	WT_control
ENSG00000163923	RPL39L	ribosomal protein L39 like [Source:HGNC Symbol;Acc:HGNC:17094]	906.419	-0.277447	0.0932803	-2.97433	0.00293625	0.0222841		WT_control
ENSG00000144488	ESPNL	espin like [Source:HGNC Symbol;Acc:HGNC:27937]	45.0083	0.840018	0.282576	2.97271	0.00295181	0.022383	Up	WT_control
ENSG00000116667	C1orf21	chromosome 1 open reading frame 21 [Source:HGNC Symbol;Acc:HGNC:15494]	202.482	-0.461073	0.155127	-2.97224	0.00295638	0.022392		WT_control
ENSG00000164823	OSGIN2	oxidative stress induced growth inhibitor family member 2 [Source:HGNC Symbol;Acc:HGNC:1355]	381.728	-0.337004	0.113378	-2.9724	0.00295485	0.022392		WT_control
ENSG00000089195	TRMT6	tRNA methyltransferase 6 non-catalytic subunit [Source:HGNC Symbol;Acc:HGNC:20900]	331.357	-0.341569	0.114941	-2.97169	0.00296165	0.0224191		WT_control
ENSG00000174705	SH3PXD2B	SH3 and PX domains 2B [Source:HGNC Symbol;Acc:HGNC:29242]	75.7678	0.681919	0.229603	2.96999	0.00297808	0.0225305	Up	WT_control
ENSG00000075188	NUP37	nucleoporin 37 [Source:HGNC Symbol;Acc:HGNC:29929]	371.019	-0.317727	0.107067	-2.96756	0.00300175	0.0226878		WT_control
ENSG00000124383	MPHOSPH10	M-phase phosphoprotein 10 [Source:HGNC Symbol;Acc:HGNC:7213]	467.411	0.372515	0.125531	2.9675	0.00300229	0.0226878		WT_control
ENSG00000168961	LGALS9	galectin 9 [Source:HGNC Symbol;Acc:HGNC:6570]	21.1548	1.16826	0.393809	2.96656	0.00301152	0.0227445	Up	WT_control
ENSG00000143320	CRABP2	cellular retinoic acid binding protein 2 [Source:HGNC Symbol;Acc:HGNC:2339]	180.081	-0.549225	0.185153	-2.96632	0.00301383	0.022749		WT_control
ENSG00000145428	RNF175	ring finger protein 175 [Source:HGNC Symbol;Acc:HGNC:27735]	11.8759	-1.75362	0.59122	-2.96611	0.00301592	0.0227518	Down	WT_control
ENSG00000065534	MYLK	myosin light chain kinase [Source:HGNC Symbol;Acc:HGNC:7590]	884.092	-0.396115	0.133564	-2.96573	0.0030197	0.0227673		WT_control
ENSG00000184661	CDCA2	cell division cycle associated 2 [Source:HGNC Symbol;Acc:HGNC:14623]	216.912	-0.577261	0.19467	-2.96534	0.00302353	0.0227832		WT_control
ENSG00000128245	YWHAH	tyrosine 3-monooxygenase/tryptophan 5-monooxygenase activation protein eta [Source:HGNC Symbol;Acc:HGNC:12853]	4136.87	0.198257	0.0668689	2.96486	0.0030282	0.022802		WT_control
ENSG00000204592	HLA-E	major histocompatibility complex, class I, E [Source:HGNC Symbol;Acc:HGNC:4962]	1858.56	-0.191054	0.0644423	-2.96473	0.00302947	0.022802		WT_control
ENSG00000068137	PLEKHH3	pleckstrin homology, MyTH4 and FERM domain containing H3 [Source:HGNC Symbol;Acc:HGNC:26105]	368.366	0.32449	0.109508	2.96316	0.00304498	0.0228927		WT_control
ENSG00000184164	CRELD2	cysteine rich with EGF like domains 2 [Source:HGNC Symbol;Acc:HGNC:28150]	409.876	0.309718	0.104521	2.9632	0.00304456	0.0228927		WT_control
ENSG00000151287	TEX30	testis expressed 30 [Source:HGNC Symbol;Acc:HGNC:25188]	433.411	-0.379149	0.127979	-2.9626	0.00305056	0.0229216		WT_control
ENSG00000142687	KIAA0319L	KIAA0319 like [Source:HGNC Symbol;Acc:HGNC:30071]	1004.04	0.208221	0.0702985	2.96196	0.00305687	0.022956		WT_control
ENSG00000068912	ERLEC1	endoplasmic reticulum lectin 1 [Source:HGNC Symbol;Acc:HGNC:25222]	966.26	0.316076	0.106835	2.95853	0.00309107	0.0231997		WT_control
ENSG00000138600	SPPL2A	signal peptide peptidase like 2A [Source:HGNC Symbol;Acc:HGNC:30227]	795.761	0.232237	0.0785101	2.95805	0.00309588	0.0232226		WT_control
ENSG00000164237	CMBL	carboxymethylenebutenolidase homolog [Source:HGNC Symbol;Acc:HGNC:25090]	592.011	0.299836	0.101377	2.95763	0.00310017	0.0232416		WT_control
ENSG00000021826	CPS1	carbamoyl-phosphate synthase 1 [Source:HGNC Symbol;Acc:HGNC:2323]	269.224	-0.348962	0.118019	-2.95682	0.00310833	0.0232501		WT_control
ENSG00000103275	UBE2I	ubiquitin conjugating enzyme E2 I [Source:HGNC Symbol;Acc:HGNC:12485]	2460.65	-0.205756	0.0695838	-2.95696	0.00310693	0.0232501		WT_control
ENSG00000124160	NCOA5	nuclear receptor coactivator 5 [Source:HGNC Symbol;Acc:HGNC:15909]	591.9	-0.245726	0.0830992	-2.95702	0.00310624	0.0232501		WT_control
ENSG00000185650	ZFP36L1	ZFP36 ring finger protein like 1 [Source:HGNC Symbol;Acc:HGNC:1107]	15391.9	0.315267	0.106605	2.95734	0.00310309	0.0232501		WT_control
ENSG00000137944	KYAT3	kynurenine aminotransferase 3 [Source:HGNC Symbol;Acc:HGNC:33238]	204.441	-0.378073	0.127929	-2.95532	0.00312342	0.0233498		WT_control
ENSG00000099999	RNF215	ring finger protein 215 [Source:HGNC Symbol;Acc:HGNC:33434]	160.613	0.52469	0.177672	2.95313	0.00314567	0.0235028		WT_control
ENSG00000198498	TMA16	translation machinery associated 16 homolog [Source:HGNC Symbol;Acc:HGNC:25638]	579.496	-0.288707	0.09777	-2.95292	0.00314783	0.0235057		WT_control
ENSG00000099968	BCL2L13	BCL2 like 13 [Source:HGNC Symbol;Acc:HGNC:17164]	1150.28	-0.308021	0.104342	-2.95203	0.00315696	0.0235606		WT_control
ENSG00000160193	WDR4	WD repeat domain 4 [Source:HGNC Symbol;Acc:HGNC:12756]	288.724	-0.386912	0.131082	-2.95168	0.00316051	0.0235737		WT_control
ENSG00000169432	SCN9A	sodium voltage-gated channel alpha subunit 9 [Source:HGNC Symbol;Acc:HGNC:10597]	375.089	0.287154	0.0973033	2.95112	0.00316623	0.0235928		WT_control
ENSG00000175115	PACS1	phosphofurin acidic cluster sorting protein 1 [Source:HGNC Symbol;Acc:HGNC:30032]	324.131	0.330742	0.112075	2.95108	0.00316663	0.0235928		WT_control
ENSG00000151746	BICD1	BICD cargo adaptor 1 [Source:HGNC Symbol;Acc:HGNC:1049]	483.151	0.307652	0.104267	2.95062	0.00317141	0.0236152		WT_control
ENSG00000184156	KCNQ3	potassium voltage-gated channel subfamily Q member 3 [Source:HGNC Symbol;Acc:HGNC:6297]	57.9052	0.761792	0.258336	2.94884	0.00318971	0.023738	Up	WT_control
ENSG00000144908	ALDH1L1	aldehyde dehydrogenase 1 family member L1 [Source:HGNC Symbol;Acc:HGNC:3978]	14.0049	1.29963	0.4419	2.94101	0.00327146	0.0243328	Up	WT_control
ENSG00000003436	TFPI	tissue factor pathway inhibitor [Source:HGNC Symbol;Acc:HGNC:11760]	1197.25	-0.204285	0.0694899	-2.93978	0.00328447	0.0244038		WT_control
ENSG00000178974	FBXO34	F-box protein 34 [Source:HGNC Symbol;Acc:HGNC:20201]	283.31	-0.338216	0.115049	-2.93976	0.0032847	0.0244038		WT_control
ENSG00000176485	PLAAT3	phospholipase A and acyltransferase 3 [Source:HGNC Symbol;Acc:HGNC:17825]	1144.28	-0.282575	0.0961356	-2.93933	0.00328919	0.0244234		WT_control
ENSG00000101856	PGRMC1	progesterone receptor membrane component 1 [Source:HGNC Symbol;Acc:HGNC:16090]	1713.51	0.177936	0.0605419	2.93906	0.00329206	0.0244311		WT_control
ENSG00000182985	CADM1	cell adhesion molecule 1 [Source:HGNC Symbol;Acc:HGNC:5951]	1431.73	0.293259	0.0998156	2.93801	0.00330327	0.0245005		WT_control
ENSG00000165072	MAMDC2	MAM domain containing 2 [Source:HGNC Symbol;Acc:HGNC:23673]	428.832	0.466884	0.158942	2.93745	0.00330921	0.0245308		WT_control
ENSG00000152492	CCDC50	coiled-coil domain containing 50 [Source:HGNC Symbol;Acc:HGNC:18111]	2653.65	0.185268	0.0630835	2.93688	0.00331537	0.0245627		WT_control
ENSG00000126945	HNRNPH2	heterogeneous nuclear ribonucleoprotein H2 [Source:HGNC Symbol;Acc:HGNC:5042]	1212.99	-0.235852	0.0804421	-2.93195	0.00336844	0.0249419		WT_control
ENSG00000152611	CAPSL	calcyphosine like [Source:HGNC Symbol;Acc:HGNC:28375]	7.08396	-2.47035	0.842979	-2.9305	0.00338413	0.0250441	Down	WT_control
ENSG00000115561	CHMP3	charged multivesicular body protein 3 [Source:HGNC Symbol;Acc:HGNC:29865]	1916.92	0.204028	0.0696518	2.92925	0.00339777	0.0251271		WT_control
ENSG00000152377	SPOCK1	SPARC (osteonectin), cwcv and kazal like domains proteoglycan 1 [Source:HGNC Symbol;Acc:HGNC:11251]	1062.73	0.25075	0.0856057	2.92913	0.00339914	0.0251271		WT_control
ENSG00000117650	NEK2	NIMA related kinase 2 [Source:HGNC Symbol;Acc:HGNC:7745]	434.896	-0.451358	0.154119	-2.92863	0.00340463	0.0251395		WT_control
ENSG00000149782	PLCB3	phospholipase C beta 3 [Source:HGNC Symbol;Acc:HGNC:9056]	649.905	0.267595	0.0913692	2.92873	0.00340352	0.0251395		WT_control
ENSG00000168159	RNF187	ring finger protein 187 [Source:HGNC Symbol;Acc:HGNC:27146]	1538.69	0.199189	0.0680247	2.92819	0.0034094	0.0251607		WT_control
ENSG00000052749	RRP12	ribosomal RNA processing 12 homolog [Source:HGNC Symbol;Acc:HGNC:29100]	289.143	-0.356507	0.121767	-2.92779	0.0034138	0.0251791		WT_control
ENSG00000121067	SPOP	speckle type BTB/POZ protein [Source:HGNC Symbol;Acc:HGNC:11254]	1430.66	0.24083	0.0822951	2.92642	0.0034289	0.0252342		WT_control
ENSG00000144554	FANCD2	FA complementation group D2 [Source:HGNC Symbol;Acc:HGNC:3585]	426.759	-0.318287	0.108758	-2.92655	0.0034274	0.0252342		WT_control
ENSG00000152990	ADGRA3	adhesion G protein-coupled receptor A3 [Source:HGNC Symbol;Acc:HGNC:13839]	280.084	-0.368841	0.126032	-2.92656	0.00342736	0.0252342		WT_control
ENSG00000159208	CIART	circadian associated repressor of transcription [Source:HGNC Symbol;Acc:HGNC:25200]	66.72	0.668023	0.228249	2.92674	0.0034254	0.0252342	Up	WT_control
ENSG00000179912	R3HDM2	R3H domain containing 2 [Source:HGNC Symbol;Acc:HGNC:29167]	741.121	-0.394071	0.134709	-2.92536	0.0034406	0.0253063		WT_control
ENSG00000008277	ADAM22	ADAM metallopeptidase domain 22 [Source:HGNC Symbol;Acc:HGNC:201]	45.2122	0.723745	0.247474	2.92454	0.0034497	0.0253591	Up	WT_control
ENSG00000005022	SLC25A5	solute carrier family 25 member 5 [Source:HGNC Symbol;Acc:HGNC:10991]	6986.63	-0.323724	0.110754	-2.9229	0.0034679	0.0254759		WT_control
ENSG00000165983	PTER	phosphotriesterase related [Source:HGNC Symbol;Acc:HGNC:9590]	461.175	-0.386989	0.132405	-2.92276	0.00346944	0.0254759		WT_control
ENSG00000198055	GRK6	G protein-coupled receptor kinase 6 [Source:HGNC Symbol;Acc:HGNC:4545]	453.252	-0.285339	0.0976686	-2.9215	0.00348353	0.0255652		WT_control
ENSG00000130821	SLC6A8	solute carrier family 6 member 8 [Source:HGNC Symbol;Acc:HGNC:11055]	807.817	-0.233261	0.0798751	-2.92033	0.00349665	0.0256331		WT_control
ENSG00000134996	OSTF1	osteoclast stimulating factor 1 [Source:HGNC Symbol;Acc:HGNC:8510]	540.5	0.347957	0.119147	2.92041	0.00349577	0.0256331		WT_control
ENSG00000163029	SMC6	structural maintenance of chromosomes 6 [Source:HGNC Symbol;Acc:HGNC:20466]	802.144	0.297417	0.101869	2.9196	0.00350484	0.0256789		WT_control
ENSG00000212864	RNF208	ring finger protein 208 [Source:HGNC Symbol;Acc:HGNC:25420]	411.482	0.291168	0.0998553	2.91591	0.00354658	0.0259703		WT_control
ENSG00000147955	SIGMAR1	sigma non-opioid intracellular receptor 1 [Source:HGNC Symbol;Acc:HGNC:8157]	2152.69	-0.354946	0.121796	-2.91426	0.00356534	0.0260933		WT_control
ENSG00000241563	CORT	cortistatin [Source:HGNC Symbol;Acc:HGNC:2257]	3.38463	-4.01671	1.37909	-2.91258	0.00358458	0.0262195	Down	WT_control
ENSG00000154065	ANKRD29	ankyrin repeat domain 29 [Source:HGNC Symbol;Acc:HGNC:27110]	37.7231	0.792715	0.272467	2.9094	0.00362126	0.0264732	Up	WT_control
ENSG00000184867	ARMCX2	armadillo repeat containing X-linked 2 [Source:HGNC Symbol;Acc:HGNC:16869]	346.586	0.378354	0.130061	2.90905	0.0036253	0.0264881		WT_control
ENSG00000165669	FAM204A	family with sequence similarity 204 member A [Source:HGNC Symbol;Acc:HGNC:25794]	830.648	0.212137	0.0729331	2.90865	0.00362992	0.0265072		WT_control
ENSG00000104885	DOT1L	DOT1 like histone lysine methyltransferase [Source:HGNC Symbol;Acc:HGNC:24948]	80.2241	-0.616462	0.211995	-2.9079	0.0036386	0.0265559	Down	WT_control
ENSG00000162585	FAAP20	FA core complex associated protein 20 [Source:HGNC Symbol;Acc:HGNC:26428]	1475.11	0.210244	0.0723194	2.90716	0.00364725	0.0266044		WT_control
ENSG00000107833	NPM3	nucleophosmin/nucleoplasmin 3 [Source:HGNC Symbol;Acc:HGNC:7931]	626.268	-0.291004	0.100125	-2.90641	0.00365606	0.026654		WT_control
ENSG00000131446	MGAT1	alpha-1,3-mannosyl-glycoprotein 2-beta-N-acetylglucosaminyltransferase [Source:HGNC Symbol;Acc:HGNC:7044]	2893.32	0.211509	0.0727894	2.90576	0.0036636	0.0266942		WT_control
ENSG00000214046	SMIM7	small integral membrane protein 7 [Source:HGNC Symbol;Acc:HGNC:28419]	1107.13	-0.244147	0.0840392	-2.90516	0.00367064	0.0267308		WT_control
ENSG00000131943	C19orf12	chromosome 19 open reading frame 12 [Source:HGNC Symbol;Acc:HGNC:25443]	291.561	0.353459	0.121679	2.90484	0.00367447	0.026744		WT_control
ENSG00000169372	CRADD	CASP2 and RIPK1 domain containing adaptor with death domain [Source:HGNC Symbol;Acc:HGNC:2340]	192.99	-0.440058	0.151761	-2.89968	0.00373543	0.0271727		WT_control
ENSG00000110237	ARHGEF17	Rho guanine nucleotide exchange factor 17 [Source:HGNC Symbol;Acc:HGNC:21726]	96.2641	0.530678	0.183068	2.8988	0.00374589	0.0272338		WT_control
ENSG00000064199	SPA17	sperm autoantigenic protein 17 [Source:HGNC Symbol;Acc:HGNC:11210]	117.845	-0.467117	0.161251	-2.89683	0.0037695	0.0273905		WT_control
ENSG00000155903	RASA2	RAS p21 protein activator 2 [Source:HGNC Symbol;Acc:HGNC:9872]	178.639	0.455823	0.157398	2.896	0.00377958	0.0274412		WT_control
ENSG00000172493	AFF1	ALF transcription elongation factor 1 [Source:HGNC Symbol;Acc:HGNC:7135]	665.207	0.238418	0.0823293	2.89591	0.00378063	0.0274412		WT_control
ENSG00000162407	PLPP3	phospholipid phosphatase 3 [Source:HGNC Symbol;Acc:HGNC:9229]	67.0196	0.5879	0.203038	2.89552	0.0037853	0.02746	Up	WT_control
ENSG00000160783	PMF1	polyamine modulated factor 1 [Source:HGNC Symbol;Acc:HGNC:9112]	598.045	-0.257516	0.0889414	-2.89535	0.00378738	0.0274601		WT_control
ENSG00000106636	YKT6	YKT6 v-SNARE homolog [Source:HGNC Symbol;Acc:HGNC:16959]	870.585	0.212144	0.073297	2.8943	0.00380001	0.0275365		WT_control
ENSG00000111275	ALDH2	aldehyde dehydrogenase 2 family member [Source:HGNC Symbol;Acc:HGNC:404]	425.371	0.382985	0.132423	2.89214	0.0038263	0.0277119		WT_control
ENSG00000118689	FOXO3	forkhead box O3 [Source:HGNC Symbol;Acc:HGNC:3821]	880.753	-0.398277	0.137782	-2.89064	0.00384457	0.0278289		WT_control
ENSG00000121691	CAT	catalase [Source:HGNC Symbol;Acc:HGNC:1516]	859.018	0.289927	0.100315	2.89015	0.00385052	0.0278568		WT_control
ENSG00000162852	CNST	consortin, connexin sorting protein [Source:HGNC Symbol;Acc:HGNC:26486]	233.329	-0.378985	0.131225	-2.88805	0.00387635	0.0280284		WT_control
ENSG00000099904	ZDHHC8	zinc finger DHHC-type palmitoyltransferase 8 [Source:HGNC Symbol;Acc:HGNC:18474]	736	0.282439	0.0978994	2.88499	0.00391426	0.028287		WT_control
ENSG00000196290	NIF3L1	NGG1 interacting factor 3 like 1 [Source:HGNC Symbol;Acc:HGNC:13390]	235.198	-0.348548	0.120831	-2.8846	0.00391915	0.0283069		WT_control
ENSG00000152137	HSPB8	heat shock protein family B (small) member 8 [Source:HGNC Symbol;Acc:HGNC:30171]	960.639	0.23007	0.079836	2.88178	0.00395431	0.028537		WT_control
ENSG00000163918	RFC4	replication factor C subunit 4 [Source:HGNC Symbol;Acc:HGNC:9972]	326.999	-0.324025	0.112442	-2.8817	0.00395532	0.028537		WT_control
ENSG00000147257	GPC3	glypican 3 [Source:HGNC Symbol;Acc:HGNC:4451]	24.2283	-1.26976	0.440892	-2.87998	0.00397699	0.0286777	Down	WT_control
ENSG00000156261	CCT8	chaperonin containing TCP1 subunit 8 [Source:HGNC Symbol;Acc:HGNC:1623]	3394.93	-0.216626	0.0752232	-2.87978	0.00397958	0.0286807		WT_control
ENSG00000169504	CLIC4	chloride intracellular channel 4 [Source:HGNC Symbol;Acc:HGNC:13518]	4417.31	0.206141	0.0715908	2.87944	0.00398386	0.0286959		WT_control
ENSG00000163947	ARHGEF3	Rho guanine nucleotide exchange factor 3 [Source:HGNC Symbol;Acc:HGNC:683]	837.29	-0.324597	0.11282	-2.87711	0.00401335	0.0288926		WT_control
ENSG00000174473	GALNTL6	polypeptide N-acetylgalactosaminyltransferase like 6 [Source:HGNC Symbol;Acc:HGNC:33844]	24.4363	-1.18789	0.412936	-2.87668	0.00401879	0.0289161	Down	WT_control
ENSG00000121966	CXCR4	C-X-C motif chemokine receptor 4 [Source:HGNC Symbol;Acc:HGNC:2561]	27.5725	-1.30952	0.455479	-2.87504	0.00403976	0.0290511	Down	WT_control
ENSG00000184304	PRKD1	protein kinase D1 [Source:HGNC Symbol;Acc:HGNC:9407]	156.398	0.45592	0.158668	2.87342	0.00406052	0.0291846		WT_control
ENSG00000141452	RMC1	regulator of MON1-CCZ1 [Source:HGNC Symbol;Acc:HGNC:24326]	55.3858	-0.692955	0.241392	-2.87066	0.00409609	0.0294243	Down	WT_control
ENSG00000181472	ZBTB2	zinc finger and BTB domain containing 2 [Source:HGNC Symbol;Acc:HGNC:20868]	167.012	-0.414907	0.144673	-2.86789	0.00413221	0.0296676		WT_control
ENSG00000149231	CCDC82	coiled-coil domain containing 82 [Source:HGNC Symbol;Acc:HGNC:26282]	337.302	0.351333	0.122516	2.86765	0.00413533	0.0296739		WT_control
ENSG00000185386	MAPK11	mitogen-activated protein kinase 11 [Source:HGNC Symbol;Acc:HGNC:6873]	28.1695	1.03466	0.36083	2.86743	0.00413818	0.0296783	Up	WT_control
ENSG00000075213	SEMA3A	semaphorin 3A [Source:HGNC Symbol;Acc:HGNC:10723]	47.4525	0.815574	0.284489	2.8668	0.0041464	0.0297211	Up	WT_control
ENSG00000103485	QPRT	quinolinate phosphoribosyltransferase [Source:HGNC Symbol;Acc:HGNC:9755]	122.455	0.493293	0.172098	2.86635	0.00415233	0.0297475		WT_control
ENSG00000126821	SGPP1	sphingosine-1-phosphate phosphatase 1 [Source:HGNC Symbol;Acc:HGNC:17720]	367.851	0.332661	0.116142	2.86427	0.00417965	0.029927		WT_control
ENSG00000164603	BMT2	base methyltransferase of 25S rRNA 2 homolog [Source:HGNC Symbol;Acc:HGNC:26475]	360.548	0.289832	0.101202	2.86388	0.00418485	0.0299318		WT_control
ENSG00000174547	MRPL11	mitochondrial ribosomal protein L11 [Source:HGNC Symbol;Acc:HGNC:14042]	1307.68	-0.213176	0.0744339	-2.86396	0.0041838	0.0299318		WT_control
ENSG00000164011	ZNF691	zinc finger protein 691 [Source:HGNC Symbol;Acc:HGNC:28028]	58.6816	-0.639804	0.223666	-2.86054	0.00422926	0.0302332	Down	WT_control
ENSG00000163251	FZD5	frizzled class receptor 5 [Source:HGNC Symbol;Acc:HGNC:4043]	122.307	-0.467493	0.163457	-2.86005	0.0042358	0.0302636		WT_control
ENSG00000152465	NMT2	N-myristoyltransferase 2 [Source:HGNC Symbol;Acc:HGNC:7858]	627.909	0.274768	0.0960779	2.85985	0.00423846	0.0302663		WT_control
ENSG00000196155	PLEKHG4	pleckstrin homology and RhoGEF domain containing G4 [Source:HGNC Symbol;Acc:HGNC:24501]	204.845	0.450259	0.157456	2.85958	0.00424199	0.0302751		WT_control
ENSG00000081189	MEF2C	myocyte enhancer factor 2C [Source:HGNC Symbol;Acc:HGNC:6996]	46.2713	0.863991	0.302256	2.85847	0.00425691	0.0303377	Up	WT_control
ENSG00000146729	NIPSNAP2	nipsnap homolog 2 [Source:HGNC Symbol;Acc:HGNC:4179]	596.631	-0.235442	0.0823686	-2.8584	0.00425782	0.0303377		WT_control
ENSG00000154122	ANKH	ANKH inorganic pyrophosphate transport regulator [Source:HGNC Symbol;Acc:HGNC:15492]	143.926	0.471091	0.164818	2.85824	0.00425994	0.0303377		WT_control
ENSG00000198203	SULT1C2	sulfotransferase family 1C member 2 [Source:HGNC Symbol;Acc:HGNC:11456]	28.3195	-0.946659	0.331169	-2.85853	0.00425603	0.0303377	Down	WT_control
ENSG00000142611	PRDM16	PR/SET domain 16 [Source:HGNC Symbol;Acc:HGNC:14000]	515.309	0.324523	0.113589	2.857	0.00427666	0.0304404		WT_control
ENSG00000143374	TARS2	threonyl-tRNA synthetase 2, mitochondrial [Source:HGNC Symbol;Acc:HGNC:30740]	255.215	-0.342101	0.119753	-2.85673	0.00428028	0.0304498		WT_control
ENSG00000186185	KIF18B	kinesin family member 18B [Source:HGNC Symbol;Acc:HGNC:27102]	37.8007	-0.857804	0.300469	-2.85488	0.00430531	0.0306114	Down	WT_control
ENSG00000142002	DPP9	dipeptidyl peptidase 9 [Source:HGNC Symbol;Acc:HGNC:18648]	776.143	0.327898	0.114876	2.85437	0.00431225	0.0306443		WT_control
ENSG00000143158	MPC2	mitochondrial pyruvate carrier 2 [Source:HGNC Symbol;Acc:HGNC:24515]	1281.63	0.272965	0.0957046	2.85217	0.00434223	0.0308408		WT_control
ENSG00000082212	ME2	malic enzyme 2 [Source:HGNC Symbol;Acc:HGNC:6984]	611.512	-0.289425	0.101497	-2.85157	0.00435039	0.0308822		WT_control
ENSG00000114315	HES1	hes family bHLH transcription factor 1 [Source:HGNC Symbol;Acc:HGNC:5192]	1665.23	0.282153	0.0990007	2.85001	0.0043718	0.031015		WT_control
ENSG00000126226	PCID2	PCI domain containing 2 [Source:HGNC Symbol;Acc:HGNC:25653]	633.21	-0.408733	0.143422	-2.84986	0.00437379	0.031015		WT_control
ENSG00000166401	SERPINB8	serpin family B member 8 [Source:HGNC Symbol;Acc:HGNC:8952]	493.058	0.27501	0.0965354	2.8488	0.0043884	0.0311019		WT_control
ENSG00000120149	MSX2	msh homeobox 2 [Source:HGNC Symbol;Acc:HGNC:7392]	168.943	-0.39137	0.137398	-2.84845	0.00439331	0.0311201		WT_control
ENSG00000130939	UBE4B	ubiquitination factor E4B [Source:HGNC Symbol;Acc:HGNC:12500]	693.38	-0.259068	0.0910351	-2.84581	0.00442992	0.0313291		WT_control
ENSG00000135341	MAP3K7	mitogen-activated protein kinase kinase kinase 7 [Source:HGNC Symbol;Acc:HGNC:6859]	901.303	0.273786	0.0962043	2.84589	0.00442879	0.0313291		WT_control
ENSG00000197261	C6orf141	chromosome 6 open reading frame 141 [Source:HGNC Symbol;Acc:HGNC:21351]	18.2224	-1.46708	0.515473	-2.84609	0.00442595	0.0313291	Down	WT_control
ENSG00000091009	RBM27	RNA binding motif protein 27 [Source:HGNC Symbol;Acc:HGNC:29243]	355.876	-0.390574	0.137343	-2.8438	0.00445792	0.0314935		WT_control
ENSG00000159388	BTG2	BTG anti-proliferation factor 2 [Source:HGNC Symbol;Acc:HGNC:1131]	388.893	0.273183	0.0960583	2.84393	0.00445608	0.0314935		WT_control
ENSG00000175866	BAIAP2	BAR/IMD domain containing adaptor protein 2 [Source:HGNC Symbol;Acc:HGNC:947]	523.785	-0.34028	0.119669	-2.8435	0.00446209	0.0315061		WT_control
ENSG00000144677	CTDSPL	CTD small phosphatase like [Source:HGNC Symbol;Acc:HGNC:16890]	810.84	0.303957	0.10695	2.84205	0.00448242	0.0316327		WT_control
ENSG00000125835	SNRPB	small nuclear ribonucleoprotein polypeptides B and B1 [Source:HGNC Symbol;Acc:HGNC:11153]	2760.42	-0.230584	0.0811416	-2.84175	0.00448667	0.0316458		WT_control
ENSG00000100814	CCNB1IP1	cyclin B1 interacting protein 1 [Source:HGNC Symbol;Acc:HGNC:19437]	452.761	-0.351283	0.12368	-2.84024	0.00450789	0.0317448		WT_control
ENSG00000137203	TFAP2A	transcription factor AP-2 alpha [Source:HGNC Symbol;Acc:HGNC:11742]	272.302	0.31719	0.111664	2.84056	0.00450342	0.0317448		WT_control
ENSG00000186635	ARAP1	ArfGAP with RhoGAP domain, ankyrin repeat and PH domain 1 [Source:HGNC Symbol;Acc:HGNC:16925]	48.1964	0.840939	0.296069	2.84035	0.00450642	0.0317448	Up	WT_control
ENSG00000162981	LRATD1	LRAT domain containing 1 [Source:HGNC Symbol;Acc:HGNC:20743]	64.7007	0.602026	0.212036	2.83927	0.00452172	0.0318252	Up	WT_control
ENSG00000100307	CBX7	chromobox 7 [Source:HGNC Symbol;Acc:HGNC:1557]	120.83	0.462341	0.162864	2.83882	0.00452813	0.0318429		WT_control
ENSG00000167513	CDT1	chromatin licensing and DNA replication factor 1 [Source:HGNC Symbol;Acc:HGNC:24576]	413.104	-0.315176	0.111026	-2.83875	0.00452905	0.0318429		WT_control
ENSG00000139200	PIANP	PILR alpha associated neural protein [Source:HGNC Symbol;Acc:HGNC:25338]	12.593	1.54832	0.545555	2.83806	0.0045389	0.0318952	Up	WT_control
ENSG00000104689	TNFRSF10A	TNF receptor superfamily member 10a [Source:HGNC Symbol;Acc:HGNC:11904]	254.541	0.409891	0.144478	2.83704	0.00455337	0.0319799		WT_control
ENSG00000134470	IL15RA	interleukin 15 receptor subunit alpha [Source:HGNC Symbol;Acc:HGNC:5978]	92.5393	-0.573587	0.202205	-2.83667	0.0045587	0.0320004		WT_control
ENSG00000100345	MYH9	myosin heavy chain 9 [Source:HGNC Symbol;Acc:HGNC:7579]	28984.9	0.154157	0.0544004	2.83375	0.00460059	0.0322773		WT_control
ENSG00000134202	GSTM3	glutathione S-transferase mu 3 [Source:HGNC Symbol;Acc:HGNC:4635]	551.491	0.338962	0.119684	2.83213	0.00462385	0.0324233		WT_control
ENSG00000079931	MOXD1	monooxygenase DBH like 1 [Source:HGNC Symbol;Acc:HGNC:21063]	176.61	-0.404147	0.142717	-2.8318	0.00462863	0.0324396		WT_control
ENSG00000099139	PCSK5	proprotein convertase subtilisin/kexin type 5 [Source:HGNC Symbol;Acc:HGNC:8747]	133.937	-0.534832	0.188942	-2.83066	0.00464517	0.0325383		WT_control
ENSG00000126698	DNAJC8	DnaJ heat shock protein family (Hsp40) member C8 [Source:HGNC Symbol;Acc:HGNC:15470]	1934.19	-0.19442	0.0687111	-2.82954	0.00466156	0.0326359		WT_control
ENSG00000136997	MYC	MYC proto-oncogene, bHLH transcription factor [Source:HGNC Symbol;Acc:HGNC:7553]	3626.74	-0.204429	0.0722659	-2.82884	0.00467166	0.0326893		WT_control
ENSG00000204954	UQCC6	ubiquinol-cytochrome c reductase complex assembly factor 6 [Source:HGNC Symbol;Acc:HGNC:34450]	252.032	-0.308557	0.109089	-2.8285	0.00467673	0.0327075		WT_control
ENSG00000103064	SLC7A6	solute carrier family 7 member 6 [Source:HGNC Symbol;Acc:HGNC:11064]	325.185	-0.347446	0.122858	-2.82804	0.00468341	0.0327369		WT_control
ENSG00000142192	APP	amyloid beta precursor protein [Source:HGNC Symbol;Acc:HGNC:620]	2325.73	-0.244708	0.0865424	-2.82761	0.00468971	0.0327636		WT_control
ENSG00000197933	ZNF823	zinc finger protein 823 [Source:HGNC Symbol;Acc:HGNC:30936]	35.7497	0.801736	0.283627	2.82672	0.0047027	0.032837	Up	WT_control
ENSG00000172201	ID4	inhibitor of DNA binding 4 [Source:HGNC Symbol;Acc:HGNC:5363]	1511.57	0.288709	0.102147	2.8264	0.00470739	0.0328524		WT_control
ENSG00000102309	PIN4	peptidylprolyl cis/trans isomerase, NIMA-interacting 4 [Source:HGNC Symbol;Acc:HGNC:8992]	763.798	-0.276198	0.0977851	-2.82454	0.00473483	0.0330265		WT_control
ENSG00000111678	C12orf57	chromosome 12 open reading frame 57 [Source:HGNC Symbol;Acc:HGNC:29521]	1026.73	0.214576	0.0759884	2.82379	0.0047459	0.0330854		WT_control
ENSG00000175203	DCTN2	dynactin subunit 2 [Source:HGNC Symbol;Acc:HGNC:2712]	1303.45	0.211338	0.0748463	2.82363	0.00474827	0.0330854		WT_control
ENSG00000112658	SRF	serum response factor [Source:HGNC Symbol;Acc:HGNC:11291]	678.682	0.320033	0.113358	2.82322	0.00475442	0.0331108		WT_control
ENSG00000198668	CALM1	calmodulin 1 [Source:HGNC Symbol;Acc:HGNC:1442]	7837.04	0.175456	0.0622049	2.82062	0.00479312	0.0333628		WT_control
ENSG00000165813	CCDC186	coiled-coil domain containing 186 [Source:HGNC Symbol;Acc:HGNC:24349]	443.263	0.458807	0.162682	2.82027	0.00479833	0.0333814		WT_control
ENSG00000198417	MT1F	metallothionein 1F [Source:HGNC Symbol;Acc:HGNC:7398]	901.789	-0.292193	0.103622	-2.81981	0.00480523	0.0334119		WT_control
ENSG00000165480	SKA3	spindle and kinetochore associated complex subunit 3 [Source:HGNC Symbol;Acc:HGNC:20262]	172.611	-0.419821	0.148946	-2.81861	0.00482319	0.0335192		WT_control
ENSG00000178573	MAF	MAF bZIP transcription factor [Source:HGNC Symbol;Acc:HGNC:6776]	243.389	-0.459406	0.163005	-2.81837	0.00482688	0.0335272		WT_control
ENSG00000124766	SOX4	SRY-box transcription factor 4 [Source:HGNC Symbol;Acc:HGNC:11200]	9444.66	-0.29562	0.10495	-2.81677	0.00485088	0.0336762		WT_control
ENSG00000164796	CSMD3	CUB and Sushi multiple domains 3 [Source:HGNC Symbol;Acc:HGNC:19291]	6.23867	2.32323	0.825275	2.8151	0.00487627	0.0338347	Up	WT_control
ENSG00000158856	DMTN	dematin actin binding protein [Source:HGNC Symbol;Acc:HGNC:3382]	412.153	0.261049	0.0927469	2.81464	0.00488316	0.0338648		WT_control
ENSG00000167964	RAB26	RAB26, member RAS oncogene family [Source:HGNC Symbol;Acc:HGNC:14259]	28.9857	-0.94608	0.33635	-2.81279	0.0049114	0.0339893	Down	WT_control
ENSG00000171132	PRKCE	protein kinase C epsilon [Source:HGNC Symbol;Acc:HGNC:9401]	58.362	0.766846	0.27259	2.81319	0.00490531	0.0339893	Up	WT_control
ENSG00000204899	MZT1	mitotic spindle organizing protein 1 [Source:HGNC Symbol;Acc:HGNC:33830]	753.827	-0.217774	0.0774228	-2.8128	0.00491128	0.0339893		WT_control
ENSG00000259120	SMIM6	small integral membrane protein 6 [Source:HGNC Symbol;Acc:HGNC:40032]	67.6134	-0.690663	0.245538	-2.81286	0.00491031	0.0339893	Down	WT_control
ENSG00000100364	KIAA0930	KIAA0930 [Source:HGNC Symbol;Acc:HGNC:1314]	892.391	0.194427	0.0691279	2.81256	0.00491486	0.0339955		WT_control
ENSG00000121578	B4GALT4	beta-1,4-galactosyltransferase 4 [Source:HGNC Symbol;Acc:HGNC:927]	306.785	0.338238	0.120369	2.81002	0.00495385	0.0342294		WT_control
ENSG00000170836	PPM1D	protein phosphatase, Mg2+/Mn2+ dependent 1D [Source:HGNC Symbol;Acc:HGNC:9277]	217.679	-0.404163	0.143824	-2.81011	0.00495241	0.0342294		WT_control
ENSG00000171033	PKIA	cAMP-dependent protein kinase inhibitor alpha [Source:HGNC Symbol;Acc:HGNC:9017]	84.8416	0.565304	0.201199	2.80967	0.0049592	0.0342306		WT_control
ENSG00000204576	PRR3	proline rich 3 [Source:HGNC Symbol;Acc:HGNC:21149]	200.382	-0.386617	0.137595	-2.80982	0.00495686	0.0342306		WT_control
ENSG00000160113	NR2F6	nuclear receptor subfamily 2 group F member 6 [Source:HGNC Symbol;Acc:HGNC:7977]	1485.36	0.20575	0.0732481	2.80895	0.00497038	0.0342899		WT_control
ENSG00000119878	CRIPT	CXXC repeat containing interactor of PDZ3 domain [Source:HGNC Symbol;Acc:HGNC:14312]	1200.62	-0.230499	0.0820711	-2.80853	0.00497686	0.0343016		WT_control
ENSG00000262655	SPON1	spondin 1 [Source:HGNC Symbol;Acc:HGNC:11252]	15.4103	-1.35157	0.481241	-2.8085	0.00497726	0.0343016	Down	WT_control
ENSG00000182010	RTKN2	rhotekin 2 [Source:HGNC Symbol;Acc:HGNC:19364]	188.738	-0.405802	0.144554	-2.80728	0.00499616	0.0344139		WT_control
ENSG00000118946	PCDH17	protocadherin 17 [Source:HGNC Symbol;Acc:HGNC:14267]	22.8002	-1.12058	0.399779	-2.803	0.00506294	0.0348558	Down	WT_control
ENSG00000172986	GXYLT2	glucoside xylosyltransferase 2 [Source:HGNC Symbol;Acc:HGNC:33383]	199.918	-0.415567	0.148337	-2.80151	0.00508634	0.0349987		WT_control
ENSG00000234545	FAM133B	family with sequence similarity 133 member B [Source:HGNC Symbol;Acc:HGNC:28629]	189.504	0.369033	0.131787	2.80022	0.00510678	0.035121		WT_control
ENSG00000168925	CTRB1	chymotrypsinogen B1 [Source:HGNC Symbol;Acc:HGNC:2521]	27.5589	0.979548	0.349872	2.79973	0.00511454	0.0351562	Up	WT_control
ENSG00000136930	PSMB7	proteasome 20S subunit beta 7 [Source:HGNC Symbol;Acc:HGNC:9544]	2948.27	-0.172867	0.0617536	-2.7993	0.00512142	0.0351851		WT_control
ENSG00000170390	DCLK2	doublecortin like kinase 2 [Source:HGNC Symbol;Acc:HGNC:19002]	108.353	0.540059	0.192967	2.79871	0.00513072	0.0352308		WT_control
ENSG00000132376	INPP5K	inositol polyphosphate-5-phosphatase K [Source:HGNC Symbol;Acc:HGNC:33882]	336.219	-0.335092	0.119755	-2.79813	0.00513987	0.0352753		WT_control
ENSG00000117385	P3H1	prolyl 3-hydroxylase 1 [Source:HGNC Symbol;Acc:HGNC:19316]	768.196	0.305293	0.10916	2.79674	0.00516209	0.0353858		WT_control
ENSG00000130222	GADD45G	growth arrest and DNA damage inducible gamma [Source:HGNC Symbol;Acc:HGNC:4097]	21.5313	1.30651	0.467173	2.79662	0.005164	0.0353858	Up	WT_control
ENSG00000186834	HEXIM1	HEXIM P-TEFb complex subunit 1 [Source:HGNC Symbol;Acc:HGNC:24953]	337.514	0.352061	0.125887	2.79664	0.00516375	0.0353858		WT_control
ENSG00000125944	HNRNPR	heterogeneous nuclear ribonucleoprotein R [Source:HGNC Symbol;Acc:HGNC:5047]	2800.77	-0.218497	0.0782873	-2.79097	0.00525505	0.0359911		WT_control
ENSG00000130382	MLLT1	MLLT1 super elongation complex subunit [Source:HGNC Symbol;Acc:HGNC:7134]	666.476	-0.239692	0.0859411	-2.78902	0.00528674	0.0361894		WT_control
ENSG00000186197	EDARADD	EDAR associated via death domain [Source:HGNC Symbol;Acc:HGNC:14341]	9.71724	-1.91117	0.685291	-2.78885	0.00528957	0.03619	Down	WT_control
ENSG00000120053	GOT1	glutamic-oxaloacetic transaminase 1 [Source:HGNC Symbol;Acc:HGNC:4432]	445.61	-0.282243	0.101217	-2.78849	0.00529546	0.0362116		WT_control
ENSG00000092108	SCFD1	sec1 family domain containing 1 [Source:HGNC Symbol;Acc:HGNC:20726]	885.133	0.19938	0.0715338	2.78721	0.0053164	0.0363361		WT_control
ENSG00000120137	PANK3	pantothenate kinase 3 [Source:HGNC Symbol;Acc:HGNC:19365]	1440.35	-0.190803	0.0684723	-2.78657	0.00532698	0.0363896		WT_control
ENSG00000130997	POLN	DNA polymerase nu [Source:HGNC Symbol;Acc:HGNC:18870]	14.1744	1.32278	0.475085	2.78431	0.00536423	0.0366251	Up	WT_control
ENSG00000167925	GHDC	GH3 domain containing [Source:HGNC Symbol;Acc:HGNC:24438]	170.822	0.414067	0.148732	2.78398	0.00536957	0.0366426		WT_control
ENSG00000143228	NUF2	NUF2 component of NDC80 kinetochore complex [Source:HGNC Symbol;Acc:HGNC:14621]	465.57	-0.389624	0.139961	-2.78382	0.00537236	0.0366428		WT_control
ENSG00000100739	BDKRB1	bradykinin receptor B1 [Source:HGNC Symbol;Acc:HGNC:1029]	271.304	0.46828	0.168233	2.78353	0.00537716	0.0366567		WT_control
ENSG00000197935	ZNF311	zinc finger protein 311 [Source:HGNC Symbol;Acc:HGNC:13847]	13.4102	-1.36484	0.490468	-2.78274	0.00539021	0.0367267	Down	WT_control
ENSG00000205581	HMGN1	high mobility group nucleosome binding domain 1 [Source:HGNC Symbol;Acc:HGNC:4984]	3353.22	-0.24742	0.0890692	-2.77785	0.00547207	0.0372653		WT_control
ENSG00000163882	POLR2H	RNA polymerase II, I and III subunit H [Source:HGNC Symbol;Acc:HGNC:9195]	1814.54	-0.23307	0.0839617	-2.77591	0.00550472	0.0374683		WT_control
ENSG00000172795	DCP2	decapping mRNA 2 [Source:HGNC Symbol;Acc:HGNC:24452]	250.993	-0.340582	0.12274	-2.77482	0.00552327	0.0375753		WT_control
ENSG00000170145	SIK2	salt inducible kinase 2 [Source:HGNC Symbol;Acc:HGNC:21680]	399.781	-0.339076	0.122233	-2.77401	0.00553697	0.0376491		WT_control
ENSG00000049192	ADAMTS6	ADAM metallopeptidase with thrombospondin type 1 motif 6 [Source:HGNC Symbol;Acc:HGNC:222]	173.669	0.450113	0.162455	2.7707	0.00559362	0.0380148		WT_control
ENSG00000183963	SMTN	smoothelin [Source:HGNC Symbol;Acc:HGNC:11126]	1297.3	0.185516	0.0669996	2.76891	0.00562435	0.038204		WT_control
ENSG00000113368	LMNB1	lamin B1 [Source:HGNC Symbol;Acc:HGNC:6637]	406.479	-0.323264	0.116859	-2.76627	0.00567016	0.0384954		WT_control
ENSG00000105135	ILVBL	ilvB acetolactate synthase like [Source:HGNC Symbol;Acc:HGNC:6041]	213.379	-0.362972	0.131231	-2.76589	0.00567678	0.0385206		WT_control
ENSG00000146072	TNFRSF21	TNF receptor superfamily member 21 [Source:HGNC Symbol;Acc:HGNC:13469]	237.578	0.378853	0.137026	2.76484	0.00569515	0.0386255		WT_control
ENSG00000143776	CDC42BPA	CDC42 binding protein kinase alpha [Source:HGNC Symbol;Acc:HGNC:1737]	449.364	0.288198	0.104287	2.76351	0.00571833	0.0387628		WT_control
ENSG00000123737	EXOSC9	exosome component 9 [Source:HGNC Symbol;Acc:HGNC:9137]	288.914	-0.387777	0.140342	-2.76308	0.0057258	0.0387936		WT_control
ENSG00000102024	PLS3	plastin 3 [Source:HGNC Symbol;Acc:HGNC:9091]	2330.85	-0.214425	0.077645	-2.76161	0.00575168	0.0389483		WT_control
ENSG00000121653	MAPK8IP1	mitogen-activated protein kinase 8 interacting protein 1 [Source:HGNC Symbol;Acc:HGNC:6882]	14.7958	1.48507	0.537787	2.76145	0.00575453	0.0389483	Up	WT_control
ENSG00000266094	RASSF5	Ras association domain family member 5 [Source:HGNC Symbol;Acc:HGNC:17609]	53.337	0.705729	0.255587	2.76121	0.00575882	0.0389574	Up	WT_control
ENSG00000152061	RABGAP1L	RAB GTPase activating protein 1 like [Source:HGNC Symbol;Acc:HGNC:24663]	219.039	0.46999	0.170355	2.75889	0.00579988	0.0392151		WT_control
ENSG00000119699	TGFB3	transforming growth factor beta 3 [Source:HGNC Symbol;Acc:HGNC:11769]	59.3516	0.757549	0.274789	2.75684	0.0058363	0.0394413	Up	WT_control
ENSG00000205213	LGR4	leucine rich repeat containing G protein-coupled receptor 4 [Source:HGNC Symbol;Acc:HGNC:13299]	280.465	-0.324513	0.117762	-2.75566	0.00585734	0.0395632		WT_control
ENSG00000205356	TECPR1	tectonin beta-propeller repeat containing 1 [Source:HGNC Symbol;Acc:HGNC:22214]	383.9	0.269612	0.0978461	2.75547	0.00586072	0.0395659		WT_control
ENSG00000107882	SUFU	SUFU negative regulator of hedgehog signaling [Source:HGNC Symbol;Acc:HGNC:16466]	169.343	0.398624	0.144685	2.75511	0.00586721	0.0395732		WT_control
ENSG00000183873	SCN5A	sodium voltage-gated channel alpha subunit 5 [Source:HGNC Symbol;Acc:HGNC:10593]	125.957	0.478589	0.173712	2.75508	0.00586779	0.0395732		WT_control
ENSG00000133313	CNDP2	carnosine dipeptidase 2 [Source:HGNC Symbol;Acc:HGNC:24437]	548.39	-0.236506	0.0858745	-2.75409	0.00588562	0.0396579		WT_control
ENSG00000168952	STXBP6	syntaxin binding protein 6 [Source:HGNC Symbol;Acc:HGNC:19666]	629.746	-0.270266	0.0981373	-2.75395	0.005888	0.0396579		WT_control
ENSG00000197930	ERO1A	endoplasmic reticulum oxidoreductase 1 alpha [Source:HGNC Symbol;Acc:HGNC:13280]	1338.85	0.190105	0.0690316	2.75388	0.00588935	0.0396579		WT_control
ENSG00000116954	RRAGC	Ras related GTP binding C [Source:HGNC Symbol;Acc:HGNC:19902]	419.144	0.295059	0.107161	2.75341	0.00589781	0.0396947		WT_control
ENSG00000232434	AJM1	apical junction component 1 homolog [Source:HGNC Symbol;Acc:HGNC:37284]	11.2782	1.49146	0.541738	2.7531	0.00590331	0.0397116	Up	WT_control
ENSG00000168216	LMBRD1	LMBR1 domain containing 1 [Source:HGNC Symbol;Acc:HGNC:23038]	472.563	0.296225	0.107608	2.75281	0.00590862	0.0397225		WT_control
ENSG00000198522	GPN1	GPN-loop GTPase 1 [Source:HGNC Symbol;Acc:HGNC:17030]	435.851	-0.287061	0.104284	-2.75268	0.00591094	0.0397225		WT_control
ENSG00000134824	FADS2	fatty acid desaturase 2 [Source:HGNC Symbol;Acc:HGNC:3575]	3967.84	0.211052	0.0766836	2.75224	0.00591883	0.0397553		WT_control
ENSG00000089041	P2RX7	purinergic receptor P2X 7 [Source:HGNC Symbol;Acc:HGNC:8537]	5.58516	2.16272	0.785934	2.75178	0.00592726	0.0397918	Up	WT_control
ENSG00000139354	GAS2L3	growth arrest specific 2 like 3 [Source:HGNC Symbol;Acc:HGNC:27475]	312.345	-0.455661	0.165599	-2.7516	0.00593053	0.0397935		WT_control
ENSG00000188015	S100A3	S100 calcium binding protein A3 [Source:HGNC Symbol;Acc:HGNC:10493]	105.739	0.474714	0.172581	2.75068	0.00594725	0.0398855		WT_control
ENSG00000092969	TGFB2	transforming growth factor beta 2 [Source:HGNC Symbol;Acc:HGNC:11768]	1694.35	0.211179	0.0767803	2.75043	0.00595166	0.0398948		WT_control
ENSG00000106477	CEP41	centrosomal protein 41 [Source:HGNC Symbol;Acc:HGNC:12370]	274.064	-0.300687	0.109362	-2.74947	0.00596913	0.0399916		WT_control
ENSG00000109685	NSD2	nuclear receptor binding SET domain protein 2 [Source:HGNC Symbol;Acc:HGNC:12766]	1389.88	-0.221331	0.0805295	-2.74845	0.00598782	0.0400966		WT_control
ENSG00000164037	SLC9B1	solute carrier family 9 member B1 [Source:HGNC Symbol;Acc:HGNC:24244]	4.59657	-3.03092	1.10291	-2.7481	0.00599419	0.0401189	Down	WT_control
ENSG00000171307	ZDHHC16	zinc finger DHHC-type palmitoyltransferase 16 [Source:HGNC Symbol;Acc:HGNC:20714]	797.651	-0.211867	0.0771119	-2.74753	0.00600461	0.0401683		WT_control
ENSG00000166450	PRTG	protogenin [Source:HGNC Symbol;Acc:HGNC:26373]	50.2355	-0.935315	0.340473	-2.74711	0.00601237	0.0402	Down	WT_control
ENSG00000164934	DCAF13	DDB1 and CUL4 associated factor 13 [Source:HGNC Symbol;Acc:HGNC:24535]	770.846	-0.242541	0.088302	-2.74672	0.00601948	0.0402272		WT_control
ENSG00000072778	ACADVL	acyl-CoA dehydrogenase very long chain [Source:HGNC Symbol;Acc:HGNC:92]	1699.67	0.191186	0.0696179	2.74622	0.00602856	0.0402675		WT_control
ENSG00000116132	PRRX1	paired related homeobox 1 [Source:HGNC Symbol;Acc:HGNC:9142]	66.9626	-0.618939	0.225446	-2.7454	0.0060438	0.0403286	Down	WT_control
ENSG00000164164	OTUD4	OTU deubiquitinase 4 [Source:HGNC Symbol;Acc:HGNC:24949]	273.011	0.335472	0.122187	2.74556	0.00604078	0.0403286		WT_control
ENSG00000150347	ARID5B	AT-rich interaction domain 5B [Source:HGNC Symbol;Acc:HGNC:17362]	2939.9	-0.257906	0.0939474	-2.74522	0.00604705	0.0403299		WT_control
ENSG00000197442	MAP3K5	mitogen-activated protein kinase kinase kinase 5 [Source:HGNC Symbol;Acc:HGNC:6857]	52.4082	0.649543	0.236644	2.74481	0.00605464	0.0403471	Up	WT_control
ENSG00000206538	VGLL3	vestigial like family member 3 [Source:HGNC Symbol;Acc:HGNC:24327]	2490.41	0.23774	0.0866162	2.74475	0.00605573	0.0403471		WT_control
ENSG00000177119	ANO6	anoctamin 6 [Source:HGNC Symbol;Acc:HGNC:25240]	719.46	0.258078	0.0940457	2.74418	0.00606627	0.0403971		WT_control
ENSG00000133678	TMEM254	transmembrane protein 254 [Source:HGNC Symbol;Acc:HGNC:25804]	155.338	-0.4115	0.149966	-2.74395	0.00607042	0.0404043		WT_control
ENSG00000181826	RELL1	RELT like 1 [Source:HGNC Symbol;Acc:HGNC:27379]	477.384	0.302034	0.110139	2.74229	0.00610122	0.0405889		WT_control
ENSG00000100906	NFKBIA	NFKB inhibitor alpha [Source:HGNC Symbol;Acc:HGNC:7797]	1677.49	0.188768	0.0688498	2.74173	0.00611159	0.0406375		WT_control
ENSG00000100918	REC8	REC8 meiotic recombination protein [Source:HGNC Symbol;Acc:HGNC:16879]	4510.08	-0.303267	0.110725	-2.73892	0.00616419	0.0409597		WT_control
ENSG00000196950	SLC39A10	solute carrier family 39 member 10 [Source:HGNC Symbol;Acc:HGNC:20861]	633.605	0.225126	0.0821984	2.73881	0.00616625	0.0409597		WT_control
ENSG00000189266	PNRC2	proline rich nuclear receptor coactivator 2 [Source:HGNC Symbol;Acc:HGNC:23158]	1015.49	-0.212067	0.0774522	-2.73803	0.00618079	0.0410357		WT_control
ENSG00000171700	RGS19	regulator of G protein signaling 19 [Source:HGNC Symbol;Acc:HGNC:13735]	300.943	0.457866	0.167259	2.73746	0.00619149	0.0410655		WT_control
ENSG00000196369	SRGAP2B	SLIT-ROBO Rho GTPase activating protein 2B [Source:HGNC Symbol;Acc:HGNC:35237]	27.3069	0.952913	0.348098	2.73749	0.00619107	0.0410655	Up	WT_control
ENSG00000123119	NECAB1	N-terminal EF-hand calcium binding protein 1 [Source:HGNC Symbol;Acc:HGNC:20983]	114.71	0.454257	0.16599	2.73666	0.00620669	0.0411304		WT_control
ENSG00000133106	EPSTI1	epithelial stromal interaction 1 [Source:HGNC Symbol;Acc:HGNC:16465]	12.2801	1.52878	0.558639	2.73662	0.00620749	0.0411304	Up	WT_control
ENSG00000069667	RORA	RAR related orphan receptor A [Source:HGNC Symbol;Acc:HGNC:10258]	79.1907	0.555821	0.203155	2.73594	0.00622024	0.0411737		WT_control
ENSG00000278023	RDM1	RAD52 motif containing 1 [Source:HGNC Symbol;Acc:HGNC:19950]	38.1575	-0.739916	0.270442	-2.73595	0.00622	0.0411737	Down	WT_control
[truncated: 12,654 more rows]
