# Supplementary material for: Rare heterozygous missense variants in VSX2 are associated with retinal detachment
Source: PLoS Genet. 2026 Feb 3;22(2):e1012027. doi: 10.1371/journal.pgen.1012027 (PMC12890223; doi:10.1371/journal.pgen.1012027)
Supplement: S14 Table — (XLSX) [file pgen.1012027.s019.xlsx]

## Sheet: S14_Table - R227W vs control DE
ensembl	gene_name	gene_description	baseMean	log2FoldChange	lfcSE	stat	pvalue	padj	regulation	comparison
ENSG00000115461	IGFBP5	insulin like growth factor binding protein 5 [Source:HGNC Symbol;Acc:HGNC:5474]	1140.75	3.60153	0.105052	34.2833	1.39413e-257	1.76553e-253	Up	R227W_control
ENSG00000086696	HSD17B2	hydroxysteroid 17-beta dehydrogenase 2 [Source:HGNC Symbol;Acc:HGNC:5211]	611.216	-3.55319	0.154288	-23.0296	2.35574e-117	1.49165e-113	Down	R227W_control
ENSG00000128510	CPA4	carboxypeptidase A4 [Source:HGNC Symbol;Acc:HGNC:15740]	1408.7	-2.02153	0.0996843	-20.2793	1.9594e-91	8.27127e-88	Down	R227W_control
ENSG00000100311	PDGFB	platelet derived growth factor subunit B [Source:HGNC Symbol;Acc:HGNC:8800]	365.771	4.05566	0.201594	20.1179	5.14351e-90	1.62844e-86	Up	R227W_control
ENSG00000134480	CCNH	cyclin H [Source:HGNC Symbol;Acc:HGNC:1594]	904.512	-1.81247	0.0994741	-18.2206	3.544e-74	8.97625e-71	Down	R227W_control
ENSG00000181104	F2R	coagulation factor II thrombin receptor [Source:HGNC Symbol;Acc:HGNC:3537]	1756.17	-1.52575	0.0880586	-17.3265	2.96637e-67	6.26101e-64	Down	R227W_control
ENSG00000075618	FSCN1	fascin actin-bundling protein 1 [Source:HGNC Symbol;Acc:HGNC:11148]	1863.83	1.85299	0.107657	17.2119	2.16239e-66	3.91207e-63	Up	R227W_control
ENSG00000127955	GNAI1	G protein subunit alpha i1 [Source:HGNC Symbol;Acc:HGNC:4384]	965.479	-1.28983	0.0794079	-16.2431	2.50041e-59	3.95815e-56	Down	R227W_control
ENSG00000143878	RHOB	ras homolog family member B [Source:HGNC Symbol;Acc:HGNC:668]	3070.76	1.65656	0.102558	16.1524	1.09251e-58	1.53728e-55	Up	R227W_control
ENSG00000162496	DHRS3	dehydrogenase/reductase 3 [Source:HGNC Symbol;Acc:HGNC:17693]	1737.12	-1.44483	0.0903823	-15.9858	1.60524e-57	2.03288e-54	Down	R227W_control
ENSG00000140937	CDH11	cadherin 11 [Source:HGNC Symbol;Acc:HGNC:1750]	1435.38	-1.0131	0.0668634	-15.1518	7.37464e-52	8.49022e-49	Down	R227W_control
ENSG00000119681	LTBP2	latent transforming growth factor beta binding protein 2 [Source:HGNC Symbol;Acc:HGNC:6715]	2224.88	1.67021	0.115914	14.4091	4.53743e-47	4.7885e-44	Up	R227W_control
ENSG00000122641	INHBA	inhibin subunit beta A [Source:HGNC Symbol;Acc:HGNC:6066]	669.554	1.61847	0.115485	14.0146	1.26989e-44	1.23707e-41	Up	R227W_control
ENSG00000150782	IL18	interleukin 18 [Source:HGNC Symbol;Acc:HGNC:5986]	2426.24	-0.992862	0.0709106	-14.0016	1.52429e-44	1.37883e-41	Down	R227W_control
ENSG00000140284	SLC27A2	solute carrier family 27 member 2 [Source:HGNC Symbol;Acc:HGNC:10996]	635.489	-1.54797	0.111214	-13.9188	4.86813e-44	4.11e-41	Down	R227W_control
ENSG00000168874	ATOH8	atonal bHLH transcription factor 8 [Source:HGNC Symbol;Acc:HGNC:24126]	377.744	1.66248	0.121988	13.6282	2.72134e-42	2.15394e-39	Up	R227W_control
ENSG00000164220	F2RL2	coagulation factor II thrombin receptor like 2 [Source:HGNC Symbol;Acc:HGNC:3539]	514.947	-1.38544	0.102366	-13.5342	9.82377e-42	7.31813e-39	Down	R227W_control
ENSG00000189056	RELN	reelin [Source:HGNC Symbol;Acc:HGNC:9957]	149.573	-2.46571	0.182816	-13.4874	1.8553e-41	1.30531e-38	Down	R227W_control
ENSG00000164379	FOXQ1	forkhead box Q1 [Source:HGNC Symbol;Acc:HGNC:20951]	389.13	-1.87392	0.139049	-13.4767	2.14441e-41	1.42931e-38	Down	R227W_control
ENSG00000164949	GEM	GTP binding protein overexpressed in skeletal muscle [Source:HGNC Symbol;Acc:HGNC:4234]	436.717	-1.89543	0.140802	-13.4616	2.6306e-41	1.6657e-38	Down	R227W_control
ENSG00000168528	SERINC2	serine incorporator 2 [Source:HGNC Symbol;Acc:HGNC:23231]	2553.38	0.926453	0.0698838	13.257	4.10758e-40	2.47707e-37	Up	R227W_control
ENSG00000162576	MXRA8	matrix remodeling associated 8 [Source:HGNC Symbol;Acc:HGNC:7542]	1168.34	1.17332	0.089881	13.0542	6.01426e-39	3.46203e-36	Up	R227W_control
ENSG00000085662	AKR1B1	aldo-keto reductase family 1 member B [Source:HGNC Symbol;Acc:HGNC:381]	11637.8	-0.827269	0.0636782	-12.9914	1.36898e-38	7.53773e-36	Down	R227W_control
ENSG00000091986	CCDC80	coiled-coil domain containing 80 [Source:HGNC Symbol;Acc:HGNC:30649]	20592.9	0.941596	0.0728305	12.9286	3.10444e-38	1.63811e-35	Up	R227W_control
ENSG00000169991	IFFO2	intermediate filament family orphan 2 [Source:HGNC Symbol;Acc:HGNC:27006]	493.844	1.52241	0.119993	12.6875	6.93937e-37	3.51521e-34	Up	R227W_control
ENSG00000172137	CALB2	calbindin 2 [Source:HGNC Symbol;Acc:HGNC:1435]	191.625	2.68956	0.213204	12.6149	1.74735e-36	8.51096e-34	Up	R227W_control
ENSG00000156510	HKDC1	hexokinase domain containing 1 [Source:HGNC Symbol;Acc:HGNC:23302]	312.37	-2.058	0.166539	-12.3575	4.43768e-35	2.08143e-32	Down	R227W_control
ENSG00000165312	OTUD1	OTU deubiquitinase 1 [Source:HGNC Symbol;Acc:HGNC:27346]	804.918	-1.2771	0.10395	-12.2857	1.0806e-34	4.88739e-32	Down	R227W_control
ENSG00000112769	LAMA4	laminin subunit alpha 4 [Source:HGNC Symbol;Acc:HGNC:6484]	457.961	-1.45334	0.120004	-12.1108	9.2537e-34	4.04099e-31	Down	R227W_control
ENSG00000164305	CASP3	caspase 3 [Source:HGNC Symbol;Acc:HGNC:1504]	1429.73	-0.906189	0.0750548	-12.0737	1.45457e-33	6.14023e-31	Down	R227W_control
ENSG00000137801	THBS1	thrombospondin 1 [Source:HGNC Symbol;Acc:HGNC:11785]	24916.1	1.36061	0.114426	11.8907	1.32356e-32	5.40694e-30	Up	R227W_control
ENSG00000115414	FN1	fibronectin 1 [Source:HGNC Symbol;Acc:HGNC:3778]	7548.9	1.33104	0.112113	11.8723	1.64773e-32	6.46047e-30	Up	R227W_control
ENSG00000198959	TGM2	transglutaminase 2 [Source:HGNC Symbol;Acc:HGNC:11778]	2320.79	1.50515	0.126797	11.8706	1.68348e-32	6.46047e-30	Up	R227W_control
ENSG00000198431	TXNRD1	thioredoxin reductase 1 [Source:HGNC Symbol;Acc:HGNC:12437]	6732.17	-0.739498	0.0624584	-11.8399	2.42875e-32	9.04639e-30	Down	R227W_control
ENSG00000006468	ETV1	ETS variant transcription factor 1 [Source:HGNC Symbol;Acc:HGNC:3490]	318.926	-1.64446	0.139433	-11.794	4.19341e-32	1.51729e-29	Down	R227W_control
ENSG00000107984	DKK1	dickkopf WNT signaling pathway inhibitor 1 [Source:HGNC Symbol;Acc:HGNC:2891]	2107.38	-1.11548	0.09633	-11.5797	5.22078e-31	1.83655e-28	Down	R227W_control
ENSG00000102172	SMS	spermine synthase [Source:HGNC Symbol;Acc:HGNC:11123]	8462.39	-0.826215	0.072051	-11.4671	1.93065e-30	6.60805e-28	Down	R227W_control
ENSG00000105974	CAV1	caveolin 1 [Source:HGNC Symbol;Acc:HGNC:1527]	3410.96	0.801908	0.0702186	11.4202	3.31604e-30	1.10511e-27	Up	R227W_control
ENSG00000133816	MICAL2	microtubule associated monooxygenase, calponin and LIM domain containing 2 [Source:HGNC Symbol;Acc:HGNC:24693]	1571.42	0.860399	0.0761037	11.3056	1.23104e-29	3.99741e-27	Up	R227W_control
ENSG00000179133	C10orf67	chromosome 10 open reading frame 67 [Source:HGNC Symbol;Acc:HGNC:28716]	216.282	-1.56692	0.139235	-11.2538	2.21898e-29	7.0253e-27	Down	R227W_control
ENSG00000078114	NEBL	nebulette [Source:HGNC Symbol;Acc:HGNC:16932]	94.7024	-2.31823	0.206269	-11.2389	2.62756e-29	8.11596e-27	Down	R227W_control
ENSG00000166592	RRAD	RRAD, Ras related glycolysis inhibitor and calcium channel regulator [Source:HGNC Symbol;Acc:HGNC:10446]	236.914	2.13609	0.190283	11.2259	3.04363e-29	9.17728e-27	Up	R227W_control
ENSG00000197580	BCO2	beta-carotene oxygenase 2 [Source:HGNC Symbol;Acc:HGNC:18503]	131.996	-1.92189	0.172809	-11.1215	9.86455e-29	2.90522e-26	Down	R227W_control
ENSG00000154556	SORBS2	sorbin and SH3 domain containing 2 [Source:HGNC Symbol;Acc:HGNC:24098]	110.603	1.92479	0.174353	11.0396	2.46004e-28	7.08045e-26	Up	R227W_control
ENSG00000136960	ENPP2	ectonucleotide pyrophosphatase/phosphodiesterase 2 [Source:HGNC Symbol;Acc:HGNC:3357]	616.178	-1.29085	0.117436	-10.992	4.17772e-28	1.1757e-25	Down	R227W_control
ENSG00000070614	NDST1	N-deacetylase and N-sulfotransferase 1 [Source:HGNC Symbol;Acc:HGNC:7680]	2086.25	0.833841	0.0764231	10.9108	1.02299e-27	2.81635e-25	Up	R227W_control
ENSG00000179772	FOXS1	forkhead box S1 [Source:HGNC Symbol;Acc:HGNC:3735]	87.5251	3.99587	0.368466	10.8446	2.11559e-27	5.70038e-25	Up	R227W_control
ENSG00000148344	PTGES	prostaglandin E synthase [Source:HGNC Symbol;Acc:HGNC:9599]	1332.35	-0.986444	0.0914232	-10.7899	3.84326e-27	1.01398e-24	Down	R227W_control
ENSG00000171992	SYNPO	synaptopodin [Source:HGNC Symbol;Acc:HGNC:30672]	751.168	1.35364	0.125509	10.7852	4.04422e-27	1.04522e-24	Up	R227W_control
ENSG00000196498	NCOR2	nuclear receptor corepressor 2 [Source:HGNC Symbol;Acc:HGNC:7673]	1520.93	0.770544	0.0717806	10.7347	6.99369e-27	1.77136e-24	Up	R227W_control
ENSG00000087245	MMP2	matrix metallopeptidase 2 [Source:HGNC Symbol;Acc:HGNC:7166]	364.441	1.49755	0.13995	10.7006	1.01115e-26	2.51084e-24	Up	R227W_control
ENSG00000118849	RARRES1	retinoic acid receptor responder 1 [Source:HGNC Symbol;Acc:HGNC:9867]	378.159	-1.71595	0.161326	-10.6366	2.01408e-26	4.90507e-24	Down	R227W_control
ENSG00000205426	KRT81	keratin 81 [Source:HGNC Symbol;Acc:HGNC:6458]	400.721	1.72747	0.162874	10.6062	2.78947e-26	6.66526e-24	Up	R227W_control
ENSG00000119614	VSX2	visual system homeobox 2 [Source:HGNC Symbol;Acc:HGNC:1975]	61.2152	5.55888	0.527743	10.5333	6.06637e-26	1.42268e-23	Up	R227W_control
ENSG00000211455	STK38L	serine/threonine kinase 38 like [Source:HGNC Symbol;Acc:HGNC:17848]	943.766	0.967042	0.0919671	10.5151	7.36117e-26	1.69494e-23	Up	R227W_control
ENSG00000121350	PYROXD1	pyridine nucleotide-disulphide oxidoreductase domain 1 [Source:HGNC Symbol;Acc:HGNC:26162]	478.222	-1.11394	0.106031	-10.5058	8.12189e-26	1.83671e-23	Down	R227W_control
ENSG00000133169	BEX1	brain expressed X-linked 1 [Source:HGNC Symbol;Acc:HGNC:1036]	5854.8	-1.11203	0.106496	-10.442	1.59459e-25	3.54278e-23	Down	R227W_control
ENSG00000079308	TNS1	tensin 1 [Source:HGNC Symbol;Acc:HGNC:11973]	625.606	0.887341	0.0852988	10.4027	2.40918e-25	5.26031e-23	Up	R227W_control
ENSG00000158747	NBL1	NBL1, DAN family BMP antagonist [Source:HGNC Symbol;Acc:HGNC:7650]	424.987	-1.01055	0.0972302	-10.3934	2.65659e-25	5.70222e-23	Down	R227W_control
ENSG00000163431	LMOD1	leiomodin 1 [Source:HGNC Symbol;Acc:HGNC:6647]	142.697	1.85421	0.178861	10.3668	3.51205e-25	7.41276e-23	Up	R227W_control
ENSG00000167081	PBX3	PBX homeobox 3 [Source:HGNC Symbol;Acc:HGNC:8634]	1795.43	-0.886672	0.0863416	-10.2694	9.68508e-25	2.01069e-22	Down	R227W_control
ENSG00000164105	SAP30	Sin3A associated protein 30 [Source:HGNC Symbol;Acc:HGNC:10532]	2130.16	-1.1858	0.115978	-10.2243	1.54274e-24	3.15118e-22	Down	R227W_control
ENSG00000156804	FBXO32	F-box protein 32 [Source:HGNC Symbol;Acc:HGNC:16731]	9207.06	-0.678466	0.0666541	-10.1789	2.46321e-24	4.95145e-22	Down	R227W_control
ENSG00000184347	SLIT3	slit guidance ligand 3 [Source:HGNC Symbol;Acc:HGNC:11087]	896.082	-1.14767	0.112801	-10.1742	2.58407e-24	5.11323e-22	Down	R227W_control
ENSG00000183087	GAS6	growth arrest specific 6 [Source:HGNC Symbol;Acc:HGNC:4168]	3338.77	1.30393	0.129676	10.0553	8.70751e-24	1.69649e-21	Up	R227W_control
ENSG00000154380	ENAH	ENAH actin regulator [Source:HGNC Symbol;Acc:HGNC:18271]	5109.4	0.679272	0.0676376	10.0428	9.88253e-24	1.89625e-21	Up	R227W_control
ENSG00000159363	ATP13A2	ATPase cation transporting 13A2 [Source:HGNC Symbol;Acc:HGNC:30213]	731.457	1.05232	0.105993	9.92817	3.13953e-23	5.93418e-21	Up	R227W_control
ENSG00000149591	TAGLN	transgelin [Source:HGNC Symbol;Acc:HGNC:11553]	840.955	0.995491	0.101289	9.8282	8.51235e-23	1.5853e-20	Up	R227W_control
ENSG00000183018	SPNS2	SPNS lysolipid transporter 2, sphingosine-1-phosphate [Source:HGNC Symbol;Acc:HGNC:26992]	642.3	-1.17762	0.121058	-9.72772	2.29687e-22	4.21559e-20	Down	R227W_control
ENSG00000122786	CALD1	caldesmon 1 [Source:HGNC Symbol;Acc:HGNC:1441]	9377.23	0.772515	0.0807657	9.56489	1.12322e-21	2.03207e-19	Up	R227W_control
ENSG00000108846	ABCC3	ATP binding cassette subfamily C member 3 [Source:HGNC Symbol;Acc:HGNC:54]	173.183	1.81926	0.19078	9.5359	1.48591e-21	2.65037e-19	Up	R227W_control
ENSG00000103196	CRISPLD2	cysteine rich secretory protein LCCL domain containing 2 [Source:HGNC Symbol;Acc:HGNC:25248]	75.0307	2.96596	0.314225	9.43898	3.76435e-21	6.62107e-19	Up	R227W_control
ENSG00000082781	ITGB5	integrin subunit beta 5 [Source:HGNC Symbol;Acc:HGNC:6160]	8776.89	0.652982	0.0692784	9.42548	4.28123e-21	7.42705e-19	Up	R227W_control
ENSG00000138685	FGF2	fibroblast growth factor 2 [Source:HGNC Symbol;Acc:HGNC:3676]	7711.4	-0.471578	0.0506287	-9.31444	1.22596e-20	2.09805e-18		R227W_control
ENSG00000163171	CDC42EP3	CDC42 effector protein 3 [Source:HGNC Symbol;Acc:HGNC:16943]	1033.08	0.891968	0.0981149	9.09106	9.80768e-20	1.65606e-17	Up	R227W_control
ENSG00000031081	ARHGAP31	Rho GTPase activating protein 31 [Source:HGNC Symbol;Acc:HGNC:29216]	137.515	1.75534	0.19528	8.98883	2.49866e-19	4.16355e-17	Up	R227W_control
ENSG00000100234	TIMP3	TIMP metallopeptidase inhibitor 3 [Source:HGNC Symbol;Acc:HGNC:11822]	12226.3	0.857975	0.095998	8.93743	3.98328e-19	6.5512e-17	Up	R227W_control
ENSG00000183255	PTTG1IP	PTTG1 interacting protein [Source:HGNC Symbol;Acc:HGNC:13524]	5665.29	0.57102	0.0639212	8.93318	4.13918e-19	6.72033e-17		R227W_control
ENSG00000164176	EDIL3	EGF like repeats and discoidin domains 3 [Source:HGNC Symbol;Acc:HGNC:3173]	302.141	1.46409	0.163992	8.92782	4.34492e-19	6.96507e-17	Up	R227W_control
ENSG00000167772	ANGPTL4	angiopoietin like 4 [Source:HGNC Symbol;Acc:HGNC:16039]	104.308	2.77071	0.31115	8.90475	5.35063e-19	8.47005e-17	Up	R227W_control
ENSG00000151388	ADAMTS12	ADAM metallopeptidase with thrombospondin type 1 motif 12 [Source:HGNC Symbol;Acc:HGNC:14605]	968.819	0.971122	0.110367	8.79905	1.37976e-18	2.15719e-16	Up	R227W_control
ENSG00000176971	FIBIN	fin bud initiation factor homolog [Source:HGNC Symbol;Acc:HGNC:33747]	58.4946	-2.58898	0.295455	-8.7627	1.90627e-18	2.94403e-16	Down	R227W_control
ENSG00000150630	VEGFC	vascular endothelial growth factor C [Source:HGNC Symbol;Acc:HGNC:12682]	112.206	-1.56966	0.179928	-8.72386	2.68884e-18	4.10259e-16	Down	R227W_control
ENSG00000153976	HS3ST3A1	heparan sulfate-glucosamine 3-sulfotransferase 3A1 [Source:HGNC Symbol;Acc:HGNC:5196]	793.515	-0.910483	0.104896	-8.67987	3.96228e-18	5.97361e-16	Down	R227W_control
ENSG00000107438	PDLIM1	PDZ and LIM domain 1 [Source:HGNC Symbol;Acc:HGNC:2067]	4972.27	0.836027	0.0963922	8.67318	4.20233e-18	6.26097e-16	Up	R227W_control
ENSG00000177519	RPRM	reprimo, TP53 dependent G2 arrest mediator homolog [Source:HGNC Symbol;Acc:HGNC:24201]	281.208	-1.17613	0.136204	-8.63502	5.87147e-18	8.64609e-16	Down	R227W_control
ENSG00000177706	FAM20C	FAM20C golgi associated secretory pathway kinase [Source:HGNC Symbol;Acc:HGNC:22140]	476.881	0.885486	0.102885	8.60655	7.52901e-18	1.09595e-15	Up	R227W_control
ENSG00000111799	COL12A1	collagen type XII alpha 1 chain [Source:HGNC Symbol;Acc:HGNC:2188]	2079.14	-0.928536	0.10796	-8.60072	7.92153e-18	1.13998e-15	Down	R227W_control
ENSG00000091972	CD200	CD200 molecule [Source:HGNC Symbol;Acc:HGNC:7203]	189.928	1.35883	0.158969	8.54777	1.25491e-17	1.78564e-15	Up	R227W_control
ENSG00000165606	DRGX	dorsal root ganglia homeobox [Source:HGNC Symbol;Acc:HGNC:21536]	52.2414	-2.85234	0.334419	-8.52922	1.47341e-17	2.07325e-15	Down	R227W_control
ENSG00000162631	NTNG1	netrin G1 [Source:HGNC Symbol;Acc:HGNC:23319]	160.041	-1.25677	0.147987	-8.49244	2.0234e-17	2.81587e-15	Down	R227W_control
ENSG00000003436	TFPI	tissue factor pathway inhibitor [Source:HGNC Symbol;Acc:HGNC:11760]	1197.25	-0.604404	0.0713481	-8.4712	2.42885e-17	3.34337e-15	Down	R227W_control
ENSG00000106537	TSPAN13	tetraspanin 13 [Source:HGNC Symbol;Acc:HGNC:21643]	1062.13	-0.63682	0.0752592	-8.46168	2.63548e-17	3.58879e-15	Down	R227W_control
ENSG00000140931	CMTM3	CKLF like MARVEL transmembrane domain containing 3 [Source:HGNC Symbol;Acc:HGNC:19174]	796.142	0.805553	0.0953441	8.4489	2.94056e-17	3.96162e-15	Up	R227W_control
ENSG00000072163	LIMS2	LIM zinc finger domain containing 2 [Source:HGNC Symbol;Acc:HGNC:16084]	126.683	1.61673	0.191534	8.44098	3.14691e-17	4.19499e-15	Up	R227W_control
ENSG00000196923	PDLIM7	PDZ and LIM domain 7 [Source:HGNC Symbol;Acc:HGNC:22958]	3367.55	0.587003	0.0695616	8.43861	3.21143e-17	4.23641e-15	Up	R227W_control
ENSG00000077157	PPP1R12B	protein phosphatase 1 regulatory subunit 12B [Source:HGNC Symbol;Acc:HGNC:7619]	290.229	1.54297	0.183097	8.42705	3.54503e-17	4.62827e-15	Up	R227W_control
ENSG00000136068	FLNB	filamin B [Source:HGNC Symbol;Acc:HGNC:3755]	3132.92	0.596863	0.0708518	8.42411	3.635e-17	4.69731e-15	Up	R227W_control
ENSG00000187498	COL4A1	collagen type IV alpha 1 chain [Source:HGNC Symbol;Acc:HGNC:2202]	7757.59	0.750547	0.0897578	8.36191	6.17097e-17	7.89385e-15	Up	R227W_control
ENSG00000184602	SNN	stannin [Source:HGNC Symbol;Acc:HGNC:11149]	546.7	-0.930267	0.111343	-8.35494	6.54668e-17	8.29071e-15	Down	R227W_control
ENSG00000071242	RPS6KA2	ribosomal protein S6 kinase A2 [Source:HGNC Symbol;Acc:HGNC:10431]	236.071	-1.27434	0.152957	-8.33138	7.99034e-17	1.00188e-14	Down	R227W_control
ENSG00000001617	SEMA3F	semaphorin 3F [Source:HGNC Symbol;Acc:HGNC:10728]	150.54	1.4612	0.176021	8.30131	1.02966e-16	1.27839e-14	Up	R227W_control
ENSG00000148926	ADM	adrenomedullin [Source:HGNC Symbol;Acc:HGNC:259]	214.999	-1.20568	0.145434	-8.29017	1.1309e-16	1.39046e-14	Down	R227W_control
ENSG00000146966	DENND2A	DENN domain containing 2A [Source:HGNC Symbol;Acc:HGNC:22212]	430.932	-1.17057	0.141542	-8.2701	1.33842e-16	1.62978e-14	Down	R227W_control
ENSG00000173706	HEG1	heart development protein with EGF like domains 1 [Source:HGNC Symbol;Acc:HGNC:29227]	3162.74	0.788678	0.0957756	8.23464	1.80094e-16	2.17211e-14	Up	R227W_control
ENSG00000147509	RGS20	regulator of G protein signaling 20 [Source:HGNC Symbol;Acc:HGNC:14600]	101.373	-1.62497	0.19782	-8.21439	2.13242e-16	2.54764e-14	Down	R227W_control
ENSG00000162458	FBLIM1	filamin binding LIM protein 1 [Source:HGNC Symbol;Acc:HGNC:24686]	503.665	1.06416	0.130549	8.15143	3.59658e-16	4.25673e-14	Up	R227W_control
ENSG00000071282	LMCD1	LIM and cysteine rich domains 1 [Source:HGNC Symbol;Acc:HGNC:6633]	793.472	1.08812	0.133766	8.1345	4.13628e-16	4.85018e-14	Up	R227W_control
ENSG00000187098	MITF	melanocyte inducing transcription factor [Source:HGNC Symbol;Acc:HGNC:7105]	981.418	-0.837955	0.103415	-8.10287	5.36767e-16	6.23634e-14	Down	R227W_control
ENSG00000130635	COL5A1	collagen type V alpha 1 chain [Source:HGNC Symbol;Acc:HGNC:2209]	242.859	1.40075	0.173925	8.05378	8.02746e-16	9.2418e-14	Up	R227W_control
ENSG00000261150	EPPK1	epiplakin 1 [Source:HGNC Symbol;Acc:HGNC:15577]	326.62	1.01699	0.126739	8.02429	1.02116e-15	1.16505e-13	Up	R227W_control
ENSG00000197043	ANXA6	annexin A6 [Source:HGNC Symbol;Acc:HGNC:544]	1334.05	0.908239	0.113523	8.00045	1.23964e-15	1.40168e-13	Up	R227W_control
ENSG00000145147	SLIT2	slit guidance ligand 2 [Source:HGNC Symbol;Acc:HGNC:11086]	313.3	0.943109	0.118052	7.98894	1.36107e-15	1.52536e-13	Up	R227W_control
ENSG00000140682	TGFB1I1	transforming growth factor beta 1 induced transcript 1 [Source:HGNC Symbol;Acc:HGNC:11767]	740.068	0.711274	0.0892483	7.96961	1.59172e-15	1.76821e-13	Up	R227W_control
ENSG00000134369	NAV1	neuron navigator 1 [Source:HGNC Symbol;Acc:HGNC:15989]	1971.64	0.710193	0.0896502	7.92183	2.34045e-15	2.57734e-13	Up	R227W_control
ENSG00000175274	TP53I11	tumor protein p53 inducible protein 11 [Source:HGNC Symbol;Acc:HGNC:16842]	108.695	1.54203	0.195355	7.89345	2.93935e-15	3.20896e-13	Up	R227W_control
ENSG00000177469	CAVIN1	caveolae associated protein 1 [Source:HGNC Symbol;Acc:HGNC:9688]	2645.23	0.747376	0.095036	7.86413	3.71658e-15	4.0228e-13	Up	R227W_control
ENSG00000106366	SERPINE1	serpin family E member 1 [Source:HGNC Symbol;Acc:HGNC:8583]	79705.1	0.756588	0.0963017	7.85644	3.95214e-15	4.24152e-13	Up	R227W_control
ENSG00000152779	SLC16A12	solute carrier family 16 member 12 [Source:HGNC Symbol;Acc:HGNC:23094]	113.535	-1.46255	0.18676	-7.83118	4.83304e-15	5.14333e-13	Down	R227W_control
ENSG00000119514	GALNT12	polypeptide N-acetylgalactosaminyltransferase 12 [Source:HGNC Symbol;Acc:HGNC:19877]	344.473	-0.970274	0.124622	-7.78577	6.92901e-15	7.31241e-13	Down	R227W_control
ENSG00000146477	SLC22A3	solute carrier family 22 member 3 [Source:HGNC Symbol;Acc:HGNC:10967]	604.181	0.754871	0.0972209	7.7645	8.19703e-15	8.5791e-13	Up	R227W_control
ENSG00000147676	MAL2	mal, T cell differentiation protein 2 [Source:HGNC Symbol;Acc:HGNC:13634]	913.628	-0.723447	0.0931934	-7.76286	8.30369e-15	8.61951e-13	Down	R227W_control
ENSG00000169184	MN1	MN1 proto-oncogene, transcriptional regulator [Source:HGNC Symbol;Acc:HGNC:7180]	673.776	0.729478	0.0942725	7.73798	1.01011e-14	1.04001e-12	Up	R227W_control
ENSG00000170153	RNF150	ring finger protein 150 [Source:HGNC Symbol;Acc:HGNC:23138]	481.569	0.999645	0.129252	7.73407	1.04162e-14	1.06379e-12	Up	R227W_control
ENSG00000101335	MYL9	myosin light chain 9 [Source:HGNC Symbol;Acc:HGNC:15754]	9088.47	0.651271	0.0856064	7.60774	2.78939e-14	2.82599e-12	Up	R227W_control
ENSG00000119655	NPC2	NPC intracellular cholesterol transporter 2 [Source:HGNC Symbol;Acc:HGNC:14537]	5942.91	-0.714964	0.09427	-7.58421	3.3452e-14	3.36219e-12	Down	R227W_control
ENSG00000143147	GPR161	G protein-coupled receptor 161 [Source:HGNC Symbol;Acc:HGNC:23694]	288.154	0.937862	0.123928	7.56782	3.79554e-14	3.78478e-12	Up	R227W_control
ENSG00000136235	GPNMB	glycoprotein nmb [Source:HGNC Symbol;Acc:HGNC:4462]	1820.61	-0.789922	0.104659	-7.54755	4.43512e-14	4.388e-12	Down	R227W_control
ENSG00000012171	SEMA3B	semaphorin 3B [Source:HGNC Symbol;Acc:HGNC:10724]	1775.59	0.704934	0.0934775	7.54121	4.65624e-14	4.57105e-12	Up	R227W_control
ENSG00000170540	ARL6IP1	ADP ribosylation factor like GTPase 6 interacting protein 1 [Source:HGNC Symbol;Acc:HGNC:697]	6150.24	-0.582136	0.0772495	-7.53579	4.85372e-14	4.72827e-12		R227W_control
ENSG00000134438	RAX	retina and anterior neural fold homeobox [Source:HGNC Symbol;Acc:HGNC:18662]	149.31	-1.27719	0.169752	-7.52385	5.31853e-14	5.14152e-12	Down	R227W_control
ENSG00000166803	PCLAF	PCNA clamp associated factor [Source:HGNC Symbol;Acc:HGNC:28961]	2321.87	-0.718425	0.0957185	-7.5056	6.11477e-14	5.86648e-12	Down	R227W_control
ENSG00000013297	CLDN11	claudin 11 [Source:HGNC Symbol;Acc:HGNC:8514]	860.075	-0.790199	0.105341	-7.50137	6.31553e-14	6.01352e-12	Down	R227W_control
ENSG00000164099	PRSS12	serine protease 12 [Source:HGNC Symbol;Acc:HGNC:9477]	233.099	1.31083	0.17553	7.46783	8.15259e-14	7.7048e-12	Up	R227W_control
ENSG00000164574	GALNT10	polypeptide N-acetylgalactosaminyltransferase 10 [Source:HGNC Symbol;Acc:HGNC:19873]	546.876	0.775394	0.103958	7.45875	8.73491e-14	8.194e-12	Up	R227W_control
ENSG00000196549	MME	membrane metalloendopeptidase [Source:HGNC Symbol;Acc:HGNC:7154]	171.088	-1.0369	0.139443	-7.43598	1.03794e-13	9.66504e-12	Down	R227W_control
ENSG00000087253	LPCAT2	lysophosphatidylcholine acyltransferase 2 [Source:HGNC Symbol;Acc:HGNC:26032]	834.051	0.726615	0.0977479	7.43356	1.0571e-13	9.77163e-12	Up	R227W_control
ENSG00000118985	ELL2	elongation factor for RNA polymerase II 2 [Source:HGNC Symbol;Acc:HGNC:17064]	1221.42	0.577705	0.078285	7.37951	1.5887e-13	1.45792e-11		R227W_control
ENSG00000198467	TPM2	tropomyosin 2 [Source:HGNC Symbol;Acc:HGNC:12011]	15616	0.437302	0.059345	7.36881	1.72159e-13	1.5685e-11		R227W_control
ENSG00000197635	DPP4	dipeptidyl peptidase 4 [Source:HGNC Symbol;Acc:HGNC:3009]	103.252	-1.59834	0.217378	-7.3528	1.94095e-13	1.75573e-11	Down	R227W_control
ENSG00000118523	CCN2	cellular communication network factor 2 [Source:HGNC Symbol;Acc:HGNC:2500]	25950.1	1.24526	0.169433	7.34955	1.98874e-13	1.7862e-11	Up	R227W_control
ENSG00000082497	SERTAD4	SERTA domain containing 4 [Source:HGNC Symbol;Acc:HGNC:25236]	422.023	0.890043	0.121175	7.34512	2.05569e-13	1.83333e-11	Up	R227W_control
ENSG00000135636	DYSF	dysferlin [Source:HGNC Symbol;Acc:HGNC:3097]	597.088	0.964699	0.13218	7.29836	2.91293e-13	2.57967e-11	Up	R227W_control
ENSG00000104332	SFRP1	secreted frizzled related protein 1 [Source:HGNC Symbol;Acc:HGNC:10776]	811.136	0.928912	0.128109	7.25097	4.13798e-13	3.58927e-11	Up	R227W_control
ENSG00000131094	C1QL1	complement C1q like 1 [Source:HGNC Symbol;Acc:HGNC:24182]	304.428	-0.916507	0.126381	-7.25194	4.10841e-13	3.58927e-11	Down	R227W_control
ENSG00000167552	TUBA1A	tubulin alpha 1a [Source:HGNC Symbol;Acc:HGNC:20766]	6155.87	0.418872	0.0577628	7.25159	4.11898e-13	3.58927e-11		R227W_control
ENSG00000132170	PPARG	peroxisome proliferator activated receptor gamma [Source:HGNC Symbol;Acc:HGNC:9236]	109.651	-1.44945	0.200615	-7.22503	5.00994e-13	4.31604e-11	Down	R227W_control
ENSG00000094804	CDC6	cell division cycle 6 [Source:HGNC Symbol;Acc:HGNC:1744]	399.809	-0.837828	0.116038	-7.2203	5.18713e-13	4.4385e-11	Down	R227W_control
ENSG00000150556	LYPD6B	LY6/PLAUR domain containing 6B [Source:HGNC Symbol;Acc:HGNC:27018]	79.412	-1.98075	0.275795	-7.18197	6.8714e-13	5.84023e-11	Down	R227W_control
ENSG00000167191	GPRC5B	G protein-coupled receptor class C group 5 member B [Source:HGNC Symbol;Acc:HGNC:13308]	247.371	-0.965574	0.134553	-7.17614	7.17089e-13	6.05414e-11	Down	R227W_control
ENSG00000128578	STRIP2	striatin interacting protein 2 [Source:HGNC Symbol;Acc:HGNC:22209]	422.428	-0.810799	0.113025	-7.17361	7.30455e-13	6.08584e-11	Down	R227W_control
ENSG00000131738	KRT33B	keratin 33B [Source:HGNC Symbol;Acc:HGNC:6451]	1672.32	-0.688235	0.0959317	-7.17422	7.27224e-13	6.08584e-11	Down	R227W_control
ENSG00000123094	RASSF8	Ras association domain family member 8 [Source:HGNC Symbol;Acc:HGNC:13232]	655.317	-0.716091	0.0998866	-7.16903	7.55283e-13	6.25157e-11	Down	R227W_control
ENSG00000079112	CDH17	cadherin 17 [Source:HGNC Symbol;Acc:HGNC:1756]	35.1052	-2.88765	0.403455	-7.15732	8.227e-13	6.76537e-11	Down	R227W_control
ENSG00000147872	PLIN2	perilipin 2 [Source:HGNC Symbol;Acc:HGNC:248]	1358.87	-0.618596	0.0867292	-7.1325	9.85587e-13	8.05257e-11	Down	R227W_control
ENSG00000171227	TMEM37	transmembrane protein 37 [Source:HGNC Symbol;Acc:HGNC:18216]	1288.39	-0.552124	0.0775087	-7.12338	1.05313e-12	8.54926e-11		R227W_control
ENSG00000133424	LARGE1	LARGE xylosyl- and glucuronyltransferase 1 [Source:HGNC Symbol;Acc:HGNC:6511]	432.385	0.956933	0.134513	7.11407	1.12667e-12	9.08803e-11	Up	R227W_control
ENSG00000170425	ADORA2B	adenosine A2b receptor [Source:HGNC Symbol;Acc:HGNC:264]	276.116	-1.12939	0.158998	-7.10315	1.21949e-12	9.77447e-11	Down	R227W_control
ENSG00000205336	ADGRG1	adhesion G protein-coupled receptor G1 [Source:HGNC Symbol;Acc:HGNC:4512]	95.609	1.59175	0.224994	7.07463	1.49843e-12	1.19347e-10	Up	R227W_control
ENSG00000183876	ARSI	arylsulfatase family member I [Source:HGNC Symbol;Acc:HGNC:32521]	1288.37	0.479667	0.0679785	7.05616	1.71171e-12	1.35482e-10		R227W_control
ENSG00000161638	ITGA5	integrin subunit alpha 5 [Source:HGNC Symbol;Acc:HGNC:6141]	1990.81	0.605125	0.0860167	7.03498	1.99295e-12	1.56762e-10	Up	R227W_control
ENSG00000196954	CASP4	caspase 4 [Source:HGNC Symbol;Acc:HGNC:1505]	265.093	-0.910326	0.129573	-7.02561	2.13139e-12	1.66617e-10	Down	R227W_control
ENSG00000033170	FUT8	fucosyltransferase 8 [Source:HGNC Symbol;Acc:HGNC:4019]	1036.62	0.540487	0.0769664	7.02237	2.18138e-12	1.69419e-10		R227W_control
ENSG00000117115	PADI2	peptidyl arginine deiminase 2 [Source:HGNC Symbol;Acc:HGNC:18341]	51.8202	2.41172	0.343474	7.02156	2.194e-12	1.69419e-10	Up	R227W_control
ENSG00000101911	PRPS2	phosphoribosyl pyrophosphate synthetase 2 [Source:HGNC Symbol;Acc:HGNC:9465]	790.355	-0.693155	0.0987567	-7.01882	2.23749e-12	1.70696e-10	Down	R227W_control
ENSG00000104341	LAPTM4B	lysosomal protein transmembrane 4 beta [Source:HGNC Symbol;Acc:HGNC:13646]	2477.86	-0.42885	0.061098	-7.01905	2.23374e-12	1.70696e-10		R227W_control
ENSG00000165617	DACT1	dishevelled binding antagonist of beta catenin 1 [Source:HGNC Symbol;Acc:HGNC:17748]	175.476	1.03765	0.148031	7.00965	2.38913e-12	1.81173e-10	Up	R227W_control
ENSG00000145824	CXCL14	C-X-C motif chemokine ligand 14 [Source:HGNC Symbol;Acc:HGNC:10640]	135.052	1.37665	0.197623	6.96603	3.25999e-12	2.45741e-10	Up	R227W_control
ENSG00000123496	IL13RA2	interleukin 13 receptor subunit alpha 2 [Source:HGNC Symbol;Acc:HGNC:5975]	53.4631	-1.9213	0.275892	-6.96395	3.30864e-12	2.47932e-10	Down	R227W_control
ENSG00000117152	RGS4	regulator of G protein signaling 4 [Source:HGNC Symbol;Acc:HGNC:10000]	829.103	-0.812526	0.116737	-6.96029	3.39576e-12	2.52964e-10	Down	R227W_control
ENSG00000151414	NEK7	NIMA related kinase 7 [Source:HGNC Symbol;Acc:HGNC:13386]	2286.5	0.537212	0.0773948	6.94119	3.88823e-12	2.87956e-10		R227W_control
ENSG00000189067	LITAF	lipopolysaccharide induced TNF factor [Source:HGNC Symbol;Acc:HGNC:16841]	4495.49	-0.440711	0.0635642	-6.93332	4.11073e-12	3.02665e-10		R227W_control
ENSG00000003096	KLHL13	kelch like family member 13 [Source:HGNC Symbol;Acc:HGNC:22931]	94.1073	-1.38227	0.199394	-6.93239	4.13799e-12	3.02911e-10	Down	R227W_control
ENSG00000109099	PMP22	peripheral myelin protein 22 [Source:HGNC Symbol;Acc:HGNC:9118]	895.5	-0.632591	0.0913977	-6.9213	4.47528e-12	3.25718e-10	Down	R227W_control
ENSG00000132965	ALOX5AP	arachidonate 5-lipoxygenase activating protein [Source:HGNC Symbol;Acc:HGNC:436]	76.8263	2.20997	0.319633	6.91409	4.70887e-12	3.40761e-10	Up	R227W_control
ENSG00000139926	FRMD6	FERM domain containing 6 [Source:HGNC Symbol;Acc:HGNC:19839]	1517.78	0.669137	0.096865	6.90793	4.91787e-12	3.53863e-10	Up	R227W_control
ENSG00000123977	DAW1	dynein assembly factor with WD repeats 1 [Source:HGNC Symbol;Acc:HGNC:26383]	376.817	-0.814631	0.118109	-6.89728	5.30085e-12	3.79266e-10	Down	R227W_control
ENSG00000099260	PALMD	palmdelphin [Source:HGNC Symbol;Acc:HGNC:15846]	192.727	-1.01757	0.148284	-6.86231	6.77544e-12	4.82046e-10	Down	R227W_control
ENSG00000157227	MMP14	matrix metallopeptidase 14 [Source:HGNC Symbol;Acc:HGNC:7160]	1229.74	0.506355	0.0741294	6.83068	8.45102e-12	5.97898e-10		R227W_control
ENSG00000137210	TMEM14B	transmembrane protein 14B [Source:HGNC Symbol;Acc:HGNC:21384]	2865.15	-0.706033	0.10342	-6.82686	8.67935e-12	6.1064e-10	Down	R227W_control
ENSG00000184497	TMEM255B	transmembrane protein 255B [Source:HGNC Symbol;Acc:HGNC:28297]	173.24	1.05249	0.154326	6.81992	9.10924e-12	6.37345e-10	Up	R227W_control
ENSG00000121236	TRIM6	tripartite motif containing 6 [Source:HGNC Symbol;Acc:HGNC:16277]	268.64	0.782379	0.115016	6.80237	1.02914e-11	7.16098e-10	Up	R227W_control
ENSG00000183049	CAMK1D	calcium/calmodulin dependent protein kinase ID [Source:HGNC Symbol;Acc:HGNC:19341]	241.271	0.990288	0.145818	6.79126	1.11156e-11	7.69225e-10	Up	R227W_control
ENSG00000113140	SPARC	secreted protein acidic and cysteine rich [Source:HGNC Symbol;Acc:HGNC:11219]	23391.3	0.766558	0.112919	6.78854	1.13275e-11	7.79631e-10	Up	R227W_control
ENSG00000067082	KLF6	KLF transcription factor 6 [Source:HGNC Symbol;Acc:HGNC:2235]	4601.09	0.645766	0.0954747	6.76374	1.34477e-11	9.20552e-10	Up	R227W_control
ENSG00000013588	GPRC5A	G protein-coupled receptor class C group 5 member A [Source:HGNC Symbol;Acc:HGNC:9836]	4030.13	-0.656378	0.0970577	-6.76276	1.35389e-11	9.2181e-10	Down	R227W_control
ENSG00000167693	NXN	nucleoredoxin [Source:HGNC Symbol;Acc:HGNC:18008]	355.455	0.743461	0.110124	6.75114	1.46692e-11	9.90116e-10	Up	R227W_control
ENSG00000196428	TSC22D2	TSC22 domain family member 2 [Source:HGNC Symbol;Acc:HGNC:29095]	1550.05	0.492679	0.0729803	6.75085	1.46985e-11	9.90116e-10		R227W_control
ENSG00000132561	MATN2	matrilin 2 [Source:HGNC Symbol;Acc:HGNC:6908]	1917	-0.726299	0.10762	-6.74871	1.49161e-11	9.99459e-10	Down	R227W_control
ENSG00000143507	DUSP10	dual specificity phosphatase 10 [Source:HGNC Symbol;Acc:HGNC:3065]	830.193	0.575906	0.0857011	6.71994	1.81805e-11	1.21178e-09		R227W_control
ENSG00000185551	NR2F2	nuclear receptor subfamily 2 group F member 2 [Source:HGNC Symbol;Acc:HGNC:7976]	4349.37	-0.534336	0.0797448	-6.70057	2.07605e-11	1.3765e-09		R227W_control
ENSG00000179820	MYADM	myeloid associated differentiation marker [Source:HGNC Symbol;Acc:HGNC:7544]	1443.15	0.634904	0.0951229	6.67456	2.47969e-11	1.63556e-09	Up	R227W_control
ENSG00000115363	EVA1A	eva-1 homolog A, regulator of programmed cell death [Source:HGNC Symbol;Acc:HGNC:25816]	1291.24	-0.655564	0.098392	-6.66278	2.68701e-11	1.76313e-09	Down	R227W_control
ENSG00000038295	TLL1	tolloid like 1 [Source:HGNC Symbol;Acc:HGNC:11843]	76.5112	-1.37668	0.206744	-6.65886	2.75951e-11	1.78833e-09	Down	R227W_control
ENSG00000177189	RPS6KA3	ribosomal protein S6 kinase A3 [Source:HGNC Symbol;Acc:HGNC:10432]	738.2	-0.662673	0.0995064	-6.6596	2.74574e-11	1.78833e-09	Down	R227W_control
ENSG00000184371	CSF1	colony stimulating factor 1 [Source:HGNC Symbol;Acc:HGNC:2432]	595.728	0.742558	0.111522	6.65842	2.76778e-11	1.78833e-09	Up	R227W_control
ENSG00000164104	HMGB2	high mobility group box 2 [Source:HGNC Symbol;Acc:HGNC:5000]	5494.15	-0.849864	0.127977	-6.64073	3.12128e-11	2.00649e-09	Down	R227W_control
ENSG00000211448	DIO2	iodothyronine deiodinase 2 [Source:HGNC Symbol;Acc:HGNC:2884]	8011.87	-0.461609	0.0700934	-6.58563	4.52956e-11	2.89709e-09		R227W_control
ENSG00000169429	CXCL8	C-X-C motif chemokine ligand 8 [Source:HGNC Symbol;Acc:HGNC:6025]	965.234	-1.61506	0.245734	-6.5724	4.95104e-11	3.15075e-09	Down	R227W_control
ENSG00000011028	MRC2	mannose receptor C-type 2 [Source:HGNC Symbol;Acc:HGNC:16875]	304.583	1.08883	0.166053	6.5571	5.4864e-11	3.47399e-09	Up	R227W_control
ENSG00000120875	DUSP4	dual specificity phosphatase 4 [Source:HGNC Symbol;Acc:HGNC:3070]	952.455	-0.684984	0.104576	-6.55014	5.74847e-11	3.62182e-09	Down	R227W_control
ENSG00000164109	MAD2L1	mitotic arrest deficient 2 like 1 [Source:HGNC Symbol;Acc:HGNC:6763]	1312.97	-0.608856	0.093721	-6.49647	8.22287e-11	5.15517e-09	Down	R227W_control
ENSG00000117525	F3	coagulation factor III, tissue factor [Source:HGNC Symbol;Acc:HGNC:3541]	6522.6	-0.763499	0.117571	-6.49391	8.36358e-11	5.21756e-09	Down	R227W_control
ENSG00000109255	NMU	neuromedin U [Source:HGNC Symbol;Acc:HGNC:7859]	399.036	-0.778639	0.120338	-6.47044	9.77209e-11	6.06636e-09	Down	R227W_control
ENSG00000197971	MBP	myelin basic protein [Source:HGNC Symbol;Acc:HGNC:6925]	891.027	-0.588193	0.0910638	-6.45913	1.05309e-10	6.50553e-09	Down	R227W_control
ENSG00000116016	EPAS1	endothelial PAS domain protein 1 [Source:HGNC Symbol;Acc:HGNC:3374]	576.064	0.672415	0.104297	6.44711	1.14002e-10	7.00838e-09	Up	R227W_control
ENSG00000112759	SLC29A1	solute carrier family 29 member 1 (Augustine blood group) [Source:HGNC Symbol;Acc:HGNC:11003]	1810.07	0.610283	0.0950052	6.42369	1.33012e-10	8.13749e-09	Up	R227W_control
ENSG00000125148	MT2A	metallothionein 2A [Source:HGNC Symbol;Acc:HGNC:7406]	69776	-0.607429	0.0945748	-6.42273	1.33847e-10	8.14925e-09	Down	R227W_control
ENSG00000109452	INPP4B	inositol polyphosphate-4-phosphatase type II B [Source:HGNC Symbol;Acc:HGNC:6075]	859.885	-0.737666	0.114948	-6.41738	1.38638e-10	8.40056e-09	Down	R227W_control
ENSG00000114738	MAPKAPK3	MAPK activated protein kinase 3 [Source:HGNC Symbol;Acc:HGNC:6888]	924.611	-0.665502	0.103849	-6.40833	1.47117e-10	8.87188e-09	Down	R227W_control
ENSG00000131732	ZCCHC9	zinc finger CCHC-type containing 9 [Source:HGNC Symbol;Acc:HGNC:25424]	527.237	-0.554604	0.0865585	-6.40728	1.48143e-10	8.89137e-09		R227W_control
ENSG00000136114	THSD1	thrombospondin type 1 domain containing 1 [Source:HGNC Symbol;Acc:HGNC:17754]	39.3615	-2.10968	0.329355	-6.40551	1.49869e-10	8.91312e-09	Down	R227W_control
ENSG00000156466	GDF6	growth differentiation factor 6 [Source:HGNC Symbol;Acc:HGNC:4221]	24.2167	3.2693	0.510392	6.40546	1.49913e-10	8.91312e-09	Up	R227W_control
ENSG00000134871	COL4A2	collagen type IV alpha 2 chain [Source:HGNC Symbol;Acc:HGNC:2203]	4701.51	0.562742	0.0878683	6.40438	1.50979e-10	8.93458e-09		R227W_control
ENSG00000169715	MT1E	metallothionein 1E [Source:HGNC Symbol;Acc:HGNC:7397]	24355.8	-0.731151	0.114254	-6.39932	1.56068e-10	9.18614e-09	Down	R227W_control
ENSG00000178980	SELENOW	selenoprotein W [Source:HGNC Symbol;Acc:HGNC:10752]	2419.86	0.564644	0.0882432	6.39872	1.56681e-10	9.18614e-09		R227W_control
ENSG00000113578	FGF1	fibroblast growth factor 1 [Source:HGNC Symbol;Acc:HGNC:3665]	464.956	0.714651	0.111723	6.39661	1.58865e-10	9.27129e-09	Up	R227W_control
ENSG00000122694	GLIPR2	GLI pathogenesis related 2 [Source:HGNC Symbol;Acc:HGNC:18007]	968.897	0.679995	0.106638	6.37667	1.80984e-10	1.05137e-08	Up	R227W_control
ENSG00000103034	NDRG4	NDRG family member 4 [Source:HGNC Symbol;Acc:HGNC:14466]	452.545	-0.664905	0.104426	-6.36722	1.92489e-10	1.1131e-08	Down	R227W_control
ENSG00000136689	IL1RN	interleukin 1 receptor antagonist [Source:HGNC Symbol;Acc:HGNC:6000]	25.7211	-3.14132	0.496088	-6.33217	2.4173e-10	1.39148e-08	Down	R227W_control
ENSG00000164292	RHOBTB3	Rho related BTB domain containing 3 [Source:HGNC Symbol;Acc:HGNC:18757]	2951.34	0.680815	0.107573	6.32885	2.46987e-10	1.41532e-08	Up	R227W_control
ENSG00000138356	AOX1	aldehyde oxidase 1 [Source:HGNC Symbol;Acc:HGNC:553]	747.611	0.50698	0.0801591	6.32468	2.53765e-10	1.4476e-08		R227W_control
ENSG00000101460	MAP1LC3A	microtubule associated protein 1 light chain 3 alpha [Source:HGNC Symbol;Acc:HGNC:6838]	306.332	0.76405	0.121207	6.30369	2.90635e-10	1.65049e-08	Up	R227W_control
ENSG00000120306	CYSTM1	cysteine rich transmembrane module containing 1 [Source:HGNC Symbol;Acc:HGNC:30239]	4216	-0.716377	0.113892	-6.28997	3.17528e-10	1.79517e-08	Down	R227W_control
ENSG00000143867	OSR1	odd-skipped related transcription factor 1 [Source:HGNC Symbol;Acc:HGNC:8111]	173.549	-1.03286	0.164491	-6.27917	3.40384e-10	1.91584e-08	Down	R227W_control
ENSG00000148154	UGCG	UDP-glucose ceramide glucosyltransferase [Source:HGNC Symbol;Acc:HGNC:12524]	4432.97	-0.395952	0.0633226	-6.25292	4.02839e-10	2.25733e-08		R227W_control
ENSG00000168502	MTCL1	microtubule crosslinking factor 1 [Source:HGNC Symbol;Acc:HGNC:29121]	153.31	-1.11946	0.179089	-6.25083	4.08289e-10	2.27778e-08	Down	R227W_control
ENSG00000197461	PDGFA	platelet derived growth factor subunit A [Source:HGNC Symbol;Acc:HGNC:8799]	241.603	0.809963	0.129772	6.24145	4.3353e-10	2.40799e-08	Up	R227W_control
ENSG00000152056	AP1S3	adaptor related protein complex 1 subunit sigma 3 [Source:HGNC Symbol;Acc:HGNC:18971]	494.331	-0.707173	0.113424	-6.23478	4.52416e-10	2.50192e-08	Down	R227W_control
ENSG00000111817	DSE	dermatan sulfate epimerase [Source:HGNC Symbol;Acc:HGNC:21144]	666.224	0.731377	0.117509	6.22402	4.8457e-10	2.66809e-08	Up	R227W_control
ENSG00000165801	ARHGEF40	Rho guanine nucleotide exchange factor 40 [Source:HGNC Symbol;Acc:HGNC:25516]	337.556	0.693112	0.111993	6.18889	6.05896e-10	3.32167e-08	Up	R227W_control
ENSG00000112715	VEGFA	vascular endothelial growth factor A [Source:HGNC Symbol;Acc:HGNC:12680]	760.307	0.549208	0.0892501	6.15359	7.57501e-10	4.13491e-08		R227W_control
ENSG00000123384	LRP1	LDL receptor related protein 1 [Source:HGNC Symbol;Acc:HGNC:6692]	5288.36	0.594246	0.0966504	6.14841	7.82642e-10	4.25381e-08	Up	R227W_control
ENSG00000134243	SORT1	sortilin 1 [Source:HGNC Symbol;Acc:HGNC:11186]	3044.95	0.41593	0.0676742	6.14606	7.9429e-10	4.29867e-08		R227W_control
ENSG00000144583	MARCHF4	membrane associated ring-CH-type finger 4 [Source:HGNC Symbol;Acc:HGNC:29269]	1121.12	-0.484786	0.0790275	-6.1344	8.54808e-10	4.6065e-08		R227W_control
ENSG00000118515	SGK1	serum/glucocorticoid regulated kinase 1 [Source:HGNC Symbol;Acc:HGNC:10810]	874.876	0.568231	0.0926632	6.13222	8.66589e-10	4.6502e-08		R227W_control
ENSG00000139174	PRICKLE1	prickle planar cell polarity protein 1 [Source:HGNC Symbol;Acc:HGNC:17019]	58.3691	1.5733	0.25661	6.13109	8.72812e-10	4.66383e-08	Up	R227W_control
ENSG00000128567	PODXL	podocalyxin like [Source:HGNC Symbol;Acc:HGNC:9171]	1105.11	0.44562	0.0727548	6.12496	9.07055e-10	4.82645e-08		R227W_control
ENSG00000128340	RAC2	Rac family small GTPase 2 [Source:HGNC Symbol;Acc:HGNC:9802]	523.331	-0.818481	0.133886	-6.11327	9.76111e-10	5.17216e-08	Down	R227W_control
ENSG00000105971	CAV2	caveolin 2 [Source:HGNC Symbol;Acc:HGNC:1528]	1315.13	0.515617	0.0843541	6.11253	9.80653e-10	5.17458e-08		R227W_control
ENSG00000184232	OAF	out at first homolog [Source:HGNC Symbol;Acc:HGNC:28752]	1192.11	-0.689834	0.112879	-6.11128	9.88375e-10	5.19369e-08	Down	R227W_control
ENSG00000122643	NT5C3A	5'-nucleotidase, cytosolic IIIA [Source:HGNC Symbol;Acc:HGNC:17820]	325.141	-0.668294	0.109488	-6.10378	1.03589e-09	5.42089e-08	Down	R227W_control
ENSG00000171617	ENC1	ectodermal-neural cortex 1 [Source:HGNC Symbol;Acc:HGNC:3345]	3746.65	-0.42016	0.0692604	-6.06639	1.30821e-09	6.81777e-08		R227W_control
ENSG00000101665	SMAD7	SMAD family member 7 [Source:HGNC Symbol;Acc:HGNC:6773]	664.795	0.513585	0.0848041	6.05614	1.39428e-09	7.23655e-08		R227W_control
ENSG00000150594	ADRA2A	adrenoceptor alpha 2A [Source:HGNC Symbol;Acc:HGNC:281]	38.5411	2.72186	0.450259	6.0451	1.4932e-09	7.7183e-08	Up	R227W_control
ENSG00000169047	IRS1	insulin receptor substrate 1 [Source:HGNC Symbol;Acc:HGNC:6125]	974.341	0.495963	0.0821604	6.03652	1.5747e-09	8.10648e-08		R227W_control
ENSG00000108852	MPP2	MAGUK p55 scaffold protein 2 [Source:HGNC Symbol;Acc:HGNC:7220]	727.382	0.510096	0.0845713	6.03155	1.62391e-09	8.30243e-08		R227W_control
ENSG00000168487	BMP1	bone morphogenetic protein 1 [Source:HGNC Symbol;Acc:HGNC:1067]	961.58	0.655232	0.108638	6.03136	1.62587e-09	8.30243e-08	Up	R227W_control
ENSG00000157168	NRG1	neuregulin 1 [Source:HGNC Symbol;Acc:HGNC:7997]	465.39	0.626605	0.104168	6.01535	1.79494e-09	9.12897e-08	Up	R227W_control
ENSG00000107738	VSIR	V-set immunoregulatory receptor [Source:HGNC Symbol;Acc:HGNC:30085]	758.473	0.639323	0.106754	5.98873	2.1148e-09	1.07128e-07	Up	R227W_control
ENSG00000003137	CYP26B1	cytochrome P450 family 26 subfamily B member 1 [Source:HGNC Symbol;Acc:HGNC:20581]	134.392	1.24428	0.208217	5.97591	2.28815e-09	1.15447e-07	Up	R227W_control
ENSG00000124216	SNAI1	snail family transcriptional repressor 1 [Source:HGNC Symbol;Acc:HGNC:11128]	51.6358	2.26655	0.380299	5.95992	2.52361e-09	1.26821e-07	Up	R227W_control
ENSG00000119900	OGFRL1	opioid growth factor receptor like 1 [Source:HGNC Symbol;Acc:HGNC:21378]	6160.68	-0.350259	0.0588259	-5.95416	2.61414e-09	1.30852e-07		R227W_control
ENSG00000136048	DRAM1	DNA damage regulated autophagy modulator 1 [Source:HGNC Symbol;Acc:HGNC:25645]	1692.38	-0.387684	0.0654618	-5.9223	3.17479e-09	1.5829e-07		R227W_control
ENSG00000125845	BMP2	bone morphogenetic protein 2 [Source:HGNC Symbol;Acc:HGNC:1069]	122.501	-1.22776	0.207606	-5.91389	3.34119e-09	1.65933e-07	Down	R227W_control
ENSG00000080493	SLC4A4	solute carrier family 4 member 4 [Source:HGNC Symbol;Acc:HGNC:11030]	509.153	-0.586642	0.0994598	-5.89829	3.67296e-09	1.81697e-07	Down	R227W_control
ENSG00000130702	LAMA5	laminin subunit alpha 5 [Source:HGNC Symbol;Acc:HGNC:6485]	520.531	0.689631	0.117273	5.88058	4.08833e-09	2.01457e-07	Up	R227W_control
ENSG00000117399	CDC20	cell division cycle 20 [Source:HGNC Symbol;Acc:HGNC:1723]	2314.42	-0.530246	0.0902334	-5.87639	4.19322e-09	2.05825e-07		R227W_control
ENSG00000139083	ETV6	ETS variant transcription factor 6 [Source:HGNC Symbol;Acc:HGNC:3495]	228.219	0.767501	0.130655	5.87427	4.24702e-09	2.07661e-07	Up	R227W_control
ENSG00000050344	NFE2L3	NFE2 like bZIP transcription factor 3 [Source:HGNC Symbol;Acc:HGNC:7783]	827.061	0.750143	0.127773	5.87091	4.33406e-09	2.11102e-07	Up	R227W_control
ENSG00000162512	SDC3	syndecan 3 [Source:HGNC Symbol;Acc:HGNC:10660]	790.174	0.637458	0.108739	5.86229	4.56539e-09	2.21518e-07	Up	R227W_control
ENSG00000178038	ALS2CL	ALS2 C-terminal like [Source:HGNC Symbol;Acc:HGNC:20605]	197.817	0.877711	0.149933	5.85403	4.79793e-09	2.31912e-07	Up	R227W_control
ENSG00000064042	LIMCH1	LIM and calponin homology domains 1 [Source:HGNC Symbol;Acc:HGNC:29191]	4230.72	-0.464281	0.079338	-5.85193	4.85891e-09	2.32201e-07		R227W_control
ENSG00000143797	MBOAT2	membrane bound O-acyltransferase domain containing 2 [Source:HGNC Symbol;Acc:HGNC:25193]	1689.14	0.482003	0.0823598	5.85241	4.84502e-09	2.32201e-07		R227W_control
ENSG00000187689	AMTN	amelotin [Source:HGNC Symbol;Acc:HGNC:33188]	199.581	-1.03451	0.176768	-5.85236	4.84641e-09	2.32201e-07	Down	R227W_control
ENSG00000131236	CAP1	cyclase associated actin cytoskeleton regulatory protein 1 [Source:HGNC Symbol;Acc:HGNC:20040]	9369.9	0.388005	0.0663512	5.84775	4.9828e-09	2.36338e-07		R227W_control
ENSG00000131759	RARA	retinoic acid receptor alpha [Source:HGNC Symbol;Acc:HGNC:9864]	697.385	0.551111	0.094238	5.84808	4.97293e-09	2.36338e-07		R227W_control
ENSG00000115762	PLEKHB2	pleckstrin homology domain containing B2 [Source:HGNC Symbol;Acc:HGNC:19236]	1658.52	-0.443098	0.0757905	-5.84635	5.02487e-09	2.37444e-07		R227W_control
ENSG00000036054	TBC1D23	TBC1 domain family member 23 [Source:HGNC Symbol;Acc:HGNC:25622]	864.156	-0.517412	0.0885854	-5.84082	5.1944e-09	2.44542e-07		R227W_control
ENSG00000175727	MLXIP	MLX interacting protein [Source:HGNC Symbol;Acc:HGNC:17055]	1109.29	0.434048	0.0744825	5.82751	5.62595e-09	2.63878e-07		R227W_control
ENSG00000119927	GPAM	glycerol-3-phosphate acyltransferase, mitochondrial [Source:HGNC Symbol;Acc:HGNC:24865]	401.699	0.669665	0.115622	5.79185	6.96159e-09	3.2532e-07	Up	R227W_control
ENSG00000165169	DYNLT3	dynein light chain Tctex-type 3 [Source:HGNC Symbol;Acc:HGNC:11694]	878.483	-0.582826	0.100801	-5.78194	7.38421e-09	3.438e-07		R227W_control
ENSG00000103528	SYT17	synaptotagmin 17 [Source:HGNC Symbol;Acc:HGNC:24119]	141.383	-0.897931	0.155631	-5.7696	7.94583e-09	3.68593e-07	Down	R227W_control
ENSG00000115380	EFEMP1	EGF containing fibulin extracellular matrix protein 1 [Source:HGNC Symbol;Acc:HGNC:3218]	3063.85	0.550742	0.0955779	5.76223	8.30081e-09	3.83655e-07		R227W_control
ENSG00000119280	C1orf198	chromosome 1 open reading frame 198 [Source:HGNC Symbol;Acc:HGNC:25900]	1459.85	0.517418	0.0898251	5.76029	8.39713e-09	3.86695e-07		R227W_control
ENSG00000105767	CADM4	cell adhesion molecule 4 [Source:HGNC Symbol;Acc:HGNC:30825]	506.737	0.758194	0.132011	5.7434	9.2795e-09	4.25781e-07	Up	R227W_control
ENSG00000187957	DNER	delta/notch like EGF repeat containing [Source:HGNC Symbol;Acc:HGNC:24456]	43.1979	-1.68827	0.294264	-5.73726	9.62179e-09	4.39893e-07	Down	R227W_control
ENSG00000168297	PXK	PX domain containing serine/threonine kinase like [Source:HGNC Symbol;Acc:HGNC:23326]	477.701	0.578428	0.101001	5.72695	1.02253e-08	4.65803e-07		R227W_control
ENSG00000170381	SEMA3E	semaphorin 3E [Source:HGNC Symbol;Acc:HGNC:10727]	36.9646	-2.11612	0.370184	-5.71641	1.08798e-08	4.93843e-07	Down	R227W_control
ENSG00000136158	SPRY2	sprouty RTK signaling antagonist 2 [Source:HGNC Symbol;Acc:HGNC:11270]	278.536	-0.788465	0.13832	-5.7003	1.19596e-08	5.40914e-07	Down	R227W_control
ENSG00000120937	NPPB	natriuretic peptide B [Source:HGNC Symbol;Acc:HGNC:7940]	12419	-1.29725	0.228212	-5.6844	1.31275e-08	5.91623e-07	Down	R227W_control
ENSG00000075420	FNDC3B	fibronectin type III domain containing 3B [Source:HGNC Symbol;Acc:HGNC:24670]	3319.58	0.584208	0.102923	5.67619	1.3773e-08	6.16331e-07		R227W_control
ENSG00000108179	PPIF	peptidylprolyl isomerase F [Source:HGNC Symbol;Acc:HGNC:9259]	1609.72	-0.613856	0.108144	-5.6763	1.37639e-08	6.16331e-07	Down	R227W_control
ENSG00000026751	SLAMF7	SLAM family member 7 [Source:HGNC Symbol;Acc:HGNC:21394]	169.429	-0.794332	0.140224	-5.66476	1.47232e-08	6.5653e-07	Down	R227W_control
ENSG00000168685	IL7R	interleukin 7 receptor [Source:HGNC Symbol;Acc:HGNC:6024]	400.622	-0.655138	0.1157	-5.66239	1.49276e-08	6.6331e-07	Down	R227W_control
ENSG00000117984	CTSD	cathepsin D [Source:HGNC Symbol;Acc:HGNC:2529]	16644.7	0.479338	0.0847202	5.6579	1.5324e-08	6.78541e-07		R227W_control
ENSG00000174099	MSRB3	methionine sulfoxide reductase B3 [Source:HGNC Symbol;Acc:HGNC:27375]	847.847	0.462714	0.0817921	5.65719	1.53867e-08	6.78946e-07		R227W_control
ENSG00000112414	ADGRG6	adhesion G protein-coupled receptor G6 [Source:HGNC Symbol;Acc:HGNC:13841]	198.86	-0.730067	0.129332	-5.64489	1.65286e-08	7.26801e-07	Down	R227W_control
ENSG00000005243	COPZ2	COPI coat complex subunit zeta 2 [Source:HGNC Symbol;Acc:HGNC:19356]	497.911	0.504155	0.0894052	5.63899	1.71048e-08	7.49532e-07		R227W_control
ENSG00000153071	DAB2	DAB adaptor protein 2 [Source:HGNC Symbol;Acc:HGNC:2662]	1060.69	0.516772	0.0917001	5.63545	1.74598e-08	7.59833e-07		R227W_control
ENSG00000157456	CCNB2	cyclin B2 [Source:HGNC Symbol;Acc:HGNC:1580]	1061.27	-0.492888	0.0874618	-5.63547	1.7458e-08	7.59833e-07		R227W_control
ENSG00000180287	PLD5	phospholipase D family member 5 [Source:HGNC Symbol;Acc:HGNC:26879]	512.329	0.642618	0.114055	5.6343	1.75773e-08	7.62325e-07	Up	R227W_control
ENSG00000178776	C5orf46	chromosome 5 open reading frame 46 [Source:HGNC Symbol;Acc:HGNC:33768]	42.8099	2.2415	0.398138	5.62996	1.80251e-08	7.79078e-07	Up	R227W_control
ENSG00000131979	GCH1	GTP cyclohydrolase 1 [Source:HGNC Symbol;Acc:HGNC:4193]	70.4482	-1.28517	0.228889	-5.61481	1.96776e-08	8.4761e-07	Down	R227W_control
ENSG00000078018	MAP2	microtubule associated protein 2 [Source:HGNC Symbol;Acc:HGNC:6839]	622.311	-0.572463	0.102035	-5.61048	2.01766e-08	8.66159e-07		R227W_control
ENSG00000106003	LFNG	LFNG O-fucosylpeptide 3-beta-N-acetylglucosaminyltransferase [Source:HGNC Symbol;Acc:HGNC:6560]	37.3436	1.87092	0.333721	5.60624	2.06768e-08	8.84631e-07	Up	R227W_control
ENSG00000143353	LYPLAL1	lysophospholipase like 1 [Source:HGNC Symbol;Acc:HGNC:20440]	1069.6	-0.629112	0.11224	-5.60505	2.08197e-08	8.87747e-07	Down	R227W_control
ENSG00000171488	LRRC8C	leucine rich repeat containing 8 VRAC subunit C [Source:HGNC Symbol;Acc:HGNC:25075]	71.0886	-1.26395	0.225552	-5.60381	2.09695e-08	8.91135e-07	Down	R227W_control
ENSG00000137076	TLN1	talin 1 [Source:HGNC Symbol;Acc:HGNC:11845]	3455.74	0.469025	0.0838382	5.59441	2.21374e-08	9.37617e-07		R227W_control
ENSG00000158555	GDPD5	glycerophosphodiester phosphodiesterase domain containing 5 [Source:HGNC Symbol;Acc:HGNC:28804]	182.757	0.802277	0.143514	5.59025	2.26744e-08	9.57161e-07	Up	R227W_control
ENSG00000291237	SOD2	superoxide dismutase 2 [Source:HGNC Symbol;Acc:HGNC:11180]	1767.77	-0.534025	0.0957157	-5.57928	2.41519e-08	1.01615e-06		R227W_control
ENSG00000103260	METRN	meteorin, glial cell differentiation regulator [Source:HGNC Symbol;Acc:HGNC:14151]	1024.59	-0.445427	0.0798747	-5.57658	2.45298e-08	1.02863e-06		R227W_control
ENSG00000166106	ADAMTS15	ADAM metallopeptidase with thrombospondin type 1 motif 15 [Source:HGNC Symbol;Acc:HGNC:16305]	223.763	1.04343	0.187817	5.55554	2.76762e-08	1.15674e-06	Up	R227W_control
ENSG00000072041	SLC6A15	solute carrier family 6 member 15 [Source:HGNC Symbol;Acc:HGNC:13621]	274.594	-0.656761	0.118922	-5.52262	3.33986e-08	1.39132e-06	Down	R227W_control
ENSG00000173559	NABP1	nucleic acid binding protein 1 [Source:HGNC Symbol;Acc:HGNC:26232]	851.391	0.483522	0.0876026	5.5195	3.3997e-08	1.4116e-06		R227W_control
ENSG00000117479	SLC19A2	solute carrier family 19 member 2 [Source:HGNC Symbol;Acc:HGNC:10938]	169.822	-0.82216	0.149156	-5.51209	3.54597e-08	1.46752e-06	Down	R227W_control
ENSG00000135698	MPHOSPH6	M-phase phosphoprotein 6 [Source:HGNC Symbol;Acc:HGNC:7214]	647.779	-0.689817	0.125446	-5.49891	3.82153e-08	1.57641e-06	Down	R227W_control
ENSG00000129657	SEC14L1	SEC14 like lipid binding 1 [Source:HGNC Symbol;Acc:HGNC:10698]	1432.4	-0.383972	0.0701725	-5.47183	4.454e-08	1.82542e-06		R227W_control
ENSG00000182180	MRPS16	mitochondrial ribosomal protein S16 [Source:HGNC Symbol;Acc:HGNC:14048]	1892	-0.385822	0.0705102	-5.47185	4.45352e-08	1.82542e-06		R227W_control
ENSG00000125753	VASP	vasodilator stimulated phosphoprotein [Source:HGNC Symbol;Acc:HGNC:12652]	2673.97	0.37542	0.0686341	5.46987	4.50363e-08	1.83981e-06		R227W_control
ENSG00000111670	GNPTAB	N-acetylglucosamine-1-phosphate transferase subunits alpha and beta [Source:HGNC Symbol;Acc:HGNC:29670]	942.876	-0.405075	0.0741672	-5.46165	4.71739e-08	1.92093e-06		R227W_control
ENSG00000136153	LMO7	LIM domain 7 [Source:HGNC Symbol;Acc:HGNC:6646]	389.668	0.684322	0.125431	5.45576	4.87645e-08	1.97934e-06	Up	R227W_control
ENSG00000134030	CTIF	cap binding complex dependent translation initiation factor [Source:HGNC Symbol;Acc:HGNC:23925]	731.711	0.442469	0.0811416	5.45305	4.95134e-08	2.00331e-06		R227W_control
ENSG00000170004	CHD3	chromodomain helicase DNA binding protein 3 [Source:HGNC Symbol;Acc:HGNC:1918]	840.74	0.647509	0.11895	5.44356	5.22255e-08	2.10632e-06	Up	R227W_control
ENSG00000132434	LANCL2	LanC like glutathione S-transferase 2 [Source:HGNC Symbol;Acc:HGNC:6509]	492.522	0.686218	0.12656	5.42206	5.89167e-08	2.36632e-06	Up	R227W_control
ENSG00000163825	RTP3	receptor transporter protein 3 [Source:HGNC Symbol;Acc:HGNC:15572]	64.0078	1.44911	0.267286	5.42157	5.90774e-08	2.36632e-06	Up	R227W_control
ENSG00000174791	RIN1	Ras and Rab interactor 1 [Source:HGNC Symbol;Acc:HGNC:18749]	252.88	0.780749	0.14402	5.4211	5.92327e-08	2.36632e-06	Up	R227W_control
ENSG00000081052	COL4A4	collagen type IV alpha 4 chain [Source:HGNC Symbol;Acc:HGNC:2206]	842.096	0.716289	0.132301	5.41409	6.16005e-08	2.44801e-06	Up	R227W_control
ENSG00000132646	PCNA	proliferating cell nuclear antigen [Source:HGNC Symbol;Acc:HGNC:8729]	5260.94	-0.478917	0.0884605	-5.41391	6.16642e-08	2.44801e-06		R227W_control
ENSG00000133687	TMTC1	transmembrane O-mannosyltransferase targeting cadherins 1 [Source:HGNC Symbol;Acc:HGNC:24099]	477.001	-0.559794	0.103457	-5.4109	6.27102e-08	2.48176e-06		R227W_control
ENSG00000146648	EGFR	epidermal growth factor receptor [Source:HGNC Symbol;Acc:HGNC:3236]	1860.47	-0.525867	0.0973538	-5.40161	6.60472e-08	2.60567e-06		R227W_control
ENSG00000251493	FOXD1	forkhead box D1 [Source:HGNC Symbol;Acc:HGNC:3802]	362.192	0.583269	0.108322	5.3846	7.26065e-08	2.85555e-06		R227W_control
ENSG00000165171	METTL27	methyltransferase like 27 [Source:HGNC Symbol;Acc:HGNC:19068]	280.931	-0.615495	0.114545	-5.37339	7.7272e-08	3.02964e-06	Down	R227W_control
ENSG00000111186	WNT5B	Wnt family member 5B [Source:HGNC Symbol;Acc:HGNC:16265]	31.1846	2.01441	0.375132	5.36986	7.87959e-08	3.07985e-06	Up	R227W_control
ENSG00000135362	PRR5L	proline rich 5 like [Source:HGNC Symbol;Acc:HGNC:25878]	88.3654	1.11259	0.207437	5.36349	8.16286e-08	3.18075e-06	Up	R227W_control
ENSG00000108759	KRT32	keratin 32 [Source:HGNC Symbol;Acc:HGNC:6449]	67.8699	-1.42427	0.265858	-5.35727	8.44894e-08	3.28213e-06	Down	R227W_control
ENSG00000121769	FABP3	fatty acid binding protein 3 [Source:HGNC Symbol;Acc:HGNC:3557]	29.7527	1.84037	0.343593	5.35625	8.49657e-08	3.29054e-06	Up	R227W_control
ENSG00000167470	MIDN	midnolin [Source:HGNC Symbol;Acc:HGNC:16298]	1145.24	0.530551	0.0990725	5.35518	8.54731e-08	3.3001e-06		R227W_control
ENSG00000196739	COL27A1	collagen type XXVII alpha 1 chain [Source:HGNC Symbol;Acc:HGNC:22986]	42.8399	1.65027	0.308278	5.35318	8.64205e-08	3.32653e-06	Up	R227W_control
ENSG00000019186	CYP24A1	cytochrome P450 family 24 subfamily A member 1 [Source:HGNC Symbol;Acc:HGNC:2602]	2965.14	-0.682675	0.127674	-5.34701	8.94215e-08	3.43162e-06	Down	R227W_control
ENSG00000024422	EHD2	EH domain containing 2 [Source:HGNC Symbol;Acc:HGNC:3243]	1567.54	0.525029	0.0982644	5.34302	9.14103e-08	3.48681e-06		R227W_control
ENSG00000164611	PTTG1	PTTG1 regulator of sister chromatid separation, securin [Source:HGNC Symbol;Acc:HGNC:9690]	3255.26	-0.557392	0.104318	-5.34319	9.13263e-08	3.48681e-06		R227W_control
ENSG00000099377	HSD3B7	hydroxy-delta-5-steroid dehydrogenase, 3 beta- and steroid delta-isomerase 7 [Source:HGNC Symbol;Acc:HGNC:18324]	176.458	0.72954	0.136622	5.33986	9.30201e-08	3.53756e-06	Up	R227W_control
ENSG00000140545	MFGE8	milk fat globule EGF and factor V/VIII domain containing [Source:HGNC Symbol;Acc:HGNC:7036]	785.222	-0.507443	0.0953161	-5.32379	1.01629e-07	3.85337e-06		R227W_control
ENSG00000187123	LYPD6	LY6/PLAUR domain containing 6 [Source:HGNC Symbol;Acc:HGNC:28751]	110.092	-0.930255	0.174863	-5.31991	1.03817e-07	3.92461e-06	Down	R227W_control
ENSG00000137309	HMGA1	high mobility group AT-hook 1 [Source:HGNC Symbol;Acc:HGNC:5010]	8433.34	-0.344035	0.0647279	-5.31509	1.06604e-07	4.01588e-06		R227W_control
ENSG00000180801	ARSJ	arylsulfatase family member J [Source:HGNC Symbol;Acc:HGNC:26286]	313.686	0.801877	0.150881	5.31464	1.06866e-07	4.01588e-06	Up	R227W_control
ENSG00000109846	CRYAB	crystallin alpha B [Source:HGNC Symbol;Acc:HGNC:2389]	26243.2	-0.69035	0.129972	-5.31153	1.08707e-07	4.07298e-06	Down	R227W_control
ENSG00000115129	TP53I3	tumor protein p53 inducible protein 3 [Source:HGNC Symbol;Acc:HGNC:19373]	528.254	0.502001	0.0946564	5.3034	1.13666e-07	4.24621e-06		R227W_control
ENSG00000197249	SERPINA1	serpin family A member 1 [Source:HGNC Symbol;Acc:HGNC:8941]	72.6713	1.16834	0.220651	5.29496	1.19044e-07	4.43405e-06	Up	R227W_control
ENSG00000166949	SMAD3	SMAD family member 3 [Source:HGNC Symbol;Acc:HGNC:6769]	1210.3	-0.392656	0.0742185	-5.29054	1.21958e-07	4.52857e-06		R227W_control
ENSG00000183671	CMKLR2	chemerin chemokine-like receptor 2 [Source:HGNC Symbol;Acc:HGNC:4463]	64.7112	1.3873	0.262249	5.29003	1.22297e-07	4.52857e-06	Up	R227W_control
ENSG00000093009	CDC45	cell division cycle 45 [Source:HGNC Symbol;Acc:HGNC:1739]	310.74	-0.66376	0.125536	-5.28741	1.24057e-07	4.58036e-06	Down	R227W_control
ENSG00000197467	COL13A1	collagen type XIII alpha 1 chain [Source:HGNC Symbol;Acc:HGNC:2190]	32.0211	2.40487	0.45505	5.28485	1.25809e-07	4.63151e-06	Up	R227W_control
ENSG00000143153	ATP1B1	ATPase Na+/K+ transporting subunit beta 1 [Source:HGNC Symbol;Acc:HGNC:804]	2573.47	-0.50362	0.0953123	-5.2839	1.26466e-07	4.6422e-06		R227W_control
ENSG00000175600	SUGCT	succinyl-CoA:glutarate-CoA transferase [Source:HGNC Symbol;Acc:HGNC:16001]	559.567	0.670378	0.126944	5.28091	1.28547e-07	4.70496e-06	Up	R227W_control
ENSG00000129038	LOXL1	lysyl oxidase like 1 [Source:HGNC Symbol;Acc:HGNC:6665]	7432.89	0.500402	0.094782	5.27951	1.29532e-07	4.72735e-06		R227W_control
ENSG00000134363	FST	follistatin [Source:HGNC Symbol;Acc:HGNC:3971]	79.4194	-1.50931	0.286018	-5.27698	1.31333e-07	4.77933e-06	Down	R227W_control
ENSG00000122952	ZWINT	ZW10 interacting kinetochore protein [Source:HGNC Symbol;Acc:HGNC:13195]	941.877	-0.55122	0.104536	-5.273	1.34208e-07	4.86051e-06		R227W_control
ENSG00000142949	PTPRF	protein tyrosine phosphatase receptor type F [Source:HGNC Symbol;Acc:HGNC:9670]	5465.4	0.357342	0.0677772	5.27231	1.34716e-07	4.86051e-06		R227W_control
ENSG00000182004	SNRPE	small nuclear ribonucleoprotein polypeptide E [Source:HGNC Symbol;Acc:HGNC:11161]	4107.53	-0.450298	0.0854059	-5.27245	1.34612e-07	4.86051e-06		R227W_control
ENSG00000129195	PIMREG	PICALM interacting mitotic regulator [Source:HGNC Symbol;Acc:HGNC:25483]	406.904	-0.670494	0.127778	-5.24732	1.54327e-07	5.53652e-06	Down	R227W_control
ENSG00000198682	PAPSS2	3'-phosphoadenosine 5'-phosphosulfate synthase 2 [Source:HGNC Symbol;Acc:HGNC:8604]	3932.66	-0.349709	0.0666413	-5.24764	1.54064e-07	5.53652e-06		R227W_control
ENSG00000078269	SYNJ2	synaptojanin 2 [Source:HGNC Symbol;Acc:HGNC:11504]	1158.3	0.356764	0.0680174	5.24519	1.56122e-07	5.5851e-06		R227W_control
ENSG00000171604	CXXC5	CXXC finger protein 5 [Source:HGNC Symbol;Acc:HGNC:26943]	5146.54	0.343719	0.0655432	5.24416	1.57e-07	5.60069e-06		R227W_control
ENSG00000221926	TRIM16	tripartite motif containing 16 [Source:HGNC Symbol;Acc:HGNC:17241]	503.994	0.560798	0.107041	5.23911	1.61356e-07	5.73992e-06		R227W_control
ENSG00000197872	CYRIA	CYFIP related Rac1 interactor A [Source:HGNC Symbol;Acc:HGNC:25373]	111.912	-0.887225	0.169455	-5.23576	1.64307e-07	5.82853e-06	Down	R227W_control
ENSG00000013810	TACC3	transforming acidic coiled-coil containing protein 3 [Source:HGNC Symbol;Acc:HGNC:11524]	1642.92	-0.440358	0.0841297	-5.23428	1.65629e-07	5.85889e-06		R227W_control
ENSG00000133401	PDZD2	PDZ domain containing 2 [Source:HGNC Symbol;Acc:HGNC:18486]	41.2967	1.88342	0.359859	5.23377	1.66088e-07	5.85889e-06	Up	R227W_control
ENSG00000148180	GSN	gelsolin [Source:HGNC Symbol;Acc:HGNC:4620]	1582.03	0.638089	0.122146	5.22401	1.7509e-07	6.15928e-06	Up	R227W_control
ENSG00000169432	SCN9A	sodium voltage-gated channel alpha subunit 9 [Source:HGNC Symbol;Acc:HGNC:10597]	375.089	-0.543099	0.104033	-5.22046	1.78476e-07	6.261e-06		R227W_control
ENSG00000100345	MYH9	myosin heavy chain 9 [Source:HGNC Symbol;Acc:HGNC:7579]	28984.9	0.283976	0.0544098	5.2192	1.79697e-07	6.28643e-06		R227W_control
ENSG00000079819	EPB41L2	erythrocyte membrane protein band 4.1 like 2 [Source:HGNC Symbol;Acc:HGNC:3379]	696.82	-0.492622	0.0944845	-5.21378	1.85026e-07	6.45502e-06		R227W_control
ENSG00000134516	DOCK2	dedicator of cytokinesis 2 [Source:HGNC Symbol;Acc:HGNC:2988]	273.398	-0.845051	0.162248	-5.20839	1.90488e-07	6.62732e-06	Down	R227W_control
ENSG00000126785	RHOJ	ras homolog family member J [Source:HGNC Symbol;Acc:HGNC:688]	844.867	0.523318	0.100533	5.20544	1.93538e-07	6.71497e-06		R227W_control
ENSG00000149596	JPH2	junctophilin 2 [Source:HGNC Symbol;Acc:HGNC:14202]	637.405	0.594615	0.114341	5.20034	1.98924e-07	6.88297e-06	Up	R227W_control
ENSG00000122861	PLAU	plasminogen activator, urokinase [Source:HGNC Symbol;Acc:HGNC:9052]	331.929	0.778336	0.149829	5.19482	2.04916e-07	7.05702e-06	Up	R227W_control
ENSG00000137166	FOXP4	forkhead box P4 [Source:HGNC Symbol;Acc:HGNC:20842]	331.713	0.558941	0.107599	5.19468	2.05068e-07	7.05702e-06		R227W_control
ENSG00000112079	STK38	serine/threonine kinase 38 [Source:HGNC Symbol;Acc:HGNC:17847]	605.011	0.532791	0.102584	5.19373	2.06127e-07	7.07424e-06		R227W_control
ENSG00000154639	CXADR	CXADR Ig-like cell adhesion molecule [Source:HGNC Symbol;Acc:HGNC:2559]	2022.71	-0.441199	0.0849647	-5.19273	2.07234e-07	7.093e-06		R227W_control
ENSG00000177425	PAWR	pro-apoptotic WT1 regulator [Source:HGNC Symbol;Acc:HGNC:8614]	3637.9	0.392437	0.0757204	5.18271	2.18688e-07	7.46487e-06		R227W_control
ENSG00000196843	ARID5A	AT-rich interaction domain 5A [Source:HGNC Symbol;Acc:HGNC:17361]	155.653	-0.792046	0.152891	-5.18045	2.21352e-07	7.5355e-06	Down	R227W_control
ENSG00000040275	SPDL1	spindle apparatus coiled-coil protein 1 [Source:HGNC Symbol;Acc:HGNC:26010]	1282.01	-0.435891	0.0842019	-5.17674	2.258e-07	7.66631e-06		R227W_control
ENSG00000163328	GPR155	G protein-coupled receptor 155 [Source:HGNC Symbol;Acc:HGNC:22951]	224.457	0.785854	0.151897	5.1736	2.29624e-07	7.77529e-06	Up	R227W_control
ENSG00000082146	STRADB	STE20 related adaptor beta [Source:HGNC Symbol;Acc:HGNC:13205]	798.573	-0.557561	0.107787	-5.17279	2.30624e-07	7.78832e-06		R227W_control
ENSG00000095777	MYO3A	myosin IIIA [Source:HGNC Symbol;Acc:HGNC:7601]	61.4597	1.27759	0.247342	5.16529	2.4007e-07	8.08578e-06	Up	R227W_control
ENSG00000070501	POLB	DNA polymerase beta [Source:HGNC Symbol;Acc:HGNC:9174]	340.189	-0.59428	0.115248	-5.15654	2.51551e-07	8.42762e-06	Down	R227W_control
ENSG00000087116	ADAMTS2	ADAM metallopeptidase with thrombospondin type 1 motif 2 [Source:HGNC Symbol;Acc:HGNC:218]	154.164	0.99084	0.19214	5.15685	2.51135e-07	8.42762e-06	Up	R227W_control
ENSG00000183783	KCTD8	potassium channel tetramerization domain containing 8 [Source:HGNC Symbol;Acc:HGNC:22394]	331.12	-0.62228	0.12069	-5.15602	2.52255e-07	8.4289e-06	Down	R227W_control
ENSG00000204899	MZT1	mitotic spindle organizing protein 1 [Source:HGNC Symbol;Acc:HGNC:33830]	753.827	-0.407697	0.0790936	-5.15462	2.5415e-07	8.46989e-06		R227W_control
ENSG00000183853	KIRREL1	kirre like nephrin family adhesion molecule 1 [Source:HGNC Symbol;Acc:HGNC:15734]	498.948	0.493485	0.0958451	5.14878	2.62186e-07	8.71476e-06		R227W_control
ENSG00000109472	CPE	carboxypeptidase E [Source:HGNC Symbol;Acc:HGNC:2303]	238.245	0.720752	0.140165	5.14217	2.71586e-07	8.98139e-06	Up	R227W_control
ENSG00000159212	CLIC6	chloride intracellular channel 6 [Source:HGNC Symbol;Acc:HGNC:2065]	943.955	-0.533754	0.1038	-5.14214	2.71626e-07	8.98139e-06		R227W_control
ENSG00000248905	FMN1	formin 1 [Source:HGNC Symbol;Acc:HGNC:3768]	37.7277	-1.58682	0.308655	-5.14107	2.73174e-07	9.00905e-06	Down	R227W_control
ENSG00000136802	LRRC8A	leucine rich repeat containing 8 VRAC subunit A [Source:HGNC Symbol;Acc:HGNC:19027]	2301.66	0.555751	0.108155	5.13846	2.76996e-07	9.11136e-06		R227W_control
ENSG00000108821	COL1A1	collagen type I alpha 1 chain [Source:HGNC Symbol;Acc:HGNC:2197]	747.557	1.3248	0.258482	5.1253	2.97068e-07	9.74629e-06	Up	R227W_control
ENSG00000130827	PLXNA3	plexin A3 [Source:HGNC Symbol;Acc:HGNC:9101]	387.196	0.659358	0.128778	5.12012	3.05344e-07	9.99192e-06	Up	R227W_control
ENSG00000183688	RFLNB	refilin B [Source:HGNC Symbol;Acc:HGNC:28705]	2523.81	-0.441071	0.0861984	-5.11692	3.10558e-07	1.01364e-05		R227W_control
ENSG00000162616	DNAJB4	DnaJ heat shock protein family (Hsp40) member B4 [Source:HGNC Symbol;Acc:HGNC:14886]	1228.2	0.53138	0.10398	5.11042	3.21445e-07	1.04647e-05		R227W_control
ENSG00000168264	IRF2BP2	interferon regulatory factor 2 binding protein 2 [Source:HGNC Symbol;Acc:HGNC:21729]	2649.38	0.376403	0.0736989	5.10731	3.26786e-07	1.06113e-05		R227W_control
ENSG00000180530	NRIP1	nuclear receptor interacting protein 1 [Source:HGNC Symbol;Acc:HGNC:8001]	530.211	-0.606478	0.118813	-5.10449	3.31689e-07	1.0743e-05	Down	R227W_control
ENSG00000006118	TMEM132A	transmembrane protein 132A [Source:HGNC Symbol;Acc:HGNC:31092]	979.922	-0.471487	0.0925272	-5.09565	3.47541e-07	1.12277e-05		R227W_control
ENSG00000168952	STXBP6	syntaxin binding protein 6 [Source:HGNC Symbol;Acc:HGNC:19666]	629.746	-0.508759	0.0999376	-5.09077	3.56621e-07	1.14917e-05		R227W_control
ENSG00000155324	GRAMD2B	GRAM domain containing 2B [Source:HGNC Symbol;Acc:HGNC:24911]	468.741	0.565952	0.111249	5.08727	3.63255e-07	1.16758e-05		R227W_control
ENSG00000134046	MBD2	methyl-CpG binding domain protein 2 [Source:HGNC Symbol;Acc:HGNC:6917]	1196.49	-0.377592	0.0742529	-5.08522	3.67204e-07	1.17728e-05		R227W_control
ENSG00000178726	THBD	thrombomodulin [Source:HGNC Symbol;Acc:HGNC:11784]	40.7023	1.46705	0.288526	5.08466	3.68294e-07	1.1778e-05	Up	R227W_control
ENSG00000100003	SEC14L2	SEC14 like lipid binding 2 [Source:HGNC Symbol;Acc:HGNC:10699]	366.386	0.587384	0.115554	5.0832	3.71133e-07	1.18389e-05	Up	R227W_control
ENSG00000170522	ELOVL6	ELOVL fatty acid elongase 6 [Source:HGNC Symbol;Acc:HGNC:15829]	730.646	-0.481805	0.0949116	-5.07636	3.84736e-07	1.22419e-05		R227W_control
ENSG00000182809	CRIP2	cysteine rich protein 2 [Source:HGNC Symbol;Acc:HGNC:2361]	89.1783	1.03517	0.204145	5.07073	3.96284e-07	1.25778e-05	Up	R227W_control
ENSG00000136999	CCN3	cellular communication network factor 3 [Source:HGNC Symbol;Acc:HGNC:7885]	817.683	-0.474441	0.0936339	-5.06698	4.04175e-07	1.27962e-05		R227W_control
ENSG00000100632	ERH	ERH mRNA splicing and mitosis factor [Source:HGNC Symbol;Acc:HGNC:3447]	5044.82	-0.357465	0.0706463	-5.05992	4.1943e-07	1.32131e-05		R227W_control
ENSG00000107104	KANK1	KN motif and ankyrin repeat domains 1 [Source:HGNC Symbol;Acc:HGNC:19309]	677.532	0.487502	0.09634	5.06022	4.18766e-07	1.32131e-05		R227W_control
ENSG00000160113	NR2F6	nuclear receptor subfamily 2 group F member 6 [Source:HGNC Symbol;Acc:HGNC:7977]	1485.36	0.370755	0.0732995	5.05808	4.23506e-07	1.33084e-05		R227W_control
ENSG00000100097	LGALS1	galectin 1 [Source:HGNC Symbol;Acc:HGNC:6561]	41775.9	0.300167	0.0593857	5.05453	4.31445e-07	1.35243e-05		R227W_control
ENSG00000169031	COL4A3	collagen type IV alpha 3 chain [Source:HGNC Symbol;Acc:HGNC:2204]	369.185	0.694104	0.137803	5.03693	4.73057e-07	1.47921e-05	Up	R227W_control
ENSG00000133657	ATP13A3	ATPase 13A3 [Source:HGNC Symbol;Acc:HGNC:24113]	5259.63	-0.31945	0.0634718	-5.03295	4.83e-07	1.50658e-05		R227W_control
ENSG00000070808	CAMK2A	calcium/calmodulin dependent protein kinase II alpha [Source:HGNC Symbol;Acc:HGNC:1460]	80.8077	1.14949	0.228612	5.02811	4.95346e-07	1.54051e-05	Up	R227W_control
ENSG00000140464	PML	PML nuclear body scaffold [Source:HGNC Symbol;Acc:HGNC:9113]	768.571	0.421586	0.083852	5.02773	4.9631e-07	1.54051e-05		R227W_control
ENSG00000129116	PALLD	palladin, cytoskeletal associated protein [Source:HGNC Symbol;Acc:HGNC:17068]	4903.91	0.47904	0.0952966	5.02683	4.9866e-07	1.54402e-05		R227W_control
ENSG00000103647	CORO2B	coronin 2B [Source:HGNC Symbol;Acc:HGNC:2256]	578.187	0.448739	0.08939	5.02001	5.16679e-07	1.59536e-05		R227W_control
ENSG00000198420	TCAF1	TRPM8 channel associated factor 1 [Source:HGNC Symbol;Acc:HGNC:22201]	461.636	0.626141	0.124739	5.01961	5.17763e-07	1.59536e-05	Up	R227W_control
ENSG00000083444	PLOD1	procollagen-lysine,2-oxoglutarate 5-dioxygenase 1 [Source:HGNC Symbol;Acc:HGNC:9081]	1274.44	0.398537	0.0794088	5.0188	5.19946e-07	1.5982e-05		R227W_control
ENSG00000086062	B4GALT1	beta-1,4-galactosyltransferase 1 [Source:HGNC Symbol;Acc:HGNC:924]	3665.91	0.395216	0.0787559	5.01824	5.21458e-07	1.59897e-05		R227W_control
ENSG00000120899	PTK2B	protein tyrosine kinase 2 beta [Source:HGNC Symbol;Acc:HGNC:9612]	156.115	0.860324	0.171494	5.01664	5.25832e-07	1.60849e-05	Up	R227W_control
ENSG00000101773	RBBP8	RB binding protein 8, endonuclease [Source:HGNC Symbol;Acc:HGNC:9891]	684.954	-0.407261	0.0812006	-5.01549	5.28977e-07	1.61033e-05		R227W_control
ENSG00000152061	RABGAP1L	RAB GTPase activating protein 1 like [Source:HGNC Symbol;Acc:HGNC:24663]	219.039	0.849121	0.16929	5.01577	5.28217e-07	1.61033e-05	Up	R227W_control
ENSG00000168078	PBK	PDZ binding kinase [Source:HGNC Symbol;Acc:HGNC:18282]	558.469	-0.519437	0.103592	-5.01426	5.32381e-07	1.6168e-05		R227W_control
ENSG00000137936	BCAR3	BCAR3 adaptor protein, NSP family member [Source:HGNC Symbol;Acc:HGNC:973]	1562.03	0.464017	0.0925485	5.01377	5.33742e-07	1.61706e-05		R227W_control
ENSG00000166128	RAB8B	RAB8B, member RAS oncogene family [Source:HGNC Symbol;Acc:HGNC:30273]	883.743	-0.471049	0.094037	-5.00918	5.46614e-07	1.65211e-05		R227W_control
ENSG00000106799	TGFBR1	transforming growth factor beta receptor 1 [Source:HGNC Symbol;Acc:HGNC:11772]	689.007	0.537317	0.1073	5.00763	5.51053e-07	1.66156e-05		R227W_control
ENSG00000137331	IER3	immediate early response 3 [Source:HGNC Symbol;Acc:HGNC:5392]	243.977	1.04295	0.208586	5.00008	5.73062e-07	1.72382e-05	Up	R227W_control
ENSG00000129128	SPCS3	signal peptidase complex subunit 3 [Source:HGNC Symbol;Acc:HGNC:26212]	1585.6	-0.401771	0.080379	-4.99845	5.77926e-07	1.73433e-05		R227W_control
ENSG00000166311	SMPD1	sphingomyelin phosphodiesterase 1 [Source:HGNC Symbol;Acc:HGNC:11120]	632.651	0.453306	0.090854	4.9894	6.05683e-07	1.81333e-05		R227W_control
ENSG00000134594	RAB33A	RAB33A, member RAS oncogene family [Source:HGNC Symbol;Acc:HGNC:9773]	143.927	-0.932905	0.187153	-4.98473	6.205e-07	1.8533e-05	Down	R227W_control
ENSG00000134109	EDEM1	ER degradation enhancing alpha-mannosidase like protein 1 [Source:HGNC Symbol;Acc:HGNC:18967]	794.812	-0.443978	0.0891087	-4.98243	6.27908e-07	1.87102e-05		R227W_control
ENSG00000137831	UACA	uveal autoantigen with coiled-coil domains and ankyrin repeats [Source:HGNC Symbol;Acc:HGNC:15947]	2871.57	0.538876	0.108385	4.97186	6.63141e-07	1.97137e-05		R227W_control
ENSG00000072682	P4HA2	prolyl 4-hydroxylase subunit alpha 2 [Source:HGNC Symbol;Acc:HGNC:8547]	620.652	0.47363	0.095374	4.96603	6.83371e-07	2.02675e-05		R227W_control
ENSG00000186665	C17orf58	chromosome 17 open reading frame 58 [Source:HGNC Symbol;Acc:HGNC:27568]	148.13	-0.786187	0.158374	-4.96411	6.90177e-07	2.04215e-05	Down	R227W_control
ENSG00000135486	HNRNPA1	heterogeneous nuclear ribonucleoprotein A1 [Source:HGNC Symbol;Acc:HGNC:5031]	10057.5	-0.293425	0.0591716	-4.95888	7.09006e-07	2.09297e-05		R227W_control
ENSG00000106415	GLCCI1	glucocorticoid induced 1 [Source:HGNC Symbol;Acc:HGNC:18713]	192.858	-0.730168	0.147407	-4.9534	7.29281e-07	2.14782e-05	Down	R227W_control
ENSG00000081051	AFP	alpha fetoprotein [Source:HGNC Symbol;Acc:HGNC:317]	279.444	-0.634995	0.128307	-4.94902	7.45868e-07	2.19157e-05	Down	R227W_control
ENSG00000171631	P2RY6	pyrimidinergic receptor P2Y6 [Source:HGNC Symbol;Acc:HGNC:8543]	149.504	0.822094	0.166285	4.94388	7.6583e-07	2.24502e-05	Up	R227W_control
ENSG00000198053	SIRPA	signal regulatory protein alpha [Source:HGNC Symbol;Acc:HGNC:9662]	3771.26	0.414345	0.0838879	4.93927	7.84144e-07	2.2934e-05		R227W_control
ENSG00000106080	FKBP14	FKBP prolyl isomerase 14 [Source:HGNC Symbol;Acc:HGNC:18625]	268.595	0.891221	0.180492	4.93773	7.90358e-07	2.30624e-05	Up	R227W_control
ENSG00000115163	CENPA	centromere protein A [Source:HGNC Symbol;Acc:HGNC:1851]	392.395	-0.623012	0.126187	-4.93721	7.92479e-07	2.30712e-05	Down	R227W_control
ENSG00000177697	CD151	CD151 molecule (Raph blood group) [Source:HGNC Symbol;Acc:HGNC:1630]	8043.92	0.316915	0.0642112	4.93551	7.99412e-07	2.32196e-05		R227W_control
ENSG00000206527	HACD2	3-hydroxyacyl-CoA dehydratase 2 [Source:HGNC Symbol;Acc:HGNC:9640]	744.709	0.460338	0.0933119	4.93333	8.08395e-07	2.34268e-05		R227W_control
ENSG00000143514	TP53BP2	tumor protein p53 binding protein 2 [Source:HGNC Symbol;Acc:HGNC:12000]	487.577	-0.489747	0.0993437	-4.92983	8.23022e-07	2.37962e-05		R227W_control
ENSG00000139218	SCAF11	SR-related CTD associated factor 11 [Source:HGNC Symbol;Acc:HGNC:10784]	1826.95	0.457988	0.0929146	4.92914	8.25944e-07	2.38263e-05		R227W_control
ENSG00000075624	ACTB	actin beta [Source:HGNC Symbol;Acc:HGNC:132]	153148	0.208775	0.0423939	4.92463	8.45181e-07	2.43259e-05		R227W_control
ENSG00000166482	MFAP4	microfibril associated protein 4 [Source:HGNC Symbol;Acc:HGNC:7035]	39.1314	1.8449	0.374823	4.92205	8.56437e-07	2.45939e-05	Up	R227W_control
ENSG00000172379	ARNT2	aryl hydrocarbon receptor nuclear translocator 2 [Source:HGNC Symbol;Acc:HGNC:16876]	333.693	0.535457	0.108844	4.9195	8.67655e-07	2.48286e-05		R227W_control
ENSG00000176485	PLAAT3	phospholipase A and acyltransferase 3 [Source:HGNC Symbol;Acc:HGNC:17825]	1144.28	-0.477529	0.0970724	-4.9193	8.6853e-07	2.48286e-05		R227W_control
ENSG00000008394	MGST1	microsomal glutathione S-transferase 1 [Source:HGNC Symbol;Acc:HGNC:7061]	9219.92	-0.555242	0.112996	-4.91382	8.93207e-07	2.54332e-05		R227W_control
ENSG00000196628	TCF4	transcription factor 4 [Source:HGNC Symbol;Acc:HGNC:11634]	318.024	0.826724	0.168248	4.91371	8.93696e-07	2.54332e-05	Up	R227W_control
ENSG00000108828	VAT1	vesicle amine transport 1 [Source:HGNC Symbol;Acc:HGNC:16919]	2691.47	0.343885	0.0699983	4.91276	8.98026e-07	2.54474e-05		R227W_control
ENSG00000154856	APCDD1	APC down-regulated 1 [Source:HGNC Symbol;Acc:HGNC:15718]	18.5591	-2.41019	0.490602	-4.91272	8.98216e-07	2.54474e-05	Down	R227W_control
ENSG00000144460	NYAP2	neuronal tyrosine-phosphorylated phosphoinositide-3-kinase adaptor 2 [Source:HGNC Symbol;Acc:HGNC:29291]	64.6862	-1.15819	0.236105	-4.90541	9.32337e-07	2.63552e-05	Down	R227W_control
ENSG00000112984	KIF20A	kinesin family member 20A [Source:HGNC Symbol;Acc:HGNC:9787]	784.79	-0.643466	0.131214	-4.90394	9.3934e-07	2.6494e-05	Down	R227W_control
ENSG00000105737	GRIK5	glutamate ionotropic receptor kainate type subunit 5 [Source:HGNC Symbol;Acc:HGNC:4583]	292.477	0.708681	0.144564	4.90221	9.4766e-07	2.66693e-05	Up	R227W_control
ENSG00000011426	ANLN	anillin, actin binding protein [Source:HGNC Symbol;Acc:HGNC:14082]	1956.51	-0.46889	0.0957235	-4.89838	9.6628e-07	2.70835e-05		R227W_control
ENSG00000160789	LMNA	lamin A/C [Source:HGNC Symbol;Acc:HGNC:6636]	12031.5	0.242953	0.0495993	4.89831	9.66657e-07	2.70835e-05		R227W_control
ENSG00000103888	CEMIP	cell migration inducing hyaluronidase 1 [Source:HGNC Symbol;Acc:HGNC:29213]	18.0596	3.28392	0.672632	4.8822	1.04909e-06	2.93281e-05	Up	R227W_control
ENSG00000107819	SFXN3	sideroflexin 3 [Source:HGNC Symbol;Acc:HGNC:16087]	686.289	0.460448	0.0945444	4.87018	1.11496e-06	3.11011e-05		R227W_control
ENSG00000114353	GNAI2	G protein subunit alpha i2 [Source:HGNC Symbol;Acc:HGNC:4385]	6659.49	0.27116	0.0556864	4.86942	1.11927e-06	3.11525e-05		R227W_control
ENSG00000138758	SEPTIN11	septin 11 [Source:HGNC Symbol;Acc:HGNC:25589]	1953.45	0.54069	0.11108	4.86759	1.12966e-06	3.13387e-05		R227W_control
ENSG00000169641	LUZP1	leucine zipper protein 1 [Source:HGNC Symbol;Acc:HGNC:14985]	816.171	0.568841	0.116868	4.86737	1.1309e-06	3.13387e-05		R227W_control
ENSG00000010270	STARD3NL	STARD3 N-terminal like [Source:HGNC Symbol;Acc:HGNC:19169]	1392.8	-0.478364	0.0983278	-4.86499	1.1446e-06	3.1649e-05		R227W_control
ENSG00000067798	NAV3	neuron navigator 3 [Source:HGNC Symbol;Acc:HGNC:15998]	102.709	1.06303	0.218556	4.86388	1.15108e-06	3.16896e-05	Up	R227W_control
ENSG00000178999	AURKB	aurora kinase B [Source:HGNC Symbol;Acc:HGNC:11390]	652.89	-0.487922	0.100311	-4.8641	1.1498e-06	3.16896e-05		R227W_control
ENSG00000173210	ABLIM3	actin binding LIM protein family member 3 [Source:HGNC Symbol;Acc:HGNC:29132]	908.089	0.369159	0.075918	4.86261	1.15849e-06	3.18245e-05		R227W_control
ENSG00000136531	SCN2A	sodium voltage-gated channel alpha subunit 2 [Source:HGNC Symbol;Acc:HGNC:10588]	58.6589	1.29692	0.26683	4.8605	1.17089e-06	3.20957e-05	Up	R227W_control
ENSG00000049192	ADAMTS6	ADAM metallopeptidase with thrombospondin type 1 motif 6 [Source:HGNC Symbol;Acc:HGNC:222]	173.669	0.783237	0.161242	4.85753	1.18857e-06	3.24397e-05	Up	R227W_control
ENSG00000175063	UBE2C	ubiquitin conjugating enzyme E2 C [Source:HGNC Symbol;Acc:HGNC:15937]	3897.03	-0.551768	0.113587	-4.85768	1.18769e-06	3.24397e-05		R227W_control
ENSG00000198768	APCDD1L	APC down-regulated 1 like [Source:HGNC Symbol;Acc:HGNC:26892]	266.125	0.660233	0.136064	4.85239	1.21984e-06	3.32216e-05	Up	R227W_control
ENSG00000120833	SOCS2	suppressor of cytokine signaling 2 [Source:HGNC Symbol;Acc:HGNC:19382]	92.1379	-1.01975	0.210316	-4.84866	1.24298e-06	3.37791e-05	Down	R227W_control
ENSG00000172765	TMCC1	transmembrane and coiled-coil domain family 1 [Source:HGNC Symbol;Acc:HGNC:29116]	445.046	0.521393	0.107746	4.83908	1.30441e-06	3.53726e-05		R227W_control
ENSG00000213639	PPP1CB	protein phosphatase 1 catalytic subunit beta [Source:HGNC Symbol;Acc:HGNC:9282]	10288.2	-0.262233	0.0542231	-4.83618	1.32356e-06	3.58153e-05		R227W_control
ENSG00000131171	SH3BGRL	SH3 domain binding glutamate rich protein like [Source:HGNC Symbol;Acc:HGNC:10823]	1280.06	0.558876	0.115665	4.83184	1.3528e-06	3.65285e-05		R227W_control
ENSG00000000971	CFH	complement factor H [Source:HGNC Symbol;Acc:HGNC:4883]	128.655	0.904559	0.187295	4.82959	1.36817e-06	3.6865e-05	Up	R227W_control
ENSG00000182240	BACE2	beta-secretase 2 [Source:HGNC Symbol;Acc:HGNC:934]	2165.57	0.338754	0.0703299	4.81665	1.45989e-06	3.92529e-05		R227W_control
ENSG00000159176	CSRP1	cysteine and glycine rich protein 1 [Source:HGNC Symbol;Acc:HGNC:2469]	343.986	0.688237	0.143063	4.81073	1.50377e-06	4.03468e-05	Up	R227W_control
ENSG00000140022	STON2	stonin 2 [Source:HGNC Symbol;Acc:HGNC:30652]	182.306	-0.788924	0.164038	-4.8094	1.51381e-06	4.05304e-05	Down	R227W_control
ENSG00000134108	ARL8B	ADP ribosylation factor like GTPase 8B [Source:HGNC Symbol;Acc:HGNC:25564]	1548.12	-0.38112	0.0793507	-4.80299	1.56315e-06	4.17631e-05		R227W_control
ENSG00000095015	MAP3K1	mitogen-activated protein kinase kinase kinase 1 [Source:HGNC Symbol;Acc:HGNC:6848]	266.688	0.582058	0.121208	4.80214	1.56978e-06	4.18519e-05		R227W_control
ENSG00000204856	FAM216A	family with sequence similarity 216 member A [Source:HGNC Symbol;Acc:HGNC:30180]	503.964	-0.541818	0.112929	-4.79786	1.60372e-06	4.2667e-05		R227W_control
ENSG00000126214	KLC1	kinesin light chain 1 [Source:HGNC Symbol;Acc:HGNC:6387]	851.997	0.391476	0.0817475	4.78884	1.67749e-06	4.45362e-05		R227W_control
ENSG00000155755	TMEM237	transmembrane protein 237 [Source:HGNC Symbol;Acc:HGNC:14432]	1024.37	-0.342965	0.0717927	-4.77715	1.77794e-06	4.71043e-05		R227W_control
ENSG00000072110	ACTN1	actinin alpha 1 [Source:HGNC Symbol;Acc:HGNC:163]	22590.3	0.46329	0.0970329	4.77457	1.80094e-06	4.76139e-05		R227W_control
ENSG00000100162	CENPM	centromere protein M [Source:HGNC Symbol;Acc:HGNC:18352]	820.175	-0.55269	0.1158	-4.77278	1.81702e-06	4.79389e-05		R227W_control
ENSG00000110237	ARHGEF17	Rho guanine nucleotide exchange factor 17 [Source:HGNC Symbol;Acc:HGNC:21726]	96.2641	0.864276	0.181214	4.76937	1.84799e-06	4.86547e-05	Up	R227W_control
ENSG00000099204	ABLIM1	actin binding LIM protein 1 [Source:HGNC Symbol;Acc:HGNC:78]	449.567	0.677822	0.142419	4.75935	1.94215e-06	5.10249e-05	Up	R227W_control
ENSG00000162734	PEA15	proliferation and apoptosis adaptor protein 15 [Source:HGNC Symbol;Acc:HGNC:8822]	4506.03	0.265498	0.0557892	4.75895	1.94607e-06	5.10249e-05		R227W_control
ENSG00000074054	CLASP1	cytoplasmic linker associated protein 1 [Source:HGNC Symbol;Acc:HGNC:17088]	520.047	0.455572	0.0957845	4.75622	1.97255e-06	5.16124e-05		R227W_control
ENSG00000151287	TEX30	testis expressed 30 [Source:HGNC Symbol;Acc:HGNC:25188]	433.411	-0.618577	0.130132	-4.75348	1.99948e-06	5.22091e-05	Down	R227W_control
ENSG00000100526	CDKN3	cyclin dependent kinase inhibitor 3 [Source:HGNC Symbol;Acc:HGNC:1791]	1408.65	-0.545097	0.114787	-4.74878	2.04651e-06	5.33271e-05		R227W_control
ENSG00000226742	HSBP1L1	heat shock factor binding protein 1 like 1 [Source:HGNC Symbol;Acc:HGNC:37243]	580.16	-0.593622	0.125019	-4.74825	2.05181e-06	5.33556e-05	Down	R227W_control
ENSG00000108219	TSPAN14	tetraspanin 14 [Source:HGNC Symbol;Acc:HGNC:23303]	2040.42	0.304608	0.0642198	4.74321	2.10363e-06	5.45908e-05		R227W_control
ENSG00000186854	TRABD2A	TraB domain containing 2A [Source:HGNC Symbol;Acc:HGNC:27013]	141.56	0.752034	0.158966	4.73078	2.23656e-06	5.7922e-05	Up	R227W_control
ENSG00000122873	CISD1	CDGSH iron sulfur domain 1 [Source:HGNC Symbol;Acc:HGNC:30880]	898.438	-0.400196	0.0847003	-4.72484	2.30293e-06	5.95189e-05		R227W_control
ENSG00000134897	BIVM	basic, immunoglobulin-like variable motif containing [Source:HGNC Symbol;Acc:HGNC:16034]	647.226	-0.454259	0.0963331	-4.71551	2.41107e-06	6.21868e-05		R227W_control
ENSG00000134987	WDR36	WD repeat domain 36 [Source:HGNC Symbol;Acc:HGNC:30696]	433.45	-0.543319	0.115254	-4.7141	2.42781e-06	6.23648e-05		R227W_control
ENSG00000150687	PRSS23	serine protease 23 [Source:HGNC Symbol;Acc:HGNC:14370]	11300.3	-0.521463	0.110609	-4.71446	2.42355e-06	6.23648e-05		R227W_control
ENSG00000164032	H2AZ1	H2A.Z variant histone 1 [Source:HGNC Symbol;Acc:HGNC:4741]	12115.5	-0.513584	0.109014	-4.7112	2.46267e-06	6.31321e-05		R227W_control
ENSG00000065357	DGKA	diacylglycerol kinase alpha [Source:HGNC Symbol;Acc:HGNC:2849]	388.727	0.538643	0.114513	4.70379	2.55381e-06	6.53363e-05		R227W_control
ENSG00000110063	DCPS	decapping enzyme, scavenger [Source:HGNC Symbol;Acc:HGNC:29812]	793.336	-0.460386	0.0979828	-4.69865	2.61892e-06	6.6867e-05		R227W_control
ENSG00000150471	ADGRL3	adhesion G protein-coupled receptor L3 [Source:HGNC Symbol;Acc:HGNC:20974]	157.414	0.983997	0.209446	4.69809	2.62611e-06	6.69155e-05	Up	R227W_control
ENSG00000143776	CDC42BPA	CDC42 binding protein kinase alpha [Source:HGNC Symbol;Acc:HGNC:1737]	449.364	0.489512	0.104217	4.69706	2.63935e-06	6.71179e-05		R227W_control
ENSG00000090924	PLEKHG2	pleckstrin homology and RhoGEF domain containing G2 [Source:HGNC Symbol;Acc:HGNC:29515]	129.096	0.885127	0.188556	4.69423	2.67614e-06	6.7917e-05	Up	R227W_control
ENSG00000144642	RBMS3	RNA binding motif single stranded interacting protein 3 [Source:HGNC Symbol;Acc:HGNC:13427]	1491.75	0.548427	0.116869	4.69265	2.69688e-06	6.83066e-05		R227W_control
ENSG00000130193	THEM6	thioesterase superfamily member 6 [Source:HGNC Symbol;Acc:HGNC:29656]	560.56	-0.457971	0.097769	-4.68422	2.81033e-06	7.1038e-05		R227W_control
ENSG00000170293	CMTM8	CKLF like MARVEL transmembrane domain containing 8 [Source:HGNC Symbol;Acc:HGNC:19179]	232.691	-0.670871	0.143303	-4.6815	2.84788e-06	7.18437e-05	Down	R227W_control
ENSG00000134291	TMEM106C	transmembrane protein 106C [Source:HGNC Symbol;Acc:HGNC:28775]	2218.38	-0.321627	0.068778	-4.6763	2.92095e-06	7.35407e-05		R227W_control
ENSG00000265972	TXNIP	thioredoxin interacting protein [Source:HGNC Symbol;Acc:HGNC:16952]	107.153	0.916074	0.195938	4.67534	2.93468e-06	7.37398e-05	Up	R227W_control
ENSG00000171848	RRM2	ribonucleotide reductase regulatory subunit M2 [Source:HGNC Symbol;Acc:HGNC:10452]	1366.4	-0.469223	0.100387	-4.67416	2.9516e-06	7.4018e-05		R227W_control
ENSG00000064666	CNN2	calponin 2 [Source:HGNC Symbol;Acc:HGNC:2156]	875.283	0.502352	0.107524	4.67202	2.98253e-06	7.46459e-05		R227W_control
ENSG00000180777	ANKRD30B	ankyrin repeat domain 30B [Source:HGNC Symbol;Acc:HGNC:24165]	57.9163	-1.09284	0.233947	-4.67132	2.99272e-06	7.4753e-05	Down	R227W_control
ENSG00000153044	CENPH	centromere protein H [Source:HGNC Symbol;Acc:HGNC:17268]	488.733	-0.562388	0.120533	-4.66584	3.07359e-06	7.66219e-05		R227W_control
ENSG00000108175	ZMIZ1	zinc finger MIZ-type containing 1 [Source:HGNC Symbol;Acc:HGNC:16493]	999.865	0.395837	0.0848507	4.6651	3.08462e-06	7.67458e-05		R227W_control
ENSG00000132471	WBP2	WW domain binding protein 2 [Source:HGNC Symbol;Acc:HGNC:12738]	4006.65	-0.406218	0.0870841	-4.66467	3.09118e-06	7.67582e-05		R227W_control
ENSG00000019582	CD74	CD74 molecule [Source:HGNC Symbol;Acc:HGNC:1697]	50.0955	1.32366	0.283983	4.66107	3.14573e-06	7.796e-05	Up	R227W_control
ENSG00000076513	ANKRD13A	ankyrin repeat domain 13A [Source:HGNC Symbol;Acc:HGNC:21268]	1443.78	-0.34901	0.0748948	-4.66	3.16208e-06	7.8212e-05		R227W_control
ENSG00000166741	NNMT	nicotinamide N-methyltransferase [Source:HGNC Symbol;Acc:HGNC:7861]	122.893	0.917755	0.197219	4.65348	3.26382e-06	8.05712e-05	Up	R227W_control
ENSG00000063660	GPC1	glypican 1 [Source:HGNC Symbol;Acc:HGNC:4449]	3695.6	0.379826	0.08175	4.64619	3.38118e-06	8.3306e-05		R227W_control
ENSG00000139629	GALNT6	polypeptide N-acetylgalactosaminyltransferase 6 [Source:HGNC Symbol;Acc:HGNC:4128]	59.9393	-1.16047	0.250147	-4.63916	3.49833e-06	8.60248e-05	Down	R227W_control
ENSG00000041353	RAB27B	RAB27B, member RAS oncogene family [Source:HGNC Symbol;Acc:HGNC:9767]	145.151	-0.729496	0.157348	-4.63619	3.54892e-06	8.71e-05	Down	R227W_control
ENSG00000147010	SH3KBP1	SH3 domain containing kinase binding protein 1 [Source:HGNC Symbol;Acc:HGNC:13867]	1369.93	-0.35964	0.0777229	-4.62721	3.7062e-06	9.07839e-05		R227W_control
ENSG00000173950	XXYLT1	xyloside xylosyltransferase 1 [Source:HGNC Symbol;Acc:HGNC:26639]	581.419	0.478137	0.103402	4.62406	3.76303e-06	9.19982e-05		R227W_control
ENSG00000159423	ALDH4A1	aldehyde dehydrogenase 4 family member A1 [Source:HGNC Symbol;Acc:HGNC:406]	948.74	0.553759	0.119857	4.62015	3.83459e-06	9.35669e-05		R227W_control
ENSG00000166900	STX3	syntaxin 3 [Source:HGNC Symbol;Acc:HGNC:11438]	1476.13	-0.381054	0.082683	-4.60862	4.0536e-06	9.87207e-05		R227W_control
ENSG00000087586	AURKA	aurora kinase A [Source:HGNC Symbol;Acc:HGNC:11393]	856.801	-0.526499	0.114368	-4.60355	4.15351e-06	0.00010096		R227W_control
ENSG00000144381	HSPD1	heat shock protein family D (Hsp60) member 1 [Source:HGNC Symbol;Acc:HGNC:5261]	4995.65	-0.375808	0.0817585	-4.59657	4.29511e-06	0.000104053		R227W_control
ENSG00000167107	ACSF2	acyl-CoA synthetase family member 2 [Source:HGNC Symbol;Acc:HGNC:26101]	127.046	0.75484	0.164222	4.59647	4.29718e-06	0.000104053	Up	R227W_control
ENSG00000020577	SAMD4A	sterile alpha motif domain containing 4A [Source:HGNC Symbol;Acc:HGNC:23023]	378.384	0.525156	0.114337	4.59304	4.36838e-06	0.000105575		R227W_control
ENSG00000198576	ARC	activity regulated cytoskeleton associated protein [Source:HGNC Symbol;Acc:HGNC:648]	45.7183	-1.37993	0.300643	-4.58994	4.4338e-06	0.000106952	Down	R227W_control
ENSG00000138772	ANXA3	annexin A3 [Source:HGNC Symbol;Acc:HGNC:541]	3843.54	-0.392534	0.0855621	-4.58771	4.48126e-06	0.000107891		R227W_control
ENSG00000039560	RAI14	retinoic acid induced 14 [Source:HGNC Symbol;Acc:HGNC:14873]	2992.56	-0.307475	0.0670488	-4.58584	4.52173e-06	0.000108659		R227W_control
ENSG00000198846	TOX	thymocyte selection associated high mobility group box [Source:HGNC Symbol;Acc:HGNC:18988]	144.362	-0.832579	0.181586	-4.58504	4.539e-06	0.000108867	Down	R227W_control
ENSG00000011114	BTBD7	BTB domain containing 7 [Source:HGNC Symbol;Acc:HGNC:18269]	670.094	0.549767	0.119953	4.58317	4.57979e-06	0.000109638		R227W_control
ENSG00000078401	EDN1	endothelin 1 [Source:HGNC Symbol;Acc:HGNC:3176]	227.664	0.9434	0.20595	4.58072	4.63381e-06	0.000110722	Up	R227W_control
ENSG00000260428	SCX	scleraxis bHLH transcription factor [Source:HGNC Symbol;Acc:HGNC:32322]	865.463	0.612279	0.134047	4.56764	4.93235e-06	0.000117633	Up	R227W_control
ENSG00000091483	FH	fumarate hydratase [Source:HGNC Symbol;Acc:HGNC:3700]	1025.94	-0.458728	0.100553	-4.56205	5.06575e-06	0.000120588		R227W_control
ENSG00000004399	PLXND1	plexin D1 [Source:HGNC Symbol;Acc:HGNC:9107]	430.177	0.517624	0.113491	4.56091	5.09322e-06	0.000121014		R227W_control
ENSG00000185860	CCDC190	coiled-coil domain containing 190 [Source:HGNC Symbol;Acc:HGNC:28736]	62.4228	-1.09339	0.239787	-4.55985	5.11895e-06	0.000121398	Down	R227W_control
ENSG00000114315	HES1	hes family bHLH transcription factor 1 [Source:HGNC Symbol;Acc:HGNC:5192]	1665.23	0.451443	0.0990309	4.55861	5.14938e-06	0.000121891		R227W_control
ENSG00000111424	VDR	vitamin D receptor [Source:HGNC Symbol;Acc:HGNC:12679]	147.738	0.809134	0.177556	4.55707	5.18729e-06	0.000122559	Up	R227W_control
ENSG00000113070	HBEGF	heparin binding EGF like growth factor [Source:HGNC Symbol;Acc:HGNC:3059]	310.729	0.557441	0.122346	4.55626	5.20731e-06	0.000122803		R227W_control
ENSG00000076716	GPC4	glypican 4 [Source:HGNC Symbol;Acc:HGNC:4452]	1029.84	0.477012	0.104781	4.55246	5.30212e-06	0.000124807		R227W_control
ENSG00000148834	GSTO1	glutathione S-transferase omega 1 [Source:HGNC Symbol;Acc:HGNC:13312]	3495.5	-0.356668	0.0783999	-4.54934	5.38138e-06	0.000126438		R227W_control
ENSG00000165323	FAT3	FAT atypical cadherin 3 [Source:HGNC Symbol;Acc:HGNC:23112]	250.714	-0.90684	0.199387	-4.54815	5.41206e-06	0.000126798	Down	R227W_control
ENSG00000196924	FLNA	filamin A [Source:HGNC Symbol;Acc:HGNC:3754]	15017.8	0.408862	0.0899001	4.54796	5.41674e-06	0.000126798		R227W_control
ENSG00000185650	ZFP36L1	ZFP36 ring finger protein like 1 [Source:HGNC Symbol;Acc:HGNC:1107]	15391.9	0.484322	0.106608	4.543	5.54594e-06	0.000129583		R227W_control
ENSG00000187118	CMC1	C-X9-C motif containing 1 [Source:HGNC Symbol;Acc:HGNC:28783]	780.247	-0.449791	0.0990423	-4.54141	5.58797e-06	0.000130324		R227W_control
ENSG00000125730	C3	complement C3 [Source:HGNC Symbol;Acc:HGNC:1318]	264.899	0.611902	0.13493	4.53496	5.76144e-06	0.000134123	Up	R227W_control
ENSG00000072958	AP1M1	adaptor related protein complex 1 subunit mu 1 [Source:HGNC Symbol;Acc:HGNC:13667]	1197.38	-0.417283	0.0920272	-4.53435	5.77816e-06	0.000134265		R227W_control
ENSG00000106355	LSM5	LSM5 homolog, U6 small nuclear RNA and mRNA degradation associated [Source:HGNC Symbol;Acc:HGNC:17162]	2423.51	-0.407268	0.0898833	-4.53107	5.8685e-06	0.000135866		R227W_control
ENSG00000134690	CDCA8	cell division cycle associated 8 [Source:HGNC Symbol;Acc:HGNC:14629]	760.751	-0.535514	0.118185	-4.53113	5.86677e-06	0.000135866		R227W_control
ENSG00000168496	FEN1	flap structure-specific endonuclease 1 [Source:HGNC Symbol;Acc:HGNC:3650]	1239.08	-0.380208	0.0839352	-4.52978	5.90447e-06	0.000136449		R227W_control
ENSG00000138674	SEC31A	SEC31 homolog A, COPII coat complex component [Source:HGNC Symbol;Acc:HGNC:17052]	1839.8	0.390905	0.086326	4.52825	5.94743e-06	0.000137192		R227W_control
ENSG00000107551	RASSF4	Ras association domain family member 4 [Source:HGNC Symbol;Acc:HGNC:20793]	381.254	0.584425	0.129156	4.52495	6.04091e-06	0.00013895		R227W_control
ENSG00000152422	XRCC4	X-ray repair cross complementing 4 [Source:HGNC Symbol;Acc:HGNC:12831]	177.335	-0.638071	0.141017	-4.52479	6.0456e-06	0.00013895	Down	R227W_control
ENSG00000163931	TKT	transketolase [Source:HGNC Symbol;Acc:HGNC:11834]	4482.82	-0.276189	0.0610569	-4.52346	6.08356e-06	0.000139569		R227W_control
ENSG00000157978	LDLRAP1	low density lipoprotein receptor adaptor protein 1 [Source:HGNC Symbol;Acc:HGNC:18640]	238.239	0.649425	0.143597	4.52254	6.11011e-06	0.000139925	Up	R227W_control
ENSG00000138678	GPAT3	glycerol-3-phosphate acyltransferase 3 [Source:HGNC Symbol;Acc:HGNC:28157]	46.3928	-1.16015	0.256584	-4.52152	6.13962e-06	0.000140347	Down	R227W_control
ENSG00000089006	SNX5	sorting nexin 5 [Source:HGNC Symbol;Acc:HGNC:14969]	1900.96	-0.317372	0.0702021	-4.52083	6.15966e-06	0.000140551		R227W_control
ENSG00000146416	AIG1	androgen induced 1 [Source:HGNC Symbol;Acc:HGNC:21607]	1303.38	-0.312013	0.0690299	-4.51998	6.18469e-06	0.000140869		R227W_control
ENSG00000113328	CCNG1	cyclin G1 [Source:HGNC Symbol;Acc:HGNC:1592]	3278.04	-0.250884	0.0555997	-4.51232	6.41216e-06	0.000145787		R227W_control
ENSG00000119699	TGFB3	transforming growth factor beta 3 [Source:HGNC Symbol;Acc:HGNC:11769]	59.3516	1.22432	0.271498	4.50949	6.49851e-06	0.000147486	Up	R227W_control
ENSG00000178209	PLEC	plectin [Source:HGNC Symbol;Acc:HGNC:9069]	3296.37	0.376327	0.0835685	4.50321	6.69344e-06	0.000151638		R227W_control
ENSG00000155090	KLF10	KLF transcription factor 10 [Source:HGNC Symbol;Acc:HGNC:11810]	685.534	0.510828	0.113539	4.49915	6.82256e-06	0.000154287		R227W_control
ENSG00000182541	LIMK2	LIM domain kinase 2 [Source:HGNC Symbol;Acc:HGNC:6614]	527.662	0.411356	0.0915426	4.49361	7.00272e-06	0.000158079		R227W_control
ENSG00000105825	TFPI2	tissue factor pathway inhibitor 2 [Source:HGNC Symbol;Acc:HGNC:11761]	646.849	-0.623348	0.138733	-4.49315	7.01777e-06	0.000158137	Down	R227W_control
ENSG00000124243	BCAS4	breast carcinoma amplified sequence 4 [Source:HGNC Symbol;Acc:HGNC:14367]	383.874	-0.468342	0.104277	-4.49134	7.07774e-06	0.000159205		R227W_control
ENSG00000148411	NACC2	NACC family member 2 [Source:HGNC Symbol;Acc:HGNC:23846]	1157.32	0.480974	0.107127	4.48975	7.13068e-06	0.000160112		R227W_control
ENSG00000249992	TMEM158	transmembrane protein 158 [Source:HGNC Symbol;Acc:HGNC:30293]	2220.12	-0.47207	0.105245	-4.48544	7.27648e-06	0.000163096		R227W_control
ENSG00000147955	SIGMAR1	sigma non-opioid intracellular receptor 1 [Source:HGNC Symbol;Acc:HGNC:8157]	2152.69	-0.547648	0.122203	-4.48145	7.41372e-06	0.000165879		R227W_control
ENSG00000121753	ADGRB2	adhesion G protein-coupled receptor B2 [Source:HGNC Symbol;Acc:HGNC:944]	38.9917	1.35619	0.302746	4.47963	7.4771e-06	0.000167002	Up	R227W_control
ENSG00000117461	PIK3R3	phosphoinositide-3-kinase regulatory subunit 3 [Source:HGNC Symbol;Acc:HGNC:8981]	126.605	0.735658	0.164352	4.4761	7.6019e-06	0.00016949	Up	R227W_control
ENSG00000156136	DCK	deoxycytidine kinase [Source:HGNC Symbol;Acc:HGNC:2704]	776.809	-0.347262	0.0776087	-4.47452	7.65822e-06	0.000170446		R227W_control
ENSG00000135604	STX11	syntaxin 11 [Source:HGNC Symbol;Acc:HGNC:11429]	80.8452	-0.959044	0.214444	-4.47224	7.74037e-06	0.000171972	Down	R227W_control
ENSG00000125430	HS3ST3B1	heparan sulfate-glucosamine 3-sulfotransferase 3B1 [Source:HGNC Symbol;Acc:HGNC:5198]	137.883	-0.704119	0.157465	-4.47158	7.76447e-06	0.000172205	Down	R227W_control
ENSG00000155893	PXYLP1	2-phosphoxylose phosphatase 1 [Source:HGNC Symbol;Acc:HGNC:26303]	273.067	0.574711	0.128644	4.46744	7.91626e-06	0.000175265		R227W_control
ENSG00000123595	RAB9A	RAB9A, member RAS oncogene family [Source:HGNC Symbol;Acc:HGNC:9792]	597.592	-0.55398	0.124094	-4.46419	8.03741e-06	0.000177637		R227W_control
ENSG00000117228	GBP1	guanylate binding protein 1 [Source:HGNC Symbol;Acc:HGNC:4182]	983.649	0.419047	0.0938877	4.46328	8.07152e-06	0.00017808		R227W_control
ENSG00000104783	KCNN4	potassium calcium-activated channel subfamily N member 4 [Source:HGNC Symbol;Acc:HGNC:6293]	101.675	0.946782	0.212193	4.46188	8.12426e-06	0.000178621	Up	R227W_control
ENSG00000165678	GHITM	growth hormone inducible transmembrane protein [Source:HGNC Symbol;Acc:HGNC:17281]	3243.88	-0.226139	0.0506791	-4.46217	8.11354e-06	0.000178621		R227W_control
ENSG00000237649	KIFC1	kinesin family member C1 [Source:HGNC Symbol;Acc:HGNC:6389]	512.711	-0.424313	0.0951254	-4.46056	8.17459e-06	0.000179416		R227W_control
ENSG00000170390	DCLK2	doublecortin like kinase 2 [Source:HGNC Symbol;Acc:HGNC:19002]	108.353	0.854372	0.191644	4.45811	8.26862e-06	0.000181166	Up	R227W_control
ENSG00000213949	ITGA1	integrin subunit alpha 1 [Source:HGNC Symbol;Acc:HGNC:6134]	363.211	0.616635	0.138357	4.45684	8.31778e-06	0.000181928	Up	R227W_control
ENSG00000078596	ITM2A	integral membrane protein 2A [Source:HGNC Symbol;Acc:HGNC:6173]	168.257	-0.661026	0.148346	-4.45598	8.35123e-06	0.000182345	Down	R227W_control
ENSG00000139211	AMIGO2	adhesion molecule with Ig like domain 2 [Source:HGNC Symbol;Acc:HGNC:24073]	247.731	0.563226	0.126426	4.455	8.38929e-06	0.000182861		R227W_control
ENSG00000008517	IL32	interleukin 32 [Source:HGNC Symbol;Acc:HGNC:16830]	360.265	0.563243	0.126447	4.45437	8.414e-06	0.000183084		R227W_control
ENSG00000151746	BICD1	BICD cargo adaptor 1 [Source:HGNC Symbol;Acc:HGNC:1049]	483.151	0.464947	0.104403	4.45339	8.45261e-06	0.000183609		R227W_control
ENSG00000152284	TCF7L1	transcription factor 7 like 1 [Source:HGNC Symbol;Acc:HGNC:11640]	45.8955	1.21046	0.271893	4.45195	8.50933e-06	0.000184524	Up	R227W_control
ENSG00000113721	PDGFRB	platelet derived growth factor receptor beta [Source:HGNC Symbol;Acc:HGNC:8804]	1025.25	0.602178	0.135379	4.44808	8.66399e-06	0.000186978	Up	R227W_control
ENSG00000141429	GALNT1	polypeptide N-acetylgalactosaminyltransferase 1 [Source:HGNC Symbol;Acc:HGNC:4123]	3472.08	0.351534	0.0790191	4.44873	8.63814e-06	0.000186978		R227W_control
ENSG00000147065	MSN	moesin [Source:HGNC Symbol;Acc:HGNC:7373]	5845.57	0.268188	0.0602939	4.44801	8.66679e-06	0.000186978		R227W_control
ENSG00000105329	TGFB1	transforming growth factor beta 1 [Source:HGNC Symbol;Acc:HGNC:11766]	402.007	0.438532	0.0987283	4.44181	8.92066e-06	0.000192128		R227W_control
ENSG00000154358	OBSCN	obscurin, cytoskeletal calmodulin and titin-interacting RhoGEF [Source:HGNC Symbol;Acc:HGNC:15719]	97.3848	0.837408	0.188596	4.44022	8.98665e-06	0.000193221	Up	R227W_control
ENSG00000113356	POLR3G	RNA polymerase III subunit G [Source:HGNC Symbol;Acc:HGNC:30075]	118.573	-0.758219	0.170825	-4.43857	9.0558e-06	0.000194377	Down	R227W_control
ENSG00000114480	GBE1	1,4-alpha-glucan branching enzyme 1 [Source:HGNC Symbol;Acc:HGNC:4180]	1342.52	-0.311988	0.0703195	-4.43672	9.13413e-06	0.000195727		R227W_control
ENSG00000144136	SLC20A1	solute carrier family 20 member 1 [Source:HGNC Symbol;Acc:HGNC:10946]	817.949	0.396598	0.0893984	4.4363	9.15197e-06	0.000195778		R227W_control
ENSG00000078237	TIGAR	TP53 induced glycolysis regulatory phosphatase [Source:HGNC Symbol;Acc:HGNC:1185]	256.22	0.574555	0.129523	4.43592	9.16814e-06	0.000195793		R227W_control
ENSG00000140600	SH3GL3	SH3 domain containing GRB2 like 3, endophilin A3 [Source:HGNC Symbol;Acc:HGNC:10832]	123.406	0.779519	0.175786	4.43448	9.22956e-06	0.000196773	Up	R227W_control
ENSG00000164741	DLC1	DLC1 Rho GTPase activating protein [Source:HGNC Symbol;Acc:HGNC:2897]	1499.85	0.372469	0.0840268	4.43274	9.30431e-06	0.000198033		R227W_control
ENSG00000110958	PTGES3	prostaglandin E synthase 3 [Source:HGNC Symbol;Acc:HGNC:16049]	5844.4	-0.24737	0.0558454	-4.42956	9.44255e-06	0.000200638		R227W_control
ENSG00000106483	SFRP4	secreted frizzled related protein 4 [Source:HGNC Symbol;Acc:HGNC:10778]	81.9243	-1.06939	0.241615	-4.42602	9.59872e-06	0.000203615	Down	R227W_control
ENSG00000181163	NPM1	nucleophosmin 1 [Source:HGNC Symbol;Acc:HGNC:7910]	10191.5	-0.307812	0.0695541	-4.4255	9.62187e-06	0.000203765		R227W_control
ENSG00000061337	LZTS1	leucine zipper tumor suppressor 1 [Source:HGNC Symbol;Acc:HGNC:13861]	71.4122	1.01489	0.229527	4.42164	9.79539e-06	0.000206764	Up	R227W_control
ENSG00000107731	UNC5B	unc-5 netrin receptor B [Source:HGNC Symbol;Acc:HGNC:12568]	134.359	-0.742094	0.167855	-4.42105	9.82225e-06	0.000206764	Down	R227W_control
ENSG00000111863	ADTRP	androgen dependent TFPI regulating protein [Source:HGNC Symbol;Acc:HGNC:21214]	1371.9	-0.51991	0.117603	-4.42091	9.82879e-06	0.000206764		R227W_control
ENSG00000117632	STMN1	stathmin 1 [Source:HGNC Symbol;Acc:HGNC:6510]	4225.02	-0.277203	0.0626931	-4.42159	9.79762e-06	0.000206764		R227W_control
ENSG00000130176	CNN1	calponin 1 [Source:HGNC Symbol;Acc:HGNC:2155]	32.6335	1.49397	0.338135	4.41828	9.94909e-06	0.000208947	Up	R227W_control
ENSG00000115419	GLS	glutaminase [Source:HGNC Symbol;Acc:HGNC:4331]	4385.61	0.35459	0.0804018	4.41022	1.03265e-05	0.000216514		R227W_control
ENSG00000144824	PHLDB2	pleckstrin homology like domain family B member 2 [Source:HGNC Symbol;Acc:HGNC:29573]	1814.21	0.381188	0.0864432	4.40969	1.03518e-05	0.000216686		R227W_control
ENSG00000160058	BSDC1	BSD domain containing 1 [Source:HGNC Symbol;Acc:HGNC:25501]	605.22	0.387163	0.087859	4.40664	1.04985e-05	0.000219393		R227W_control
ENSG00000154553	PDLIM3	PDZ and LIM domain 3 [Source:HGNC Symbol;Acc:HGNC:20767]	160.397	0.708523	0.160838	4.4052	1.05686e-05	0.000220496	Up	R227W_control
ENSG00000137273	FOXF2	forkhead box F2 [Source:HGNC Symbol;Acc:HGNC:3810]	359.191	-0.602728	0.137142	-4.39493	1.10807e-05	0.000230799	Down	R227W_control
ENSG00000167034	NKX3-1	NK3 homeobox 1 [Source:HGNC Symbol;Acc:HGNC:7838]	1316.94	0.469993	0.106977	4.39339	1.11597e-05	0.000232063		R227W_control
ENSG00000104881	PPP1R13L	protein phosphatase 1 regulatory subunit 13 like [Source:HGNC Symbol;Acc:HGNC:18838]	1301.13	0.481162	0.109626	4.38912	1.13813e-05	0.000236283		R227W_control
ENSG00000110841	PPFIBP1	PPFIA binding protein 1 [Source:HGNC Symbol;Acc:HGNC:9249]	348.619	0.57398	0.130799	4.38827	1.14255e-05	0.000236812		R227W_control
ENSG00000137312	FLOT1	flotillin 1 [Source:HGNC Symbol;Acc:HGNC:3757]	1309.58	-0.306759	0.0699597	-4.38479	1.16098e-05	0.000240239		R227W_control
ENSG00000173207	CKS1B	CDC28 protein kinase regulatory subunit 1B [Source:HGNC Symbol;Acc:HGNC:19083]	880.364	-0.421355	0.0961068	-4.38424	1.1639e-05	0.000240451		R227W_control
ENSG00000021645	NRXN3	neurexin 3 [Source:HGNC Symbol;Acc:HGNC:8010]	1263.47	0.436036	0.0994881	4.3828	1.17165e-05	0.000241659		R227W_control
ENSG00000125868	DSTN	destrin, actin depolymerizing factor [Source:HGNC Symbol;Acc:HGNC:15750]	5422.65	0.254817	0.0582317	4.37591	1.20925e-05	0.000249007		R227W_control
ENSG00000149256	TENM4	teneurin transmembrane protein 4 [Source:HGNC Symbol;Acc:HGNC:29945]	251.669	0.632361	0.144527	4.37539	1.21218e-05	0.000249205	Up	R227W_control
ENSG00000088899	LZTS3	leucine zipper tumor suppressor family member 3 [Source:HGNC Symbol;Acc:HGNC:30139]	232.936	0.571204	0.130574	4.37457	1.21671e-05	0.000249732		R227W_control
ENSG00000177374	HIC1	HIC ZBTB transcriptional repressor 1 [Source:HGNC Symbol;Acc:HGNC:4909]	194.956	0.606661	0.138757	4.3721	1.23057e-05	0.000252166	Up	R227W_control
ENSG00000104081	BMF	Bcl2 modifying factor [Source:HGNC Symbol;Acc:HGNC:24132]	16.6031	2.0222	0.462787	4.36961	1.24469e-05	0.000253878	Up	R227W_control
ENSG00000148516	ZEB1	zinc finger E-box binding homeobox 1 [Source:HGNC Symbol;Acc:HGNC:11642]	235.764	0.632749	0.144802	4.36976	1.24382e-05	0.000253878	Up	R227W_control
ENSG00000197632	SERPINB2	serpin family B member 2 [Source:HGNC Symbol;Acc:HGNC:8584]	23.7705	-2.10287	0.481253	-4.36957	1.24493e-05	0.000253878	Down	R227W_control
ENSG00000079931	MOXD1	monooxygenase DBH like 1 [Source:HGNC Symbol;Acc:HGNC:21063]	176.61	-0.643991	0.147422	-4.36835	1.25189e-05	0.000254887	Down	R227W_control
ENSG00000026025	VIM	vimentin [Source:HGNC Symbol;Acc:HGNC:12692]	123007	-0.204111	0.0468558	-4.35615	1.32367e-05	0.000268313		R227W_control
ENSG00000161179	YDJC	YdjC chitooligosaccharide deacetylase homolog [Source:HGNC Symbol;Acc:HGNC:27158]	653.197	-0.476539	0.109397	-4.35607	1.32419e-05	0.000268313		R227W_control
ENSG00000169756	LIMS1	LIM zinc finger domain containing 1 [Source:HGNC Symbol;Acc:HGNC:6616]	1183.68	0.602683	0.138348	4.35627	1.32299e-05	0.000268313	Up	R227W_control
ENSG00000101400	SNTA1	syntrophin alpha 1 [Source:HGNC Symbol;Acc:HGNC:11167]	570.401	0.365185	0.0838947	4.3529	1.3435e-05	0.00027179		R227W_control
ENSG00000049239	H6PD	hexose-6-phosphate dehydrogenase/glucose 1-dehydrogenase [Source:HGNC Symbol;Acc:HGNC:4795]	772.994	0.356695	0.081973	4.35138	1.35285e-05	0.000273246		R227W_control
ENSG00000076706	MCAM	melanoma cell adhesion molecule [Source:HGNC Symbol;Acc:HGNC:6934]	613.474	0.447581	0.102946	4.34771	1.37568e-05	0.000277413		R227W_control
ENSG00000133107	TRPC4	transient receptor potential cation channel subfamily C member 4 [Source:HGNC Symbol;Acc:HGNC:12336]	115.401	-0.761667	0.175289	-4.3452	1.39148e-05	0.00027971	Down	R227W_control
ENSG00000188486	H2AX	H2A.X variant histone [Source:HGNC Symbol;Acc:HGNC:4739]	3632.02	-0.472459	0.108728	-4.34534	1.39063e-05	0.00027971		R227W_control
ENSG00000127528	KLF2	KLF transcription factor 2 [Source:HGNC Symbol;Acc:HGNC:6347]	656.475	0.432534	0.0995746	4.34381	1.40031e-05	0.000281038		R227W_control
ENSG00000163975	MELTF	melanotransferrin [Source:HGNC Symbol;Acc:HGNC:7037]	388.073	-0.630085	0.145069	-4.34334	1.40333e-05	0.000281199	Down	R227W_control
ENSG00000089685	BIRC5	baculoviral IAP repeat containing 5 [Source:HGNC Symbol;Acc:HGNC:593]	1922.63	-0.361345	0.0833209	-4.33679	1.44581e-05	0.000289253		R227W_control
ENSG00000153551	CMTM7	CKLF like MARVEL transmembrane domain containing 7 [Source:HGNC Symbol;Acc:HGNC:19178]	931.443	-0.449333	0.103662	-4.33459	1.46031e-05	0.000291693		R227W_control
ENSG00000165501	LRR1	leucine rich repeat protein 1 [Source:HGNC Symbol;Acc:HGNC:19742]	508.581	-0.457123	0.105495	-4.3331	1.47022e-05	0.00029321		R227W_control
ENSG00000134057	CCNB1	cyclin B1 [Source:HGNC Symbol;Acc:HGNC:1579]	2090.7	-0.473086	0.109244	-4.33055	1.48737e-05	0.000296164		R227W_control
ENSG00000151725	CENPU	centromere protein U [Source:HGNC Symbol;Acc:HGNC:21348]	283.67	-0.496353	0.11464	-4.32965	1.49349e-05	0.000296916		R227W_control
ENSG00000162413	KLHL21	kelch like family member 21 [Source:HGNC Symbol;Acc:HGNC:29041]	977.567	-0.355859	0.0822433	-4.3269	1.51221e-05	0.000300166		R227W_control
ENSG00000151422	FER	FER tyrosine kinase [Source:HGNC Symbol;Acc:HGNC:3655]	342.01	0.522917	0.120947	4.32353	1.53549e-05	0.00030431		R227W_control
ENSG00000131100	ATP6V1E1	ATPase H+ transporting V1 subunit E1 [Source:HGNC Symbol;Acc:HGNC:857]	2010.33	-0.290495	0.0672599	-4.319	1.56741e-05	0.000310151		R227W_control
ENSG00000158560	DYNC1I1	dynein cytoplasmic 1 intermediate chain 1 [Source:HGNC Symbol;Acc:HGNC:2963]	63.7251	1.00125	0.231856	4.3184	1.57165e-05	0.000310504	Up	R227W_control
ENSG00000177106	EPS8L2	EPS8 signaling adaptor L2 [Source:HGNC Symbol;Acc:HGNC:21296]	477.345	0.472993	0.109605	4.31543	1.59289e-05	0.000314212		R227W_control
ENSG00000196535	MYO18A	myosin XVIIIA [Source:HGNC Symbol;Acc:HGNC:31104]	423.592	0.659602	0.152909	4.31368	1.6056e-05	0.000316225	Up	R227W_control
ENSG00000119403	PHF19	PHD finger protein 19 [Source:HGNC Symbol;Acc:HGNC:24566]	1109.95	-0.465296	0.107985	-4.30889	1.6408e-05	0.000322656		R227W_control
ENSG00000115350	POLE4	DNA polymerase epsilon 4, accessory subunit [Source:HGNC Symbol;Acc:HGNC:18755]	1093.22	-0.336944	0.0782213	-4.30757	1.65056e-05	0.000324074		R227W_control
ENSG00000101955	SRPX	sushi repeat containing protein X-linked [Source:HGNC Symbol;Acc:HGNC:11309]	234.02	-0.660564	0.153375	-4.30686	1.65589e-05	0.000324616	Down	R227W_control
ENSG00000067715	SYT1	synaptotagmin 1 [Source:HGNC Symbol;Acc:HGNC:11509]	198.522	-0.582653	0.135564	-4.298	1.72346e-05	0.00033734		R227W_control
ENSG00000099337	KCNK6	potassium two pore domain channel subfamily K member 6 [Source:HGNC Symbol;Acc:HGNC:6281]	472.229	0.488392	0.113661	4.29691	1.73197e-05	0.000338482		R227W_control
ENSG00000067445	TRO	trophinin [Source:HGNC Symbol;Acc:HGNC:12326]	84.1514	0.839697	0.19544	4.29644	1.73561e-05	0.000338671	Up	R227W_control
ENSG00000143786	CNIH3	cornichon family AMPA receptor auxiliary protein 3 [Source:HGNC Symbol;Acc:HGNC:26802]	109.884	0.953072	0.221897	4.29511	1.74605e-05	0.000340183	Up	R227W_control
ENSG00000077152	UBE2T	ubiquitin conjugating enzyme E2 T [Source:HGNC Symbol;Acc:HGNC:25009]	1286.82	-0.450614	0.104929	-4.29446	1.75119e-05	0.000340661		R227W_control
ENSG00000155016	CYP2U1	cytochrome P450 family 2 subfamily U member 1 [Source:HGNC Symbol;Acc:HGNC:20582]	485.13	0.546631	0.127304	4.29391	1.75553e-05	0.000340983		R227W_control
ENSG00000115107	STEAP3	STEAP3 metalloreductase [Source:HGNC Symbol;Acc:HGNC:24592]	1034.59	0.371091	0.0864795	4.29109	1.77799e-05	0.00034429		R227W_control
ENSG00000157827	FMNL2	formin like 2 [Source:HGNC Symbol;Acc:HGNC:18267]	489.59	0.475121	0.110723	4.29109	1.778e-05	0.00034429		R227W_control
ENSG00000111665	CDCA3	cell division cycle associated 3 [Source:HGNC Symbol;Acc:HGNC:14624]	1158.34	-0.453669	0.105825	-4.28697	1.81125e-05	0.000350193		R227W_control
ENSG00000073464	CLCN4	chloride voltage-gated channel 4 [Source:HGNC Symbol;Acc:HGNC:2022]	108.174	-0.779266	0.181896	-4.28412	1.83463e-05	0.000354173	Down	R227W_control
ENSG00000111859	NEDD9	neural precursor cell expressed, developmentally down-regulated 9 [Source:HGNC Symbol;Acc:HGNC:7733]	759.218	0.385228	0.090132	4.27404	1.91965e-05	0.000370021		R227W_control
ENSG00000172318	B3GALT1	beta-1,3-galactosyltransferase 1 [Source:HGNC Symbol;Acc:HGNC:916]	19.3649	-1.79769	0.42099	-4.27015	1.9534e-05	0.000375956	Down	R227W_control
ENSG00000134107	BHLHE40	basic helix-loop-helix family member e40 [Source:HGNC Symbol;Acc:HGNC:1046]	1315.45	0.390751	0.0915459	4.26836	1.96911e-05	0.000378404		R227W_control
ENSG00000131435	PDLIM4	PDZ and LIM domain 4 [Source:HGNC Symbol;Acc:HGNC:16501]	499.226	0.428065	0.100343	4.266	1.99013e-05	0.000381864		R227W_control
ENSG00000170312	CDK1	cyclin dependent kinase 1 [Source:HGNC Symbol;Acc:HGNC:1722]	1084.4	-0.445402	0.104534	-4.26082	2.03679e-05	0.000390226		R227W_control
ENSG00000057252	SOAT1	sterol O-acyltransferase 1 [Source:HGNC Symbol;Acc:HGNC:11177]	813.888	-0.423604	0.0996088	-4.25268	2.11229e-05	0.000403515		R227W_control
ENSG00000168393	DTYMK	deoxythymidylate kinase [Source:HGNC Symbol;Acc:HGNC:3061]	1647.44	-0.383975	0.0902907	-4.25265	2.11253e-05	0.000403515		R227W_control
ENSG00000161791	FMNL3	formin like 3 [Source:HGNC Symbol;Acc:HGNC:23698]	372.027	0.497666	0.117174	4.24724	2.16425e-05	0.000412771		R227W_control
ENSG00000102678	FGF9	fibroblast growth factor 9 [Source:HGNC Symbol;Acc:HGNC:3687]	10.0861	3.17468	0.749082	4.23809	2.25428e-05	0.000429297	Up	R227W_control
ENSG00000169679	BUB1	BUB1 mitotic checkpoint serine/threonine kinase [Source:HGNC Symbol;Acc:HGNC:1148]	464.007	-0.438135	0.103405	-4.23707	2.26458e-05	0.00043061		R227W_control
ENSG00000134470	IL15RA	interleukin 15 receptor subunit alpha [Source:HGNC Symbol;Acc:HGNC:5978]	92.5393	-0.890605	0.210226	-4.23641	2.27119e-05	0.000431219	Down	R227W_control
ENSG00000023697	DERA	deoxyribose-phosphate aldolase [Source:HGNC Symbol;Acc:HGNC:24269]	730.339	-0.405436	0.0957253	-4.23541	2.28139e-05	0.000432376		R227W_control
ENSG00000177674	AGTRAP	angiotensin II receptor associated protein [Source:HGNC Symbol;Acc:HGNC:13539]	1260.12	-0.267627	0.063192	-4.23514	2.28411e-05	0.000432376		R227W_control
ENSG00000184160	ADRA2C	adrenoceptor alpha 2C [Source:HGNC Symbol;Acc:HGNC:283]	42.8082	1.21047	0.286014	4.23222	2.31397e-05	0.000437375	Up	R227W_control
ENSG00000168214	RBPJ	recombination signal binding protein for immunoglobulin kappa J region [Source:HGNC Symbol;Acc:HGNC:5724]	1324.4	0.345545	0.0816581	4.23161	2.32022e-05	0.000437903		R227W_control
ENSG00000159128	IFNGR2	interferon gamma receptor 2 [Source:HGNC Symbol;Acc:HGNC:5440]	616.995	-0.394413	0.0932167	-4.23114	2.32513e-05	0.000438176		R227W_control
ENSG00000197646	PDCD1LG2	programmed cell death 1 ligand 2 [Source:HGNC Symbol;Acc:HGNC:18731]	220.897	0.686431	0.162412	4.22648	2.37377e-05	0.000446679	Up	R227W_control
ENSG00000150510	FAM124A	family with sequence similarity 124 member A [Source:HGNC Symbol;Acc:HGNC:26413]	64.4608	-0.995235	0.235566	-4.22486	2.39091e-05	0.000449236	Down	R227W_control
ENSG00000164125	GASK1B	golgi associated kinase 1B [Source:HGNC Symbol;Acc:HGNC:25312]	386.991	0.468851	0.111205	4.2161	2.48566e-05	0.000466347		R227W_control
ENSG00000035403	VCL	vinculin [Source:HGNC Symbol;Acc:HGNC:12665]	4477.23	0.281184	0.0667048	4.21535	2.49394e-05	0.000467208		R227W_control
ENSG00000108684	ASIC2	acid sensing ion channel subunit 2 [Source:HGNC Symbol;Acc:HGNC:99]	321.099	-0.646041	0.153311	-4.21393	2.5096e-05	0.000469447	Down	R227W_control
ENSG00000078053	AMPH	amphiphysin [Source:HGNC Symbol;Acc:HGNC:471]	539.024	0.364634	0.0865439	4.21328	2.5169e-05	0.000470118		R227W_control
ENSG00000111860	CEP85L	centrosomal protein 85 like [Source:HGNC Symbol;Acc:HGNC:21638]	168.451	0.682691	0.162256	4.2075	2.58208e-05	0.000481582	Up	R227W_control
ENSG00000160963	COL26A1	collagen type XXVI alpha 1 chain [Source:HGNC Symbol;Acc:HGNC:18038]	11.2637	4.74692	1.1289	4.2049	2.61195e-05	0.000486437	Up	R227W_control
ENSG00000101306	MYLK2	myosin light chain kinase 2 [Source:HGNC Symbol;Acc:HGNC:16243]	12.3185	2.60263	0.619223	4.20307	2.63324e-05	0.000489682	Up	R227W_control
ENSG00000146005	PSD2	pleckstrin and Sec7 domain containing 2 [Source:HGNC Symbol;Acc:HGNC:19092]	17.7166	2.26292	0.539109	4.19751	2.69869e-05	0.000501118	Up	R227W_control
ENSG00000137941	TTLL7	tubulin tyrosine ligase like 7 [Source:HGNC Symbol;Acc:HGNC:26242]	476.029	0.548697	0.130782	4.19551	2.72256e-05	0.000504809		R227W_control
ENSG00000122863	CHST3	carbohydrate sulfotransferase 3 [Source:HGNC Symbol;Acc:HGNC:1971]	1034.16	0.351055	0.0837186	4.19328	2.74953e-05	0.000509066		R227W_control
ENSG00000131724	IL13RA1	interleukin 13 receptor subunit alpha 1 [Source:HGNC Symbol;Acc:HGNC:5974]	683.65	0.332972	0.0794366	4.19167	2.76911e-05	0.000511942		R227W_control
ENSG00000117155	SSX2IP	SSX family member 2 interacting protein [Source:HGNC Symbol;Acc:HGNC:16509]	397.327	-0.475642	0.113496	-4.19083	2.77933e-05	0.000513083		R227W_control
ENSG00000103994	ZNF106	zinc finger protein 106 [Source:HGNC Symbol;Acc:HGNC:12886]	2444.22	0.541183	0.12915	4.19033	2.7855e-05	0.000513472		R227W_control
ENSG00000067208	EVI5	ecotropic viral integration site 5 [Source:HGNC Symbol;Acc:HGNC:3501]	1062.37	0.526924	0.125785	4.18907	2.801e-05	0.000515579		R227W_control
ENSG00000128829	EIF2AK4	eukaryotic translation initiation factor 2 alpha kinase 4 [Source:HGNC Symbol;Acc:HGNC:19687]	883.765	0.489235	0.116849	4.18689	2.82801e-05	0.000519795		R227W_control
ENSG00000165995	CACNB2	calcium voltage-gated channel auxiliary subunit beta 2 [Source:HGNC Symbol;Acc:HGNC:1402]	32.2169	1.35323	0.323802	4.17917	2.92574e-05	0.000536979	Up	R227W_control
ENSG00000069998	HDHD5	haloacid dehalogenase like hydrolase domain containing 5 [Source:HGNC Symbol;Acc:HGNC:1843]	1041.67	-0.412233	0.0986532	-4.1786	2.93303e-05	0.000537538		R227W_control
ENSG00000132424	PNISR	PNN interacting serine and arginine rich protein [Source:HGNC Symbol;Acc:HGNC:21222]	1561.81	0.362007	0.0866663	4.17703	2.95343e-05	0.000540495		R227W_control
ENSG00000163694	RBM47	RNA binding motif protein 47 [Source:HGNC Symbol;Acc:HGNC:30358]	1218.84	-0.359333	0.0860694	-4.17492	2.98094e-05	0.000544742		R227W_control
ENSG00000178573	MAF	MAF bZIP transcription factor [Source:HGNC Symbol;Acc:HGNC:6776]	243.389	-0.692706	0.165935	-4.17455	2.98573e-05	0.000544831	Down	R227W_control
ENSG00000213585	VDAC1	voltage dependent anion channel 1 [Source:HGNC Symbol;Acc:HGNC:12669]	4545.49	-0.246075	0.0589742	-4.17258	3.01168e-05	0.000548775		R227W_control
ENSG00000185215	TNFAIP2	TNF alpha induced protein 2 [Source:HGNC Symbol;Acc:HGNC:11895]	122.256	0.843876	0.202418	4.16898	3.05965e-05	0.000556716	Up	R227W_control
ENSG00000072840	EVC	EvC ciliary complex subunit 1 [Source:HGNC Symbol;Acc:HGNC:3497]	134.309	-0.776817	0.186432	-4.16676	3.08961e-05	0.000561361	Down	R227W_control
ENSG00000099783	HNRNPM	heterogeneous nuclear ribonucleoprotein M [Source:HGNC Symbol;Acc:HGNC:5046]	4800.06	-0.302446	0.0726042	-4.16568	3.10422e-05	0.000563207		R227W_control
ENSG00000114270	COL7A1	collagen type VII alpha 1 chain [Source:HGNC Symbol;Acc:HGNC:2214]	132.083	0.757739	0.181997	4.16347	3.13441e-05	0.00056787	Up	R227W_control
ENSG00000161800	RACGAP1	Rac GTPase activating protein 1 [Source:HGNC Symbol;Acc:HGNC:9804]	594.473	-0.40594	0.0975118	-4.16298	3.14117e-05	0.000568283		R227W_control
ENSG00000022267	FHL1	four and a half LIM domains 1 [Source:HGNC Symbol;Acc:HGNC:3702]	287.396	-0.531639	0.127748	-4.16161	3.16007e-05	0.000570072		R227W_control
ENSG00000143653	SCCPDH	saccharopine dehydrogenase (putative) [Source:HGNC Symbol;Acc:HGNC:24275]	1112.92	-0.322285	0.0774405	-4.16171	3.15876e-05	0.000570072		R227W_control
ENSG00000142185	TRPM2	transient receptor potential cation channel subfamily M member 2 [Source:HGNC Symbol;Acc:HGNC:12339]	68.536	0.934212	0.224516	4.161	3.16856e-05	0.000570791	Up	R227W_control
ENSG00000182670	TTC3	tetratricopeptide repeat domain 3 [Source:HGNC Symbol;Acc:HGNC:12393]	2657.9	0.538221	0.129364	4.16052	3.17519e-05	0.000571173		R227W_control
ENSG00000172638	EFEMP2	EGF containing fibulin extracellular matrix protein 2 [Source:HGNC Symbol;Acc:HGNC:3219]	1869.37	0.321345	0.0772638	4.15907	3.19548e-05	0.000574008		R227W_control
ENSG00000126803	HSPA2	heat shock protein family A (Hsp70) member 2 [Source:HGNC Symbol;Acc:HGNC:5235]	226.728	0.58957	0.141823	4.15709	3.22326e-05	0.000578177	Up	R227W_control
ENSG00000049759	NEDD4L	NEDD4 like E3 ubiquitin protein ligase [Source:HGNC Symbol;Acc:HGNC:7728]	779.258	-0.310611	0.0748045	-4.15231	3.29135e-05	0.000588723		R227W_control
ENSG00000128487	SPECC1	sperm antigen with calponin homology and coiled-coil domains 1 [Source:HGNC Symbol;Acc:HGNC:30615]	1251.57	0.373475	0.0899404	4.15247	3.28908e-05	0.000588723		R227W_control
ENSG00000182247	UBE2E2	ubiquitin conjugating enzyme E2 E2 [Source:HGNC Symbol;Acc:HGNC:12478]	627.32	0.391314	0.0943038	4.1495	3.33203e-05	0.00059516		R227W_control
ENSG00000081923	ATP8B1	ATPase phospholipid transporting 8B1 [Source:HGNC Symbol;Acc:HGNC:3706]	1072.6	-0.331372	0.0798848	-4.14812	3.35221e-05	0.000597922		R227W_control
ENSG00000114861	FOXP1	forkhead box P1 [Source:HGNC Symbol;Acc:HGNC:3823]	1637.99	0.376985	0.0909052	4.14701	3.36851e-05	0.000599809		R227W_control
ENSG00000120149	MSX2	msh homeobox 2 [Source:HGNC Symbol;Acc:HGNC:7392]	168.943	-0.587286	0.141626	-4.14675	3.37227e-05	0.000599809	Down	R227W_control
ENSG00000186567	CEACAM19	CEA cell adhesion molecule 19 [Source:HGNC Symbol;Acc:HGNC:31951]	87.5346	0.879883	0.212296	4.1446	3.40409e-05	0.000604621	Up	R227W_control
ENSG00000129625	REEP5	receptor accessory protein 5 [Source:HGNC Symbol;Acc:HGNC:30077]	1718.76	-0.283676	0.0685787	-4.13651	3.52626e-05	0.000625442		R227W_control
ENSG00000126432	PRDX5	peroxiredoxin 5 [Source:HGNC Symbol;Acc:HGNC:9355]	6393.79	0.210489	0.05101	4.12642	3.68447e-05	0.00065259		R227W_control
ENSG00000174547	MRPL11	mitochondrial ribosomal protein L11 [Source:HGNC Symbol;Acc:HGNC:14042]	1307.68	-0.310227	0.0752103	-4.12479	3.71067e-05	0.000656311		R227W_control
ENSG00000075415	SLC25A3	solute carrier family 25 member 3 [Source:HGNC Symbol;Acc:HGNC:10989]	8350.7	-0.221562	0.053735	-4.12323	3.736e-05	0.00065987		R227W_control
ENSG00000116017	ARID3A	AT-rich interaction domain 3A [Source:HGNC Symbol;Acc:HGNC:3031]	59.4677	0.947786	0.230319	4.11511	3.87001e-05	0.000682588	Up	R227W_control
ENSG00000113658	SMAD5	SMAD family member 5 [Source:HGNC Symbol;Acc:HGNC:6771]	1222.96	0.424121	0.103123	4.11278	3.90931e-05	0.000688561		R227W_control
ENSG00000153317	ASAP1	ArfGAP with SH3 domain, ankyrin repeat and PH domain 1 [Source:HGNC Symbol;Acc:HGNC:2720]	2380.9	0.417412	0.101556	4.11015	3.95397e-05	0.000695459		R227W_control
ENSG00000117758	STX12	syntaxin 12 [Source:HGNC Symbol;Acc:HGNC:11430]	666.309	0.425795	0.103638	4.10849	3.9826e-05	0.000699523		R227W_control
ENSG00000130508	PXDN	peroxidasin [Source:HGNC Symbol;Acc:HGNC:14966]	7794.02	0.343793	0.0838051	4.10229	4.0908e-05	0.000717533		R227W_control
ENSG00000126870	DYNC2I1	dynein 2 intermediate chain 1 [Source:HGNC Symbol;Acc:HGNC:21862]	257.379	0.587825	0.143348	4.10068	4.11938e-05	0.000721546	Up	R227W_control
ENSG00000172216	CEBPB	CCAAT enhancer binding protein beta [Source:HGNC Symbol;Acc:HGNC:1834]	5469.11	-0.367892	0.0897345	-4.09979	4.13532e-05	0.000723339		R227W_control
ENSG00000128944	KNSTRN	kinetochore localized astrin (SPAG5) binding protein [Source:HGNC Symbol;Acc:HGNC:30767]	609.353	-0.431557	0.105375	-4.09544	4.21372e-05	0.000736035		R227W_control
ENSG00000137124	ALDH1B1	aldehyde dehydrogenase 1 family member B1 [Source:HGNC Symbol;Acc:HGNC:407]	1605.28	0.309907	0.0756925	4.09429	4.23467e-05	0.000738676		R227W_control
ENSG00000075391	RASAL2	RAS protein activator like 2 [Source:HGNC Symbol;Acc:HGNC:9874]	506.587	0.38728	0.0946325	4.09246	4.26822e-05	0.000743504		R227W_control
ENSG00000180447	GAS1	growth arrest specific 1 [Source:HGNC Symbol;Acc:HGNC:4165]	13.0334	-2.80996	0.686853	-4.09107	4.29397e-05	0.000746961	Down	R227W_control
ENSG00000111696	NT5DC3	5'-nucleotidase domain containing 3 [Source:HGNC Symbol;Acc:HGNC:30826]	706.272	0.400536	0.0979675	4.08846	4.34247e-05	0.000754363		R227W_control
ENSG00000113552	GNPDA1	glucosamine-6-phosphate deaminase 1 [Source:HGNC Symbol;Acc:HGNC:4417]	1100.79	-0.422138	0.103283	-4.08721	4.36594e-05	0.000757401		R227W_control
ENSG00000154589	LY96	lymphocyte antigen 96 [Source:HGNC Symbol;Acc:HGNC:17156]	77.5034	-0.898051	0.219942	-4.08312	4.44343e-05	0.000769789	Down	R227W_control
ENSG00000179104	TMTC2	transmembrane O-mannosyltransferase targeting cadherins 2 [Source:HGNC Symbol;Acc:HGNC:25440]	181.133	-0.65381	0.160193	-4.0814	4.47658e-05	0.000774473	Down	R227W_control
ENSG00000109861	CTSC	cathepsin C [Source:HGNC Symbol;Acc:HGNC:2528]	2236.17	-0.531849	0.130408	-4.07833	4.536e-05	0.000783683		R227W_control
ENSG00000132510	KDM6B	lysine demethylase 6B [Source:HGNC Symbol;Acc:HGNC:29012]	343.973	0.587129	0.144027	4.07652	4.57143e-05	0.000788728	Up	R227W_control
ENSG00000104047	DTWD1	DTW domain containing 1 [Source:HGNC Symbol;Acc:HGNC:30926]	326.77	-0.451876	0.110958	-4.07248	4.65152e-05	0.000801454		R227W_control
ENSG00000099864	PALM	paralemmin [Source:HGNC Symbol;Acc:HGNC:8594]	255.248	0.59928	0.147222	4.07059	4.68937e-05	0.000806878	Up	R227W_control
ENSG00000113648	MACROH2A1	macroH2A.1 histone [Source:HGNC Symbol;Acc:HGNC:4740]	4099.85	-0.358079	0.0880703	-4.06583	4.78618e-05	0.000822418		R227W_control
ENSG00000112081	SRSF3	serine and arginine rich splicing factor 3 [Source:HGNC Symbol;Acc:HGNC:10785]	5247.17	-0.262437	0.0646212	-4.06115	4.88307e-05	0.000837804		R227W_control
ENSG00000134668	SPOCD1	SPOC domain containing 1 [Source:HGNC Symbol;Acc:HGNC:26338]	1208.68	-0.334145	0.082284	-4.06087	4.88895e-05	0.000837804		R227W_control
ENSG00000168016	TRANK1	tetratricopeptide repeat and ankyrin repeat containing 1 [Source:HGNC Symbol;Acc:HGNC:29011]	94.4957	0.814454	0.200627	4.05955	4.91681e-05	0.00084144	Up	R227W_control
ENSG00000073060	SCARB1	scavenger receptor class B member 1 [Source:HGNC Symbol;Acc:HGNC:1664]	1170.11	0.286696	0.0706618	4.0573	4.96437e-05	0.000848432		R227W_control
ENSG00000162702	ZNF281	zinc finger protein 281 [Source:HGNC Symbol;Acc:HGNC:13075]	1346.38	0.365862	0.090196	4.0563	4.98552e-05	0.00085003		R227W_control
ENSG00000181938	GINS3	GINS complex subunit 3 [Source:HGNC Symbol;Acc:HGNC:25851]	326.134	-0.463684	0.114314	-4.05623	4.98715e-05	0.00085003		R227W_control
ENSG00000138623	SEMA7A	semaphorin 7A (JohnMiltonHagen blood group) [Source:HGNC Symbol;Acc:HGNC:10741]	1402.75	0.489195	0.120811	4.04927	5.13787e-05	0.000874542		R227W_control
ENSG00000171320	ESCO2	establishment of sister chromatid cohesion N-acetyltransferase 2 [Source:HGNC Symbol;Acc:HGNC:27230]	239.85	-0.564019	0.139409	-4.04578	5.21493e-05	0.000886468		R227W_control
ENSG00000163395	IGFN1	immunoglobulin like and fibronectin type III domain containing 1 [Source:HGNC Symbol;Acc:HGNC:24607]	58.0182	-1.20588	0.298238	-4.04333	5.26963e-05	0.000894565	Down	R227W_control
ENSG00000174482	LINGO2	leucine rich repeat and Ig domain containing 2 [Source:HGNC Symbol;Acc:HGNC:21207]	36.2126	1.36453	0.337591	4.04194	5.30099e-05	0.000898684	Up	R227W_control
ENSG00000160325	CACFD1	calcium channel flower domain containing 1 [Source:HGNC Symbol;Acc:HGNC:1365]	222.156	0.497413	0.123119	4.0401	5.34295e-05	0.000904587		R227W_control
ENSG00000082701	GSK3B	glycogen synthase kinase 3 beta [Source:HGNC Symbol;Acc:HGNC:4617]	885.522	0.356524	0.0883172	4.03686	5.41714e-05	0.000915923		R227W_control
ENSG00000137575	SDCBP	syndecan binding protein [Source:HGNC Symbol;Acc:HGNC:10662]	4638.96	-0.23787	0.05897	-4.03375	5.48933e-05	0.000926891		R227W_control
ENSG00000166851	PLK1	polo like kinase 1 [Source:HGNC Symbol;Acc:HGNC:9077]	410.607	-0.531841	0.132009	-4.02881	5.60591e-05	0.000945316		R227W_control
ENSG00000041982	TNC	tenascin C [Source:HGNC Symbol;Acc:HGNC:5318]	56.3022	1.18663	0.294674	4.02694	5.65082e-05	0.000951622	Up	R227W_control
ENSG00000174705	SH3PXD2B	SH3 and PX domains 2B [Source:HGNC Symbol;Acc:HGNC:29242]	75.7678	0.920852	0.228963	4.02184	5.77459e-05	0.000971174	Up	R227W_control
ENSG00000159200	RCAN1	regulator of calcineurin 1 [Source:HGNC Symbol;Acc:HGNC:3040]	561.825	0.451265	0.112241	4.02049	5.80762e-05	0.000975433		R227W_control
ENSG00000123485	HJURP	Holliday junction recognition protein [Source:HGNC Symbol;Acc:HGNC:25444]	558.142	-0.466913	0.116162	-4.01951	5.8319e-05	0.000978214		R227W_control
ENSG00000073008	PVR	PVR cell adhesion molecule [Source:HGNC Symbol;Acc:HGNC:9705]	1616.92	0.302112	0.0751848	4.01826	5.86302e-05	0.000982134		R227W_control
ENSG00000109062	NHERF1	NHERF family PDZ scaffold protein 1 [Source:HGNC Symbol;Acc:HGNC:11075]	13956.5	-0.183696	0.0457582	-4.01449	5.95757e-05	0.000996653		R227W_control
ENSG00000104687	GSR	glutathione-disulfide reductase [Source:HGNC Symbol;Acc:HGNC:4623]	836.813	-0.336912	0.0839327	-4.01408	5.96793e-05	0.00099707		R227W_control
ENSG00000123636	BAZ2B	bromodomain adjacent to zinc finger domain 2B [Source:HGNC Symbol;Acc:HGNC:963]	597.991	0.482705	0.120318	4.0119	6.02312e-05	0.00100496		R227W_control
ENSG00000051108	HERPUD1	homocysteine inducible ER protein with ubiquitin like domain 1 [Source:HGNC Symbol;Acc:HGNC:13744]	938.05	0.340593	0.0849086	4.0113	6.03865e-05	0.00100623		R227W_control
ENSG00000196290	NIF3L1	NGG1 interacting factor 3 like 1 [Source:HGNC Symbol;Acc:HGNC:13390]	235.198	-0.497059	0.123964	-4.00971	6.07938e-05	0.00101169		R227W_control
ENSG00000114686	MRPL3	mitochondrial ribosomal protein L3 [Source:HGNC Symbol;Acc:HGNC:10379]	1420.05	-0.331406	0.0826665	-4.00896	6.09872e-05	0.00101357		R227W_control
ENSG00000113739	STC2	stanniocalcin 2 [Source:HGNC Symbol;Acc:HGNC:11374]	961.69	-0.384446	0.0960789	-4.00136	6.29807e-05	0.00104533		R227W_control
ENSG00000065308	TRAM2	translocation associated membrane protein 2 [Source:HGNC Symbol;Acc:HGNC:16855]	4813.9	0.28142	0.0703718	3.99904	6.35987e-05	0.00105283		R227W_control
ENSG00000162733	DDR2	discoidin domain receptor tyrosine kinase 2 [Source:HGNC Symbol;Acc:HGNC:2731]	1422.41	0.463004	0.11577	3.99933	6.35208e-05	0.00105283		R227W_control
ENSG00000030110	BAK1	BCL2 antagonist/killer 1 [Source:HGNC Symbol;Acc:HGNC:949]	244.829	0.480643	0.120258	3.99675	6.42184e-05	0.0010617		R227W_control
ENSG00000147454	SLC25A37	solute carrier family 25 member 37 [Source:HGNC Symbol;Acc:HGNC:29786]	1210	0.403798	0.10116	3.99166	6.56121e-05	0.00108333		R227W_control
ENSG00000173436	MICOS10	mitochondrial contact site and cristae organizing system subunit 10 [Source:HGNC Symbol;Acc:HGNC:32068]	2521.34	-0.399393	0.100089	-3.99037	6.59705e-05	0.00108783		R227W_control
ENSG00000004534	RBM6	RNA binding motif protein 6 [Source:HGNC Symbol;Acc:HGNC:9903]	836.176	0.408111	0.10238	3.98622	6.7133e-05	0.00110556		R227W_control
ENSG00000137834	SMAD6	SMAD family member 6 [Source:HGNC Symbol;Acc:HGNC:6772]	446.229	-0.489011	0.122715	-3.98493	6.74999e-05	0.00111015		R227W_control
ENSG00000122779	TRIM24	tripartite motif containing 24 [Source:HGNC Symbol;Acc:HGNC:11812]	197.92	0.509725	0.12805	3.98067	6.87201e-05	0.00112876		R227W_control
ENSG00000140395	SKIC8	SKI8 subunit of superkiller complex [Source:HGNC Symbol;Acc:HGNC:30300]	917.18	-0.434963	0.109299	-3.97957	6.904e-05	0.00113108		R227W_control
ENSG00000180613	GSX2	GS homeobox 2 [Source:HGNC Symbol;Acc:HGNC:24959]	21.2885	-1.77072	0.444946	-3.97962	6.90241e-05	0.00113108	Down	R227W_control
ENSG00000140836	ZFHX3	zinc finger homeobox 3 [Source:HGNC Symbol;Acc:HGNC:777]	1341.74	0.400263	0.100688	3.97527	7.03002e-05	0.00115024		R227W_control
ENSG00000198909	MAP3K3	mitogen-activated protein kinase kinase kinase 3 [Source:HGNC Symbol;Acc:HGNC:6855]	249.072	0.555947	0.140177	3.96603	7.30782e-05	0.00119415		R227W_control
ENSG00000123104	ITPR2	inositol 1,4,5-trisphosphate receptor type 2 [Source:HGNC Symbol;Acc:HGNC:6181]	439.982	0.650718	0.164093	3.96554	7.32297e-05	0.00119508	Up	R227W_control
ENSG00000154310	TNIK	TRAF2 and NCK interacting kinase [Source:HGNC Symbol;Acc:HGNC:30765]	677.437	-0.457814	0.11553	-3.96274	7.40937e-05	0.00120607		R227W_control
ENSG00000276023	DUSP14	dual specificity phosphatase 14 [Source:HGNC Symbol;Acc:HGNC:17007]	693.29	-0.534692	0.134924	-3.96291	7.40416e-05	0.00120607		R227W_control
ENSG00000157216	SSBP3	single stranded DNA binding protein 3 [Source:HGNC Symbol;Acc:HGNC:15674]	691.861	0.471261	0.118968	3.96125	7.45581e-05	0.00121207		R227W_control
ENSG00000140443	IGF1R	insulin like growth factor 1 receptor [Source:HGNC Symbol;Acc:HGNC:5465]	606.908	0.489639	0.123796	3.9552	7.647e-05	0.00124156		R227W_control
ENSG00000178033	CALHM5	calcium homeostasis modulator family member 5 [Source:HGNC Symbol;Acc:HGNC:21568]	32.7495	1.56287	0.395225	3.95438	7.6735e-05	0.00124427	Up	R227W_control
ENSG00000105202	FBL	fibrillarin [Source:HGNC Symbol;Acc:HGNC:3599]	2575.26	-0.249348	0.0630888	-3.95233	7.73931e-05	0.00125229		R227W_control
ENSG00000172115	CYCS	cytochrome c, somatic [Source:HGNC Symbol;Acc:HGNC:19986]	2864.43	-0.275567	0.0697245	-3.95223	7.74274e-05	0.00125229		R227W_control
ENSG00000147027	TMEM47	transmembrane protein 47 [Source:HGNC Symbol;Acc:HGNC:18515]	3256.71	0.409803	0.103714	3.95128	7.77349e-05	0.00125566		R227W_control
ENSG00000118508	RAB32	RAB32, member RAS oncogene family [Source:HGNC Symbol;Acc:HGNC:9772]	4011.65	-0.297305	0.0753271	-3.94685	7.91855e-05	0.00127746		R227W_control
ENSG00000166432	ZMAT1	zinc finger matrin-type 1 [Source:HGNC Symbol;Acc:HGNC:29377]	42.2188	1.06201	0.269139	3.94593	7.94907e-05	0.00128075	Up	R227W_control
ENSG00000124942	AHNAK	AHNAK nucleoprotein [Source:HGNC Symbol;Acc:HGNC:347]	3999.01	0.295427	0.0748821	3.94523	7.97243e-05	0.00128288		R227W_control
ENSG00000182636	NDN	necdin, MAGE family member [Source:HGNC Symbol;Acc:HGNC:7675]	41.6257	1.12037	0.284058	3.94416	8.00805e-05	0.00128698	Up	R227W_control
ENSG00000058272	PPP1R12A	protein phosphatase 1 regulatory subunit 12A [Source:HGNC Symbol;Acc:HGNC:7618]	1199.09	0.336658	0.0855335	3.93598	8.28579e-05	0.00132902		R227W_control
ENSG00000136720	HS6ST1	heparan sulfate 6-O-sulfotransferase 1 [Source:HGNC Symbol;Acc:HGNC:5201]	448.66	-0.434255	0.110334	-3.93584	8.29062e-05	0.00132902		R227W_control
ENSG00000169252	ADRB2	adrenoceptor beta 2 [Source:HGNC Symbol;Acc:HGNC:286]	69.7074	-0.834697	0.21218	-3.9339	8.35772e-05	0.00133808	Down	R227W_control
ENSG00000124788	ATXN1	ataxin 1 [Source:HGNC Symbol;Acc:HGNC:10548]	576.736	0.491828	0.125071	3.9324	8.41027e-05	0.00134479		R227W_control
ENSG00000204370	SDHD	succinate dehydrogenase complex subunit D [Source:HGNC Symbol;Acc:HGNC:10683]	1167.38	-0.446539	0.113634	-3.92961	8.50834e-05	0.00135876		R227W_control
ENSG00000123545	NDUFAF4	NADH:ubiquinone oxidoreductase complex assembly factor 4 [Source:HGNC Symbol;Acc:HGNC:21034]	552.827	-0.442513	0.112635	-3.92872	8.5399e-05	0.00136075		R227W_control
ENSG00000133639	BTG1	BTG anti-proliferation factor 1 [Source:HGNC Symbol;Acc:HGNC:1130]	2457.91	-0.292575	0.0744722	-3.92865	8.54232e-05	0.00136075		R227W_control
ENSG00000156928	MALSU1	mitochondrial assembly of ribosomal large subunit 1 [Source:HGNC Symbol;Acc:HGNC:21721]	1233.86	-0.482675	0.12299	-3.92451	8.69071e-05	0.00138265		R227W_control
ENSG00000013364	MVP	major vault protein [Source:HGNC Symbol;Acc:HGNC:7531]	1706.92	0.250096	0.063746	3.92331	8.7339e-05	0.00138778		R227W_control
ENSG00000135919	SERPINE2	serpin family E member 2 [Source:HGNC Symbol;Acc:HGNC:8951]	146.696	-0.687433	0.175287	-3.92176	8.79031e-05	0.00139499	Down	R227W_control
ENSG00000092068	SLC7A8	solute carrier family 7 member 8 [Source:HGNC Symbol;Acc:HGNC:11066]	35.4647	-1.3095	0.333945	-3.92131	8.80689e-05	0.00139588	Down	R227W_control
ENSG00000140750	ARHGAP17	Rho GTPase activating protein 17 [Source:HGNC Symbol;Acc:HGNC:18239]	1207.89	-0.275639	0.0703641	-3.91732	8.95399e-05	0.00141742		R227W_control
ENSG00000124570	SERPINB6	serpin family B member 6 [Source:HGNC Symbol;Acc:HGNC:8950]	1344.08	0.293136	0.0749766	3.9097	9.24102e-05	0.00146103		R227W_control
ENSG00000185800	DMWD	DM1 locus, WD repeat containing [Source:HGNC Symbol;Acc:HGNC:2936]	432.244	0.428599	0.109664	3.90827	9.29577e-05	0.00146785		R227W_control
ENSG00000025772	TOMM34	translocase of outer mitochondrial membrane 34 [Source:HGNC Symbol;Acc:HGNC:15746]	1275.46	-0.296827	0.0760793	-3.90155	9.55796e-05	0.00150737		R227W_control
ENSG00000163882	POLR2H	RNA polymerase II, I and III subunit H [Source:HGNC Symbol;Acc:HGNC:9195]	1814.54	-0.329406	0.0844481	-3.90069	9.59185e-05	0.00151084		R227W_control
ENSG00000170584	NUDCD2	NudC domain containing 2 [Source:HGNC Symbol;Acc:HGNC:30535]	1152.46	-0.392879	0.100752	-3.89947	9.64048e-05	0.00151661		R227W_control
ENSG00000110811	P3H3	prolyl 3-hydroxylase 3 [Source:HGNC Symbol;Acc:HGNC:19318]	576.681	0.338397	0.0867926	3.89891	9.66257e-05	0.0015182		R227W_control
ENSG00000123096	SSPN	sarcospan [Source:HGNC Symbol;Acc:HGNC:11322]	298.677	0.551469	0.141507	3.89711	9.73482e-05	0.00152765		R227W_control
ENSG00000106603	COA1	cytochrome c oxidase assembly factor 1 [Source:HGNC Symbol;Acc:HGNC:21868]	1291.03	-0.490232	0.125854	-3.89526	9.80952e-05	0.00153747		R227W_control
ENSG00000071539	TRIP13	thyroid hormone receptor interactor 13 [Source:HGNC Symbol;Acc:HGNC:12307]	489.691	-0.437438	0.112344	-3.89373	9.87136e-05	0.00154525		R227W_control
ENSG00000100320	RBFOX2	RNA binding fox-1 homolog 2 [Source:HGNC Symbol;Acc:HGNC:9906]	1189.76	0.365746	0.0939621	3.89248	9.92242e-05	0.00155133		R227W_control
ENSG00000198860	TSEN15	tRNA splicing endonuclease subunit 15 [Source:HGNC Symbol;Acc:HGNC:16791]	941.774	-0.302109	0.0776198	-3.89216	9.93542e-05	0.00155144		R227W_control
ENSG00000072849	DERL2	derlin 2 [Source:HGNC Symbol;Acc:HGNC:17943]	1062.74	-0.349328	0.0897912	-3.89045	0.000100058	0.00155882		R227W_control
ENSG00000136783	NIPSNAP3A	nipsnap homolog 3A [Source:HGNC Symbol;Acc:HGNC:23619]	711.237	-0.410125	0.105428	-3.89012	0.000100196	0.00155882		R227W_control
ENSG00000141524	TMC6	transmembrane channel like 6 [Source:HGNC Symbol;Acc:HGNC:18021]	107.703	0.696913	0.179142	3.89028	0.000100127	0.00155882	Up	R227W_control
ENSG00000172939	OXSR1	oxidative stress responsive kinase 1 [Source:HGNC Symbol;Acc:HGNC:8508]	1450.27	-0.35167	0.0904139	-3.88955	0.000100429	0.00156053		R227W_control
ENSG00000116106	EPHA4	EPH receptor A4 [Source:HGNC Symbol;Acc:HGNC:3388]	250.311	-0.554026	0.142459	-3.88902	0.000100649	0.00156148		R227W_control
ENSG00000198355	PIM3	Pim-3 proto-oncogene, serine/threonine kinase [Source:HGNC Symbol;Acc:HGNC:19310]	556.879	-0.502151	0.129127	-3.88881	0.000100737	0.00156148		R227W_control
ENSG00000163661	PTX3	pentraxin 3 [Source:HGNC Symbol;Acc:HGNC:9692]	21.5273	-1.53138	0.394173	-3.88506	0.000102304	0.00158384	Down	R227W_control
ENSG00000114423	CBLB	Cbl proto-oncogene B [Source:HGNC Symbol;Acc:HGNC:1542]	334.898	-0.565758	0.145701	-3.883	0.000103175	0.00159343		R227W_control
ENSG00000117385	P3H1	prolyl 3-hydroxylase 1 [Source:HGNC Symbol;Acc:HGNC:19316]	768.196	0.424581	0.109342	3.88304	0.000103158	0.00159343		R227W_control
ENSG00000125037	EMC3	ER membrane protein complex subunit 3 [Source:HGNC Symbol;Acc:HGNC:23999]	1377.05	-0.277182	0.0714982	-3.87677	0.000105851	0.0016298		R227W_control
ENSG00000131791	PRKAB2	protein kinase AMP-activated non-catalytic subunit beta 2 [Source:HGNC Symbol;Acc:HGNC:9379]	169.564	0.594323	0.153309	3.87662	0.000105917	0.0016298	Up	R227W_control
ENSG00000165283	STOML2	stomatin like 2 [Source:HGNC Symbol;Acc:HGNC:14559]	4186.1	-0.30494	0.0786495	-3.8772	0.000105665	0.0016298		R227W_control
ENSG00000186866	POFUT2	protein O-fucosyltransferase 2 [Source:HGNC Symbol;Acc:HGNC:14683]	548.114	0.435891	0.112472	3.87555	0.000106383	0.00163499		R227W_control
ENSG00000148634	HERC4	HECT and RLD domain containing E3 ubiquitin protein ligase 4 [Source:HGNC Symbol;Acc:HGNC:24521]	627.655	-0.334441	0.0863472	-3.87321	0.000107412	0.0016488		R227W_control
ENSG00000134013	LOXL2	lysyl oxidase like 2 [Source:HGNC Symbol;Acc:HGNC:6666]	2310.02	0.358963	0.0927865	3.8687	0.000109416	0.00167754		R227W_control
ENSG00000148019	CEP78	centrosomal protein 78 [Source:HGNC Symbol;Acc:HGNC:25740]	571.368	0.470369	0.121633	3.86711	0.000110131	0.00168646		R227W_control
ENSG00000164400	CSF2	colony stimulating factor 2 [Source:HGNC Symbol;Acc:HGNC:2434]	21.8456	2.31071	0.597591	3.86671	0.000110315	0.00168723	Up	R227W_control
ENSG00000170634	ACYP2	acylphosphatase 2 [Source:HGNC Symbol;Acc:HGNC:180]	397.471	-0.452081	0.117021	-3.86323	0.000111896	0.00170915		R227W_control
ENSG00000183337	BCOR	BCL6 corepressor [Source:HGNC Symbol;Acc:HGNC:20893]	309.501	0.516569	0.133723	3.86297	0.000112018	0.00170915		R227W_control
ENSG00000138430	OLA1	Obg like ATPase 1 [Source:HGNC Symbol;Acc:HGNC:28833]	1516.08	-0.286198	0.0741258	-3.86098	0.000112934	0.00172105		R227W_control
ENSG00000161547	SRSF2	serine and arginine rich splicing factor 2 [Source:HGNC Symbol;Acc:HGNC:10783]	3563.2	-0.285683	0.0740895	-3.85591	0.000115298	0.00175497		R227W_control
ENSG00000118263	KLF7	KLF transcription factor 7 [Source:HGNC Symbol;Acc:HGNC:6350]	1360.81	0.324076	0.084081	3.85434	0.000116044	0.0017642		R227W_control
ENSG00000174501	ANKRD36C	ankyrin repeat domain 36C [Source:HGNC Symbol;Acc:HGNC:32946]	167.004	0.813793	0.211191	3.85335	0.000116511	0.00176918	Up	R227W_control
ENSG00000131711	MAP1B	microtubule associated protein 1B [Source:HGNC Symbol;Acc:HGNC:6836]	14750.2	0.31864	0.0829888	3.83955	0.000123261	0.00186944		R227W_control
ENSG00000158710	TAGLN2	transgelin 2 [Source:HGNC Symbol;Acc:HGNC:11554]	21600.8	0.221827	0.0578472	3.83471	0.000125712	0.00190433		R227W_control
ENSG00000145687	SSBP2	single stranded DNA binding protein 2 [Source:HGNC Symbol;Acc:HGNC:15831]	335.503	0.48601	0.127099	3.82386	0.00013138	0.0019878		R227W_control
ENSG00000178952	TUFM	Tu translation elongation factor, mitochondrial [Source:HGNC Symbol;Acc:HGNC:12420]	2501.86	-0.219133	0.0573507	-3.82092	0.000132955	0.00200925		R227W_control
ENSG00000137501	SYTL2	synaptotagmin like 2 [Source:HGNC Symbol;Acc:HGNC:15585]	129.017	0.675109	0.176791	3.81869	0.000134162	0.00202506	Up	R227W_control
ENSG00000143727	ACP1	acid phosphatase 1 [Source:HGNC Symbol;Acc:HGNC:122]	1533.59	-0.301717	0.0790326	-3.81762	0.000134744	0.00203142		R227W_control
ENSG00000123136	DDX39A	DExD-box helicase 39A [Source:HGNC Symbol;Acc:HGNC:17821]	928.267	-0.353408	0.0925813	-3.81727	0.000134935	0.00203189		R227W_control
ENSG00000149177	PTPRJ	protein tyrosine phosphatase receptor type J [Source:HGNC Symbol;Acc:HGNC:9673]	810.233	0.364956	0.0956803	3.81433	0.000136553	0.00205382		R227W_control
ENSG00000102265	TIMP1	TIMP metallopeptidase inhibitor 1 [Source:HGNC Symbol;Acc:HGNC:11820]	2274.17	0.305257	0.0800539	3.81314	0.000137212	0.00205882		R227W_control
ENSG00000105738	SIPA1L3	signal induced proliferation associated 1 like 3 [Source:HGNC Symbol;Acc:HGNC:23801]	1545.06	-0.246498	0.0646394	-3.81343	0.000137053	0.00205882		R227W_control
ENSG00000124562	SNRPC	small nuclear ribonucleoprotein polypeptide C [Source:HGNC Symbol;Acc:HGNC:11157]	2929.59	-0.269696	0.0707613	-3.81135	0.000138213	0.00207093		R227W_control
ENSG00000139517	LNX2	ligand of numb-protein X 2 [Source:HGNC Symbol;Acc:HGNC:20421]	173.844	-0.5741	0.150639	-3.81111	0.000138345	0.00207093		R227W_control
ENSG00000143977	SNRPG	small nuclear ribonucleoprotein polypeptide G [Source:HGNC Symbol;Acc:HGNC:11163]	2106.85	-0.430065	0.112914	-3.80878	0.000139654	0.00208805		R227W_control
ENSG00000112118	MCM3	minichromosome maintenance complex component 3 [Source:HGNC Symbol;Acc:HGNC:6945]	1015.54	-0.456354	0.119867	-3.80717	0.000140567	0.00209923		R227W_control
ENSG00000095203	EPB41L4B	erythrocyte membrane protein band 4.1 like 4B [Source:HGNC Symbol;Acc:HGNC:19818]	91.9572	-0.831046	0.218393	-3.80528	0.000141641	0.00211028	Down	R227W_control
ENSG00000116717	GADD45A	growth arrest and DNA damage inducible alpha [Source:HGNC Symbol;Acc:HGNC:4095]	2516.17	-0.348868	0.0916798	-3.80529	0.000141639	0.00211028		R227W_control
ENSG00000277443	MARCKS	myristoylated alanine rich protein kinase C substrate [Source:HGNC Symbol;Acc:HGNC:6759]	927.538	0.354033	0.0930877	3.80322	0.000142826	0.00212544		R227W_control
ENSG00000121039	RDH10	retinol dehydrogenase 10 [Source:HGNC Symbol;Acc:HGNC:19975]	2852.14	-0.316155	0.0832711	-3.7967	0.000146634	0.00217955		R227W_control
ENSG00000148143	ZNF462	zinc finger protein 462 [Source:HGNC Symbol;Acc:HGNC:21684]	1155.08	0.337656	0.0889754	3.79494	0.000147682	0.00219255		R227W_control
ENSG00000138594	TMOD3	tropomodulin 3 [Source:HGNC Symbol;Acc:HGNC:11873]	1247.54	0.356317	0.0939044	3.79447	0.00014796	0.00219411		R227W_control
ENSG00000109819	PPARGC1A	PPARG coactivator 1 alpha [Source:HGNC Symbol;Acc:HGNC:9237]	43.7331	-1.09899	0.289872	-3.79131	0.000149856	0.00221962	Down	R227W_control
ENSG00000135365	PHF21A	PHD finger protein 21A [Source:HGNC Symbol;Acc:HGNC:24156]	303.201	0.49415	0.1304	3.78949	0.000150957	0.00223332		R227W_control
ENSG00000104611	SH2D4A	SH2 domain containing 4A [Source:HGNC Symbol;Acc:HGNC:26102]	1222.7	-0.344818	0.0910414	-3.78748	0.00015218	0.00224879		R227W_control
ENSG00000003402	CFLAR	CASP8 and FADD like apoptosis regulator [Source:HGNC Symbol;Acc:HGNC:1876]	517.086	0.368949	0.0974693	3.78529	0.00015353	0.00226608		R227W_control
ENSG00000162433	AK4	adenylate kinase 4 [Source:HGNC Symbol;Acc:HGNC:363]	1616.78	0.302377	0.0799346	3.78281	0.00015507	0.00228615		R227W_control
ENSG00000137876	RSL24D1	ribosomal L24 domain containing 1 [Source:HGNC Symbol;Acc:HGNC:18479]	1952.92	-0.302909	0.0800886	-3.78218	0.000155464	0.00228897		R227W_control
ENSG00000197381	ADARB1	adenosine deaminase RNA specific B1 [Source:HGNC Symbol;Acc:HGNC:226]	94.0669	0.744786	0.196933	3.78192	0.000155622	0.00228897	Up	R227W_control
ENSG00000166562	SEC11C	SEC11 homolog C, signal peptidase complex subunit [Source:HGNC Symbol;Acc:HGNC:23400]	609.117	-0.331092	0.0876521	-3.77734	0.000158514	0.00232879		R227W_control
ENSG00000100867	DHRS2	dehydrogenase/reductase 2 [Source:HGNC Symbol;Acc:HGNC:18349]	180.534	0.747795	0.197995	3.77683	0.000158835	0.00233081	Up	R227W_control
ENSG00000147257	GPC3	glypican 3 [Source:HGNC Symbol;Acc:HGNC:4451]	24.2283	-1.75951	0.466497	-3.77175	0.000162103	0.00237053	Down	R227W_control
ENSG00000161249	DMKN	dermokine [Source:HGNC Symbol;Acc:HGNC:25063]	996.57	0.292497	0.0775476	3.77183	0.000162052	0.00237053		R227W_control
ENSG00000164040	PGRMC2	progesterone receptor membrane component 2 [Source:HGNC Symbol;Acc:HGNC:16089]	2197.85	-0.258846	0.0686211	-3.7721	0.000161878	0.00237053		R227W_control
ENSG00000124802	EEF1E1	eukaryotic translation elongation factor 1 epsilon 1 [Source:HGNC Symbol;Acc:HGNC:3212]	1387.81	-0.304573	0.0807678	-3.77097	0.000162616	0.00237529		R227W_control
ENSG00000103485	QPRT	quinolinate phosphoribosyltransferase [Source:HGNC Symbol;Acc:HGNC:9755]	122.455	0.649979	0.172382	3.77058	0.000162868	0.00237621	Up	R227W_control
ENSG00000138829	FBN2	fibrillin 2 [Source:HGNC Symbol;Acc:HGNC:3604]	873.01	-0.435922	0.115632	-3.76989	0.00016332	0.00238007		R227W_control
ENSG00000110756	HPS5	HPS5 biogenesis of lysosomal organelles complex 2 subunit 2 [Source:HGNC Symbol;Acc:HGNC:17022]	185.758	0.557592	0.147921	3.76953	0.000163556	0.00238077		R227W_control
ENSG00000136521	NDUFB5	NADH:ubiquinone oxidoreductase subunit B5 [Source:HGNC Symbol;Acc:HGNC:7700]	1204.08	-0.311767	0.0828431	-3.76334	0.000167658	0.00243768		R227W_control
ENSG00000197142	ACSL5	acyl-CoA synthetase long chain family member 5 [Source:HGNC Symbol;Acc:HGNC:16526]	288.299	0.501702	0.133331	3.76283	0.000168	0.00243985		R227W_control
ENSG00000155252	PI4K2A	phosphatidylinositol 4-kinase type 2 alpha [Source:HGNC Symbol;Acc:HGNC:30031]	653.736	-0.376293	0.100032	-3.76174	0.000168734	0.0024477		R227W_control
ENSG00000008441	NFIX	nuclear factor I X [Source:HGNC Symbol;Acc:HGNC:7788]	1099.92	0.733231	0.195004	3.76008	0.000169861	0.00246123	Up	R227W_control
ENSG00000149380	P4HA3	prolyl 4-hydroxylase subunit alpha 3 [Source:HGNC Symbol;Acc:HGNC:30135]	256.8	0.540412	0.14375	3.7594	0.000170322	0.00246509		R227W_control
ENSG00000110080	ST3GAL4	ST3 beta-galactoside alpha-2,3-sialyltransferase 4 [Source:HGNC Symbol;Acc:HGNC:10864]	638.702	-0.401493	0.106876	-3.75662	0.000172222	0.00248691		R227W_control
ENSG00000173068	BNC2	basonuclin zinc finger protein 2 [Source:HGNC Symbol;Acc:HGNC:30988]	739.544	0.427946	0.113914	3.75673	0.000172149	0.00248691		R227W_control
ENSG00000196526	AFAP1	actin filament associated protein 1 [Source:HGNC Symbol;Acc:HGNC:24017]	194.744	0.596081	0.158736	3.75516	0.000173227	0.00249858	Up	R227W_control
ENSG00000235162	C12orf75	chromosome 12 open reading frame 75 [Source:HGNC Symbol;Acc:HGNC:35164]	4524.13	-0.425904	0.113447	-3.75421	0.00017389	0.00250528		R227W_control
ENSG00000113645	WWC1	WW and C2 domain containing 1 [Source:HGNC Symbol;Acc:HGNC:29435]	2023.08	-0.382092	0.101798	-3.75343	0.000174434	0.00251027		R227W_control
ENSG00000110047	EHD1	EH domain containing 1 [Source:HGNC Symbol;Acc:HGNC:3242]	1443.76	0.257141	0.0685276	3.75237	0.000175171	0.00251801		R227W_control
ENSG00000143469	SYT14	synaptotagmin 14 [Source:HGNC Symbol;Acc:HGNC:23143]	74.4489	-0.857372	0.228542	-3.75149	0.000175788	0.00252401	Down	R227W_control
ENSG00000108244	KRT23	keratin 23 [Source:HGNC Symbol;Acc:HGNC:6438]	32.356	-1.3891	0.370328	-3.75101	0.000176125	0.00252599	Down	R227W_control
ENSG00000177889	UBE2N	ubiquitin conjugating enzyme E2 N [Source:HGNC Symbol;Acc:HGNC:12492]	2506.7	-0.237152	0.0632406	-3.75	0.000176837	0.00253333		R227W_control
ENSG00000106789	CORO2A	coronin 2A [Source:HGNC Symbol;Acc:HGNC:2255]	217.279	-0.541677	0.144526	-3.74796	0.000178277	0.00255108		R227W_control
ENSG00000197191	CYSRT1	cysteine rich tail 1 [Source:HGNC Symbol;Acc:HGNC:30529]	201.689	-0.512892	0.136973	-3.74448	0.000180767	0.00258379		R227W_control
ENSG00000109445	ZNF330	zinc finger protein 330 [Source:HGNC Symbol;Acc:HGNC:15462]	565.394	-0.428086	0.114372	-3.74294	0.000181877	0.00259672		R227W_control
ENSG00000153904	DDAH1	dimethylarginine dimethylaminohydrolase 1 [Source:HGNC Symbol;Acc:HGNC:2715]	2584.71	0.270767	0.0724759	3.73596	0.000187003	0.00266689		R227W_control
ENSG00000269190	FBXO17	F-box protein 17 [Source:HGNC Symbol;Acc:HGNC:18754]	391.635	0.380668	0.101916	3.73511	0.00018763	0.00267283		R227W_control
ENSG00000155368	DBI	diazepam binding inhibitor, acyl-CoA binding protein [Source:HGNC Symbol;Acc:HGNC:2690]	8909.3	-0.412741	0.110515	-3.73469	0.000187943	0.00267428		R227W_control
ENSG00000162836	ACP6	acid phosphatase 6, lysophosphatidic [Source:HGNC Symbol;Acc:HGNC:29609]	340.767	-0.43037	0.115246	-3.73436	0.00018819	0.0026748		R227W_control
ENSG00000125384	PTGER2	prostaglandin E receptor 2 [Source:HGNC Symbol;Acc:HGNC:9594]	37.5007	-1.18758	0.318076	-3.73364	0.000188735	0.00267952	Down	R227W_control
ENSG00000166974	MAPRE2	microtubule associated protein RP/EB family member 2 [Source:HGNC Symbol;Acc:HGNC:6891]	604.269	-0.359311	0.0962438	-3.73334	0.000188957	0.00267967		R227W_control
ENSG00000121068	TBX2	T-box transcription factor 2 [Source:HGNC Symbol;Acc:HGNC:11597]	44.504	-0.940124	0.251844	-3.73296	0.00018924	0.00268069	Down	R227W_control
ENSG00000139641	ESYT1	extended synaptotagmin 1 [Source:HGNC Symbol;Acc:HGNC:29534]	1827.6	0.265882	0.071327	3.72765	0.000193276	0.00273175		R227W_control
ENSG00000143228	NUF2	NUF2 component of NDC80 kinetochore complex [Source:HGNC Symbol;Acc:HGNC:14621]	465.57	-0.527153	0.141407	-3.72792	0.000193065	0.00273175		R227W_control
ENSG00000204262	COL5A2	collagen type V alpha 2 chain [Source:HGNC Symbol;Acc:HGNC:2210]	1100.45	0.38476	0.103278	3.72548	0.000194941	0.0027522		R227W_control
ENSG00000127129	EDN2	endothelin 2 [Source:HGNC Symbol;Acc:HGNC:3177]	1757.36	0.806975	0.216636	3.72503	0.000195294	0.0027539	Up	R227W_control
ENSG00000169851	PCDH7	protocadherin 7 [Source:HGNC Symbol;Acc:HGNC:8659]	57.5864	-1.17945	0.316649	-3.72477	0.000195495	0.0027539	Down	R227W_control
ENSG00000164647	STEAP1	STEAP family member 1 [Source:HGNC Symbol;Acc:HGNC:11378]	159.336	0.653559	0.175561	3.72268	0.00019712	0.0027737	Up	R227W_control
ENSG00000163110	PDLIM5	PDZ and LIM domain 5 [Source:HGNC Symbol;Acc:HGNC:17468]	3833.03	0.343763	0.0923559	3.72215	0.000197533	0.00277643		R227W_control
ENSG00000189171	S100A13	S100 calcium binding protein A13 [Source:HGNC Symbol;Acc:HGNC:10490]	1982.13	0.242071	0.0650908	3.71898	0.000200032	0.00280843		R227W_control
ENSG00000172071	EIF2AK3	eukaryotic translation initiation factor 2 alpha kinase 3 [Source:HGNC Symbol;Acc:HGNC:3255]	244.761	-0.470859	0.126628	-3.71843	0.000200465	0.0028114		R227W_control
ENSG00000133393	CEP20	centrosomal protein 20 [Source:HGNC Symbol;Acc:HGNC:26435]	469.214	-0.4732	0.127314	-3.7168	0.000201765	0.00282649		R227W_control
ENSG00000101447	FAM83D	family with sequence similarity 83 member D [Source:HGNC Symbol;Acc:HGNC:16122]	547.567	-0.353245	0.0950775	-3.71533	0.000202935	0.00283349		R227W_control
ENSG00000126226	PCID2	PCI domain containing 2 [Source:HGNC Symbol;Acc:HGNC:25653]	633.21	-0.536526	0.144391	-3.71578	0.000202581	0.00283349		R227W_control
ENSG00000160087	UBE2J2	ubiquitin conjugating enzyme E2 J2 [Source:HGNC Symbol;Acc:HGNC:19268]	1123.88	-0.349659	0.0941117	-3.71536	0.000202918	0.00283349		R227W_control
ENSG00000109743	BST1	bone marrow stromal cell antigen 1 [Source:HGNC Symbol;Acc:HGNC:1118]	48.4262	-0.933474	0.251271	-3.715	0.0002032	0.00283405	Down	R227W_control
ENSG00000172062	SMN1	survival of motor neuron 1, telomeric [Source:HGNC Symbol;Acc:HGNC:11117]	33.7074	-1.23089	0.331535	-3.7127	0.000205059	0.00285684	Down	R227W_control
ENSG00000169689	CENPX	centromere protein X [Source:HGNC Symbol;Acc:HGNC:11422]	1031.25	-0.317658	0.085697	-3.70676	0.000209926	0.00292143		R227W_control
ENSG00000175416	CLTB	clathrin light chain B [Source:HGNC Symbol;Acc:HGNC:2091]	3946.32	0.219461	0.0592187	3.70594	0.000210607	0.0029277		R227W_control
ENSG00000169871	TRIM56	tripartite motif containing 56 [Source:HGNC Symbol;Acc:HGNC:19028]	2115.73	0.367247	0.0991049	3.70564	0.00021086	0.00292799		R227W_control
ENSG00000180340	FZD2	frizzled class receptor 2 [Source:HGNC Symbol;Acc:HGNC:4040]	2292.26	0.257195	0.0694142	3.70523	0.000211202	0.00292954		R227W_control
ENSG00000122707	RECK	reversion inducing cysteine rich protein with kazal motifs [Source:HGNC Symbol;Acc:HGNC:11345]	614.709	0.401541	0.108475	3.70169	0.000214166	0.00295768		R227W_control
ENSG00000136111	TBC1D4	TBC1 domain family member 4 [Source:HGNC Symbol;Acc:HGNC:19165]	102.225	0.718449	0.194051	3.70236	0.0002136	0.00295768	Up	R227W_control
ENSG00000158290	CUL4B	cullin 4B [Source:HGNC Symbol;Acc:HGNC:2555]	1112.4	-0.345616	0.0933532	-3.70224	0.000213703	0.00295768		R227W_control
ENSG00000181722	ZBTB20	zinc finger and BTB domain containing 20 [Source:HGNC Symbol;Acc:HGNC:13503]	1707.54	0.434959	0.117499	3.7018	0.000214072	0.00295768		R227W_control
ENSG00000123179	EBPL	EBP like [Source:HGNC Symbol;Acc:HGNC:18061]	1941.88	-0.403529	0.109107	-3.69848	0.000216893	0.00299101		R227W_control
ENSG00000152253	SPC25	SPC25 component of NDC80 kinetochore complex [Source:HGNC Symbol;Acc:HGNC:24031]	278.767	-0.528566	0.142921	-3.6983	0.000217051	0.00299101		R227W_control
ENSG00000157600	TMEM164	transmembrane protein 164 [Source:HGNC Symbol;Acc:HGNC:26217]	367.231	-0.536997	0.145403	-3.69317	0.000221472	0.003042		R227W_control
ENSG00000183856	IQGAP3	IQ motif containing GTPase activating protein 3 [Source:HGNC Symbol;Acc:HGNC:20669]	719.371	-0.354571	0.0960048	-3.69326	0.000221394	0.003042		R227W_control
ENSG00000188229	TUBB4B	tubulin beta 4B class IVb [Source:HGNC Symbol;Acc:HGNC:20771]	1126.61	-0.382075	0.103452	-3.69326	0.000221399	0.003042		R227W_control
ENSG00000173681	BCLAF3	BCLAF1 and THRAP3 family member 3 [Source:HGNC Symbol;Acc:HGNC:27413]	186.389	0.532284	0.144259	3.68979	0.000224442	0.00307945		R227W_control
ENSG00000125398	SOX9	SRY-box transcription factor 9 [Source:HGNC Symbol;Acc:HGNC:11204]	2222.15	0.29567	0.0801714	3.68798	0.000226043	0.00309806		R227W_control
ENSG00000204217	BMPR2	bone morphogenetic protein receptor type 2 [Source:HGNC Symbol;Acc:HGNC:1078]	879.722	0.440488	0.119457	3.68743	0.000226529	0.00310137		R227W_control
ENSG00000130402	ACTN4	actinin alpha 4 [Source:HGNC Symbol;Acc:HGNC:166]	13243.5	0.377807	0.102492	3.68622	0.00022761	0.00311281		R227W_control
ENSG00000077380	DYNC1I2	dynein cytoplasmic 1 intermediate chain 2 [Source:HGNC Symbol;Acc:HGNC:2964]	1057.9	0.321569	0.0872461	3.68577	0.000228009	0.00311489		R227W_control
ENSG00000109046	WSB1	WD repeat and SOCS box containing 1 [Source:HGNC Symbol;Acc:HGNC:19221]	1906.11	0.30384	0.0824512	3.68509	0.000228626	0.00311996		R227W_control
ENSG00000106853	PTGR1	prostaglandin reductase 1 [Source:HGNC Symbol;Acc:HGNC:18429]	977.193	-0.313125	0.0850176	-3.68306	0.000230447	0.00313804		R227W_control
ENSG00000123080	CDKN2C	cyclin dependent kinase inhibitor 2C [Source:HGNC Symbol;Acc:HGNC:1789]	436.571	-0.40181	0.10909	-3.6833	0.000230232	0.00313804		R227W_control
ENSG00000188573	FBLL1	fibrillarin like 1 [Source:HGNC Symbol;Acc:HGNC:35458]	93.5015	0.704269	0.191249	3.68247	0.000230986	0.003142	Up	R227W_control
ENSG00000159840	ZYX	zyxin [Source:HGNC Symbol;Acc:HGNC:13200]	7472.72	0.215471	0.0585414	3.68066	0.000232633	0.00316102		R227W_control
ENSG00000102054	RBBP7	RB binding protein 7, chromatin remodeling factor [Source:HGNC Symbol;Acc:HGNC:9890]	2317.36	-0.283315	0.0770145	-3.67872	0.000234409	0.00318173		R227W_control
ENSG00000150787	PTS	6-pyruvoyltetrahydropterin synthase [Source:HGNC Symbol;Acc:HGNC:9689]	692.819	-0.457039	0.124334	-3.67589	0.000237018	0.00321371		R227W_control
ENSG00000110107	PRPF19	pre-mRNA processing factor 19 [Source:HGNC Symbol;Acc:HGNC:17896]	1504.25	-0.267677	0.0728606	-3.67382	0.000238949	0.00323642		R227W_control
ENSG00000129235	TXNDC17	thioredoxin domain containing 17 [Source:HGNC Symbol;Acc:HGNC:28218]	2808.04	-0.300977	0.0819336	-3.67343	0.000239314	0.0032379		R227W_control
ENSG00000105011	ASF1B	anti-silencing function 1B histone chaperone [Source:HGNC Symbol;Acc:HGNC:20996]	245.084	-0.511327	0.139206	-3.67316	0.000239573	0.00323795		R227W_control
ENSG00000106399	RPA3	replication protein A3 [Source:HGNC Symbol;Acc:HGNC:10291]	1044.7	-0.359167	0.0978099	-3.6721	0.00024057	0.00324795		R227W_control
ENSG00000011201	ANOS1	anosmin 1 [Source:HGNC Symbol;Acc:HGNC:6211]	213.642	0.529378	0.144211	3.67085	0.000241746	0.00326035		R227W_control
ENSG00000180822	PSMG4	proteasome assembly chaperone 4 [Source:HGNC Symbol;Acc:HGNC:21108]	598.614	-0.468209	0.127665	-3.66748	0.000244954	0.0033001		R227W_control
ENSG00000184897	H1-10	H1.10 linker histone [Source:HGNC Symbol;Acc:HGNC:4722]	3320.06	-0.211795	0.057771	-3.66611	0.000246265	0.00331424		R227W_control
ENSG00000124596	OARD1	O-acyl-ADP-ribose deacylase 1 [Source:HGNC Symbol;Acc:HGNC:21257]	324.697	-0.461733	0.125956	-3.66582	0.000246547	0.00331452		R227W_control
ENSG00000102981	PARD6A	par-6 family cell polarity regulator alpha [Source:HGNC Symbol;Acc:HGNC:15943]	192.916	-0.502728	0.137385	-3.65927	0.000252932	0.00339675		R227W_control
ENSG00000115963	RND3	Rho family GTPase 3 [Source:HGNC Symbol;Acc:HGNC:671]	5789.78	-0.284968	0.0779037	-3.65796	0.000254234	0.00340701		R227W_control
ENSG00000244509	APOBEC3C	apolipoprotein B mRNA editing enzyme catalytic subunit 3C [Source:HGNC Symbol;Acc:HGNC:17353]	191.774	0.533722	0.1459	3.65813	0.000254061	0.00340701		R227W_control
ENSG00000135624	CCT7	chaperonin containing TCP1 subunit 7 [Source:HGNC Symbol;Acc:HGNC:1622]	3301.23	-0.265357	0.0726145	-3.65433	0.000257856	0.0034519		R227W_control
ENSG00000164056	SPRY1	sprouty RTK signaling antagonist 1 [Source:HGNC Symbol;Acc:HGNC:11269]	40.7301	1.05702	0.289347	3.65314	0.000259054	0.00346427	Up	R227W_control
ENSG00000108064	TFAM	transcription factor A, mitochondrial [Source:HGNC Symbol;Acc:HGNC:11741]	766.244	-0.305576	0.0836592	-3.65263	0.000259572	0.00346754		R227W_control
ENSG00000203805	PLPP4	phospholipid phosphatase 4 [Source:HGNC Symbol;Acc:HGNC:23531]	2647.27	0.239775	0.0656556	3.65202	0.000260186	0.00347207		R227W_control
ENSG00000196743	GM2A	ganglioside GM2 activator [Source:HGNC Symbol;Acc:HGNC:4367]	435.797	0.369942	0.101355	3.64996	0.00026228	0.00349633		R227W_control
ENSG00000105835	NAMPT	nicotinamide phosphoribosyltransferase [Source:HGNC Symbol;Acc:HGNC:30092]	562.594	-0.390399	0.106977	-3.64937	0.000262882	0.00350067		R227W_control
ENSG00000132341	RAN	RAN, member RAS oncogene family [Source:HGNC Symbol;Acc:HGNC:9846]	8689.13	-0.387501	0.106266	-3.64653	0.00026581	0.00353224		R227W_control
ENSG00000145354	CISD2	CDGSH iron sulfur domain 2 [Source:HGNC Symbol;Acc:HGNC:24212]	657.173	-0.327264	0.0897459	-3.64656	0.000265778	0.00353224		R227W_control
ENSG00000128595	CALU	calumenin [Source:HGNC Symbol;Acc:HGNC:1458]	6958.73	0.39653	0.10885	3.6429	0.000269589	0.00357869		R227W_control
ENSG00000174804	FZD4	frizzled class receptor 4 [Source:HGNC Symbol;Acc:HGNC:4042]	560.067	-0.352601	0.0968198	-3.64183	0.000270707	0.00358977		R227W_control
ENSG00000178996	SNX18	sorting nexin 18 [Source:HGNC Symbol;Acc:HGNC:19245]	282.901	0.445958	0.122593	3.63771	0.000275075	0.00364388		R227W_control
ENSG00000166938	DIS3L	DIS3 like exosome 3'-5' exoribonuclease [Source:HGNC Symbol;Acc:HGNC:28698]	263.499	-0.461752	0.12695	-3.63727	0.000275541	0.00364624		R227W_control
ENSG00000257218	GATC	glutamyl-tRNA amidotransferase subunit C [Source:HGNC Symbol;Acc:HGNC:25068]	263.472	-0.44443	0.122201	-3.63686	0.000275983	0.00364828		R227W_control
ENSG00000095752	IL11	interleukin 11 [Source:HGNC Symbol;Acc:HGNC:5966]	52.9144	0.98544	0.27109	3.63511	0.000277863	0.0036693	Up	R227W_control
ENSG00000125347	IRF1	interferon regulatory factor 1 [Source:HGNC Symbol;Acc:HGNC:6116]	167.304	0.546287	0.150344	3.63359	0.000279504	0.00368712		R227W_control
ENSG00000177707	NECTIN3	nectin cell adhesion molecule 3 [Source:HGNC Symbol;Acc:HGNC:17664]	609.035	0.37672	0.103709	3.63248	0.000280711	0.0036992		R227W_control
ENSG00000133110	POSTN	periostin [Source:HGNC Symbol;Acc:HGNC:16953]	26.503	1.41577	0.390006	3.63011	0.000283297	0.00372939	Up	R227W_control
ENSG00000164823	OSGIN2	oxidative stress induced growth inhibitor family member 2 [Source:HGNC Symbol;Acc:HGNC:1355]	381.728	-0.417229	0.114984	-3.6286	0.000284966	0.00374746		R227W_control
ENSG00000104324	CPQ	carboxypeptidase Q [Source:HGNC Symbol;Acc:HGNC:16910]	250.161	0.496828	0.136997	3.62657	0.000287211	0.00377082		R227W_control
ENSG00000259120	SMIM6	small integral membrane protein 6 [Source:HGNC Symbol;Acc:HGNC:40032]	67.6134	-0.917311	0.25295	-3.62646	0.000287338	0.00377082	Down	R227W_control
ENSG00000058804	NDC1	NDC1 transmembrane nucleoporin [Source:HGNC Symbol;Acc:HGNC:25525]	490.752	-0.39486	0.108932	-3.62482	0.000289158	0.00379079		R227W_control
ENSG00000135821	GLUL	glutamate-ammonia ligase [Source:HGNC Symbol;Acc:HGNC:4341]	1167.2	-0.299733	0.0827364	-3.62274	0.000291494	0.00381746		R227W_control
ENSG00000183780	SLC35F3	solute carrier family 35 member F3 [Source:HGNC Symbol;Acc:HGNC:23616]	60.8092	-0.854814	0.236003	-3.62205	0.000292279	0.00382378	Down	R227W_control
ENSG00000138095	LRPPRC	leucine rich pentatricopeptide repeat containing [Source:HGNC Symbol;Acc:HGNC:15714]	1311.39	-0.233268	0.0644482	-3.61946	0.000295218	0.00385824		R227W_control
ENSG00000135451	TROAP	trophinin associated protein [Source:HGNC Symbol;Acc:HGNC:12327]	238.075	-0.482462	0.133353	-3.61792	0.000296978	0.00387724		R227W_control
ENSG00000162889	MAPKAPK2	MAPK activated protein kinase 2 [Source:HGNC Symbol;Acc:HGNC:6887]	1847.06	0.265696	0.0734541	3.61717	0.00029784	0.0038845		R227W_control
ENSG00000150394	CDH8	cadherin 8 [Source:HGNC Symbol;Acc:HGNC:1767]	29.4084	1.3923	0.384982	3.61653	0.000298583	0.00389018	Up	R227W_control
ENSG00000157933	SKI	SKI proto-oncogene [Source:HGNC Symbol;Acc:HGNC:10896]	893.947	0.306568	0.0848909	3.61132	0.000304648	0.00396512		R227W_control
ENSG00000170899	GSTA4	glutathione S-transferase alpha 4 [Source:HGNC Symbol;Acc:HGNC:4629]	87.5071	0.751069	0.208011	3.61072	0.00030535	0.00397017	Up	R227W_control
ENSG00000183386	FHL3	four and a half LIM domains 3 [Source:HGNC Symbol;Acc:HGNC:3704]	663.432	0.349306	0.0967633	3.60991	0.000306308	0.00397855		R227W_control
ENSG00000178568	ERBB4	erb-b2 receptor tyrosine kinase 4 [Source:HGNC Symbol;Acc:HGNC:3432]	115.028	-0.78031	0.21618	-3.60954	0.000306738	0.00398005	Down	R227W_control
ENSG00000108106	UBE2S	ubiquitin conjugating enzyme E2 S [Source:HGNC Symbol;Acc:HGNC:17895]	1006.04	-0.330536	0.0916322	-3.6072	0.000309516	0.00400834		R227W_control
ENSG00000124207	CSE1L	chromosome segregation 1 like [Source:HGNC Symbol;Acc:HGNC:2431]	1613.31	-0.264483	0.0733242	-3.60704	0.000309716	0.00400834		R227W_control
ENSG00000177427	MIEF2	mitochondrial elongation factor 2 [Source:HGNC Symbol;Acc:HGNC:17920]	431.705	-0.391706	0.108599	-3.60691	0.000309868	0.00400834		R227W_control
ENSG00000084623	EIF3I	eukaryotic translation initiation factor 3 subunit I [Source:HGNC Symbol;Acc:HGNC:3272]	3856.81	-0.18126	0.0502834	-3.60478	0.00031242	0.00403723		R227W_control
ENSG00000104067	TJP1	tight junction protein 1 [Source:HGNC Symbol;Acc:HGNC:11827]	1423.15	0.298542	0.0828556	3.60316	0.000314366	0.00405566		R227W_control
ENSG00000128872	TMOD2	tropomodulin 2 [Source:HGNC Symbol;Acc:HGNC:11872]	86.2056	0.747168	0.20737	3.60307	0.000314487	0.00405566	Up	R227W_control
ENSG00000160256	SLX9	SLX9 ribosome biogenesis factor [Source:HGNC Symbol;Acc:HGNC:15811]	323.311	0.42254	0.117312	3.60183	0.000315981	0.00407079		R227W_control
ENSG00000142611	PRDM16	PR/SET domain 16 [Source:HGNC Symbol;Acc:HGNC:14000]	515.309	0.410084	0.113987	3.59764	0.000321112	0.00413268		R227W_control
ENSG00000106615	RHEB	Ras homolog, mTORC1 binding [Source:HGNC Symbol;Acc:HGNC:10011]	427.623	-0.540412	0.150246	-3.59685	0.000322095	0.00414113		R227W_control
ENSG00000110955	ATP5F1B	ATP synthase F1 subunit beta [Source:HGNC Symbol;Acc:HGNC:830]	4590.15	-0.197428	0.0549129	-3.5953	0.000324017	0.00416161		R227W_control
ENSG00000143537	ADAM15	ADAM metallopeptidase domain 15 [Source:HGNC Symbol;Acc:HGNC:193]	1418.7	0.323944	0.0902133	3.59087	0.000329576	0.00422873		R227W_control
ENSG00000123091	RNF11	ring finger protein 11 [Source:HGNC Symbol;Acc:HGNC:10056]	1712.34	0.243622	0.0679054	3.58768	0.000333639	0.0042722		R227W_control
ENSG00000162851	TFB2M	transcription factor B2, mitochondrial [Source:HGNC Symbol;Acc:HGNC:18559]	349.844	-0.414437	0.115514	-3.58777	0.000333513	0.0042722		R227W_control
ENSG00000134245	WNT2B	Wnt family member 2B [Source:HGNC Symbol;Acc:HGNC:12781]	792.201	0.427511	0.119205	3.58634	0.000335355	0.00428983		R227W_control
ENSG00000163346	PBXIP1	PBX homeobox interacting protein 1 [Source:HGNC Symbol;Acc:HGNC:21199]	918.458	0.384173	0.107159	3.58507	0.00033699	0.00430639		R227W_control
ENSG00000162959	MEMO1	mediator of cell motility 1 [Source:HGNC Symbol;Acc:HGNC:14014]	179.142	0.578135	0.161358	3.58293	0.000339757	0.00433738		R227W_control
ENSG00000002587	HS3ST1	heparan sulfate-glucosamine 3-sulfotransferase 1 [Source:HGNC Symbol;Acc:HGNC:5194]	189.731	-0.513731	0.143394	-3.58266	0.000340108	0.00433749		R227W_control
ENSG00000169760	NLGN1	neuroligin 1 [Source:HGNC Symbol;Acc:HGNC:14291]	91.0799	-0.652119	0.182194	-3.57926	0.00034457	0.00438997	Down	R227W_control
ENSG00000172986	GXYLT2	glucoside xylosyltransferase 2 [Source:HGNC Symbol;Acc:HGNC:33383]	199.918	0.505392	0.141461	3.57267	0.000353363	0.00449747		R227W_control
ENSG00000082269	FAM135A	family with sequence similarity 135 member A [Source:HGNC Symbol;Acc:HGNC:21084]	61.2427	0.81341	0.228035	3.56703	0.000361044	0.00459062	Up	R227W_control
ENSG00000146733	PSPH	phosphoserine phosphatase [Source:HGNC Symbol;Acc:HGNC:9577]	336.583	-0.446486	0.125227	-3.56542	0.000363275	0.00461435		R227W_control
ENSG00000153714	LURAP1L	leucine rich adaptor protein 1 like [Source:HGNC Symbol;Acc:HGNC:31452]	436.916	-0.461312	0.129505	-3.56211	0.000367885	0.00466823		R227W_control
ENSG00000177606	JUN	Jun proto-oncogene, AP-1 transcription factor subunit [Source:HGNC Symbol;Acc:HGNC:6204]	3378.73	-0.272353	0.0765273	-3.55889	0.000372419	0.00472103		R227W_control
ENSG00000147471	PLPBP	pyridoxal phosphate binding protein [Source:HGNC Symbol;Acc:HGNC:9457]	905.777	-0.281807	0.0791934	-3.55847	0.000373024	0.00472398		R227W_control
ENSG00000014641	MDH1	malate dehydrogenase 1 [Source:HGNC Symbol;Acc:HGNC:6970]	2811.38	-0.352351	0.099028	-3.5581	0.000373547	0.00472587		R227W_control
ENSG00000170745	KCNS3	potassium voltage-gated channel modifier subfamily S member 3 [Source:HGNC Symbol;Acc:HGNC:6302]	72.4859	0.777073	0.218447	3.55726	0.000374746	0.00473631	Up	R227W_control
ENSG00000182901	RGS7	regulator of G protein signaling 7 [Source:HGNC Symbol;Acc:HGNC:10003]	154.902	-0.57597	0.162001	-3.55534	0.000377486	0.00476618		R227W_control
ENSG00000168061	SAC3D1	SAC3 domain containing 1 [Source:HGNC Symbol;Acc:HGNC:30179]	673.548	-0.35931	0.101086	-3.55449	0.000378708	0.00477685		R227W_control
ENSG00000103522	IL21R	interleukin 21 receptor [Source:HGNC Symbol;Acc:HGNC:6006]	9.63807	2.56832	0.724386	3.54552	0.000391845	0.00493764	Up	R227W_control
ENSG00000170421	KRT8	keratin 8 [Source:HGNC Symbol;Acc:HGNC:6446]	28028.8	0.25493	0.0719664	3.54236	0.000396571	0.00499222		R227W_control
ENSG00000141526	SLC16A3	solute carrier family 16 member 3 [Source:HGNC Symbol;Acc:HGNC:10924]	8450.68	0.24007	0.0677962	3.54106	0.000398529	0.00501189		R227W_control
ENSG00000122565	CBX3	chromobox 3 [Source:HGNC Symbol;Acc:HGNC:1553]	3928.26	-0.221484	0.062586	-3.53888	0.000401825	0.00504626		R227W_control
ENSG00000186862	PDZD7	PDZ domain containing 7 [Source:HGNC Symbol;Acc:HGNC:26257]	102.1	0.671318	0.189706	3.53873	0.000402059	0.00504626	Up	R227W_control
ENSG00000017483	SLC38A5	solute carrier family 38 member 5 [Source:HGNC Symbol;Acc:HGNC:18070]	143.423	0.688669	0.194674	3.53756	0.000403849	0.00506371	Up	R227W_control
ENSG00000147041	SYTL5	synaptotagmin like 5 [Source:HGNC Symbol;Acc:HGNC:15589]	16.1666	-1.67391	0.47347	-3.5354	0.000407156	0.00510013	Down	R227W_control
ENSG00000184584	STING1	stimulator of interferon response cGAMP interactor 1 [Source:HGNC Symbol;Acc:HGNC:27962]	218.911	0.558206	0.157908	3.535	0.000407773	0.0051028		R227W_control
ENSG00000111843	TMEM14C	transmembrane protein 14C [Source:HGNC Symbol;Acc:HGNC:20952]	3621.34	-0.34072	0.0964091	-3.53411	0.000409154	0.00511503		R227W_control
ENSG00000164308	ERAP2	endoplasmic reticulum aminopeptidase 2 [Source:HGNC Symbol;Acc:HGNC:29499]	1480.96	0.349278	0.0988763	3.53248	0.000411687	0.00514162		R227W_control
ENSG00000174306	ZHX3	zinc fingers and homeoboxes 3 [Source:HGNC Symbol;Acc:HGNC:15935]	524.022	0.376174	0.10657	3.52984	0.000415808	0.00518798		R227W_control
ENSG00000168710	AHCYL1	adenosylhomocysteinase like 1 [Source:HGNC Symbol;Acc:HGNC:344]	3407.28	0.282628	0.0801276	3.52723	0.000419934	0.0052343		R227W_control
ENSG00000117308	GALE	UDP-galactose-4-epimerase [Source:HGNC Symbol;Acc:HGNC:4116]	842.635	-0.489925	0.138911	-3.52689	0.000420477	0.00523591		R227W_control
ENSG00000100918	REC8	REC8 meiotic recombination protein [Source:HGNC Symbol;Acc:HGNC:16879]	4510.08	-0.390933	0.110876	-3.52587	0.000422093	0.00524572		R227W_control
ENSG00000197712	FAM114A1	family with sequence similarity 114 member A1 [Source:HGNC Symbol;Acc:HGNC:25087]	1849.53	0.276224	0.0783419	3.52588	0.000422075	0.00524572		R227W_control
ENSG00000130717	UCK1	uridine-cytidine kinase 1 [Source:HGNC Symbol;Acc:HGNC:14859]	420.949	-0.327736	0.0929926	-3.52432	0.000424574	0.00527137		R227W_control
ENSG00000179674	ARL14	ADP ribosylation factor like GTPase 14 [Source:HGNC Symbol;Acc:HGNC:22974]	6.3804	-2.96729	0.842291	-3.52288	0.000426886	0.00529489	Down	R227W_control
ENSG00000166016	ABTB2	ankyrin repeat and BTB domain containing 2 [Source:HGNC Symbol;Acc:HGNC:23842]	197.603	0.581183	0.165102	3.52015	0.000431299	0.0053444		R227W_control
ENSG00000104870	FCGRT	Fc gamma receptor and transporter [Source:HGNC Symbol;Acc:HGNC:3621]	614.744	0.308427	0.0876253	3.51983	0.000431818	0.0053456		R227W_control
ENSG00000065978	YBX1	Y-box binding protein 1 [Source:HGNC Symbol;Acc:HGNC:8014]	16619.7	-0.20056	0.0569948	-3.51892	0.000433309	0.00535882		R227W_control
ENSG00000131153	GINS2	GINS complex subunit 2 [Source:HGNC Symbol;Acc:HGNC:24575]	446.892	-0.322738	0.0917268	-3.51846	0.000434053	0.00536278		R227W_control
ENSG00000196419	XRCC6	X-ray repair cross complementing 6 [Source:HGNC Symbol;Acc:HGNC:4055]	2621.4	-0.230696	0.0655813	-3.5177	0.000435296	0.00537289		R227W_control
ENSG00000147592	LACTB2	lactamase beta 2 [Source:HGNC Symbol;Acc:HGNC:18512]	551.243	-0.358232	0.101942	-3.51408	0.000441278	0.00544143		R227W_control
ENSG00000003756	RBM5	RNA binding motif protein 5 [Source:HGNC Symbol;Acc:HGNC:9902]	608.085	0.318087	0.090526	3.51376	0.000441804	0.00544261		R227W_control
ENSG00000116132	PRRX1	paired related homeobox 1 [Source:HGNC Symbol;Acc:HGNC:9142]	66.9626	-0.814435	0.232216	-3.50724	0.000452788	0.00557131	Down	R227W_control
ENSG00000179958	DCTPP1	dCTP pyrophosphatase 1 [Source:HGNC Symbol;Acc:HGNC:28777]	809.326	-0.287474	0.0819706	-3.50703	0.000453131	0.00557131		R227W_control
ENSG00000049618	ARID1B	AT-rich interaction domain 1B [Source:HGNC Symbol;Acc:HGNC:18040]	1557.52	0.254871	0.0726915	3.5062	0.000454549	0.00558333		R227W_control
ENSG00000137714	FDX1	ferredoxin 1 [Source:HGNC Symbol;Acc:HGNC:3638]	579.543	-0.405951	0.115839	-3.50444	0.000457567	0.00561495		R227W_control
ENSG00000239672	NME1	NME/NM23 nucleoside diphosphate kinase 1 [Source:HGNC Symbol;Acc:HGNC:7849]	2708.85	-0.211705	0.0604195	-3.50391	0.000458484	0.00562075		R227W_control
ENSG00000068137	PLEKHH3	pleckstrin homology, MyTH4 and FERM domain containing H3 [Source:HGNC Symbol;Acc:HGNC:26105]	368.366	0.385992	0.110188	3.50305	0.000459969	0.00563351		R227W_control
ENSG00000121067	SPOP	speckle type BTB/POZ protein [Source:HGNC Symbol;Acc:HGNC:11254]	1430.66	0.288949	0.0825696	3.49946	0.000466198	0.00570428		R227W_control
ENSG00000147421	HMBOX1	homeobox containing 1 [Source:HGNC Symbol;Acc:HGNC:26137]	343.821	0.449459	0.128532	3.49686	0.000470765	0.00575461		R227W_control
ENSG00000184903	IMMP2L	inner mitochondrial membrane peptidase subunit 2 [Source:HGNC Symbol;Acc:HGNC:14598]	333.863	-0.406319	0.11623	-3.49581	0.000472625	0.00577177		R227W_control
ENSG00000188647	PTAR1	protein prenyltransferase alpha subunit repeat containing 1 [Source:HGNC Symbol;Acc:HGNC:30449]	344.165	0.415022	0.118739	3.49525	0.00047362	0.00577835		R227W_control
ENSG00000112305	SMAP1	small ArfGAP 1 [Source:HGNC Symbol;Acc:HGNC:19651]	384.894	0.336103	0.0961967	3.49391	0.000475993	0.0058017		R227W_control
ENSG00000181061	HIGD1A	HIG1 hypoxia inducible domain family member 1A [Source:HGNC Symbol;Acc:HGNC:29527]	1132.92	-0.282127	0.0807559	-3.49359	0.000476581	0.00580329		R227W_control
ENSG00000022840	RNF10	ring finger protein 10 [Source:HGNC Symbol;Acc:HGNC:10055]	1827.82	-0.2405	0.0688476	-3.49322	0.000477236	0.00580568		R227W_control
ENSG00000137547	MRPL15	mitochondrial ribosomal protein L15 [Source:HGNC Symbol;Acc:HGNC:14054]	962.831	-0.326621	0.0935218	-3.49246	0.000478593	0.0058166		R227W_control
ENSG00000136167	LCP1	lymphocyte cytosolic protein 1 [Source:HGNC Symbol;Acc:HGNC:6528]	90.2381	0.957292	0.274427	3.48833	0.000486048	0.00590154	Up	R227W_control
ENSG00000112186	CAP2	cyclase associated actin cytoskeleton regulatory protein 2 [Source:HGNC Symbol;Acc:HGNC:20039]	1591.27	0.352618	0.101184	3.48491	0.000492297	0.00597169		R227W_control
ENSG00000140332	TLE3	TLE family member 3, transcriptional corepressor [Source:HGNC Symbol;Acc:HGNC:11839]	378.373	0.42952	0.123265	3.48452	0.000493012	0.00597465		R227W_control
ENSG00000163634	THOC7	THO complex subunit 7 [Source:HGNC Symbol;Acc:HGNC:29874]	2843.9	-0.286417	0.0822585	-3.48192	0.000497836	0.00602734		R227W_control
ENSG00000163950	SLBP	stem-loop histone mRNA binding protein [Source:HGNC Symbol;Acc:HGNC:10904]	1095.01	-0.35963	0.103316	-3.48086	0.000499813	0.0060455		R227W_control
ENSG00000137955	RABGGTB	Rab geranylgeranyltransferase subunit beta [Source:HGNC Symbol;Acc:HGNC:9796]	1422.45	-0.384272	0.110421	-3.48005	0.000501325	0.00605799		R227W_control
ENSG00000111057	KRT18	keratin 18 [Source:HGNC Symbol;Acc:HGNC:6430]	26804.6	0.237319	0.0682032	3.47959	0.000502188	0.00606264		R227W_control
ENSG00000146425	DYNLT1	dynein light chain Tctex-type 1 [Source:HGNC Symbol;Acc:HGNC:11697]	3096.64	-0.453228	0.130282	-3.47881	0.000503642	0.00607441		R227W_control
ENSG00000105928	GSDME	gasdermin E [Source:HGNC Symbol;Acc:HGNC:2810]	1079.2	-0.387799	0.111491	-3.4783	0.000504613	0.00607898		R227W_control
ENSG00000148848	ADAM12	ADAM metallopeptidase domain 12 [Source:HGNC Symbol;Acc:HGNC:190]	1107.15	0.312898	0.0899624	3.4781	0.000504981	0.00607898		R227W_control
ENSG00000038002	AGA	aspartylglucosaminidase [Source:HGNC Symbol;Acc:HGNC:318]	434.826	-0.3309	0.095183	-3.47646	0.000508075	0.00611041		R227W_control
ENSG00000078804	TP53INP2	tumor protein p53 inducible nuclear protein 2 [Source:HGNC Symbol;Acc:HGNC:16104]	329.121	0.391903	0.112888	3.47162	0.00051733	0.00621581		R227W_control
ENSG00000109790	KLHL5	kelch like family member 5 [Source:HGNC Symbol;Acc:HGNC:6356]	883.876	-0.30222	0.0871098	-3.46942	0.000521589	0.00626104		R227W_control
ENSG00000110723	EXPH5	exophilin 5 [Source:HGNC Symbol;Acc:HGNC:30578]	138.331	-0.529189	0.152567	-3.46857	0.000523235	0.00627485		R227W_control
ENSG00000171858	RPS21	ribosomal protein S21 [Source:HGNC Symbol;Acc:HGNC:10409]	23377.8	-0.30061	0.0866798	-3.46806	0.00052424	0.00628096		R227W_control
ENSG00000198879	SFMBT2	Scm like with four mbt domains 2 [Source:HGNC Symbol;Acc:HGNC:20256]	29.5462	-1.14968	0.331632	-3.46672	0.000526848	0.00630624	Down	R227W_control
ENSG00000168610	STAT3	signal transducer and activator of transcription 3 [Source:HGNC Symbol;Acc:HGNC:11364]	1587.14	0.287963	0.0831018	3.46519	0.000529864	0.00633635		R227W_control
ENSG00000156711	MAPK13	mitogen-activated protein kinase 13 [Source:HGNC Symbol;Acc:HGNC:6875]	59.3428	0.901331	0.260236	3.46351	0.000533182	0.00637002	Up	R227W_control
ENSG00000138495	COX17	cytochrome c oxidase copper chaperone COX17 [Source:HGNC Symbol;Acc:HGNC:2264]	1389.48	-0.471243	0.136098	-3.46253	0.000535117	0.0063871		R227W_control
ENSG00000085117	CD82	CD82 molecule [Source:HGNC Symbol;Acc:HGNC:6210]	769.755	0.346897	0.100244	3.46052	0.000539124	0.00642888		R227W_control
ENSG00000102893	PHKB	phosphorylase kinase regulatory subunit beta [Source:HGNC Symbol;Acc:HGNC:8927]	783.927	0.331227	0.0957465	3.45942	0.000541344	0.00644927		R227W_control
ENSG00000130309	COLGALT1	collagen beta(1-O)galactosyltransferase 1 [Source:HGNC Symbol;Acc:HGNC:26182]	2136.58	0.199059	0.0575513	3.4588	0.000542579	0.00645233		R227W_control
ENSG00000164761	TNFRSF11B	TNF receptor superfamily member 11b [Source:HGNC Symbol;Acc:HGNC:11909]	24.4773	1.54145	0.445663	3.45878	0.000542619	0.00645233	Up	R227W_control
ENSG00000115541	HSPE1	heat shock protein family E (Hsp10) member 1 [Source:HGNC Symbol;Acc:HGNC:5269]	3952	-0.354599	0.102557	-3.45757	0.000545072	0.00646329		R227W_control
ENSG00000136451	VEZF1	vascular endothelial zinc finger 1 [Source:HGNC Symbol;Acc:HGNC:12949]	649.341	0.448125	0.129598	3.4578	0.000544597	0.00646329		R227W_control
ENSG00000159842	ABR	ABR activator of RhoGEF and GTPase [Source:HGNC Symbol;Acc:HGNC:81]	741.736	-0.363119	0.105011	-3.45791	0.000544383	0.00646329		R227W_control
ENSG00000160991	ORAI2	ORAI calcium release-activated calcium modulator 2 [Source:HGNC Symbol;Acc:HGNC:21667]	1084.7	0.370644	0.107285	3.45477	0.000550772	0.00652477		R227W_control
ENSG00000118058	KMT2A	lysine methyltransferase 2A [Source:HGNC Symbol;Acc:HGNC:7132]	1096.56	0.413814	0.119865	3.45232	0.00055578	0.00657794		R227W_control
ENSG00000136928	GABBR2	gamma-aminobutyric acid type B receptor subunit 2 [Source:HGNC Symbol;Acc:HGNC:4507]	12.5488	1.93297	0.559991	3.45178	0.000556901	0.00658506	Up	R227W_control
ENSG00000187193	MT1X	metallothionein 1X [Source:HGNC Symbol;Acc:HGNC:7405]	2511.48	-0.289434	0.0838587	-3.45144	0.000557594	0.0065871		R227W_control
ENSG00000125618	PAX8	paired box 8 [Source:HGNC Symbol;Acc:HGNC:8622]	149.485	-0.54891	0.159059	-3.45099	0.000558539	0.00659212		R227W_control
ENSG00000113387	SUB1	SUB1 regulator of transcription [Source:HGNC Symbol;Acc:HGNC:19985]	6518.96	-0.369796	0.107271	-3.44729	0.000566232	0.00667669		R227W_control
ENSG00000167900	TK1	thymidine kinase 1 [Source:HGNC Symbol;Acc:HGNC:11830]	1808.38	-0.358838	0.104104	-3.44691	0.000567027	0.00667984		R227W_control
ENSG00000143341	HMCN1	hemicentin 1 [Source:HGNC Symbol;Acc:HGNC:19194]	15.7652	1.55167	0.450242	3.44629	0.00056834	0.00668908	Up	R227W_control
ENSG00000145934	TENM2	teneurin transmembrane protein 2 [Source:HGNC Symbol;Acc:HGNC:29943]	18.9326	1.50679	0.437258	3.44599	0.000568966	0.00669024	Up	R227W_control
ENSG00000197122	SRC	SRC proto-oncogene, non-receptor tyrosine kinase [Source:HGNC Symbol;Acc:HGNC:11283]	820.278	0.313981	0.0911528	3.44456	0.000571993	0.00671959		R227W_control
ENSG00000183036	PCP4	Purkinje cell protein 4 [Source:HGNC Symbol;Acc:HGNC:8742]	18.6079	1.5377	0.446734	3.44211	0.000577201	0.00677449	Up	R227W_control
ENSG00000253309	SERPINE3	serpin family E member 3 [Source:HGNC Symbol;Acc:HGNC:24774]	29.0762	-1.25029	0.363416	-3.44039	0.000580873	0.00681127	Down	R227W_control
ENSG00000104936	DMPK	DM1 protein kinase [Source:HGNC Symbol;Acc:HGNC:2933]	245.667	0.464831	0.135123	3.44007	0.000581569	0.00681313		R227W_control
ENSG00000128585	MKLN1	muskelin 1 [Source:HGNC Symbol;Acc:HGNC:7109]	394.009	0.428717	0.124639	3.43966	0.000582435	0.00681697		R227W_control
ENSG00000123989	CHPF	chondroitin polymerizing factor [Source:HGNC Symbol;Acc:HGNC:24291]	1956.56	0.259734	0.0755785	3.43662	0.000589031	0.00688781		R227W_control
ENSG00000099901	RANBP1	RAN binding protein 1 [Source:HGNC Symbol;Acc:HGNC:9847]	3300.46	-0.270768	0.0788865	-3.43238	0.000598313	0.00698988		R227W_control
ENSG00000187735	TCEA1	transcription elongation factor A1 [Source:HGNC Symbol;Acc:HGNC:11612]	1174.24	-0.286374	0.083547	-3.4277	0.000608729	0.00710501		R227W_control
ENSG00000171492	LRRC8D	leucine rich repeat containing 8 VRAC subunit D [Source:HGNC Symbol;Acc:HGNC:16992]	634.662	-0.344021	0.100428	-3.42556	0.000613543	0.00715461		R227W_control
ENSG00000030419	IKZF2	IKAROS family zinc finger 2 [Source:HGNC Symbol;Acc:HGNC:13177]	87.7951	0.79653	0.232611	3.4243	0.000616395	0.00718126	Up	R227W_control
ENSG00000213722	DDAH2	DDAH family member 2, ADMA-independent [Source:HGNC Symbol;Acc:HGNC:2716]	935.121	0.348552	0.101846	3.42234	0.000620836	0.00722635		R227W_control
ENSG00000116857	TMEM9	transmembrane protein 9 [Source:HGNC Symbol;Acc:HGNC:18823]	2438.66	-0.292231	0.0854717	-3.41904	0.000628428	0.007308		R227W_control
ENSG00000180198	RCC1	regulator of chromosome condensation 1 [Source:HGNC Symbol;Acc:HGNC:1913]	1014.12	-0.333886	0.0976683	-3.41857	0.000629505	0.00731381		R227W_control
ENSG00000142875	PRKACB	protein kinase cAMP-activated catalytic subunit beta [Source:HGNC Symbol;Acc:HGNC:9381]	326.219	0.378447	0.110755	3.41699	0.000633176	0.00734972		R227W_control
ENSG00000184792	OSBP2	oxysterol binding protein 2 [Source:HGNC Symbol;Acc:HGNC:8504]	357.701	0.444584	0.130216	3.41419	0.000639718	0.00741885		R227W_control
ENSG00000182985	CADM1	cell adhesion molecule 1 [Source:HGNC Symbol;Acc:HGNC:5951]	1431.73	0.341287	0.100036	3.41163	0.000645747	0.00748192		R227W_control
ENSG00000145247	OCIAD2	OCIA domain containing 2 [Source:HGNC Symbol;Acc:HGNC:28685]	6158.93	-0.366369	0.10741	-3.41093	0.000647417	0.00749442		R227W_control
ENSG00000075131	TIPIN	TIMELESS interacting protein [Source:HGNC Symbol;Acc:HGNC:30750]	159.274	-0.550079	0.161386	-3.40847	0.000653271	0.00755527		R227W_control
ENSG00000120594	PLXDC2	plexin domain containing 2 [Source:HGNC Symbol;Acc:HGNC:21013]	1502.75	0.270049	0.0793702	3.4024	0.000667971	0.00771823		R227W_control
ENSG00000110011	DNAJC4	DnaJ heat shock protein family (Hsp40) member C4 [Source:HGNC Symbol;Acc:HGNC:5271]	212.929	0.469886	0.138194	3.40019	0.000673391	0.00777377		R227W_control
ENSG00000132541	RIDA	reactive intermediate imine deaminase A homolog [Source:HGNC Symbol;Acc:HGNC:16897]	421.16	-0.423374	0.124562	-3.39891	0.000676542	0.00780303		R227W_control
ENSG00000188266	HYKK	hydroxylysine kinase [Source:HGNC Symbol;Acc:HGNC:34403]	30.3081	-1.08327	0.318888	-3.39704	0.000681199	0.00784959	Down	R227W_control
ENSG00000077684	JADE1	jade family PHD finger 1 [Source:HGNC Symbol;Acc:HGNC:30027]	697.485	-0.321982	0.0948252	-3.39553	0.000684952	0.00788566		R227W_control
ENSG00000092964	DPYSL2	dihydropyrimidinase like 2 [Source:HGNC Symbol;Acc:HGNC:3014]	2570.8	0.236788	0.0697742	3.39363	0.000689728	0.00793344		R227W_control
ENSG00000185088	RPS27L	ribosomal protein S27 like [Source:HGNC Symbol;Acc:HGNC:18476]	16923.6	-0.331952	0.0978451	-3.39262	0.000692265	0.00795539		R227W_control
ENSG00000127418	FGFRL1	fibroblast growth factor receptor like 1 [Source:HGNC Symbol;Acc:HGNC:3693]	1043.57	-0.27321	0.080547	-3.39194	0.000693996	0.00796806		R227W_control
ENSG00000010322	NISCH	nischarin [Source:HGNC Symbol;Acc:HGNC:18006]	470.785	0.382777	0.112859	3.39164	0.000694744	0.00796942		R227W_control
ENSG00000119185	ITGB1BP1	integrin subunit beta 1 binding protein 1 [Source:HGNC Symbol;Acc:HGNC:23927]	1550.63	-0.255748	0.0754239	-3.3908	0.000696877	0.00797943		R227W_control
ENSG00000128294	TPST2	tyrosylprotein sulfotransferase 2 [Source:HGNC Symbol;Acc:HGNC:12021]	511.201	0.365814	0.107878	3.39099	0.000696404	0.00797943		R227W_control
ENSG00000076321	KLHL20	kelch like family member 20 [Source:HGNC Symbol;Acc:HGNC:25056]	691.573	0.343346	0.101281	3.39004	0.000698822	0.00799447		R227W_control
ENSG00000124615	MOCS1	molybdenum cofactor synthesis 1 [Source:HGNC Symbol;Acc:HGNC:7190]	106.109	0.56127	0.165584	3.38964	0.000699847	0.00799898		R227W_control
ENSG00000100997	ABHD12	abhydrolase domain containing 12, lysophospholipase [Source:HGNC Symbol;Acc:HGNC:15868]	2025.93	0.192114	0.0567008	3.3882	0.000703528	0.00802656		R227W_control
ENSG00000218336	TENM3	teneurin transmembrane protein 3 [Source:HGNC Symbol;Acc:HGNC:29944]	484.554	0.362608	0.107016	3.38835	0.000703158	0.00802656		R227W_control
ENSG00000152990	ADGRA3	adhesion G protein-coupled receptor A3 [Source:HGNC Symbol;Acc:HGNC:13839]	280.084	-0.432817	0.127912	-3.38372	0.000715107	0.00815132		R227W_control
ENSG00000108666	C17orf75	chromosome 17 open reading frame 75 [Source:HGNC Symbol;Acc:HGNC:30173]	246.064	-0.462996	0.136876	-3.38259	0.000718052	0.00817018		R227W_control
ENSG00000156504	PABIR2	PABIR family member 2 [Source:HGNC Symbol;Acc:HGNC:30490]	337.455	-0.433611	0.128187	-3.38265	0.000717891	0.00817018		R227W_control
ENSG00000117450	PRDX1	peroxiredoxin 1 [Source:HGNC Symbol;Acc:HGNC:9352]	1455	-0.470628	0.139174	-3.38157	0.000720716	0.00819313		R227W_control
ENSG00000186187	ZNRF1	zinc and ring finger 1 [Source:HGNC Symbol;Acc:HGNC:18452]	615.045	-0.267193	0.0790245	-3.38113	0.000721871	0.00819891		R227W_control
ENSG00000152078	TLCD4	TLC domain containing 4 [Source:HGNC Symbol;Acc:HGNC:26477]	466.086	0.416455	0.123262	3.37861	0.000728537	0.0082672		R227W_control
ENSG00000184990	SIVA1	SIVA1 apoptosis inducing factor [Source:HGNC Symbol;Acc:HGNC:17712]	1783.78	-0.349534	0.103469	-3.37815	0.000729746	0.0082735		R227W_control
ENSG00000166068	SPRED1	sprouty related EVH1 domain containing 1 [Source:HGNC Symbol;Acc:HGNC:20249]	462.764	-0.369832	0.109492	-3.3777	0.000730947	0.0082797		R227W_control
ENSG00000089157	RPLP0	ribosomal protein lateral stalk subunit P0 [Source:HGNC Symbol;Acc:HGNC:10371]	45436.5	-0.299665	0.0887518	-3.37644	0.000734296	0.0083102		R227W_control
ENSG00000165410	CFL2	cofilin 2 [Source:HGNC Symbol;Acc:HGNC:1875]	2616.15	-0.215663	0.0639114	-3.37441	0.000739729	0.00836423		R227W_control
ENSG00000214022	REPIN1	replication initiator 1 [Source:HGNC Symbol;Acc:HGNC:17922]	1516.16	-0.297688	0.088245	-3.37343	0.00074239	0.00838682		R227W_control
ENSG00000122566	HNRNPA2B1	heterogeneous nuclear ribonucleoprotein A2/B1 [Source:HGNC Symbol;Acc:HGNC:5033]	8692.78	-0.2256	0.0668839	-3.37301	0.000743514	0.00839204		R227W_control
ENSG00000198060	MARCHF5	membrane associated ring-CH-type finger 5 [Source:HGNC Symbol;Acc:HGNC:26025]	1060.01	-0.297449	0.0882027	-3.37234	0.000745336	0.00840511		R227W_control
ENSG00000138434	ITPRID2	ITPR interacting domain containing 2 [Source:HGNC Symbol;Acc:HGNC:11319]	493.058	-0.340181	0.100885	-3.37197	0.000746326	0.00840879		R227W_control
ENSG00000040731	CDH10	cadherin 10 [Source:HGNC Symbol;Acc:HGNC:1749]	165.797	0.622359	0.184697	3.36961	0.000752745	0.00847357	Up	R227W_control
ENSG00000159399	HK2	hexokinase 2 [Source:HGNC Symbol;Acc:HGNC:4923]	185.505	-0.600824	0.17855	-3.36503	0.000765354	0.0086078	Down	R227W_control
ENSG00000182628	SKA2	spindle and kinetochore associated complex subunit 2 [Source:HGNC Symbol;Acc:HGNC:28006]	1258.04	-0.309517	0.091987	-3.36479	0.000766029	0.0086078		R227W_control
ENSG00000198830	HMGN2	high mobility group nucleosomal binding domain 2 [Source:HGNC Symbol;Acc:HGNC:4986]	324.835	-0.410658	0.122071	-3.36408	0.000767986	0.00862214		R227W_control
ENSG00000103018	CYB5B	cytochrome b5 type B [Source:HGNC Symbol;Acc:HGNC:24374]	1795.45	-0.297153	0.0885212	-3.35686	0.00078833	0.00883487		R227W_control
ENSG00000111276	CDKN1B	cyclin dependent kinase inhibitor 1B [Source:HGNC Symbol;Acc:HGNC:1785]	801.58	-0.303582	0.0904321	-3.35702	0.000787881	0.00883487		R227W_control
ENSG00000157613	CREB3L1	cAMP responsive element binding protein 3 like 1 [Source:HGNC Symbol;Acc:HGNC:18856]	905.75	0.36111	0.107642	3.35474	0.000794387	0.00889489		R227W_control
ENSG00000145012	LPP	LIM domain containing preferred translocation partner in lipoma [Source:HGNC Symbol;Acc:HGNC:6679]	2184.49	0.309068	0.0921519	3.3539	0.000796812	0.00891416		R227W_control
ENSG00000242265	PEG10	paternally expressed 10 [Source:HGNC Symbol;Acc:HGNC:14005]	614.962	0.413862	0.123409	3.35357	0.000797765	0.00891694		R227W_control
ENSG00000088854	DNAAF9	dynein axonemal assembly factor 9 [Source:HGNC Symbol;Acc:HGNC:17721]	263.265	0.4419	0.131787	3.35314	0.000799004	0.00892292		R227W_control
ENSG00000099953	MMP11	matrix metallopeptidase 11 [Source:HGNC Symbol;Acc:HGNC:7157]	212.827	0.731697	0.218502	3.34869	0.000811933	0.00905931	Up	R227W_control
ENSG00000134955	SLC37A2	solute carrier family 37 member 2 [Source:HGNC Symbol;Acc:HGNC:20644]	44.4432	0.940902	0.281206	3.34595	0.00082002	0.00914149	Up	R227W_control
ENSG00000109180	OCIAD1	OCIA domain containing 1 [Source:HGNC Symbol;Acc:HGNC:16074]	2701.03	-0.263112	0.0787078	-3.34289	0.000829097	0.00923455		R227W_control
ENSG00000203760	CENPW	centromere protein W [Source:HGNC Symbol;Acc:HGNC:21488]	979.323	-0.382035	0.114308	-3.34215	0.000831314	0.0092511		R227W_control
ENSG00000198791	CNOT7	CCR4-NOT transcription complex subunit 7 [Source:HGNC Symbol;Acc:HGNC:14101]	2087.37	-0.245207	0.0733897	-3.34116	0.000834287	0.00927604		R227W_control
ENSG00000111269	CREBL2	cAMP responsive element binding protein like 2 [Source:HGNC Symbol;Acc:HGNC:2350]	627.152	-0.309204	0.092579	-3.33989	0.000838114	0.00929667		R227W_control
ENSG00000134313	KIDINS220	kinase D interacting substrate 220 [Source:HGNC Symbol;Acc:HGNC:29508]	643.505	0.321294	0.0962191	3.33919	0.000840228	0.00929667		R227W_control
ENSG00000147883	CDKN2B	cyclin dependent kinase inhibitor 2B [Source:HGNC Symbol;Acc:HGNC:1788]	573.695	0.511411	0.153114	3.34006	0.000837606	0.00929667		R227W_control
ENSG00000170775	GPR37	G protein-coupled receptor 37 [Source:HGNC Symbol;Acc:HGNC:4494]	176.987	-0.581435	0.174116	-3.33935	0.000839746	0.00929667		R227W_control
ENSG00000172667	ZMAT3	zinc finger matrin-type 3 [Source:HGNC Symbol;Acc:HGNC:29983]	4374.52	0.412762	0.123597	3.33959	0.000839026	0.00929667		R227W_control
ENSG00000184220	CMSS1	cms1 ribosomal small subunit homolog [Source:HGNC Symbol;Acc:HGNC:28666]	298.985	-0.384864	0.11526	-3.33909	0.000840547	0.00929667		R227W_control
ENSG00000166797	CIAO2A	cytosolic iron-sulfur assembly component 2A [Source:HGNC Symbol;Acc:HGNC:26235]	914.45	-0.340973	0.102131	-3.33859	0.000842037	0.00930503		R227W_control
ENSG00000005022	SLC25A5	solute carrier family 25 member 5 [Source:HGNC Symbol;Acc:HGNC:10991]	6986.63	-0.369959	0.110838	-3.33782	0.000844384	0.00931462		R227W_control
ENSG00000130520	LSM4	LSM4 homolog, U6 small nuclear RNA and mRNA degradation associated [Source:HGNC Symbol;Acc:HGNC:17259]	3329.75	-0.230059	0.0689349	-3.33734	0.000845848	0.00931462		R227W_control
ENSG00000132879	FBXO44	F-box protein 44 [Source:HGNC Symbol;Acc:HGNC:24847]	237.151	0.398698	0.119463	3.33741	0.000845631	0.00931462		R227W_control
ENSG00000145708	CRHBP	corticotropin releasing hormone binding protein [Source:HGNC Symbol;Acc:HGNC:2356]	5.55258	-4.01467	1.20276	-3.33788	0.000844206	0.00931462	Down	R227W_control
ENSG00000127663	KDM4B	lysine demethylase 4B [Source:HGNC Symbol;Acc:HGNC:29136]	743.138	0.355028	0.106452	3.33509	0.000852717	0.00938211		R227W_control
ENSG00000198417	MT1F	metallothionein 1F [Source:HGNC Symbol;Acc:HGNC:7398]	901.789	-0.347739	0.104322	-3.33333	0.000858124	0.0094334		R227W_control
ENSG00000138032	PPM1B	protein phosphatase, Mg2+/Mn2+ dependent 1B [Source:HGNC Symbol;Acc:HGNC:9276]	165.858	-0.453138	0.136043	-3.33084	0.000865854	0.00951012		R227W_control
ENSG00000114446	IFT57	intraflagellar transport 57 [Source:HGNC Symbol;Acc:HGNC:17367]	727.073	-0.306127	0.0919417	-3.32958	0.000869768	0.00954484		R227W_control
ENSG00000033867	SLC4A7	solute carrier family 4 member 7 [Source:HGNC Symbol;Acc:HGNC:11033]	953.138	-0.328953	0.0988197	-3.32882	0.000872137	0.00956065		R227W_control
ENSG00000120738	EGR1	early growth response 1 [Source:HGNC Symbol;Acc:HGNC:3238]	1733.98	0.608285	0.182743	3.32864	0.000872719	0.00956065	Up	R227W_control
ENSG00000129946	SHC2	SHC adaptor protein 2 [Source:HGNC Symbol;Acc:HGNC:29869]	216.364	0.491016	0.1476	3.32666	0.00087894	0.00962048		R227W_control
ENSG00000130741	EIF2S3	eukaryotic translation initiation factor 2 subunit gamma [Source:HGNC Symbol;Acc:HGNC:3267]	4149.66	-0.234221	0.0704838	-3.32304	0.000890409	0.00972081		R227W_control
ENSG00000198752	CDC42BPB	CDC42 binding protein kinase beta [Source:HGNC Symbol;Acc:HGNC:1738]	712.406	0.319749	0.0962118	3.32339	0.000889302	0.00972081		R227W_control
ENSG00000226479	TMEM185B	transmembrane protein 185B [Source:HGNC Symbol;Acc:HGNC:18896]	508.296	0.291458	0.0877033	3.32322	0.000889847	0.00972081		R227W_control
ENSG00000079156	OSBPL6	oxysterol binding protein like 6 [Source:HGNC Symbol;Acc:HGNC:16388]	48.3434	0.883008	0.265805	3.32202	0.000893692	0.00973335	Up	R227W_control
ENSG00000115484	CCT4	chaperonin containing TCP1 subunit 4 [Source:HGNC Symbol;Acc:HGNC:1617]	946.087	-0.250412	0.0753716	-3.32236	0.000892588	0.00973335		R227W_control
ENSG00000184254	ALDH1A3	aldehyde dehydrogenase 1 family member A3 [Source:HGNC Symbol;Acc:HGNC:409]	1634.95	-0.469867	0.141448	-3.32183	0.000894301	0.00973335		R227W_control
ENSG00000184384	MAML2	mastermind like transcriptional coactivator 2 [Source:HGNC Symbol;Acc:HGNC:16259]	227.202	0.496322	0.149417	3.32172	0.000894632	0.00973335		R227W_control
ENSG00000157916	RER1	retention in endoplasmic reticulum sorting receptor 1 [Source:HGNC Symbol;Acc:HGNC:30309]	2312.31	-0.310683	0.093717	-3.31512	0.000916051	0.00995783		R227W_control
ENSG00000137038	DMAC1	distal membrane arm assembly component 1 [Source:HGNC Symbol;Acc:HGNC:30536]	1174.79	-0.325631	0.0982454	-3.31447	0.000918174	0.0099638		R227W_control
ENSG00000165434	PGM2L1	phosphoglucomutase 2 like 1 [Source:HGNC Symbol;Acc:HGNC:20898]	308.35	0.492075	0.148456	3.31462	0.000917687	0.0099638		R227W_control
ENSG00000163520	FBLN2	fibulin 2 [Source:HGNC Symbol;Acc:HGNC:3601]	409.496	0.564087	0.170244	3.31341	0.000921659	0.00999306		R227W_control
ENSG00000101236	RNF24	ring finger protein 24 [Source:HGNC Symbol;Acc:HGNC:13779]	271.776	0.443006	0.133737	3.31251	0.000924645	0.0100169		R227W_control
ENSG00000174282	ZBTB4	zinc finger and BTB domain containing 4 [Source:HGNC Symbol;Acc:HGNC:23847]	1003.84	0.278159	0.0840419	3.30976	0.000933748	0.0101068		R227W_control
ENSG00000139970	RTN1	reticulon 1 [Source:HGNC Symbol;Acc:HGNC:10467]	39.1825	-1.00091	0.302507	-3.3087	0.000937306	0.0101367	Down	R227W_control
ENSG00000076344	RGS11	regulator of G protein signaling 11 [Source:HGNC Symbol;Acc:HGNC:9993]	69.3991	0.771975	0.23335	3.30822	0.000938895	0.0101452	Up	R227W_control
ENSG00000219545	UMAD1	UBAP1-MVB12-associated (UMA) domain containing 1 [Source:HGNC Symbol;Acc:HGNC:48955]	200.348	-0.435056	0.131584	-3.30631	0.000945338	0.0102061		R227W_control
ENSG00000277791	PSMB3	proteasome 20S subunit beta 3 [Source:HGNC Symbol;Acc:HGNC:9540]	6632.5	-0.179515	0.0543039	-3.30575	0.000947226	0.0102178		R227W_control
ENSG00000167088	SNRPD1	small nuclear ribonucleoprotein D1 polypeptide [Source:HGNC Symbol;Acc:HGNC:11158]	2845.65	-0.25753	0.0779454	-3.30398	0.000953212	0.0102736		R227W_control
ENSG00000144034	TPRKB	TP53RK binding protein [Source:HGNC Symbol;Acc:HGNC:24259]	657.936	-0.348022	0.105354	-3.30336	0.000955342	0.0102878		R227W_control
ENSG00000136490	LIMD2	LIM domain containing 2 [Source:HGNC Symbol;Acc:HGNC:28142]	84.729	0.665031	0.20148	3.30072	0.000964359	0.0103761	Up	R227W_control
ENSG00000131669	NINJ1	ninjurin 1 [Source:HGNC Symbol;Acc:HGNC:7824]	1438.19	0.280222	0.0849273	3.29955	0.000968396	0.0104107		R227W_control
ENSG00000115944	COX7A2L	cytochrome c oxidase subunit 7A2 like [Source:HGNC Symbol;Acc:HGNC:2289]	3435.6	-0.227794	0.0690819	-3.29745	0.000975676	0.01048		R227W_control
ENSG00000061794	MRPS35	mitochondrial ribosomal protein S35 [Source:HGNC Symbol;Acc:HGNC:16635]	915.911	-0.281185	0.0853059	-3.2962	0.000980016	0.0105177		R227W_control
ENSG00000146670	CDCA5	cell division cycle associated 5 [Source:HGNC Symbol;Acc:HGNC:14626]	469.505	-0.372404	0.112996	-3.29572	0.000981711	0.010527		R227W_control
ENSG00000050820	BCAR1	BCAR1 scaffold protein, Cas family member [Source:HGNC Symbol;Acc:HGNC:971]	3690.28	0.204045	0.0619244	3.29506	0.000984017	0.0105428		R227W_control
ENSG00000197969	VPS13A	vacuolar protein sorting 13 homolog A [Source:HGNC Symbol;Acc:HGNC:1908]	668.17	0.313658	0.0952246	3.29388	0.000988147	0.0105781		R227W_control
ENSG00000156261	CCT8	chaperonin containing TCP1 subunit 8 [Source:HGNC Symbol;Acc:HGNC:1623]	3394.93	-0.248498	0.0754487	-3.2936	0.000989118	0.0105796		R227W_control
ENSG00000152377	SPOCK1	SPARC (osteonectin), cwcv and kazal like domains proteoglycan 1 [Source:HGNC Symbol;Acc:HGNC:11251]	1062.73	-0.288199	0.0875967	-3.29007	0.00100163	0.010704		R227W_control
ENSG00000181019	NQO1	NAD(P)H quinone dehydrogenase 1 [Source:HGNC Symbol;Acc:HGNC:2874]	5436.9	-0.318661	0.0968623	-3.28984	0.00100245	0.010704		R227W_control
ENSG00000167283	ATP5MG	ATP synthase membrane subunit g [Source:HGNC Symbol;Acc:HGNC:14247]	4981.63	-0.294078	0.0894243	-3.28857	0.00100698	0.0107434		R227W_control
ENSG00000116221	MRPL37	mitochondrial ribosomal protein L37 [Source:HGNC Symbol;Acc:HGNC:14034]	1690.27	-0.191845	0.0583417	-3.28831	0.00100791	0.0107443		R227W_control
ENSG00000197694	SPTAN1	spectrin alpha, non-erythrocytic 1 [Source:HGNC Symbol;Acc:HGNC:11273]	2137.94	0.285564	0.0868749	3.28707	0.00101234	0.0107824		R227W_control
ENSG00000101558	VAPA	VAMP associated protein A [Source:HGNC Symbol;Acc:HGNC:12648]	2362.65	-0.216678	0.0659619	-3.2849	0.0010202	0.0108569		R227W_control
ENSG00000037241	RPL26L1	ribosomal protein L26 like 1 [Source:HGNC Symbol;Acc:HGNC:17050]	1926.8	-0.363281	0.110695	-3.28182	0.00103141	0.010941		R227W_control
ENSG00000101439	CST3	cystatin C [Source:HGNC Symbol;Acc:HGNC:2475]	3703.12	0.252241	0.0768764	3.28112	0.00103396	0.010941		R227W_control
ENSG00000132475	H3-3B	H3.3 histone B [Source:HGNC Symbol;Acc:HGNC:4765]	8821.16	-0.185247	0.056463	-3.28086	0.00103491	0.010941		R227W_control
ENSG00000145623	OSMR	oncostatin M receptor [Source:HGNC Symbol;Acc:HGNC:8507]	699.503	-0.337807	0.102935	-3.28173	0.00103171	0.010941		R227W_control
ENSG00000152240	HAUS1	HAUS augmin like complex subunit 1 [Source:HGNC Symbol;Acc:HGNC:25174]	567.74	-0.328678	0.100176	-3.28102	0.00103432	0.010941		R227W_control
ENSG00000152952	PLOD2	procollagen-lysine,2-oxoglutarate 5-dioxygenase 2 [Source:HGNC Symbol;Acc:HGNC:9082]	5667.07	0.302562	0.0921763	3.28242	0.00102919	0.010941		R227W_control
ENSG00000162545	CAMK2N1	calcium/calmodulin dependent protein kinase II inhibitor 1 [Source:HGNC Symbol;Acc:HGNC:24190]	653.473	-0.378729	0.115433	-3.28095	0.00103457	0.010941		R227W_control
ENSG00000165475	CRYL1	crystallin lambda 1 [Source:HGNC Symbol;Acc:HGNC:18246]	186.861	-0.566807	0.172763	-3.28084	0.001035	0.010941		R227W_control
ENSG00000137198	GMPR	guanosine monophosphate reductase [Source:HGNC Symbol;Acc:HGNC:4376]	446.678	-0.4455	0.135815	-3.28019	0.00103738	0.010957		R227W_control
ENSG00000124762	CDKN1A	cyclin dependent kinase inhibitor 1A [Source:HGNC Symbol;Acc:HGNC:1784]	4027.9	0.232298	0.0708347	3.27943	0.00104016	0.0109772		R227W_control
ENSG00000101187	SLCO4A1	solute carrier organic anion transporter family member 4A1 [Source:HGNC Symbol;Acc:HGNC:10953]	92.5301	-0.659269	0.201122	-3.27796	0.0010456	0.011007	Down	R227W_control
ENSG00000125266	EFNB2	ephrin B2 [Source:HGNC Symbol;Acc:HGNC:3227]	108.122	0.69094	0.21078	3.27802	0.0010454	0.011007	Up	R227W_control
ENSG00000137959	IFI44L	interferon induced protein 44 like [Source:HGNC Symbol;Acc:HGNC:17817]	31.5843	1.2923	0.394222	3.2781	0.00104508	0.011007	Up	R227W_control
ENSG00000132466	ANKRD17	ankyrin repeat domain 17 [Source:HGNC Symbol;Acc:HGNC:23575]	1259.1	0.34971	0.10673	3.2766	0.00105066	0.0110512		R227W_control
ENSG00000113391	ARB2A	ARB2 cotranscriptional regulator A [Source:HGNC Symbol;Acc:HGNC:25365]	370.533	0.409232	0.124914	3.2761	0.0010525	0.0110613		R227W_control
ENSG00000136824	SMC2	structural maintenance of chromosomes 2 [Source:HGNC Symbol;Acc:HGNC:14011]	1495.62	-0.331295	0.101163	-3.27486	0.00105713	0.0111001		R227W_control
ENSG00000149100	EIF3M	eukaryotic translation initiation factor 3 subunit M [Source:HGNC Symbol;Acc:HGNC:24460]	3454.6	-0.252481	0.0771046	-3.27452	0.00105841	0.0111001		R227W_control
ENSG00000153707	PTPRD	protein tyrosine phosphatase receptor type D [Source:HGNC Symbol;Acc:HGNC:9668]	46.2886	-0.912246	0.278598	-3.27441	0.00105882	0.0111001	Down	R227W_control
ENSG00000186184	POLR1D	RNA polymerase I and III subunit D [Source:HGNC Symbol;Acc:HGNC:20422]	2157.29	-0.354999	0.108425	-3.27414	0.00105985	0.0111017		R227W_control
ENSG00000176058	TPRN	taperin [Source:HGNC Symbol;Acc:HGNC:26894]	859.142	-0.29191	0.0891689	-3.27367	0.00106161	0.0111109		R227W_control
ENSG00000065534	MYLK	myosin light chain kinase [Source:HGNC Symbol;Acc:HGNC:7590]	884.092	-0.438827	0.134117	-3.27198	0.00106796	0.0111682		R227W_control
ENSG00000133048	CHI3L1	chitinase 3 like 1 [Source:HGNC Symbol;Acc:HGNC:1932]	92.4323	0.658867	0.201439	3.2708	0.00107245	0.0112059	Up	R227W_control
ENSG00000119487	MAPKAP1	MAPK associated protein 1 [Source:HGNC Symbol;Acc:HGNC:18752]	1074.35	-0.294151	0.08994	-3.27053	0.00107346	0.0112072		R227W_control
ENSG00000118503	TNFAIP3	TNF alpha induced protein 3 [Source:HGNC Symbol;Acc:HGNC:11896]	77.6582	-0.765793	0.234199	-3.26983	0.00107611	0.0112256	Down	R227W_control
ENSG00000034713	GABARAPL2	GABA type A receptor associated protein like 2 [Source:HGNC Symbol;Acc:HGNC:13291]	1656.24	-0.316685	0.0969093	-3.26785	0.00108366	0.0112951		R227W_control
ENSG00000186868	MAPT	microtubule associated protein tau [Source:HGNC Symbol;Acc:HGNC:6893]	25.0925	1.35002	0.413309	3.26636	0.00108939	0.0113454	Up	R227W_control
ENSG00000116871	MAP7D1	MAP7 domain containing 1 [Source:HGNC Symbol;Acc:HGNC:25514]	1998.59	0.214082	0.0655791	3.26448	0.00109665	0.0114117		R227W_control
ENSG00000139163	ETNK1	ethanolamine kinase 1 [Source:HGNC Symbol;Acc:HGNC:24649]	696.13	-0.283905	0.0870695	-3.26067	0.00111149	0.0115509		R227W_control
ENSG00000164543	STK17A	serine/threonine kinase 17a [Source:HGNC Symbol;Acc:HGNC:11395]	688.655	-0.283326	0.0868944	-3.26058	0.00111186	0.0115509		R227W_control
ENSG00000187720	THSD4	thrombospondin type 1 domain containing 4 [Source:HGNC Symbol;Acc:HGNC:25835]	305.502	0.463425	0.142196	3.25905	0.00111784	0.0116036		R227W_control
ENSG00000181458	TMEM45A	transmembrane protein 45A [Source:HGNC Symbol;Acc:HGNC:25480]	314.857	0.501461	0.15402	3.25581	0.0011307	0.0117196		R227W_control
ENSG00000197930	ERO1A	endoplasmic reticulum oxidoreductase 1 alpha [Source:HGNC Symbol;Acc:HGNC:13280]	1338.85	-0.229973	0.0706356	-3.25576	0.00113087	0.0117196		R227W_control
ENSG00000213047	DENND1B	DENN domain containing 1B [Source:HGNC Symbol;Acc:HGNC:28404]	364.437	0.427901	0.131502	3.25395	0.00113811	0.011785		R227W_control
ENSG00000125733	TRIP10	thyroid hormone receptor interactor 10 [Source:HGNC Symbol;Acc:HGNC:12304]	208.858	0.464218	0.142825	3.25026	0.001153	0.0119294		R227W_control
ENSG00000173327	MAP3K11	mitogen-activated protein kinase kinase kinase 11 [Source:HGNC Symbol;Acc:HGNC:6850]	817.013	0.288649	0.0888249	3.24964	0.0011555	0.0119455		R227W_control
ENSG00000117791	MTARC2	mitochondrial amidoxime reducing component 2 [Source:HGNC Symbol;Acc:HGNC:26064]	76.6497	-0.817999	0.251901	-3.24731	0.00116503	0.0120342	Down	R227W_control
ENSG00000159140	SON	SON DNA and RNA binding protein [Source:HGNC Symbol;Acc:HGNC:11183]	2612.47	0.323441	0.0996744	3.24497	0.00117462	0.0121234		R227W_control
ENSG00000112078	KCTD20	potassium channel tetramerization domain containing 20 [Source:HGNC Symbol;Acc:HGNC:21052]	678.449	0.30483	0.0939489	3.24463	0.00117602	0.0121237		R227W_control
ENSG00000117148	ACTL8	actin like 8 [Source:HGNC Symbol;Acc:HGNC:24018]	8.76297	-2.2973	0.708061	-3.2445	0.00117657	0.0121237	Down	R227W_control
ENSG00000117335	CD46	CD46 molecule [Source:HGNC Symbol;Acc:HGNC:6953]	1612.9	0.251356	0.0774774	3.24426	0.00117758	0.0121243		R227W_control
ENSG00000230989	HSBP1	heat shock factor binding protein 1 [Source:HGNC Symbol;Acc:HGNC:5203]	2688.31	-0.174656	0.0538464	-3.2436	0.0011803	0.0121424		R227W_control
ENSG00000186297	GABRA5	gamma-aminobutyric acid type A receptor subunit alpha5 [Source:HGNC Symbol;Acc:HGNC:4079]	134.095	-0.635229	0.195949	-3.24181	0.00118773	0.0122089	Down	R227W_control
ENSG00000142798	HSPG2	heparan sulfate proteoglycan 2 [Source:HGNC Symbol;Acc:HGNC:5273]	140.732	0.574959	0.177432	3.24046	0.00119339	0.0122572		R227W_control
ENSG00000104805	NUCB1	nucleobindin 1 [Source:HGNC Symbol;Acc:HGNC:8043]	949.762	0.310709	0.0959104	3.23957	0.00119709	0.0122752		R227W_control
ENSG00000168925	CTRB1	chymotrypsinogen B1 [Source:HGNC Symbol;Acc:HGNC:2521]	27.5589	1.13528	0.350435	3.23962	0.00119689	0.0122752	Up	R227W_control
ENSG00000170035	UBE2E3	ubiquitin conjugating enzyme E2 E3 [Source:HGNC Symbol;Acc:HGNC:12479]	925.31	-0.28547	0.088142	-3.23875	0.00120055	0.0123008		R227W_control
ENSG00000167460	TPM4	tropomyosin 4 [Source:HGNC Symbol;Acc:HGNC:12013]	6761.57	0.250756	0.0774312	3.23843	0.00120188	0.0123045		R227W_control
ENSG00000169122	FAM110B	family with sequence similarity 110 member B [Source:HGNC Symbol;Acc:HGNC:28587]	186.407	-0.453957	0.140282	-3.23603	0.00121207	0.0123987		R227W_control
ENSG00000100567	PSMA3	proteasome 20S subunit alpha 3 [Source:HGNC Symbol;Acc:HGNC:9532]	2337.86	-0.278664	0.0861931	-3.23302	0.00122488	0.0125196		R227W_control
ENSG00000176170	SPHK1	sphingosine kinase 1 [Source:HGNC Symbol;Acc:HGNC:11240]	1236.62	-0.294515	0.0911789	-3.23008	0.00123757	0.0126391		R227W_control
ENSG00000196912	ANKRD36B	ankyrin repeat domain 36B [Source:HGNC Symbol;Acc:HGNC:29333]	51.4082	0.97084	0.300952	3.22589	0.0012558	0.012815	Up	R227W_control
ENSG00000175155	YPEL2	yippee like 2 [Source:HGNC Symbol;Acc:HGNC:18326]	145.24	0.538668	0.167053	3.22453	0.00126181	0.012866		R227W_control
ENSG00000115839	RAB3GAP1	RAB3 GTPase activating protein catalytic subunit 1 [Source:HGNC Symbol;Acc:HGNC:17063]	1147.72	0.263992	0.0819139	3.2228	0.00126943	0.0129228		R227W_control
ENSG00000143248	RGS5	regulator of G protein signaling 5 [Source:HGNC Symbol;Acc:HGNC:10001]	73.5683	0.722682	0.224226	3.22301	0.00126851	0.0129228	Up	R227W_control
ENSG00000144655	CSRNP1	cysteine and serine rich nuclear protein 1 [Source:HGNC Symbol;Acc:HGNC:14300]	237.063	0.453987	0.140908	3.22187	0.00127356	0.0129545		R227W_control
ENSG00000197223	C1D	C1D nuclear receptor corepressor [Source:HGNC Symbol;Acc:HGNC:29911]	411.184	-0.318175	0.0988187	-3.21979	0.00128284	0.0130384		R227W_control
ENSG00000173120	KDM2A	lysine demethylase 2A [Source:HGNC Symbol;Acc:HGNC:13606]	625.897	0.358188	0.111299	3.21825	0.00128977	0.0130984		R227W_control
ENSG00000138071	ACTR2	actin related protein 2 [Source:HGNC Symbol;Acc:HGNC:169]	4417.34	0.282708	0.0878651	3.21752	0.00129305	0.0131211		R227W_control
ENSG00000137944	KYAT3	kynurenine aminotransferase 3 [Source:HGNC Symbol;Acc:HGNC:33238]	204.441	-0.418657	0.130184	-3.21587	0.00130048	0.013186		R227W_control
ENSG00000167972	ABCA3	ATP binding cassette subfamily A member 3 [Source:HGNC Symbol;Acc:HGNC:33]	324.624	0.421392	0.131065	3.21513	0.00130386	0.0132097		R227W_control
ENSG00000171307	ZDHHC16	zinc finger DHHC-type palmitoyltransferase 16 [Source:HGNC Symbol;Acc:HGNC:20714]	797.651	-0.250908	0.0780455	-3.2149	0.00130492	0.0132098		R227W_control
ENSG00000130024	PHF10	PHD finger protein 10 [Source:HGNC Symbol;Acc:HGNC:18250]	253.963	-0.441613	0.137397	-3.21413	0.0013084	0.0132345		R227W_control
ENSG00000165898	ISCA2	iron-sulfur cluster assembly 2 [Source:HGNC Symbol;Acc:HGNC:19857]	399.406	-0.411959	0.128203	-3.21334	0.00131202	0.0132605		R227W_control
ENSG00000135749	PCNX2	pecanex 2 [Source:HGNC Symbol;Acc:HGNC:8736]	194.773	0.465667	0.145002	3.21145	0.00132065	0.0133265		R227W_control
ENSG00000262246	CORO7	coronin 7 [Source:HGNC Symbol;Acc:HGNC:26161]	311.728	0.42263	0.131592	3.21166	0.0013197	0.0133265		R227W_control
ENSG00000165424	ZCCHC24	zinc finger CCHC-type containing 24 [Source:HGNC Symbol;Acc:HGNC:26911]	334.917	0.36081	0.112372	3.21085	0.00132343	0.0133332		R227W_control
ENSG00000173334	TRIB1	tribbles pseudokinase 1 [Source:HGNC Symbol;Acc:HGNC:16891]	104.164	-0.635849	0.198026	-3.21093	0.00132305	0.0133332	Down	R227W_control
ENSG00000214357	NEURL1B	neuralized E3 ubiquitin protein ligase 1B [Source:HGNC Symbol;Acc:HGNC:35422]	95.3343	-0.738682	0.230094	-3.21036	0.00132571	0.0133456	Down	R227W_control
ENSG00000146729	NIPSNAP2	nipsnap homolog 2 [Source:HGNC Symbol;Acc:HGNC:4179]	596.631	-0.267938	0.0834731	-3.20987	0.00132795	0.0133575		R227W_control
ENSG00000167114	SLC27A4	solute carrier family 27 member 4 [Source:HGNC Symbol;Acc:HGNC:10998]	368.3	0.434644	0.135432	3.2093	0.00133057	0.0133733		R227W_control
ENSG00000142619	PADI3	peptidyl arginine deiminase 3 [Source:HGNC Symbol;Acc:HGNC:18337]	10.4785	2.0824	0.649028	3.20849	0.00133432	0.0134003	Up	R227W_control
ENSG00000114166	KAT2B	lysine acetyltransferase 2B [Source:HGNC Symbol;Acc:HGNC:8638]	205.752	-0.465626	0.145145	-3.20802	0.00133653	0.0134119		R227W_control
ENSG00000135900	MRPL44	mitochondrial ribosomal protein L44 [Source:HGNC Symbol;Acc:HGNC:16650]	486.038	-0.415686	0.129609	-3.20724	0.00134016	0.0134377		R227W_control
ENSG00000116005	PCYOX1	prenylcysteine oxidase 1 [Source:HGNC Symbol;Acc:HGNC:20588]	1199.15	0.272207	0.0848928	3.20648	0.00134372	0.0134513		R227W_control
ENSG00000133119	RFC3	replication factor C subunit 3 [Source:HGNC Symbol;Acc:HGNC:9971]	394.391	-0.35178	0.109716	-3.20626	0.0013447	0.0134513		R227W_control
ENSG00000150867	PIP4K2A	phosphatidylinositol-5-phosphate 4-kinase type 2 alpha [Source:HGNC Symbol;Acc:HGNC:8997]	506.643	-0.369096	0.115117	-3.20628	0.00134465	0.0134513		R227W_control
ENSG00000042445	RETSAT	retinol saturase [Source:HGNC Symbol;Acc:HGNC:25991]	465.869	-0.379739	0.118488	-3.20487	0.00135123	0.0134916		R227W_control
ENSG00000047249	ATP6V1H	ATPase H+ transporting V1 subunit H [Source:HGNC Symbol;Acc:HGNC:18303]	766.412	-0.244138	0.0761745	-3.20499	0.00135068	0.0134916		R227W_control
ENSG00000134318	ROCK2	Rho associated coiled-coil containing protein kinase 2 [Source:HGNC Symbol;Acc:HGNC:10252]	968.989	0.380377	0.118693	3.20472	0.00135193	0.0134916		R227W_control
ENSG00000151376	ME3	malic enzyme 3 [Source:HGNC Symbol;Acc:HGNC:6985]	457.336	-0.375141	0.117086	-3.20397	0.00135545	0.013516		R227W_control
ENSG00000120708	TGFBI	transforming growth factor beta induced [Source:HGNC Symbol;Acc:HGNC:11771]	18685.2	0.272331	0.0850217	3.20308	0.00135967	0.0135475		R227W_control
ENSG00000086475	SEPHS1	selenophosphate synthetase 1 [Source:HGNC Symbol;Acc:HGNC:19685]	1000.77	-0.261235	0.081576	-3.20235	0.00136311	0.0135675		R227W_control
ENSG00000087076	HSD17B14	hydroxysteroid 17-beta dehydrogenase 14 [Source:HGNC Symbol;Acc:HGNC:23238]	202.395	0.448229	0.139975	3.2022	0.00136382	0.0135675		R227W_control
ENSG00000165072	MAMDC2	MAM domain containing 2 [Source:HGNC Symbol;Acc:HGNC:23673]	428.832	-0.522715	0.163285	-3.20125	0.00136833	0.0136016		R227W_control
ENSG00000120053	GOT1	glutamic-oxaloacetic transaminase 1 [Source:HGNC Symbol;Acc:HGNC:4432]	445.61	-0.328311	0.102587	-3.20032	0.00137275	0.0136349		R227W_control
ENSG00000138036	DYNC2LI1	dynein cytoplasmic 2 light intermediate chain 1 [Source:HGNC Symbol;Acc:HGNC:24595]	275.893	-0.393654	0.123034	-3.19957	0.00137635	0.0136599		R227W_control
ENSG00000108010	GLRX3	glutaredoxin 3 [Source:HGNC Symbol;Acc:HGNC:15987]	1727.58	-0.255362	0.0798251	-3.19902	0.00137897	0.0136753		R227W_control
ENSG00000125657	TNFSF9	TNF superfamily member 9 [Source:HGNC Symbol;Acc:HGNC:11939]	171.328	0.608668	0.190281	3.19878	0.00138008	0.0136756	Up	R227W_control
ENSG00000135596	MICAL1	microtubule associated monooxygenase, calponin and LIM domain containing 1 [Source:HGNC Symbol;Acc:HGNC:20619]	284.301	0.381592	0.119318	3.19812	0.00138326	0.0136912		R227W_control
ENSG00000198673	TAFA2	TAFA chemokine like family member 2 [Source:HGNC Symbol;Acc:HGNC:21589]	21.2183	-1.2776	0.399499	-3.198	0.00138383	0.0136912	Down	R227W_control
ENSG00000153130	SCOC	short coiled-coil protein [Source:HGNC Symbol;Acc:HGNC:20335]	1160.46	-0.24807	0.0776376	-3.19523	0.00139721	0.0138128		R227W_control
ENSG00000169032	MAP2K1	mitogen-activated protein kinase kinase 1 [Source:HGNC Symbol;Acc:HGNC:6840]	936.772	-0.258432	0.0808976	-3.19456	0.00140047	0.0138342		R227W_control
ENSG00000113368	LMNB1	lamin B1 [Source:HGNC Symbol;Acc:HGNC:6637]	406.479	-0.377274	0.118204	-3.19172	0.00141426	0.0139597		R227W_control
ENSG00000131981	LGALS3	galectin 3 [Source:HGNC Symbol;Acc:HGNC:6563]	660.903	-0.290847	0.0911904	-3.18945	0.00142542	0.0140588		R227W_control
ENSG00000154518	ATP5MC3	ATP synthase membrane subunit c locus 3 [Source:HGNC Symbol;Acc:HGNC:843]	10589.3	-0.363592	0.11405	-3.18801	0.00143257	0.0141183		R227W_control
ENSG00000169964	TMEM42	transmembrane protein 42 [Source:HGNC Symbol;Acc:HGNC:28444]	564.025	-0.454171	0.142516	-3.18681	0.0014385	0.0141657		R227W_control
ENSG00000166402	TUB	TUB bipartite transcription factor [Source:HGNC Symbol;Acc:HGNC:12406]	7.5394	-3.89974	1.22451	-3.18474	0.00144884	0.0142523	Down	R227W_control
ENSG00000170017	ALCAM	activated leukocyte cell adhesion molecule [Source:HGNC Symbol;Acc:HGNC:400]	3750.77	0.386664	0.121417	3.1846	0.00144954	0.0142523		R227W_control
ENSG00000172081	MOB3A	MOB kinase activator 3A [Source:HGNC Symbol;Acc:HGNC:29802]	349.107	0.385091	0.12097	3.18336	0.00145574	0.0143022		R227W_control
ENSG00000125445	MRPS7	mitochondrial ribosomal protein S7 [Source:HGNC Symbol;Acc:HGNC:14499]	716.799	-0.297131	0.0933476	-3.18306	0.00145726	0.014306		R227W_control
ENSG00000128606	LRRC17	leucine rich repeat containing 17 [Source:HGNC Symbol;Acc:HGNC:16895]	185.933	-0.564521	0.177367	-3.18278	0.0014587	0.0143091		R227W_control
ENSG00000103769	RAB11A	RAB11A, member RAS oncogene family [Source:HGNC Symbol;Acc:HGNC:9760]	3369.58	-0.304056	0.0956546	-3.17869	0.00147942	0.0145011		R227W_control
ENSG00000253276	CCDC71L	coiled-coil domain containing 71 like [Source:HGNC Symbol;Acc:HGNC:26685]	427.85	-0.335122	0.105435	-3.17845	0.00148062	0.0145016		R227W_control
ENSG00000131378	RFTN1	raftlin, lipid raft linker 1 [Source:HGNC Symbol;Acc:HGNC:30278]	71.9591	0.74388	0.234092	3.17773	0.00148432	0.0145266	Up	R227W_control
ENSG00000090487	SPG21	SPG21 abhydrolase domain containing, maspardin [Source:HGNC Symbol;Acc:HGNC:20373]	1994.94	-0.263515	0.0830443	-3.17319	0.00150772	0.0147329		R227W_control
ENSG00000171552	BCL2L1	BCL2 like 1 [Source:HGNC Symbol;Acc:HGNC:992]	1596.8	0.233406	0.073555	3.17322	0.0015076	0.0147329		R227W_control
ENSG00000131174	COX7B	cytochrome c oxidase subunit 7B [Source:HGNC Symbol;Acc:HGNC:2291]	2108.25	-0.267499	0.084435	-3.1681	0.00153439	0.0149819		R227W_control
ENSG00000166206	GABRB3	gamma-aminobutyric acid type A receptor subunit beta3 [Source:HGNC Symbol;Acc:HGNC:4083]	203.638	-0.462256	0.145927	-3.16773	0.00153633	0.0149893		R227W_control
ENSG00000101132	PFDN4	prefoldin subunit 4 [Source:HGNC Symbol;Acc:HGNC:8868]	1354.4	-0.360046	0.11374	-3.16551	0.00154809	0.0150924		R227W_control
ENSG00000124813	RUNX2	RUNX family transcription factor 2 [Source:HGNC Symbol;Acc:HGNC:10472]	178.725	0.496786	0.156963	3.165	0.00155085	0.0150961		R227W_control
ENSG00000244754	N4BP2L2	NEDD4 binding protein 2 like 2 [Source:HGNC Symbol;Acc:HGNC:26916]	1040.2	0.373672	0.118064	3.16501	0.00155076	0.0150961		R227W_control
ENSG00000173418	NAA20	N-alpha-acetyltransferase 20, NatB catalytic subunit [Source:HGNC Symbol;Acc:HGNC:15908]	1280.72	-0.315181	0.0996265	-3.16363	0.00155816	0.0151556		R227W_control
ENSG00000163235	TGFA	transforming growth factor alpha [Source:HGNC Symbol;Acc:HGNC:11765]	402.492	0.354427	0.112062	3.16278	0.0015627	0.0151881		R227W_control
ENSG00000008083	JARID2	jumonji and AT-rich interaction domain containing 2 [Source:HGNC Symbol;Acc:HGNC:6196]	434.558	0.333856	0.105575	3.16227	0.00156547	0.0152033		R227W_control
ENSG00000086991	NOX4	NADPH oxidase 4 [Source:HGNC Symbol;Acc:HGNC:7891]	230.169	0.541551	0.171275	3.16189	0.00156749	0.0152112		R227W_control
ENSG00000107130	NCS1	neuronal calcium sensor 1 [Source:HGNC Symbol;Acc:HGNC:3953]	2362.71	-0.247713	0.0783601	-3.16121	0.00157116	0.0152352		R227W_control
ENSG00000172183	ISG20	interferon stimulated exonuclease gene 20 [Source:HGNC Symbol;Acc:HGNC:6130]	23.7149	-1.29444	0.409685	-3.1596	0.00157986	0.0153078	Down	R227W_control
ENSG00000125835	SNRPB	small nuclear ribonucleoprotein polypeptides B and B1 [Source:HGNC Symbol;Acc:HGNC:11153]	2760.42	-0.257081	0.0813974	-3.15835	0.00158666	0.015362		R227W_control
ENSG00000101199	ARFGAP1	ADP ribosylation factor GTPase activating protein 1 [Source:HGNC Symbol;Acc:HGNC:15852]	474.257	0.36656	0.116146	3.15603	0.00159931	0.0154726		R227W_control
ENSG00000143367	TUFT1	tuftelin 1 [Source:HGNC Symbol;Acc:HGNC:12422]	1031.79	0.236175	0.0748413	3.15568	0.00160123	0.0154793		R227W_control
ENSG00000171812	COL8A2	collagen type VIII alpha 2 chain [Source:HGNC Symbol;Acc:HGNC:2216]	58.0313	0.845821	0.268179	3.15394	0.00161083	0.0155603	Up	R227W_control
ENSG00000173726	TOMM20	translocase of outer mitochondrial membrane 20 [Source:HGNC Symbol;Acc:HGNC:20947]	2909.44	-0.264389	0.083843	-3.15339	0.00161388	0.0155779		R227W_control
ENSG00000154473	BUB3	BUB3 mitotic checkpoint protein [Source:HGNC Symbol;Acc:HGNC:1151]	2854.18	-0.233753	0.0741382	-3.15294	0.00161636	0.0155807		R227W_control
ENSG00000164164	OTUD4	OTU deubiquitinase 4 [Source:HGNC Symbol;Acc:HGNC:24949]	273.011	0.388088	0.12309	3.15289	0.00161663	0.0155807		R227W_control
ENSG00000164898	FMC1	formation of mitochondrial complex V assembly factor 1 homolog [Source:HGNC Symbol;Acc:HGNC:26946]	407.206	-0.520857	0.16528	-3.15137	0.00162508	0.0156502		R227W_control
ENSG00000182199	SHMT2	serine hydroxymethyltransferase 2 [Source:HGNC Symbol;Acc:HGNC:10852]	1731.9	-0.219765	0.0697439	-3.15103	0.00162695	0.0156563		R227W_control
ENSG00000029993	HMGB3	high mobility group box 3 [Source:HGNC Symbol;Acc:HGNC:5004]	741.141	-0.358252	0.113715	-3.15044	0.00163027	0.0156644		R227W_control
ENSG00000107159	CA9	carbonic anhydrase 9 [Source:HGNC Symbol;Acc:HGNC:1383]	1708.31	-0.718327	0.228001	-3.15054	0.00162966	0.0156644	Down	R227W_control
ENSG00000006451	RALA	RAS like proto-oncogene A [Source:HGNC Symbol;Acc:HGNC:9839]	2103.77	-0.204623	0.0649662	-3.14968	0.00163447	0.0156929		R227W_control
ENSG00000143013	LMO4	LIM domain only 4 [Source:HGNC Symbol;Acc:HGNC:6644]	1404.9	-0.329892	0.104766	-3.14885	0.00163917	0.0157261		R227W_control
ENSG00000034677	RNF19A	ring finger protein 19A, RBR E3 ubiquitin protein ligase [Source:HGNC Symbol;Acc:HGNC:13432]	286.027	0.376836	0.119713	3.14783	0.00164486	0.0157449		R227W_control
ENSG00000112695	COX7A2	cytochrome c oxidase subunit 7A2 [Source:HGNC Symbol;Acc:HGNC:2288]	5028.07	-0.300437	0.0954393	-3.14793	0.00164428	0.0157449		R227W_control
ENSG00000198755	RPL10A	ribosomal protein L10a [Source:HGNC Symbol;Acc:HGNC:10299]	16018.5	-0.262105	0.0832647	-3.14785	0.00164477	0.0157449		R227W_control
ENSG00000157741	UBN2	ubinuclein 2 [Source:HGNC Symbol;Acc:HGNC:21931]	263.526	0.447915	0.142351	3.14656	0.00165206	0.0158019		R227W_control
ENSG00000185262	UBALD2	UBA like domain containing 2 [Source:HGNC Symbol;Acc:HGNC:28438]	831.633	-0.281283	0.0894063	-3.14612	0.00165452	0.0158135		R227W_control
ENSG00000163939	PBRM1	polybromo 1 [Source:HGNC Symbol;Acc:HGNC:30064]	1359.83	0.354369	0.112684	3.14482	0.00166191	0.0158721		R227W_control
ENSG00000099968	BCL2L13	BCL2 like 13 [Source:HGNC Symbol;Acc:HGNC:17164]	1150.28	-0.329085	0.104815	-3.13966	0.00169144	0.016136		R227W_control
ENSG00000106153	CHCHD2	coiled-coil-helix-coiled-coil-helix domain containing 2 [Source:HGNC Symbol;Acc:HGNC:21645]	6926.35	-0.268625	0.0855662	-3.13938	0.00169304	0.016136		R227W_control
ENSG00000163430	FSTL1	follistatin like 1 [Source:HGNC Symbol;Acc:HGNC:3972]	12599.6	0.286292	0.0911953	3.13933	0.00169336	0.016136		R227W_control
ENSG00000164687	FABP5	fatty acid binding protein 5 [Source:HGNC Symbol;Acc:HGNC:3560]	592.94	-0.367403	0.117052	-3.13879	0.00169647	0.0161413		R227W_control
ENSG00000172037	LAMB2	laminin subunit beta 2 [Source:HGNC Symbol;Acc:HGNC:6487]	974.83	0.365143	0.116331	3.13883	0.00169626	0.0161413		R227W_control
ENSG00000151012	SLC7A11	solute carrier family 7 member 11 [Source:HGNC Symbol;Acc:HGNC:11059]	213.859	-0.615978	0.196281	-3.13825	0.00169961	0.016142	Down	R227W_control
ENSG00000154027	AK5	adenylate kinase 5 [Source:HGNC Symbol;Acc:HGNC:365]	74.7935	-0.675308	0.215192	-3.13816	0.00170013	0.016142	Down	R227W_control
ENSG00000197702	PARVA	parvin alpha [Source:HGNC Symbol;Acc:HGNC:14652]	1730.48	0.209773	0.0668467	3.13812	0.00170037	0.016142		R227W_control
ENSG00000168002	POLR2G	RNA polymerase II subunit G [Source:HGNC Symbol;Acc:HGNC:9194]	1240.19	-0.276741	0.0882169	-3.13705	0.00170657	0.0161888		R227W_control
ENSG00000083799	CYLD	CYLD lysine 63 deubiquitinase [Source:HGNC Symbol;Acc:HGNC:2584]	944.594	-0.320776	0.102296	-3.13575	0.00171414	0.0162398		R227W_control
ENSG00000185808	PIGP	phosphatidylinositol glycan anchor biosynthesis class P [Source:HGNC Symbol;Acc:HGNC:3046]	461.538	-0.4866	0.155181	-3.13569	0.00171451	0.0162398		R227W_control
ENSG00000239282	CASTOR1	cytosolic arginine sensor for mTORC1 subunit 1 [Source:HGNC Symbol;Acc:HGNC:34423]	55.9236	0.764518	0.24397	3.13365	0.00172646	0.0163163	Up	R227W_control
ENSG00000249853	HS3ST5	heparan sulfate-glucosamine 3-sulfotransferase 5 [Source:HGNC Symbol;Acc:HGNC:19419]	57.185	0.750122	0.239372	3.13371	0.00172611	0.0163163	Up	R227W_control
ENSG00000267534	S1PR2	sphingosine-1-phosphate receptor 2 [Source:HGNC Symbol;Acc:HGNC:3169]	142.167	0.554104	0.176804	3.134	0.00172438	0.0163163		R227W_control
ENSG00000111445	RFC5	replication factor C subunit 5 [Source:HGNC Symbol;Acc:HGNC:9973]	307.858	-0.392444	0.125313	-3.13171	0.0017379	0.0164		R227W_control
ENSG00000136869	TLR4	toll like receptor 4 [Source:HGNC Symbol;Acc:HGNC:11850]	64.5351	0.721462	0.23037	3.13176	0.00173762	0.0164	Up	R227W_control
ENSG00000023191	RNH1	ribonuclease/angiogenin inhibitor 1 [Source:HGNC Symbol;Acc:HGNC:10074]	6296.01	-0.255351	0.0815587	-3.13089	0.0017428	0.016434		R227W_control
ENSG00000099617	EFNA2	ephrin A2 [Source:HGNC Symbol;Acc:HGNC:3222]	24.4452	1.28173	0.409492	3.13004	0.00174784	0.0164692	Up	R227W_control
ENSG00000012983	MAP4K5	mitogen-activated protein kinase kinase kinase kinase 5 [Source:HGNC Symbol;Acc:HGNC:6867]	503.239	-0.352052	0.112542	-3.12819	0.00175887	0.0165362		R227W_control
ENSG00000163207	IVL	involucrin [Source:HGNC Symbol;Acc:HGNC:6187]	124.345	0.610407	0.195118	3.12841	0.00175758	0.0165362	Up	R227W_control
ENSG00000242247	ARFGAP3	ADP ribosylation factor GTPase activating protein 3 [Source:HGNC Symbol;Acc:HGNC:661]	505.725	0.336987	0.107725	3.12821	0.00175874	0.0165362		R227W_control
ENSG00000163161	ERCC3	ERCC excision repair 3, TFIIH core complex helicase subunit [Source:HGNC Symbol;Acc:HGNC:3435]	482.011	-0.405322	0.129598	-3.12753	0.00176284	0.0165613		R227W_control
ENSG00000163558	PRKCI	protein kinase C iota [Source:HGNC Symbol;Acc:HGNC:9404]	584.145	0.301086	0.0962775	3.12727	0.00176439	0.0165636		R227W_control
ENSG00000163029	SMC6	structural maintenance of chromosomes 6 [Source:HGNC Symbol;Acc:HGNC:20466]	802.144	0.319878	0.102362	3.12496	0.00177826	0.0166814		R227W_control
ENSG00000176490	DIRAS1	DIRAS family GTPase 1 [Source:HGNC Symbol;Acc:HGNC:19127]	107.825	0.528324	0.169202	3.12245	0.00179352	0.0168121		R227W_control
ENSG00000168288	MMADHC	metabolism of cobalamin associated D [Source:HGNC Symbol;Acc:HGNC:25221]	2510.08	-0.282846	0.0905958	-3.12206	0.00179588	0.0168218		R227W_control
ENSG00000000419	DPM1	dolichyl-phosphate mannosyltransferase subunit 1, catalytic [Source:HGNC Symbol;Acc:HGNC:3005]	963.98	-0.344861	0.110493	-3.1211	0.00180179	0.0168646		R227W_control
ENSG00000126749	EMG1	EMG1 N1-specific pseudouridine methyltransferase [Source:HGNC Symbol;Acc:HGNC:16912]	560.812	-0.310171	0.0993991	-3.12046	0.00180567	0.016876		R227W_control
ENSG00000270170	NCBP2AS2	NCBP2 antisense 2 (head to head) [Source:HGNC Symbol;Acc:HGNC:25121]	315.711	-0.343242	0.10999	-3.12065	0.0018045	0.016876		R227W_control
ENSG00000068305	MEF2A	myocyte enhancer factor 2A [Source:HGNC Symbol;Acc:HGNC:6993]	312.153	0.464425	0.148852	3.12005	0.0018082	0.0168872		R227W_control
ENSG00000183527	PSMG1	proteasome assembly chaperone 1 [Source:HGNC Symbol;Acc:HGNC:3043]	784.162	-0.29128	0.0933732	-3.11952	0.00181144	0.016905		R227W_control
ENSG00000067064	IDI1	isopentenyl-diphosphate delta isomerase 1 [Source:HGNC Symbol;Acc:HGNC:5387]	1370.07	-0.267871	0.0858984	-3.11846	0.00181798	0.0169535		R227W_control
ENSG00000138867	GUCD1	guanylyl cyclase domain containing 1 [Source:HGNC Symbol;Acc:HGNC:14237]	1036.45	-0.291283	0.0934736	-3.11621	0.00183193	0.0170711		R227W_control
ENSG00000069869	NEDD4	NEDD4 E3 ubiquitin protein ligase [Source:HGNC Symbol;Acc:HGNC:7727]	392.541	0.37634	0.120816	3.11498	0.00183958	0.0171298		R227W_control
ENSG00000163785	RYK	receptor like tyrosine kinase [Source:HGNC Symbol;Acc:HGNC:10481]	1068.78	0.2318	0.0744251	3.11454	0.0018423	0.0171425		R227W_control
ENSG00000152291	TGOLN2	trans-golgi network protein 2 [Source:HGNC Symbol;Acc:HGNC:15450]	3564.31	0.172282	0.0553292	3.11376	0.00184722	0.017163		R227W_control
ENSG00000180354	MTURN	maturin, neural progenitor differentiation regulator homolog [Source:HGNC Symbol;Acc:HGNC:25457]	311.892	-0.394658	0.126742	-3.11388	0.00184642	0.017163		R227W_control
ENSG00000125245	GPR18	G protein-coupled receptor 18 [Source:HGNC Symbol;Acc:HGNC:4472]	15.6026	1.58738	0.509998	3.11253	0.00185493	0.017222	Up	R227W_control
ENSG00000160199	PKNOX1	PBX/knotted 1 homeobox 1 [Source:HGNC Symbol;Acc:HGNC:9022]	203.65	0.432986	0.139182	3.11093	0.001865	0.0173028		R227W_control
ENSG00000134248	LAMTOR5	late endosomal/lysosomal adaptor, MAPK and MTOR activator 5 [Source:HGNC Symbol;Acc:HGNC:17955]	3182.47	-0.302279	0.0971762	-3.11063	0.00186687	0.0173075		R227W_control
ENSG00000182568	SATB1	SATB homeobox 1 [Source:HGNC Symbol;Acc:HGNC:10541]	465.991	-0.343428	0.110418	-3.11025	0.00186926	0.017317		R227W_control
ENSG00000114450	GNB4	G protein subunit beta 4 [Source:HGNC Symbol;Acc:HGNC:20731]	447.034	0.396093	0.127513	3.1063	0.00189444	0.0175375		R227W_control
ENSG00000117410	ATP6V0B	ATPase H+ transporting V0 subunit b [Source:HGNC Symbol;Acc:HGNC:861]	2732.03	-0.197765	0.063687	-3.10527	0.00190106	0.0175858		R227W_control
ENSG00000140740	UQCRC2	ubiquinol-cytochrome c reductase core protein 2 [Source:HGNC Symbol;Acc:HGNC:12586]	1435.43	-0.236225	0.0761152	-3.10351	0.00191237	0.0176775		R227W_control
ENSG00000166272	WBP1L	WW domain binding protein 1 like [Source:HGNC Symbol;Acc:HGNC:23510]	487.35	0.351528	0.113313	3.10228	0.00192036	0.0177276		R227W_control
ENSG00000181924	COA4	cytochrome c oxidase assembly factor 4 homolog [Source:HGNC Symbol;Acc:HGNC:24604]	2108.44	-0.350661	0.113035	-3.10225	0.00192059	0.0177276		R227W_control
ENSG00000114902	SPCS1	signal peptidase complex subunit 1 [Source:HGNC Symbol;Acc:HGNC:23401]	3007.06	-0.302004	0.0973614	-3.10189	0.00192291	0.0177362		R227W_control
ENSG00000121690	DEPDC7	DEP domain containing 7 [Source:HGNC Symbol;Acc:HGNC:29899]	271.222	0.412981	0.133179	3.10095	0.00192901	0.0177794		R227W_control
ENSG00000134717	BTF3L4	basic transcription factor 3 like 4 [Source:HGNC Symbol;Acc:HGNC:30547]	1316.47	-0.303906	0.0980112	-3.10073	0.00193046	0.0177799		R227W_control
ENSG00000143575	HAX1	HCLS1 associated protein X-1 [Source:HGNC Symbol;Acc:HGNC:16915]	1335.08	-0.321078	0.103579	-3.09985	0.00193621	0.0178198		R227W_control
ENSG00000197603	CPLANE1	ciliogenesis and planar polarity effector complex subunit 1 [Source:HGNC Symbol;Acc:HGNC:25801]	353.265	0.467425	0.150847	3.09866	0.00194395	0.0178781		R227W_control
ENSG00000198692	EIF1AY	eukaryotic translation initiation factor 1A Y-linked [Source:HGNC Symbol;Acc:HGNC:3252]	787.638	-0.28364	0.0915649	-3.09769	0.00195032	0.0179237		R227W_control
ENSG00000180155	LYNX1	Ly6/neurotoxin 1 [Source:HGNC Symbol;Acc:HGNC:29604]	172.179	0.503727	0.162716	3.09574	0.0019632	0.018029		R227W_control
ENSG00000161328	LRRC56	leucine rich repeat containing 56 [Source:HGNC Symbol;Acc:HGNC:25430]	9.064	1.95912	0.632897	3.09548	0.00196496	0.0180321	Up	R227W_control
ENSG00000111906	HDDC2	HD domain containing 2 [Source:HGNC Symbol;Acc:HGNC:21078]	1967.25	-0.302854	0.097851	-3.09506	0.00196776	0.0180326		R227W_control
ENSG00000117266	CDK18	cyclin dependent kinase 18 [Source:HGNC Symbol;Acc:HGNC:8751]	627.735	-0.341134	0.11022	-3.09504	0.00196786	0.0180326		R227W_control
ENSG00000165264	NDUFB6	NADH:ubiquinone oxidoreductase subunit B6 [Source:HGNC Symbol;Acc:HGNC:7701]	2474.36	-0.339416	0.109674	-3.09476	0.00196972	0.0180365		R227W_control
ENSG00000102312	PORCN	porcupine O-acyltransferase [Source:HGNC Symbol;Acc:HGNC:17652]	221.963	0.493826	0.159601	3.09412	0.00197395	0.0180622		R227W_control
ENSG00000163734	CXCL3	C-X-C motif chemokine ligand 3 [Source:HGNC Symbol;Acc:HGNC:4604]	21.7646	-1.2123	0.391924	-3.0932	0.00198007	0.0181052	Down	R227W_control
ENSG00000157657	ZNF618	zinc finger protein 618 [Source:HGNC Symbol;Acc:HGNC:29416]	152.122	0.496145	0.16052	3.09086	0.00199577	0.0182355		R227W_control
ENSG00000026103	FAS	Fas cell surface death receptor [Source:HGNC Symbol;Acc:HGNC:11920]	576.451	-0.30685	0.0992935	-3.09033	0.00199934	0.0182519		R227W_control
ENSG00000196189	SEMA4A	semaphorin 4A [Source:HGNC Symbol;Acc:HGNC:10729]	41.1463	-0.796814	0.257855	-3.09017	0.00200045	0.0182519	Down	R227W_control
ENSG00000114850	SSR3	signal sequence receptor subunit 3 [Source:HGNC Symbol;Acc:HGNC:11325]	6843.59	-0.244435	0.0791118	-3.08974	0.00200333	0.0182651		R227W_control
ENSG00000120802	TMPO	thymopoietin [Source:HGNC Symbol;Acc:HGNC:11875]	801.895	-0.27992	0.0906063	-3.08941	0.00200555	0.0182721		R227W_control
ENSG00000167186	COQ7	coenzyme Q7, hydroxylase [Source:HGNC Symbol;Acc:HGNC:2244]	212.268	-0.410822	0.133037	-3.08802	0.00201493	0.0183444		R227W_control
ENSG00000013288	MAN2B2	mannosidase alpha class 2B member 2 [Source:HGNC Symbol;Acc:HGNC:29623]	369.9	0.339496	0.109956	3.08757	0.002018	0.0183592		R227W_control
ENSG00000165752	STK32C	serine/threonine kinase 32C [Source:HGNC Symbol;Acc:HGNC:21332]	151.586	-0.529748	0.171606	-3.087	0.00202187	0.0183811		R227W_control
ENSG00000075188	NUP37	nucleoporin 37 [Source:HGNC Symbol;Acc:HGNC:29929]	371.019	-0.334447	0.10841	-3.08502	0.00203537	0.0184835		R227W_control
ENSG00000171223	JUNB	JunB proto-oncogene, AP-1 transcription factor subunit [Source:HGNC Symbol;Acc:HGNC:6205]	826.14	0.441737	0.143192	3.08492	0.00203605	0.0184835		R227W_control
ENSG00000198203	SULT1C2	sulfotransferase family 1C member 2 [Source:HGNC Symbol;Acc:HGNC:11456]	28.3195	-1.04708	0.339531	-3.08392	0.00204295	0.0185329	Down	R227W_control
ENSG00000131149	GSE1	Gse1 coiled-coil protein [Source:HGNC Symbol;Acc:HGNC:28979]	467.431	0.360175	0.116844	3.08255	0.00205239	0.0186052		R227W_control
ENSG00000105472	CLEC11A	C-type lectin domain containing 11A [Source:HGNC Symbol;Acc:HGNC:10576]	66.7889	0.692742	0.224852	3.08088	0.00206391	0.0186963	Up	R227W_control
ENSG00000130045	NXNL2	nucleoredoxin like 2 [Source:HGNC Symbol;Acc:HGNC:30482]	29.5875	-1.14606	0.372412	-3.07741	0.00208809	0.0189018	Down	R227W_control
ENSG00000112378	PERP	p53 apoptosis effector related to PMP22 [Source:HGNC Symbol;Acc:HGNC:17637]	2675.59	-0.2099	0.0682203	-3.0768	0.00209237	0.0189025		R227W_control
ENSG00000116679	IVNS1ABP	influenza virus NS1A binding protein [Source:HGNC Symbol;Acc:HGNC:16951]	1066.52	0.356391	0.115833	3.07676	0.00209265	0.0189025		R227W_control
ENSG00000120697	ALG5	ALG5 dolichyl-phosphate beta-glucosyltransferase [Source:HGNC Symbol;Acc:HGNC:20266]	774.986	-0.350488	0.113906	-3.07699	0.00209101	0.0189025		R227W_control
ENSG00000099810	MTAP	methylthioadenosine phosphorylase [Source:HGNC Symbol;Acc:HGNC:7413]	783.354	-0.261296	0.0849413	-3.0762	0.0020966	0.0189247		R227W_control
ENSG00000123643	SLC36A1	solute carrier family 36 member 1 [Source:HGNC Symbol;Acc:HGNC:18761]	176.081	0.513456	0.166978	3.07499	0.00210506	0.018974		R227W_control
ENSG00000172336	POP7	POP7 homolog, ribonuclease P/MRP subunit [Source:HGNC Symbol;Acc:HGNC:19949]	433.646	-0.332346	0.108075	-3.07514	0.00210402	0.018974		R227W_control
ENSG00000169976	SF3B5	splicing factor 3b subunit 5 [Source:HGNC Symbol;Acc:HGNC:21083]	4793.82	-0.222104	0.0722963	-3.07214	0.00212528	0.0191427		R227W_control
ENSG00000100302	RASD2	RASD family member 2 [Source:HGNC Symbol;Acc:HGNC:18229]	69.5017	0.753788	0.245534	3.07	0.0021406	0.019261	Up	R227W_control
ENSG00000186806	VSIG10L	V-set and immunoglobulin domain containing 10 like [Source:HGNC Symbol;Acc:HGNC:27111]	19.4393	1.33384	0.434493	3.06988	0.00214146	0.019261	Up	R227W_control
ENSG00000165689	ENTR1	endosome associated trafficking regulator 1 [Source:HGNC Symbol;Acc:HGNC:10667]	1074.85	-0.251744	0.0820194	-3.06932	0.00214549	0.0192835		R227W_control
ENSG00000158402	CDC25C	cell division cycle 25C [Source:HGNC Symbol;Acc:HGNC:1727]	149.279	-0.584203	0.190377	-3.06866	0.00215021	0.0193122		R227W_control
ENSG00000105419	MEIS3	Meis homeobox 3 [Source:HGNC Symbol;Acc:HGNC:29537]	49.1	0.782869	0.255228	3.06733	0.0021598	0.0193709	Up	R227W_control
ENSG00000110330	BIRC2	baculoviral IAP repeat containing 2 [Source:HGNC Symbol;Acc:HGNC:590]	742.52	0.255261	0.0832189	3.06735	0.00215966	0.0193709		R227W_control
ENSG00000133216	EPHB2	EPH receptor B2 [Source:HGNC Symbol;Acc:HGNC:3393]	1405.11	0.272802	0.0889616	3.06652	0.00216568	0.0194099		R227W_control
ENSG00000105722	ERF	ETS2 repressor factor [Source:HGNC Symbol;Acc:HGNC:3444]	548.269	0.258102	0.0841791	3.0661	0.0021687	0.0194232		R227W_control
ENSG00000132321	IQCA1	IQ motif containing with AAA domain 1 [Source:HGNC Symbol;Acc:HGNC:26195]	383.227	0.315468	0.102896	3.06589	0.00217023	0.0194232		R227W_control
ENSG00000185339	TCN2	transcobalamin 2 [Source:HGNC Symbol;Acc:HGNC:11653]	118.856	0.561404	0.183258	3.06346	0.00218794	0.0195678		R227W_control
ENSG00000159164	SV2A	synaptic vesicle glycoprotein 2A [Source:HGNC Symbol;Acc:HGNC:20566]	349.062	0.396813	0.12957	3.06254	0.00219464	0.0196139		R227W_control
ENSG00000160613	PCSK7	proprotein convertase subtilisin/kexin type 7 [Source:HGNC Symbol;Acc:HGNC:8748]	155.617	0.50145	0.163804	3.06127	0.002204	0.0196836		R227W_control
ENSG00000151640	DPYSL4	dihydropyrimidinase like 4 [Source:HGNC Symbol;Acc:HGNC:3016]	327.727	0.348768	0.113967	3.06025	0.00221149	0.0197367		R227W_control
ENSG00000170860	LSM3	LSM3 homolog, U6 small nuclear RNA and mRNA degradation associated [Source:HGNC Symbol;Acc:HGNC:17874]	2119.8	-0.300833	0.0983759	-3.058	0.00222819	0.0198717		R227W_control
ENSG00000106484	MEST	mesoderm specific transcript [Source:HGNC Symbol;Acc:HGNC:7028]	999.656	-0.286425	0.0936722	-3.05773	0.00223018	0.0198754		R227W_control
ENSG00000092969	TGFB2	transforming growth factor beta 2 [Source:HGNC Symbol;Acc:HGNC:11768]	1694.35	0.235629	0.0770802	3.05693	0.00223616	0.0199147		R227W_control
ENSG00000145425	RPS3A	ribosomal protein S3A [Source:HGNC Symbol;Acc:HGNC:10421]	8729.67	-0.213778	0.0699665	-3.05543	0.00224739	0.0200007		R227W_control
ENSG00000038274	MAT2B	methionine adenosyltransferase 2 non-catalytic beta subunit [Source:HGNC Symbol;Acc:HGNC:6905]	992.08	-0.258775	0.0847257	-3.05427	0.00225612	0.0200643		R227W_control
ENSG00000265491	RNF115	ring finger protein 115 [Source:HGNC Symbol;Acc:HGNC:18154]	929.372	0.254275	0.0832691	3.05365	0.00226074	0.0200912		R227W_control
ENSG00000120686	UFM1	ubiquitin fold modifier 1 [Source:HGNC Symbol;Acc:HGNC:20597]	1192.72	-0.268639	0.0880048	-3.05255	0.00226903	0.0201508		R227W_control
ENSG00000129355	CDKN2D	cyclin dependent kinase inhibitor 2D [Source:HGNC Symbol;Acc:HGNC:1790]	323.032	-0.381148	0.124905	-3.0515	0.00227701	0.0202075		R227W_control
ENSG00000168453	HR	HR lysine demethylase and nuclear receptor corepressor [Source:HGNC Symbol;Acc:HGNC:5172]	12.2025	1.68931	0.553686	3.05103	0.00228059	0.020225	Up	R227W_control
ENSG00000178531	CTXN1	cortexin 1 [Source:HGNC Symbol;Acc:HGNC:31108]	1230.71	0.259695	0.0851312	3.05053	0.00228438	0.0202445		R227W_control
ENSG00000115884	SDC1	syndecan 1 [Source:HGNC Symbol;Acc:HGNC:10658]	524.219	0.332476	0.109042	3.04907	0.00229548	0.0203286		R227W_control
ENSG00000154655	L3MBTL4	L3MBTL histone methyl-lysine binding protein 4 [Source:HGNC Symbol;Acc:HGNC:26677]	87.844	-0.67406	0.221145	-3.04804	0.00230336	0.0203842	Down	R227W_control
ENSG00000059378	PARP12	poly(ADP-ribose) polymerase family member 12 [Source:HGNC Symbol;Acc:HGNC:21919]	398.731	-0.420366	0.138037	-3.04531	0.0023244	0.0205417		R227W_control
ENSG00000105426	PTPRS	protein tyrosine phosphatase receptor type S [Source:HGNC Symbol;Acc:HGNC:9681]	1096.65	0.246118	0.0808139	3.04549	0.002323	0.0205417		R227W_control
ENSG00000161714	PLCD3	phospholipase C delta 3 [Source:HGNC Symbol;Acc:HGNC:9061]	1621.79	-0.277731	0.0912103	-3.04495	0.00232718	0.0205519		R227W_control
ENSG00000165030	NFIL3	nuclear factor, interleukin 3 regulated [Source:HGNC Symbol;Acc:HGNC:7787]	80.6864	-0.606944	0.199371	-3.04429	0.00233231	0.0205828	Down	R227W_control
ENSG00000075413	MARK3	microtubule affinity regulating kinase 3 [Source:HGNC Symbol;Acc:HGNC:6897]	747.23	0.276791	0.090952	3.04326	0.00234028	0.0206287		R227W_control
ENSG00000076770	MBNL3	muscleblind like splicing regulator 3 [Source:HGNC Symbol;Acc:HGNC:20564]	81.5458	-0.653687	0.214802	-3.0432	0.00234076	0.0206287	Down	R227W_control
ENSG00000182472	CAPN12	calpain 12 [Source:HGNC Symbol;Acc:HGNC:13249]	11.7119	1.78233	0.586006	3.0415	0.00235406	0.0207315	Up	R227W_control
ENSG00000136997	MYC	MYC proto-oncogene, bHLH transcription factor [Source:HGNC Symbol;Acc:HGNC:7553]	3626.74	-0.220363	0.0724681	-3.04083	0.00235926	0.0207628		R227W_control
ENSG00000088305	DNMT3B	DNA methyltransferase 3 beta [Source:HGNC Symbol;Acc:HGNC:2979]	41.6802	-0.882954	0.290424	-3.04023	0.00236401	0.0207799	Down	R227W_control
ENSG00000095383	TBC1D2	TBC1 domain family member 2 [Source:HGNC Symbol;Acc:HGNC:18026]	673.202	-0.354982	0.116772	-3.03996	0.00236612	0.0207799		R227W_control
ENSG00000198455	ZXDB	zinc finger X-linked duplicated B [Source:HGNC Symbol;Acc:HGNC:13199]	68.8665	-0.652113	0.214511	-3.03999	0.00236582	0.0207799	Down	R227W_control
ENSG00000119383	PTPA	protein phosphatase 2 phosphatase activator [Source:HGNC Symbol;Acc:HGNC:9308]	1551.29	0.220647	0.0725991	3.03926	0.00237163	0.0208138		R227W_control
ENSG00000006282	SPATA20	spermatogenesis associated 20 [Source:HGNC Symbol;Acc:HGNC:26125]	317.195	0.350002	0.115177	3.03882	0.00237508	0.0208297		R227W_control
ENSG00000152492	CCDC50	coiled-coil domain containing 50 [Source:HGNC Symbol;Acc:HGNC:18111]	2653.65	0.19245	0.0633406	3.03833	0.00237889	0.0208487		R227W_control
ENSG00000059804	SLC2A3	solute carrier family 2 member 3 [Source:HGNC Symbol;Acc:HGNC:11007]	279.328	0.391487	0.128973	3.03541	0.00240211	0.0210376		R227W_control
ENSG00000115935	WIPF1	WAS/WASL interacting protein family member 1 [Source:HGNC Symbol;Acc:HGNC:12736]	313.35	0.383212	0.126266	3.03497	0.00240563	0.0210538		R227W_control
ENSG00000167978	SRRM2	serine/arginine repetitive matrix 2 [Source:HGNC Symbol;Acc:HGNC:16639]	4563.85	0.244972	0.080754	3.03356	0.0024169	0.0211378		R227W_control
ENSG00000006125	AP2B1	adaptor related protein complex 2 subunit beta 1 [Source:HGNC Symbol;Acc:HGNC:563]	929.397	0.245564	0.0809616	3.03309	0.00242066	0.0211561		R227W_control
ENSG00000151240	DIP2C	disco interacting protein 2 homolog C [Source:HGNC Symbol;Acc:HGNC:29150]	653.116	0.292583	0.0964938	3.03214	0.00242827	0.021208		R227W_control
ENSG00000108384	RAD51C	RAD51 paralog C [Source:HGNC Symbol;Acc:HGNC:9820]	379.907	-0.35907	0.118436	-3.03177	0.00243128	0.0212197		R227W_control
ENSG00000138777	PPA2	inorganic pyrophosphatase 2 [Source:HGNC Symbol;Acc:HGNC:28883]	1719.38	-0.274293	0.0904896	-3.03121	0.00243572	0.0212336		R227W_control
ENSG00000166441	RPL27A	ribosomal protein L27a [Source:HGNC Symbol;Acc:HGNC:10329]	31608.8	-0.230823	0.0761501	-3.03115	0.00243622	0.0212336		R227W_control
ENSG00000083845	RPS5	ribosomal protein S5 [Source:HGNC Symbol;Acc:HGNC:10426]	3043.4	-0.193802	0.0639497	-3.03054	0.00244118	0.0212621		R227W_control
ENSG00000077942	FBLN1	fibulin 1 [Source:HGNC Symbol;Acc:HGNC:3600]	43.4853	0.807115	0.266459	3.02904	0.0024533	0.021353	Up	R227W_control
ENSG00000100299	ARSA	arylsulfatase A [Source:HGNC Symbol;Acc:HGNC:713]	346.809	0.338011	0.111642	3.02763	0.00246482	0.0214238		R227W_control
ENSG00000141027	NCOR1	nuclear receptor corepressor 1 [Source:HGNC Symbol;Acc:HGNC:7672]	1079.57	0.330564	0.10918	3.02769	0.00246434	0.0214238		R227W_control
ENSG00000116786	PLEKHM2	pleckstrin homology and RUN domain containing M2 [Source:HGNC Symbol;Acc:HGNC:29131]	2218.93	-0.200344	0.0661944	-3.0266	0.00247318	0.021467		R227W_control
ENSG00000162999	DUSP19	dual specificity phosphatase 19 [Source:HGNC Symbol;Acc:HGNC:18894]	37.1676	0.871667	0.288	3.02662	0.00247306	0.021467	Up	R227W_control
ENSG00000143771	CNIH4	cornichon family member 4 [Source:HGNC Symbol;Acc:HGNC:25013]	1981.57	-0.237226	0.0783944	-3.02606	0.0024776	0.0214907		R227W_control
ENSG00000080845	DLGAP4	DLG associated protein 4 [Source:HGNC Symbol;Acc:HGNC:24476]	1140.6	0.28781	0.0951889	3.02357	0.00249815	0.0216392		R227W_control
ENSG00000121898	CPXM2	carboxypeptidase X, M14 family member 2 [Source:HGNC Symbol;Acc:HGNC:26977]	27.4773	1.01096	0.334356	3.02362	0.00249771	0.0216392	Up	R227W_control
ENSG00000110328	GALNT18	polypeptide N-acetylgalactosaminyltransferase 18 [Source:HGNC Symbol;Acc:HGNC:30488]	104.462	0.596004	0.197218	3.02206	0.00251062	0.0217176	Up	R227W_control
ENSG00000118961	LDAH	lipid droplet associated hydrolase [Source:HGNC Symbol;Acc:HGNC:26145]	238.451	-0.377707	0.124981	-3.02211	0.00251016	0.0217176		R227W_control
ENSG00000148248	SURF4	surfeit 4 [Source:HGNC Symbol;Acc:HGNC:11476]	993.938	-0.284091	0.0940292	-3.02131	0.00251684	0.0217565		R227W_control
ENSG00000171863	RPS7	ribosomal protein S7 [Source:HGNC Symbol;Acc:HGNC:10440]	13839	-0.335046	0.11096	-3.01951	0.00253185	0.0218713		R227W_control
ENSG00000171148	TADA3	transcriptional adaptor 3 [Source:HGNC Symbol;Acc:HGNC:19422]	1441.6	0.216403	0.0717123	3.01765	0.00254739	0.0219905		R227W_control
ENSG00000165650	PDZD8	PDZ domain containing 8 [Source:HGNC Symbol;Acc:HGNC:26974]	451.711	-0.31768	0.105287	-3.01729	0.00255048	0.0220022		R227W_control
ENSG00000142910	TINAGL1	tubulointerstitial nephritis antigen like 1 [Source:HGNC Symbol;Acc:HGNC:19168]	93.8256	0.643663	0.213487	3.015	0.00256981	0.0221539	Up	R227W_control
ENSG00000172738	TMEM217	transmembrane protein 217 [Source:HGNC Symbol;Acc:HGNC:21238]	97.6516	0.570954	0.189417	3.01427	0.00257601	0.0221922		R227W_control
ENSG00000139112	GABARAPL1	GABA type A receptor associated protein like 1 [Source:HGNC Symbol;Acc:HGNC:4068]	436.501	-0.350938	0.116451	-3.0136	0.00258164	0.0222256		R227W_control
ENSG00000057657	PRDM1	PR/SET domain 1 [Source:HGNC Symbol;Acc:HGNC:9346]	14.9224	1.49751	0.497816	3.00815	0.0026284	0.0226128	Up	R227W_control
ENSG00000105968	H2AZ2	H2A.Z variant histone 2 [Source:HGNC Symbol;Acc:HGNC:20664]	3561.08	-0.238761	0.079383	-3.00771	0.0026322	0.0226223		R227W_control
ENSG00000163349	HIPK1	homeodomain interacting protein kinase 1 [Source:HGNC Symbol;Acc:HGNC:19006]	449.383	0.371079	0.12338	3.00761	0.00263307	0.0226223		R227W_control
ENSG00000169083	AR	androgen receptor [Source:HGNC Symbol;Acc:HGNC:644]	224.289	0.536518	0.178504	3.00564	0.00265026	0.0227545		R227W_control
ENSG00000004779	NDUFAB1	NADH:ubiquinone oxidoreductase subunit AB1 [Source:HGNC Symbol;Acc:HGNC:7694]	2555.4	-0.277071	0.0921967	-3.00522	0.00265388	0.0227702		R227W_control
ENSG00000077549	CAPZB	capping actin protein of muscle Z-line subunit beta [Source:HGNC Symbol;Acc:HGNC:1491]	3628.21	0.228395	0.0760458	3.00339	0.00266992	0.0228768		R227W_control
ENSG00000143612	C1orf43	chromosome 1 open reading frame 43 [Source:HGNC Symbol;Acc:HGNC:29876]	2393.48	-0.310582	0.103406	-3.00353	0.00266865	0.0228768		R227W_control
ENSG00000183765	CHEK2	checkpoint kinase 2 [Source:HGNC Symbol;Acc:HGNC:16627]	199.343	-0.431211	0.143617	-3.00251	0.00267761	0.0229271		R227W_control
ENSG00000102471	NDFIP2	Nedd4 family interacting protein 2 [Source:HGNC Symbol;Acc:HGNC:18537]	898.181	-0.253491	0.0844423	-3.00195	0.00268258	0.0229542		R227W_control
ENSG00000137154	RPS6	ribosomal protein S6 [Source:HGNC Symbol;Acc:HGNC:10429]	45642.2	-0.28751	0.0958323	-3.00014	0.00269857	0.0230754		R227W_control
ENSG00000106028	SSBP1	single stranded DNA binding protein 1 [Source:HGNC Symbol;Acc:HGNC:11317]	2550.08	-0.281148	0.0937399	-2.99923	0.00270662	0.0231286		R227W_control
ENSG00000145416	MARCHF1	membrane associated ring-CH-type finger 1 [Source:HGNC Symbol;Acc:HGNC:26077]	138.268	0.481409	0.160659	2.99646	0.0027313	0.0233238		R227W_control
ENSG00000160767	ENTREP3	endosomal transmembrane epsin interactor 3 [Source:HGNC Symbol;Acc:HGNC:1233]	879.183	-0.234539	0.0782846	-2.99598	0.00273566	0.0233452		R227W_control
ENSG00000134531	EMP1	epithelial membrane protein 1 [Source:HGNC Symbol;Acc:HGNC:3333]	500.415	-0.296278	0.0989003	-2.99572	0.00273794	0.023349		R227W_control
ENSG00000178409	BEND3	BEN domain containing 3 [Source:HGNC Symbol;Acc:HGNC:23040]	63.4665	-0.673627	0.224885	-2.99542	0.00274065	0.0233564	Down	R227W_control
ENSG00000172172	MRPL13	mitochondrial ribosomal protein L13 [Source:HGNC Symbol;Acc:HGNC:14278]	1112.57	-0.248827	0.0831208	-2.99356	0.00275748	0.023484		R227W_control
ENSG00000032219	ARID4A	AT-rich interaction domain 4A [Source:HGNC Symbol;Acc:HGNC:9885]	338.602	0.39096	0.130633	2.99282	0.00276411	0.0235246		R227W_control
ENSG00000176101	SSNA1	SS nuclear autoantigen 1 [Source:HGNC Symbol;Acc:HGNC:11321]	1864.04	-0.27887	0.0932221	-2.99145	0.00277652	0.0236144		R227W_control
ENSG00000139192	TAPBPL	TAP binding protein like [Source:HGNC Symbol;Acc:HGNC:30683]	76.2744	-0.666169	0.222786	-2.99018	0.00278818	0.0236976	Down	R227W_control
ENSG00000127603	MACF1	microtubule actin crosslinking factor 1 [Source:HGNC Symbol;Acc:HGNC:13664]	3725.82	0.265062	0.0887019	2.98823	0.00280598	0.0238012		R227W_control
ENSG00000183291	SELENOF	selenoprotein F [Source:HGNC Symbol;Acc:HGNC:17705]	3347.4	-0.263461	0.0881663	-2.98823	0.002806	0.0238012		R227W_control
ENSG00000196267	ZNF836	zinc finger protein 836 [Source:HGNC Symbol;Acc:HGNC:34333]	41.086	0.950827	0.318167	2.98845	0.00280393	0.0238012	Up	R227W_control
ENSG00000181852	RNF41	ring finger protein 41 [Source:HGNC Symbol;Acc:HGNC:18401]	1048.3	0.283014	0.0947214	2.98786	0.00280935	0.0238137		R227W_control
ENSG00000095066	HOOK2	hook microtubule tethering protein 2 [Source:HGNC Symbol;Acc:HGNC:19885]	185.707	0.40018	0.134057	2.98514	0.00283446	0.0239832		R227W_control
ENSG00000107779	BMPR1A	bone morphogenetic protein receptor type 1A [Source:HGNC Symbol;Acc:HGNC:1076]	277.628	0.353729	0.118499	2.98508	0.00283503	0.0239832		R227W_control
ENSG00000142634	EFHD2	EF-hand domain family member D2 [Source:HGNC Symbol;Acc:HGNC:28670]	905.749	-0.293251	0.0982312	-2.98531	0.00283291	0.0239832		R227W_control
ENSG00000018510	AGPS	alkylglycerone phosphate synthase [Source:HGNC Symbol;Acc:HGNC:327]	825.872	-0.253637	0.0849899	-2.98432	0.00284208	0.0239947		R227W_control
ENSG00000119711	ALDH6A1	aldehyde dehydrogenase 6 family member A1 [Source:HGNC Symbol;Acc:HGNC:7179]	322.08	-0.3431	0.114964	-2.98442	0.00284113	0.0239947		R227W_control
ENSG00000149273	RPS3	ribosomal protein S3 [Source:HGNC Symbol;Acc:HGNC:10420]	17365.3	-0.224039	0.0750705	-2.98438	0.00284156	0.0239947		R227W_control
ENSG00000142687	KIAA0319L	KIAA0319 like [Source:HGNC Symbol;Acc:HGNC:30071]	1004.04	0.211352	0.0708863	2.98156	0.00286783	0.024196		R227W_control
ENSG00000101850	GPR143	G protein-coupled receptor 143 [Source:HGNC Symbol;Acc:HGNC:20145]	738.467	-0.253547	0.085083	-2.98	0.00288251	0.0242875		R227W_control
ENSG00000144711	IQSEC1	IQ motif and Sec7 domain ArfGEF 1 [Source:HGNC Symbol;Acc:HGNC:29112]	256.425	0.410424	0.137723	2.98006	0.00288188	0.0242875		R227W_control
ENSG00000071054	MAP4K4	mitogen-activated protein kinase kinase kinase kinase 4 [Source:HGNC Symbol;Acc:HGNC:6866]	2682.15	0.265565	0.0891266	2.97964	0.00288588	0.0242997		R227W_control
ENSG00000112658	SRF	serum response factor [Source:HGNC Symbol;Acc:HGNC:11291]	678.682	0.339127	0.113855	2.97857	0.00289592	0.0243587		R227W_control
ENSG00000165724	ZMYND19	zinc finger MYND-type containing 19 [Source:HGNC Symbol;Acc:HGNC:21146]	624.982	-0.297291	0.0998127	-2.97849	0.00289674	0.0243587		R227W_control
ENSG00000151093	OXSM	3-oxoacyl-ACP synthase, mitochondrial [Source:HGNC Symbol;Acc:HGNC:26063]	166.679	-0.507597	0.170487	-2.97734	0.00290761	0.024434		R227W_control
ENSG00000119707	RBM25	RNA binding motif protein 25 [Source:HGNC Symbol;Acc:HGNC:23244]	2315.64	0.292316	0.0982177	2.9762	0.00291843	0.0244937		R227W_control
ENSG00000136522	MRPL47	mitochondrial ribosomal protein L47 [Source:HGNC Symbol;Acc:HGNC:16652]	1242.27	-0.262135	0.0880774	-2.97618	0.00291859	0.0244937		R227W_control
ENSG00000122417	ODF2L	outer dense fiber of sperm tails 2 like [Source:HGNC Symbol;Acc:HGNC:29225]	198.092	0.389135	0.130787	2.97534	0.00292665	0.0245451		R227W_control
ENSG00000137474	MYO7A	myosin VIIA [Source:HGNC Symbol;Acc:HGNC:7606]	37.8372	-0.85564	0.287733	-2.97373	0.00294203	0.0246577	Down	R227W_control
ENSG00000127328	RAB3IP	RAB3A interacting protein [Source:HGNC Symbol;Acc:HGNC:16508]	599.125	0.299157	0.100628	2.9729	0.00295004	0.0247023		R227W_control
ENSG00000277758	SYT15B	synaptotagmin 15B [Source:HGNC Symbol;Acc:HGNC:51487]	5.35348	2.40451	0.808844	2.97277	0.00295124	0.0247023	Up	R227W_control
ENSG00000116044	NFE2L2	NFE2 like bZIP transcription factor 2 [Source:HGNC Symbol;Acc:HGNC:7782]	1197.98	-0.233545	0.0785794	-2.97209	0.00295776	0.0247405		R227W_control
ENSG00000110002	VWA5A	von Willebrand factor A domain containing 5A [Source:HGNC Symbol;Acc:HGNC:6658]	86.1659	-0.567203	0.190871	-2.97166	0.00296195	0.0247591		R227W_control
ENSG00000213918	DNASE1	deoxyribonuclease 1 [Source:HGNC Symbol;Acc:HGNC:2956]	86.9295	0.649569	0.218831	2.96837	0.00299387	0.0250095	Up	R227W_control
ENSG00000096092	TMEM14A	transmembrane protein 14A [Source:HGNC Symbol;Acc:HGNC:21076]	1818.58	-0.30948	0.10436	-2.96551	0.00302186	0.0252267		R227W_control
ENSG00000108561	C1QBP	complement C1q binding protein [Source:HGNC Symbol;Acc:HGNC:1243]	2822.85	-0.571625	0.192797	-2.96491	0.00302775	0.0252592		R227W_control
ENSG00000104763	ASAH1	N-acylsphingosine amidohydrolase 1 [Source:HGNC Symbol;Acc:HGNC:735]	994.199	0.271733	0.0916784	2.96399	0.00303681	0.025318		R227W_control
ENSG00000010810	FYN	FYN proto-oncogene, Src family tyrosine kinase [Source:HGNC Symbol;Acc:HGNC:4037]	379.179	-0.382479	0.129189	-2.96062	0.00307021	0.0255629		R227W_control
ENSG00000104691	UBXN8	UBX domain protein 8 [Source:HGNC Symbol;Acc:HGNC:30307]	269.975	-0.375987	0.126988	-2.9608	0.00306838	0.0255629		R227W_control
ENSG00000159579	RSPRY1	ring finger and SPRY domain containing 1 [Source:HGNC Symbol;Acc:HGNC:29420]	1125.12	0.334676	0.113061	2.96014	0.00307503	0.0255862		R227W_control
ENSG00000157350	ST3GAL2	ST3 beta-galactoside alpha-2,3-sialyltransferase 2 [Source:HGNC Symbol;Acc:HGNC:10863]	450.469	0.323137	0.109179	2.95968	0.00307955	0.025607		R227W_control
ENSG00000059728	MXD1	MAX dimerization protein 1 [Source:HGNC Symbol;Acc:HGNC:6761]	155.137	0.488914	0.165255	2.95855	0.00309094	0.025682		R227W_control
ENSG00000104884	ERCC2	ERCC excision repair 2, TFIIH core complex helicase subunit [Source:HGNC Symbol;Acc:HGNC:3434]	655.813	0.331591	0.112117	2.95755	0.00310097	0.025682		R227W_control
ENSG00000128708	HAT1	histone acetyltransferase 1 [Source:HGNC Symbol;Acc:HGNC:4821]	747.044	-0.300532	0.101594	-2.95817	0.00309469	0.025682		R227W_control
ENSG00000135373	EHF	ETS homologous factor [Source:HGNC Symbol;Acc:HGNC:3246]	19.299	1.40809	0.476116	2.95745	0.00310198	0.025682	Up	R227W_control
ENSG00000139990	DCAF5	DDB1 and CUL4 associated factor 5 [Source:HGNC Symbol;Acc:HGNC:20224]	422.724	0.2717	0.0918723	2.95737	0.00310277	0.025682		R227W_control
ENSG00000140406	TLNRD1	talin rod domain containing 1 [Source:HGNC Symbol;Acc:HGNC:13519]	660.899	-0.296554	0.100273	-2.95746	0.00310187	0.025682		R227W_control
ENSG00000164190	NIPBL	NIPBL cohesin loading factor [Source:HGNC Symbol;Acc:HGNC:28862]	650.604	0.44544	0.150607	2.95764	0.00310006	0.025682		R227W_control
ENSG00000185527	PDE6G	phosphodiesterase 6G [Source:HGNC Symbol;Acc:HGNC:8789]	38.4857	0.925277	0.31291	2.957	0.00310644	0.0256956	Up	R227W_control
ENSG00000157625	TAB3	TGF-beta activated kinase 1 (MAP3K7) binding protein 3 [Source:HGNC Symbol;Acc:HGNC:30681]	487.646	-0.278208	0.0941074	-2.95628	0.00311377	0.0257394		R227W_control
ENSG00000115091	ACTR3	actin related protein 3 [Source:HGNC Symbol;Acc:HGNC:170]	3558.38	0.179914	0.0609116	2.95369	0.00314004	0.0259396		R227W_control
ENSG00000072071	ADGRL1	adhesion G protein-coupled receptor L1 [Source:HGNC Symbol;Acc:HGNC:20973]	115.081	0.524022	0.177456	2.95297	0.00314736	0.0259662		R227W_control
ENSG00000096746	HNRNPH3	heterogeneous nuclear ribonucleoprotein H3 [Source:HGNC Symbol;Acc:HGNC:5043]	2610.37	-0.310239	0.105056	-2.95309	0.00314615	0.0259662		R227W_control
ENSG00000100294	MCAT	malonyl-CoA-acyl carrier protein transacylase [Source:HGNC Symbol;Acc:HGNC:29622]	352.306	-0.312122	0.105719	-2.95239	0.00315328	0.0259813		R227W_control
ENSG00000168938	PPIC	peptidylprolyl isomerase C [Source:HGNC Symbol;Acc:HGNC:9256]	1529.92	0.280678	0.0950642	2.95251	0.00315202	0.0259813		R227W_control
ENSG00000119723	COQ6	coenzyme Q6, monooxygenase [Source:HGNC Symbol;Acc:HGNC:20233]	57.9664	-0.745577	0.252569	-2.95198	0.00315746	0.0259988	Down	R227W_control
ENSG00000100138	SNU13	small nuclear ribonucleoprotein 13 [Source:HGNC Symbol;Acc:HGNC:7819]	3334.87	-0.306084	0.103711	-2.95132	0.00316422	0.0260098		R227W_control
ENSG00000183779	ZNF703	zinc finger protein 703 [Source:HGNC Symbol;Acc:HGNC:25883]	640.963	0.283608	0.0960854	2.95162	0.00316108	0.0260098		R227W_control
ENSG00000186001	LRCH3	leucine rich repeats and calponin homology domain containing 3 [Source:HGNC Symbol;Acc:HGNC:28637]	301.403	0.359429	0.121789	2.95124	0.00316496	0.0260098		R227W_control
ENSG00000074800	ENO1	enolase 1 [Source:HGNC Symbol;Acc:HGNC:3350]	35341.6	-0.136415	0.0462322	-2.95065	0.00317106	0.026043		R227W_control
ENSG00000111231	GPN3	GPN-loop GTPase 3 [Source:HGNC Symbol;Acc:HGNC:30186]	275.218	-0.373876	0.126736	-2.95004	0.00317731	0.0260605		R227W_control
ENSG00000136193	SCRN1	secernin 1 [Source:HGNC Symbol;Acc:HGNC:22192]	1001.66	0.262722	0.0890525	2.9502	0.00317572	0.0260605		R227W_control
ENSG00000148158	SNX30	sorting nexin family member 30 [Source:HGNC Symbol;Acc:HGNC:23685]	182.958	0.421869	0.143026	2.94959	0.00318199	0.026082		R227W_control
ENSG00000163378	EOGT	EGF domain specific O-linked N-acetylglucosamine transferase [Source:HGNC Symbol;Acc:HGNC:28526]	279.54	0.372532	0.126331	2.94887	0.00318942	0.026126		R227W_control
ENSG00000135945	REV1	REV1 DNA directed polymerase [Source:HGNC Symbol;Acc:HGNC:14060]	213.803	0.524705	0.177958	2.94847	0.00319348	0.0261424		R227W_control
ENSG00000254087	LYN	LYN proto-oncogene, Src family tyrosine kinase [Source:HGNC Symbol;Acc:HGNC:6735]	679.761	-0.297659	0.101066	-2.94519	0.00322757	0.0264044		R227W_control
ENSG00000188342	GTF2F2	general transcription factor IIF subunit 2 [Source:HGNC Symbol;Acc:HGNC:4653]	1228.5	0.205964	0.0699587	2.94408	0.00323914	0.0264819		R227W_control
ENSG00000095002	MSH2	mutS homolog 2 [Source:HGNC Symbol;Acc:HGNC:7325]	339.556	-0.33011	0.112146	-2.94357	0.00324451	0.0264916		R227W_control
ENSG00000137727	ARHGAP20	Rho GTPase activating protein 20 [Source:HGNC Symbol;Acc:HGNC:18357]	16.2912	-1.22557	0.416335	-2.94371	0.00324301	0.0264916	Down	R227W_control
ENSG00000011638	LDAF1	lipid droplet assembly factor 1 [Source:HGNC Symbol;Acc:HGNC:30136]	564.252	0.292644	0.0994623	2.94226	0.00325829	0.0265869		R227W_control
ENSG00000116584	ARHGEF2	Rho/Rac guanine nucleotide exchange factor 2 [Source:HGNC Symbol;Acc:HGNC:682]	691.193	0.27779	0.0944304	2.94175	0.00326368	0.0266138		R227W_control
ENSG00000170949	ZNF160	zinc finger protein 160 [Source:HGNC Symbol;Acc:HGNC:12948]	244.221	0.427493	0.145375	2.94063	0.00327546	0.0266927		R227W_control
ENSG00000124116	WFDC3	WAP four-disulfide core domain 3 [Source:HGNC Symbol;Acc:HGNC:15957]	82.0416	0.653462	0.222249	2.94023	0.00327974	0.0267103	Up	R227W_control
ENSG00000024862	CCDC28A	coiled-coil domain containing 28A [Source:HGNC Symbol;Acc:HGNC:21098]	708.742	-0.45845	0.155941	-2.93988	0.00328334	0.0267225		R227W_control
ENSG00000147642	SYBU	syntabulin [Source:HGNC Symbol;Acc:HGNC:26011]	38.6619	-1.04619	0.355979	-2.93891	0.0032937	0.0267896	Down	R227W_control
ENSG00000128641	MYO1B	myosin IB [Source:HGNC Symbol;Acc:HGNC:7596]	218.675	-0.367781	0.125224	-2.93699	0.00331411	0.0269383		R227W_control
ENSG00000253958	CLDN23	claudin 23 [Source:HGNC Symbol;Acc:HGNC:17591]	37.8347	-0.902993	0.307496	-2.9366	0.00331832	0.0269552	Down	R227W_control
ENSG00000125995	ROMO1	reactive oxygen species modulator 1 [Source:HGNC Symbol;Acc:HGNC:16185]	4158.13	-0.266138	0.0906513	-2.93584	0.00332649	0.0270043		R227W_control
ENSG00000114302	PRKAR2A	protein kinase cAMP-dependent type II regulatory subunit alpha [Source:HGNC Symbol;Acc:HGNC:9391]	1825.46	0.315333	0.107434	2.93513	0.00333413	0.0270489		R227W_control
ENSG00000170054	SERPINA9	serpin family A member 9 [Source:HGNC Symbol;Acc:HGNC:15995]	20.4966	1.3492	0.459764	2.93454	0.00334038	0.0270823	Up	R227W_control
ENSG00000165671	NSD1	nuclear receptor binding SET domain protein 1 [Source:HGNC Symbol;Acc:HGNC:14234]	392.663	0.298828	0.10191	2.93228	0.00336486	0.0272633		R227W_control
ENSG00000101546	RBFA	ribosome binding factor A [Source:HGNC Symbol;Acc:HGNC:26120]	315.169	-0.412149	0.140595	-2.93145	0.00337379	0.0273007		R227W_control
ENSG00000170632	ARMC10	armadillo repeat containing 10 [Source:HGNC Symbol;Acc:HGNC:21706]	596.239	-0.250936	0.0855977	-2.93158	0.00337243	0.0273007		R227W_control
ENSG00000131943	C19orf12	chromosome 19 open reading frame 12 [Source:HGNC Symbol;Acc:HGNC:25443]	291.561	0.359784	0.122772	2.93052	0.00338398	0.0273658		R227W_control
ENSG00000225663	MCRIP1	MAPK regulated corepressor interacting protein 1 [Source:HGNC Symbol;Acc:HGNC:28007]	946.431	0.321198	0.109637	2.92966	0.00339338	0.0274242		R227W_control
ENSG00000163531	NFASC	neurofascin [Source:HGNC Symbol;Acc:HGNC:29866]	1193.68	0.221632	0.075674	2.92877	0.00340302	0.0274671		R227W_control
ENSG00000165526	RPUSD4	RNA pseudouridine synthase D4 [Source:HGNC Symbol;Acc:HGNC:25898]	200.186	-0.366342	0.125077	-2.92894	0.00340118	0.0274671		R227W_control
ENSG00000100697	DICER1	dicer 1, ribonuclease III [Source:HGNC Symbol;Acc:HGNC:17098]	959.398	0.289213	0.0987623	2.92838	0.00340736	0.0274846		R227W_control
ENSG00000134970	TMED7	transmembrane p24 trafficking protein 7 [Source:HGNC Symbol;Acc:HGNC:24253]	1754.94	-0.200549	0.0684929	-2.92803	0.00341119	0.027498		R227W_control
ENSG00000143384	MCL1	MCL1 apoptosis regulator, BCL2 family member [Source:HGNC Symbol;Acc:HGNC:6943]	2293.76	0.236735	0.0808671	2.92746	0.00341748	0.0275258		R227W_control
ENSG00000167105	TMEM92	transmembrane protein 92 [Source:HGNC Symbol;Acc:HGNC:26579]	13.9103	1.52874	0.522234	2.92732	0.00341898	0.0275258	Up	R227W_control
ENSG00000138660	AP1AR	adaptor related protein complex 1 associated regulatory protein [Source:HGNC Symbol;Acc:HGNC:28808]	337.311	-0.377296	0.128921	-2.92657	0.00342719	0.0275743		R227W_control
ENSG00000079459	FDFT1	farnesyl-diphosphate farnesyltransferase 1 [Source:HGNC Symbol;Acc:HGNC:3629]	3456.92	-0.241685	0.0826112	-2.92558	0.00343818	0.0276451		R227W_control
ENSG00000165832	TRUB1	TruB pseudouridine synthase family member 1 [Source:HGNC Symbol;Acc:HGNC:16060]	354.044	-0.329095	0.112579	-2.92324	0.00346404	0.0278354		R227W_control
ENSG00000107771	CCSER2	coiled-coil serine rich protein 2 [Source:HGNC Symbol;Acc:HGNC:29197]	760.086	0.284468	0.097333	2.92263	0.00347094	0.0278732		R227W_control
ENSG00000144554	FANCD2	FA complementation group D2 [Source:HGNC Symbol;Acc:HGNC:3585]	426.759	-0.321082	0.109876	-2.92222	0.00347549	0.027892		R227W_control
ENSG00000085377	PREP	prolyl endopeptidase [Source:HGNC Symbol;Acc:HGNC:9358]	455.731	-0.29848	0.102185	-2.92096	0.00348949	0.0279689		R227W_control
ENSG00000120533	ENY2	ENY2 transcription and export complex 2 subunit [Source:HGNC Symbol;Acc:HGNC:24449]	3000.13	-0.302838	0.103673	-2.9211	0.00348803	0.0279689		R227W_control
ENSG00000107957	SH3PXD2A	SH3 and PX domains 2A [Source:HGNC Symbol;Acc:HGNC:23664]	57.0287	0.961425	0.329227	2.92025	0.00349754	0.0280157	Up	R227W_control
ENSG00000092199	HNRNPC	heterogeneous nuclear ribonucleoprotein C [Source:HGNC Symbol;Acc:HGNC:5035]	3844.82	-0.172001	0.0589247	-2.91899	0.00351163	0.0281108		R227W_control
ENSG00000106992	AK1	adenylate kinase 1 [Source:HGNC Symbol;Acc:HGNC:361]	408.451	0.301578	0.103336	2.91843	0.00351803	0.0281443		R227W_control
ENSG00000221866	PLXNA4	plexin A4 [Source:HGNC Symbol;Acc:HGNC:9102]	8.08565	2.02349	0.693721	2.91687	0.00353565	0.0282673	Up	R227W_control
ENSG00000170270	GON7	GON7 subunit of KEOPS complex [Source:HGNC Symbol;Acc:HGNC:20356]	233.518	-0.451928	0.154969	-2.91624	0.0035428	0.0283066		R227W_control
ENSG00000205581	HMGN1	high mobility group nucleosome binding domain 1 [Source:HGNC Symbol;Acc:HGNC:4984]	3353.22	-0.260149	0.0892518	-2.91477	0.00355947	0.0284219		R227W_control
ENSG00000128283	CDC42EP1	CDC42 effector protein 1 [Source:HGNC Symbol;Acc:HGNC:17014]	3516.97	0.190117	0.0652765	2.91249	0.00358558	0.0286124		R227W_control
ENSG00000142227	EMP3	epithelial membrane protein 3 (MAM blood group) [Source:HGNC Symbol;Acc:HGNC:3335]	3876.29	0.174412	0.0598896	2.91223	0.00358853	0.0286178		R227W_control
ENSG00000139343	SNRPF	small nuclear ribonucleoprotein polypeptide F [Source:HGNC Symbol;Acc:HGNC:11162]	4157.03	-0.32519	0.111672	-2.91201	0.00359109	0.0286202		R227W_control
ENSG00000038219	BOD1L1	biorientation of chromosomes in cell division 1 like 1 [Source:HGNC Symbol;Acc:HGNC:31792]	930.22	0.286463	0.098401	2.91118	0.00360066	0.0286785		R227W_control
ENSG00000135119	RNFT2	ring finger protein, transmembrane 2 [Source:HGNC Symbol;Acc:HGNC:25905]	164.806	-0.45264	0.15553	-2.91031	0.00361075	0.0287227		R227W_control
ENSG00000198585	NUDT16	nudix hydrolase 16 [Source:HGNC Symbol;Acc:HGNC:26442]	388.718	-0.326004	0.112012	-2.91043	0.00360927	0.0287227		R227W_control
ENSG00000090097	PCBP4	poly(rC) binding protein 4 [Source:HGNC Symbol;Acc:HGNC:8652]	3113.39	-0.237435	0.0816072	-2.90948	0.00362027	0.0287623		R227W_control
ENSG00000196155	PLEKHG4	pleckstrin homology and RhoGEF domain containing G4 [Source:HGNC Symbol;Acc:HGNC:24501]	204.845	0.461823	0.158721	2.90966	0.00361821	0.0287623		R227W_control
ENSG00000173153	ESRRA	estrogen related receptor alpha [Source:HGNC Symbol;Acc:HGNC:3471]	51.6143	-0.879126	0.302263	-2.90849	0.00363183	0.0288361	Down	R227W_control
ENSG00000107175	CREB3	cAMP responsive element binding protein 3 [Source:HGNC Symbol;Acc:HGNC:2347]	570.607	0.279661	0.0961686	2.90803	0.00363712	0.0288419		R227W_control
ENSG00000141448	GATA6	GATA binding protein 6 [Source:HGNC Symbol;Acc:HGNC:4174]	580.311	-0.314923	0.10829	-2.90814	0.00363591	0.0288419		R227W_control
ENSG00000066136	NFYC	nuclear transcription factor Y subunit gamma [Source:HGNC Symbol;Acc:HGNC:7806]	1098.82	-0.228857	0.07875	-2.90613	0.00365933	0.0289817		R227W_control
ENSG00000124383	MPHOSPH10	M-phase phosphoprotein 10 [Source:HGNC Symbol;Acc:HGNC:7213]	467.411	0.367083	0.126307	2.90627	0.00365761	0.0289817		R227W_control
ENSG00000136810	TXN	thioredoxin [Source:HGNC Symbol;Acc:HGNC:12435]	11386.6	-0.354624	0.122042	-2.90574	0.00366384	0.0289848		R227W_control
ENSG00000177156	TALDO1	transaldolase 1 [Source:HGNC Symbol;Acc:HGNC:11559]	4981.31	-0.252355	0.086848	-2.9057	0.00366429	0.0289848		R227W_control
ENSG00000167447	SMG8	SMG8 nonsense mediated mRNA decay factor [Source:HGNC Symbol;Acc:HGNC:25551]	22.8694	-1.20675	0.415348	-2.9054	0.00366789	0.0289951	Down	R227W_control
ENSG00000154640	BTG3	BTG anti-proliferation factor 3 [Source:HGNC Symbol;Acc:HGNC:1132]	632.39	-0.295579	0.10175	-2.90495	0.00367307	0.029018		R227W_control
ENSG00000171603	CLSTN1	calsyntenin 1 [Source:HGNC Symbol;Acc:HGNC:17447]	135.513	-0.5099	0.175597	-2.90381	0.00368657	0.0291064		R227W_control
ENSG00000136895	GARNL3	GTPase activating Rap/RanGAP domain like 3 [Source:HGNC Symbol;Acc:HGNC:25425]	58.336	0.726072	0.25019	2.90208	0.00370698	0.0292205	Up	R227W_control
ENSG00000161671	EMC10	ER membrane protein complex subunit 10 [Source:HGNC Symbol;Acc:HGNC:27609]	236.73	0.349252	0.120349	2.902	0.0037079	0.0292205		R227W_control
ENSG00000183579	ZNRF3	zinc and ring finger 3 [Source:HGNC Symbol;Acc:HGNC:18126]	166.487	0.582018	0.200558	2.902	0.00370794	0.0292205		R227W_control
ENSG00000072571	HMMR	hyaluronan mediated motility receptor [Source:HGNC Symbol;Acc:HGNC:5012]	525.237	-0.378062	0.130331	-2.90079	0.00372226	0.0292787		R227W_control
ENSG00000132549	VPS13B	vacuolar protein sorting 13 homolog B [Source:HGNC Symbol;Acc:HGNC:2183]	160.935	0.463172	0.159659	2.90101	0.00371966	0.0292787		R227W_control
ENSG00000135111	TBX3	T-box transcription factor 3 [Source:HGNC Symbol;Acc:HGNC:11602]	58.8319	0.824767	0.284314	2.9009	0.00372088	0.0292787	Up	R227W_control
ENSG00000089472	HEPH	hephaestin [Source:HGNC Symbol;Acc:HGNC:4866]	83.2243	0.633094	0.218394	2.89886	0.00374521	0.0294233	Up	R227W_control
ENSG00000118680	MYL12B	myosin light chain 12B [Source:HGNC Symbol;Acc:HGNC:29827]	16466.9	-0.336969	0.11625	-2.89866	0.00374761	0.0294233		R227W_control
ENSG00000163848	ZNF148	zinc finger protein 148 [Source:HGNC Symbol;Acc:HGNC:12933]	819.801	0.328226	0.113229	2.8988	0.00374599	0.0294233		R227W_control
ENSG00000198176	TFDP1	transcription factor Dp-1 [Source:HGNC Symbol;Acc:HGNC:11749]	1638.58	-0.211566	0.0730066	-2.8979	0.00375665	0.029476		R227W_control
ENSG00000141232	TOB1	transducer of ERBB2, 1 [Source:HGNC Symbol;Acc:HGNC:11979]	787.703	-0.253758	0.0875727	-2.89769	0.00375923	0.029478		R227W_control
ENSG00000116580	GON4L	gon-4 like [Source:HGNC Symbol;Acc:HGNC:25973]	221.439	0.3837	0.132457	2.89678	0.00377008	0.0295447		R227W_control
ENSG00000180332	KCTD4	potassium channel tetramerization domain containing 4 [Source:HGNC Symbol;Acc:HGNC:23227]	43.7659	0.83152	0.287069	2.89659	0.00377241	0.0295447	Up	R227W_control
ENSG00000216937	CCDC7	coiled-coil domain containing 7 [Source:HGNC Symbol;Acc:HGNC:26533]	14.1703	1.39254	0.481132	2.89431	0.00379995	0.029742	Up	R227W_control
ENSG00000241935	HOGA1	4-hydroxy-2-oxoglutarate aldolase 1 [Source:HGNC Symbol;Acc:HGNC:25155]	148.279	-0.512316	0.177047	-2.89367	0.00380765	0.0297838		R227W_control
ENSG00000101160	CTSZ	cathepsin Z [Source:HGNC Symbol;Acc:HGNC:2547]	372.012	0.313724	0.108433	2.89324	0.00381286	0.0298062		R227W_control
ENSG00000126457	PRMT1	protein arginine methyltransferase 1 [Source:HGNC Symbol;Acc:HGNC:5187]	2040.02	-0.228771	0.0791642	-2.88983	0.00385444	0.0300941		R227W_control
ENSG00000167601	AXL	AXL receptor tyrosine kinase [Source:HGNC Symbol;Acc:HGNC:905]	4650.45	-0.186904	0.0646736	-2.88995	0.00385302	0.0300941		R227W_control
ENSG00000112773	TENT5A	terminal nucleotidyltransferase 5A [Source:HGNC Symbol;Acc:HGNC:18345]	777.437	0.234245	0.0811109	2.88796	0.00387751	0.0302556		R227W_control
ENSG00000135211	TMEM60	transmembrane protein 60 [Source:HGNC Symbol;Acc:HGNC:21754]	569.261	-0.340943	0.118103	-2.88684	0.00389138	0.0303451		R227W_control
ENSG00000106078	COBL	cordon-bleu WH2 repeat protein [Source:HGNC Symbol;Acc:HGNC:22199]	73.3814	-0.608056	0.210718	-2.88564	0.00390622	0.0304234	Down	R227W_control
ENSG00000134222	PSRC1	proline and serine rich coiled-coil 1 [Source:HGNC Symbol;Acc:HGNC:24472]	497.937	-0.344292	0.119311	-2.88566	0.00390595	0.0304234		R227W_control
ENSG00000111666	CHPT1	choline phosphotransferase 1 [Source:HGNC Symbol;Acc:HGNC:17852]	471.99	-0.396109	0.137323	-2.8845	0.0039204	0.030515		R227W_control
ENSG00000114125	RNF7	ring finger protein 7 [Source:HGNC Symbol;Acc:HGNC:10070]	2109.08	-0.325204	0.112771	-2.88375	0.00392975	0.030569		R227W_control
ENSG00000148943	LIN7C	lin-7 homolog C, crumbs cell polarity complex component [Source:HGNC Symbol;Acc:HGNC:17789]	1192.66	-0.300885	0.104423	-2.88141	0.00395896	0.0307773		R227W_control
ENSG00000103343	ZNF174	zinc finger protein 174 [Source:HGNC Symbol;Acc:HGNC:12963]	106.839	-0.542929	0.18854	-2.87964	0.00398127	0.0309318		R227W_control
ENSG00000241839	PLEKHO2	pleckstrin homology domain containing O2 [Source:HGNC Symbol;Acc:HGNC:30026]	317.011	0.35246	0.122421	2.87907	0.00398845	0.0309685		R227W_control
ENSG00000179029	TMEM107	transmembrane protein 107 [Source:HGNC Symbol;Acc:HGNC:28128]	218.691	-0.430475	0.149646	-2.87662	0.00401957	0.0311911		R227W_control
ENSG00000143369	ECM1	extracellular matrix protein 1 [Source:HGNC Symbol;Acc:HGNC:3153]	212.712	0.401111	0.13946	2.87618	0.00402517	0.0312154		R227W_control
ENSG00000165521	EML5	EMAP like 5 [Source:HGNC Symbol;Acc:HGNC:18197]	5.77305	2.53697	0.882157	2.87587	0.0040291	0.0312268	Up	R227W_control
ENSG00000065809	FAM107B	family with sequence similarity 107 member B [Source:HGNC Symbol;Acc:HGNC:23726]	1148.41	0.296898	0.103281	2.87465	0.00404476	0.0313078		R227W_control
ENSG00000109736	MFSD10	major facilitator superfamily domain containing 10 [Source:HGNC Symbol;Acc:HGNC:16894]	3525.25	-0.20895	0.0726848	-2.87475	0.00404353	0.0313078		R227W_control
ENSG00000213965	NUDT19	nudix hydrolase 19 [Source:HGNC Symbol;Acc:HGNC:32036]	749.818	-0.274093	0.0953542	-2.87448	0.00404697	0.0313078		R227W_control
ENSG00000153914	SREK1	splicing regulatory glutamic acid and lysine rich protein 1 [Source:HGNC Symbol;Acc:HGNC:17882]	915.295	0.263548	0.0917167	2.87351	0.00405944	0.0313851		R227W_control
ENSG00000100142	POLR2F	RNA polymerase II, I and III subunit F [Source:HGNC Symbol;Acc:HGNC:9193]	1784.55	-0.319898	0.111339	-2.8732	0.00406337	0.0313963		R227W_control
ENSG00000110108	TMEM109	transmembrane protein 109 [Source:HGNC Symbol;Acc:HGNC:28771]	1781.46	-0.308842	0.107551	-2.87159	0.00408419	0.0315379		R227W_control
ENSG00000105953	OGDH	oxoglutarate dehydrogenase [Source:HGNC Symbol;Acc:HGNC:8124]	594.021	0.303256	0.105646	2.8705	0.00409824	0.0316271		R227W_control
ENSG00000253710	ALG11	ALG11 alpha-1,2-mannosyltransferase [Source:HGNC Symbol;Acc:HGNC:32456]	25.8393	1.09151	0.380328	2.86991	0.00410593	0.0316672	Up	R227W_control
ENSG00000224578	HNRNPA1L3	heterogeneous nuclear ribonucleoprotein A1 like 3 [Source:HGNC Symbol;Acc:HGNC:48778]	472.463	-0.284877	0.0992875	-2.86922	0.00411489	0.031717		R227W_control
ENSG00000104915	STX10	syntaxin 10 [Source:HGNC Symbol;Acc:HGNC:11428]	842.505	-0.274637	0.0957279	-2.86893	0.00411858	0.0317261		R227W_control
ENSG00000179833	SERTAD2	SERTA domain containing 2 [Source:HGNC Symbol;Acc:HGNC:30784]	813.772	0.353526	0.123273	2.86782	0.00413313	0.0318188		R227W_control
ENSG00000109956	B3GAT1	beta-1,3-glucuronyltransferase 1 [Source:HGNC Symbol;Acc:HGNC:921]	80.5746	-0.619052	0.215909	-2.86719	0.00414136	0.0318628	Down	R227W_control
ENSG00000156709	AIFM1	apoptosis inducing factor mitochondria associated 1 [Source:HGNC Symbol;Acc:HGNC:8768]	559.278	-0.262772	0.0916604	-2.8668	0.00414644	0.0318825		R227W_control
ENSG00000180573	H2AC6	H2A clustered histone 6 [Source:HGNC Symbol;Acc:HGNC:4733]	258.698	0.398707	0.13918	2.8647	0.00417407	0.0320755		R227W_control
ENSG00000070367	EXOC5	exocyst complex component 5 [Source:HGNC Symbol;Acc:HGNC:10696]	944.072	0.318764	0.111357	2.86254	0.00420266	0.0322756		R227W_control
ENSG00000180398	MCFD2	multiple coagulation factor deficiency 2, ER cargo receptor complex subunit [Source:HGNC Symbol;Acc:HGNC:18451]	1535.23	0.190059	0.0664255	2.86123	0.00422004	0.0323895		R227W_control
ENSG00000136159	NUDT15	nudix hydrolase 15 [Source:HGNC Symbol;Acc:HGNC:23063]	496.896	-0.372683	0.130262	-2.86103	0.00422269	0.0323902		R227W_control
ENSG00000131941	RHPN2	rhophilin Rho GTPase binding protein 2 [Source:HGNC Symbol;Acc:HGNC:19974]	150.386	-0.436874	0.152763	-2.85981	0.00423893	0.032495		R227W_control
ENSG00000163918	RFC4	replication factor C subunit 4 [Source:HGNC Symbol;Acc:HGNC:9972]	326.999	-0.32525	0.11374	-2.85958	0.00424198	0.0324987		R227W_control
ENSG00000162385	MAGOH	mago homolog, exon junction complex subunit [Source:HGNC Symbol;Acc:HGNC:6815]	589.171	-0.38787	0.135649	-2.85936	0.00424499	0.0325022		R227W_control
ENSG00000213741	RPS29	ribosomal protein S29 [Source:HGNC Symbol;Acc:HGNC:10419]	25639.3	-0.250978	0.0878379	-2.85729	0.00427277	0.0326951		R227W_control
ENSG00000145632	PLK2	polo like kinase 2 [Source:HGNC Symbol;Acc:HGNC:19699]	8123.71	-0.252115	0.0882539	-2.8567	0.00428072	0.0327361		R227W_control
ENSG00000121966	CXCR4	C-X-C motif chemokine receptor 4 [Source:HGNC Symbol;Acc:HGNC:2561]	27.5725	-1.31637	0.460959	-2.85571	0.00429405	0.0328026	Down	R227W_control
ENSG00000171612	SLC25A33	solute carrier family 25 member 33 [Source:HGNC Symbol;Acc:HGNC:29681]	246.654	-0.378318	0.132488	-2.85548	0.00429719	0.0328026		R227W_control
ENSG00000183648	NDUFB1	NADH:ubiquinone oxidoreductase subunit B1 [Source:HGNC Symbol;Acc:HGNC:7695]	2995.02	-0.237211	0.0830673	-2.85565	0.00429488	0.0328026		R227W_control
ENSG00000141458	NPC1	NPC intracellular cholesterol transporter 1 [Source:HGNC Symbol;Acc:HGNC:7897]	413.183	-0.284075	0.0995071	-2.85482	0.0043061	0.0328509		R227W_control
ENSG00000167930	FAM234A	family with sequence similarity 234 member A [Source:HGNC Symbol;Acc:HGNC:14163]	1269.83	0.2638	0.0924578	2.85319	0.00432824	0.0329999		R227W_control
ENSG00000179409	GEMIN4	gem nuclear organelle associated protein 4 [Source:HGNC Symbol;Acc:HGNC:15717]	276.649	-0.353833	0.12403	-2.85281	0.00433342	0.0330195		R227W_control
ENSG00000075303	SLC25A40	solute carrier family 25 member 40 [Source:HGNC Symbol;Acc:HGNC:29680]	224.176	-0.386333	0.135453	-2.85217	0.00434225	0.0330669		R227W_control
ENSG00000182963	GJC1	gap junction protein gamma 1 [Source:HGNC Symbol;Acc:HGNC:4280]	576.007	-0.261189	0.0915914	-2.85167	0.00434898	0.0330982		R227W_control
ENSG00000111412	SPRING1	SREBF pathway regulator in golgi 1 [Source:HGNC Symbol;Acc:HGNC:26128]	980.657	-0.30203	0.105938	-2.85102	0.00435798	0.0331468		R227W_control
ENSG00000116815	CD58	CD58 molecule [Source:HGNC Symbol;Acc:HGNC:1688]	443.041	-0.310632	0.109013	-2.8495	0.00437876	0.0332849		R227W_control
ENSG00000138668	HNRNPD	heterogeneous nuclear ribonucleoprotein D [Source:HGNC Symbol;Acc:HGNC:5036]	4074.73	-0.240696	0.0844832	-2.84905	0.00438507	0.0333004		R227W_control
ENSG00000196972	SMIM10L2B	small integral membrane protein 10 like 2B [Source:HGNC Symbol;Acc:HGNC:34500]	12.5694	-1.64818	0.578519	-2.84897	0.00438607	0.0333004	Down	R227W_control
ENSG00000067057	PFKP	phosphofructokinase, platelet [Source:HGNC Symbol;Acc:HGNC:8878]	4299.05	-0.168726	0.0592365	-2.84835	0.00439468	0.0333459		R227W_control
ENSG00000171204	TMEM126B	transmembrane protein 126B [Source:HGNC Symbol;Acc:HGNC:30883]	531.842	-0.306325	0.107557	-2.84802	0.0043992	0.0333602		R227W_control
ENSG00000114200	BCHE	butyrylcholinesterase [Source:HGNC Symbol;Acc:HGNC:983]	11.7302	2.22003	0.779679	2.84736	0.00440836	0.0334096	Up	R227W_control
ENSG00000139679	LPAR6	lysophosphatidic acid receptor 6 [Source:HGNC Symbol;Acc:HGNC:15520]	11.4205	1.6263	0.571329	2.84652	0.00441998	0.0334767	Up	R227W_control
ENSG00000197977	ELOVL2	ELOVL fatty acid elongase 2 [Source:HGNC Symbol;Acc:HGNC:14416]	152.335	-0.46841	0.164566	-2.84634	0.00442249	0.0334767		R227W_control
ENSG00000168077	SCARA3	scavenger receptor class A member 3 [Source:HGNC Symbol;Acc:HGNC:19000]	117.787	0.468672	0.164695	2.8457	0.00443134	0.0335236		R227W_control
ENSG00000129292	PHF20L1	PHD finger protein 20 like 1 [Source:HGNC Symbol;Acc:HGNC:24280]	514.407	0.328538	0.115509	2.84427	0.00445136	0.033655		R227W_control
ENSG00000107833	NPM3	nucleophosmin/nucleoplasmin 3 [Source:HGNC Symbol;Acc:HGNC:7931]	626.268	-0.286835	0.100893	-2.84297	0.00446957	0.0337724		R227W_control
ENSG00000198663	C6orf89	chromosome 6 open reading frame 89 [Source:HGNC Symbol;Acc:HGNC:21114]	1516.7	0.195768	0.068883	2.84204	0.00448257	0.0338505		R227W_control
ENSG00000115993	TRAK2	trafficking kinesin protein 2 [Source:HGNC Symbol;Acc:HGNC:13206]	899.483	-0.318795	0.112209	-2.84108	0.00449605	0.0339321		R227W_control
ENSG00000153029	MR1	major histocompatibility complex, class I-related [Source:HGNC Symbol;Acc:HGNC:4975]	251.168	0.365619	0.12872	2.84043	0.00450534	0.0339819		R227W_control
ENSG00000169372	CRADD	CASP2 and RIPK1 domain containing adaptor with death domain [Source:HGNC Symbol;Acc:HGNC:2340]	192.99	-0.435529	0.153435	-2.83853	0.00453214	0.0341637		R227W_control
ENSG00000138835	RGS3	regulator of G protein signaling 3 [Source:HGNC Symbol;Acc:HGNC:9999]	977.354	0.238471	0.0840243	2.83811	0.0045381	0.0341883		R227W_control
ENSG00000112208	BAG2	BAG cochaperone 2 [Source:HGNC Symbol;Acc:HGNC:938]	892.286	-0.229321	0.0808135	-2.83766	0.00454459	0.0342168		R227W_control
ENSG00000120217	CD274	CD274 molecule [Source:HGNC Symbol;Acc:HGNC:17635]	117.266	0.536752	0.18919	2.8371	0.0045525	0.034256		R227W_control
ENSG00000115649	CNPPD1	cyclin Pas1/PHO80 domain containing 1 [Source:HGNC Symbol;Acc:HGNC:25220]	775.713	-0.268592	0.0946808	-2.83681	0.00455666	0.034267		R227W_control
ENSG00000176595	KBTBD11	kelch repeat and BTB domain containing 11 [Source:HGNC Symbol;Acc:HGNC:29104]	1373.27	-0.273387	0.0963804	-2.83654	0.00456047	0.0342752		R227W_control
ENSG00000082512	TRAF5	TNF receptor associated factor 5 [Source:HGNC Symbol;Acc:HGNC:12035]	78.9324	0.631796	0.222754	2.8363	0.00456397	0.0342812	Up	R227W_control
ENSG00000181751	MACIR	macrophage immunometabolism regulator [Source:HGNC Symbol;Acc:HGNC:25052]	179.818	0.436176	0.153802	2.83596	0.00456876	0.0342969		R227W_control
ENSG00000197948	FCHSD1	FCH and double SH3 domains 1 [Source:HGNC Symbol;Acc:HGNC:25463]	73.246	0.6201	0.218715	2.8352	0.00457967	0.0343584	Up	R227W_control
ENSG00000058668	ATP2B4	ATPase plasma membrane Ca2+ transporting 4 [Source:HGNC Symbol;Acc:HGNC:817]	3469.31	0.301573	0.106405	2.83419	0.00459418	0.0344468		R227W_control
ENSG00000130770	ATP5IF1	ATP synthase inhibitory factor subunit 1 [Source:HGNC Symbol;Acc:HGNC:871]	3532.83	-0.275787	0.0973255	-2.83365	0.00460192	0.0344845		R227W_control
ENSG00000108639	SYNGR2	synaptogyrin 2 [Source:HGNC Symbol;Acc:HGNC:11499]	2666.4	-0.227773	0.0803978	-2.83307	0.00461034	0.0345271		R227W_control
ENSG00000103423	DNAJA3	DnaJ heat shock protein family (Hsp40) member A3 [Source:HGNC Symbol;Acc:HGNC:11808]	653.813	-0.252795	0.0892695	-2.83182	0.00462838	0.0346417		R227W_control
ENSG00000204209	DAXX	death domain associated protein [Source:HGNC Symbol;Acc:HGNC:2681]	946.821	0.250783	0.0886023	2.83043	0.00464848	0.0347716		R227W_control
ENSG00000165629	ATP5F1C	ATP synthase F1 subunit gamma [Source:HGNC Symbol;Acc:HGNC:833]	3049.98	-0.395967	0.139921	-2.82993	0.00465587	0.0348063		R227W_control
ENSG00000165813	CCDC186	coiled-coil domain containing 186 [Source:HGNC Symbol;Acc:HGNC:24349]	443.263	0.461901	0.163285	2.8288	0.00467222	0.0349079		R227W_control
ENSG00000204592	HLA-E	major histocompatibility complex, class I, E [Source:HGNC Symbol;Acc:HGNC:4962]	1858.56	-0.183365	0.0648308	-2.82837	0.0046786	0.034935		R227W_control
ENSG00000015532	XYLT2	xylosyltransferase 2 [Source:HGNC Symbol;Acc:HGNC:15517]	608.265	0.295022	0.104319	2.82806	0.00468308	0.0349479		R227W_control
ENSG00000163624	CDS1	CDP-diacylglycerol synthase 1 [Source:HGNC Symbol;Acc:HGNC:1800]	143.777	0.426472	0.150957	2.82511	0.00472637	0.0352502		R227W_control
ENSG00000102524	TNFSF13B	TNF superfamily member 13b [Source:HGNC Symbol;Acc:HGNC:11929]	11.394	1.56588	0.554486	2.82403	0.00474246	0.0353323	Up	R227W_control
ENSG00000171703	TCEA2	transcription elongation factor A2 [Source:HGNC Symbol;Acc:HGNC:11614]	736.196	0.354013	0.125359	2.82399	0.00474296	0.0353323		R227W_control
ENSG00000127995	CASD1	CAS1 domain containing 1 [Source:HGNC Symbol;Acc:HGNC:16014]	165.83	0.425389	0.15065	2.82368	0.00474752	0.0353455		R227W_control
ENSG00000071994	PDCD2	programmed cell death 2 [Source:HGNC Symbol;Acc:HGNC:8762]	1170.17	-0.226106	0.0801108	-2.82241	0.00476642	0.0354444		R227W_control
ENSG00000101310	SEC23B	SEC23 homolog B, COPII coat complex component [Source:HGNC Symbol;Acc:HGNC:10702]	965.313	-0.280866	0.0995113	-2.82245	0.00476581	0.0354444		R227W_control
ENSG00000142197	DOP1B	DOP1 leucine zipper like protein B [Source:HGNC Symbol;Acc:HGNC:1291]	318.577	0.366874	0.13003	2.82146	0.00478049	0.0355283		R227W_control
ENSG00000184349	EFNA5	ephrin A5 [Source:HGNC Symbol;Acc:HGNC:3225]	464.618	-0.341404	0.121058	-2.82017	0.00479979	0.0356508		R227W_control
ENSG00000123219	CENPK	centromere protein K [Source:HGNC Symbol;Acc:HGNC:29479]	299.794	-0.414363	0.146978	-2.81923	0.00481392	0.0357348		R227W_control
ENSG00000165672	PRDX3	peroxiredoxin 3 [Source:HGNC Symbol;Acc:HGNC:9354]	6386.78	-0.38369	0.136136	-2.81844	0.00482575	0.0358016		R227W_control
ENSG00000105270	CLIP3	CAP-Gly domain containing linker protein 3 [Source:HGNC Symbol;Acc:HGNC:24314]	216.122	0.423718	0.150368	2.81787	0.00483429	0.035844		R227W_control
ENSG00000141642	ELAC1	elaC ribonuclease Z 1 [Source:HGNC Symbol;Acc:HGNC:14197]	152.444	-0.429162	0.152334	-2.81724	0.0048438	0.0358934		R227W_control
ENSG00000182022	CHST15	carbohydrate sulfotransferase 15 [Source:HGNC Symbol;Acc:HGNC:18137]	159.361	0.466212	0.165548	2.81617	0.00486006	0.0359928		R227W_control
ENSG00000132507	EIF5A	eukaryotic translation initiation factor 5A [Source:HGNC Symbol;Acc:HGNC:3300]	17268.5	-0.182173	0.0646979	-2.81575	0.00486631	0.0360181		R227W_control
ENSG00000145386	CCNA2	cyclin A2 [Source:HGNC Symbol;Acc:HGNC:1578]	634.66	-0.286579	0.101803	-2.81502	0.00487738	0.0360789		R227W_control
ENSG00000058063	ATP11B	ATPase phospholipid transporting 11B (putative) [Source:HGNC Symbol;Acc:HGNC:13553]	208.062	0.396366	0.14085	2.8141	0.00489136	0.0361612		R227W_control
ENSG00000180901	KCTD2	potassium channel tetramerization domain containing 2 [Source:HGNC Symbol;Acc:HGNC:21294]	406.166	0.358203	0.127299	2.81387	0.00489491	0.0361663		R227W_control
ENSG00000135519	KCNH3	potassium voltage-gated channel subfamily H member 3 [Source:HGNC Symbol;Acc:HGNC:6252]	14.3318	-1.35275	0.480793	-2.81357	0.00489942	0.0361786	Down	R227W_control
ENSG00000060656	PTPRU	protein tyrosine phosphatase receptor type U [Source:HGNC Symbol;Acc:HGNC:9683]	80.252	0.584277	0.207783	2.81196	0.00492407	0.0363394		R227W_control
ENSG00000164967	RPP25L	ribonuclease P/MRP subunit p25 like [Source:HGNC Symbol;Acc:HGNC:19909]	378.333	-0.312345	0.111098	-2.81145	0.00493188	0.0363759		R227W_control
ENSG00000054282	SDCCAG8	SHH signaling and ciliogenesis regulator SDCCAG8 [Source:HGNC Symbol;Acc:HGNC:10671]	270.648	-0.340428	0.121102	-2.81108	0.00493754	0.0363964		R227W_control
ENSG00000135116	HRK	harakiri, BCL2 interacting protein [Source:HGNC Symbol;Acc:HGNC:5185]	234.802	-0.434075	0.154443	-2.81058	0.00494524	0.0364231		R227W_control
ENSG00000159216	RUNX1	RUNX family transcription factor 1 [Source:HGNC Symbol;Acc:HGNC:10471]	553.598	0.342042	0.121703	2.81047	0.00494691	0.0364231		R227W_control
ENSG00000115594	IL1R1	interleukin 1 receptor type 1 [Source:HGNC Symbol;Acc:HGNC:5993]	42.0695	0.823567	0.293154	2.80933	0.00496444	0.0365298	Up	R227W_control
ENSG00000138821	SLC39A8	solute carrier family 39 member 8 [Source:HGNC Symbol;Acc:HGNC:20862]	437.612	-0.287228	0.102247	-2.80915	0.00496717	0.0365298		R227W_control
ENSG00000111602	TIMELESS	timeless circadian regulator [Source:HGNC Symbol;Acc:HGNC:11813]	357.912	-0.310279	0.110488	-2.80826	0.00498094	0.0365886		R227W_control
ENSG00000196704	AMZ2	archaelysin family metallopeptidase 2 [Source:HGNC Symbol;Acc:HGNC:28041]	319.967	-0.31345	0.111611	-2.80842	0.00497845	0.0365886		R227W_control
ENSG00000110092	CCND1	cyclin D1 [Source:HGNC Symbol;Acc:HGNC:1582]	7976.34	0.569812	0.202924	2.80801	0.00498483	0.0365958		R227W_control
ENSG00000182093	GET1	guided entry of tail-anchored proteins factor 1 [Source:HGNC Symbol;Acc:HGNC:12790]	576.749	-0.274981	0.097956	-2.80719	0.00499751	0.0366677		R227W_control
ENSG00000213347	MXD3	MAX dimerization protein 3 [Source:HGNC Symbol;Acc:HGNC:14008]	263.659	-0.442576	0.157703	-2.80639	0.00500994	0.0367376		R227W_control
ENSG00000006634	DBF4	DBF4-CDC7 kinase regulatory subunit [Source:HGNC Symbol;Acc:HGNC:17364]	259.631	-0.399321	0.142365	-2.80491	0.00503306	0.0368219		R227W_control
ENSG00000018189	RUFY3	RUN and FYVE domain containing 3 [Source:HGNC Symbol;Acc:HGNC:30285]	685.545	0.311074	0.110889	2.80527	0.00502745	0.0368219		R227W_control
ENSG00000143374	TARS2	threonyl-tRNA synthetase 2, mitochondrial [Source:HGNC Symbol;Acc:HGNC:30740]	255.215	-0.340448	0.12137	-2.80505	0.00503093	0.0368219		R227W_control
ENSG00000159147	DONSON	DNA replication fork stabilization factor DONSON [Source:HGNC Symbol;Acc:HGNC:2993]	209.917	-0.35667	0.127149	-2.80514	0.00502948	0.0368219		R227W_control
ENSG00000130749	ZC3H4	zinc finger CCCH-type containing 4 [Source:HGNC Symbol;Acc:HGNC:17808]	673.285	-0.303768	0.108332	-2.80405	0.00504651	0.036899		R227W_control
ENSG00000126603	GLIS2	GLIS family zinc finger 2 [Source:HGNC Symbol;Acc:HGNC:29450]	649.965	0.34073	0.121548	2.80325	0.00505898	0.0369688		R227W_control
ENSG00000107816	LZTS2	leucine zipper tumor suppressor 2 [Source:HGNC Symbol;Acc:HGNC:29381]	545.251	-0.301066	0.10747	-2.80139	0.00508832	0.0371403		R227W_control
ENSG00000172954	LCLAT1	lysocardiolipin acyltransferase 1 [Source:HGNC Symbol;Acc:HGNC:26756]	349.768	-0.307103	0.109621	-2.8015	0.00508663	0.0371403		R227W_control
ENSG00000167657	DAPK3	death associated protein kinase 3 [Source:HGNC Symbol;Acc:HGNC:2676]	1115.79	0.256037	0.0914471	2.79983	0.00511289	0.0372982		R227W_control
ENSG00000119042	SATB2	SATB homeobox 2 [Source:HGNC Symbol;Acc:HGNC:21637]	214.787	0.407959	0.145749	2.79904	0.00512541	0.0373498		R227W_control
ENSG00000181588	MEX3D	mex-3 RNA binding family member D [Source:HGNC Symbol;Acc:HGNC:16734]	1249.5	0.218779	0.078163	2.79902	0.00512587	0.0373498		R227W_control
ENSG00000119878	CRIPT	CXXC repeat containing interactor of PDZ3 domain [Source:HGNC Symbol;Acc:HGNC:14312]	1200.62	-0.231023	0.0825699	-2.79791	0.00514351	0.0374568		R227W_control
ENSG00000164465	DCBLD1	discoidin, CUB and LCCL domain containing 1 [Source:HGNC Symbol;Acc:HGNC:21479]	332.275	0.333749	0.119309	2.79736	0.00515218	0.0374984		R227W_control
ENSG00000108819	PPP1R9B	protein phosphatase 1 regulatory subunit 9B [Source:HGNC Symbol;Acc:HGNC:9298]	469.421	0.28234	0.100968	2.79634	0.00516854	0.0375958		R227W_control
ENSG00000080819	CPOX	coproporphyrinogen oxidase [Source:HGNC Symbol;Acc:HGNC:2321]	331.162	-0.320053	0.114487	-2.79554	0.00518128	0.0376669		R227W_control
ENSG00000117139	KDM5B	lysine demethylase 5B [Source:HGNC Symbol;Acc:HGNC:18039]	901.028	0.353175	0.1264	2.79412	0.00520416	0.0378115		R227W_control
ENSG00000161267	BDH1	3-hydroxybutyrate dehydrogenase 1 [Source:HGNC Symbol;Acc:HGNC:1027]	111.877	-0.574265	0.20556	-2.79366	0.00521149	0.0378431		R227W_control
ENSG00000082397	EPB41L3	erythrocyte membrane protein band 4.1 like 3 [Source:HGNC Symbol;Acc:HGNC:3380]	596.251	-0.24203	0.0866454	-2.79334	0.00521662	0.0378586		R227W_control
ENSG00000102897	LYRM1	LYR motif containing 1 [Source:HGNC Symbol;Acc:HGNC:25074]	415.185	-0.28736	0.102921	-2.79205	0.00523754	0.0379887		R227W_control
ENSG00000131462	TUBG1	tubulin gamma 1 [Source:HGNC Symbol;Acc:HGNC:12417]	843.741	-0.338611	0.121336	-2.79069	0.00525963	0.038127		R227W_control
ENSG00000218891	ZNF579	zinc finger protein 579 [Source:HGNC Symbol;Acc:HGNC:26646]	261.341	0.298816	0.107086	2.79043	0.00526374	0.038135		R227W_control
ENSG00000205356	TECPR1	tectonin beta-propeller repeat containing 1 [Source:HGNC Symbol;Acc:HGNC:22214]	383.9	0.275915	0.0989219	2.78922	0.00528353	0.0382565		R227W_control
ENSG00000310517	CAST	calpastatin [Source:NCBI gene (formerly Entrezgene);Acc:831]	1955.66	0.290332	0.10416	2.78738	0.00531362	0.0384524		R227W_control
ENSG00000159788	RGS12	regulator of G protein signaling 12 [Source:HGNC Symbol;Acc:HGNC:9994]	157.686	0.429643	0.154198	2.7863	0.00533133	0.0385585		R227W_control
ENSG00000056972	TRAF3IP2	TRAF3 interacting protein 2 [Source:HGNC Symbol;Acc:HGNC:1343]	377.33	-0.378542	0.135877	-2.78592	0.00533759	0.0385818		R227W_control
ENSG00000128463	EMC4	ER membrane protein complex subunit 4 [Source:HGNC Symbol;Acc:HGNC:28032]	52.783	-0.7519	0.269934	-2.78549	0.00534465	0.0386108	Down	R227W_control
ENSG00000085224	ATRX	ATRX chromatin remodeler [Source:HGNC Symbol;Acc:HGNC:886]	2173.35	0.280732	0.100855	2.78351	0.00537746	0.0388256		R227W_control
ENSG00000170234	PWWP2A	PWWP domain containing 2A [Source:HGNC Symbol;Acc:HGNC:29406]	409.686	0.321018	0.115341	2.7832	0.0053825	0.0388398		R227W_control
ENSG00000152939	MARVELD2	MARVEL domain containing 2 [Source:HGNC Symbol;Acc:HGNC:26401]	93.4592	0.540142	0.194137	2.78228	0.00539788	0.0389287		R227W_control
ENSG00000179750	APOBEC3B	apolipoprotein B mRNA editing enzyme catalytic subunit 3B [Source:HGNC Symbol;Acc:HGNC:17352]	154.485	-0.496586	0.17851	-2.78184	0.00540522	0.0389594		R227W_control
ENSG00000118579	MED28	mediator complex subunit 28 [Source:HGNC Symbol;Acc:HGNC:24628]	1183.59	-0.302819	0.108874	-2.78138	0.00541291	0.0389926		R227W_control
ENSG00000071205	ARHGAP10	Rho GTPase activating protein 10 [Source:HGNC Symbol;Acc:HGNC:26099]	471.446	0.270811	0.0973863	2.78079	0.00542266	0.0390407		R227W_control
ENSG00000143947	RPS27A	ribosomal protein S27a [Source:HGNC Symbol;Acc:HGNC:10417]	21443.5	-0.222995	0.0801995	-2.7805	0.00542753	0.0390535		R227W_control
ENSG00000121210	TMEM131L	transmembrane 131 like [Source:HGNC Symbol;Acc:HGNC:29146]	288.935	-0.342536	0.12332	-2.77761	0.00547602	0.0393801		R227W_control
ENSG00000185070	FLRT2	fibronectin leucine rich transmembrane protein 2 [Source:HGNC Symbol;Acc:HGNC:3761]	1490.18	-0.211482	0.0761517	-2.77711	0.0054844	0.039418		R227W_control
ENSG00000146731	CCT6A	chaperonin containing TCP1 subunit 6A [Source:HGNC Symbol;Acc:HGNC:1620]	4156.53	-0.206684	0.074518	-2.77361	0.00554384	0.0398226		R227W_control
ENSG00000169813	HNRNPF	heterogeneous nuclear ribonucleoprotein F [Source:HGNC Symbol;Acc:HGNC:5039]	3920.34	-0.174283	0.062847	-2.77313	0.00555201	0.0398586		R227W_control
ENSG00000179295	PTPN11	protein tyrosine phosphatase non-receptor type 11 [Source:HGNC Symbol;Acc:HGNC:9644]	714.764	-0.230531	0.0831527	-2.77238	0.00556486	0.0399283		R227W_control
ENSG00000140948	ZCCHC14	zinc finger CCHC-type containing 14 [Source:HGNC Symbol;Acc:HGNC:24134]	331.318	-0.362822	0.130889	-2.77199	0.00557155	0.039931		R227W_control
ENSG00000179091	CYC1	cytochrome c1 [Source:HGNC Symbol;Acc:HGNC:2579]	1913.67	-0.334845	0.120792	-2.77209	0.00556975	0.039931		R227W_control
ENSG00000172340	SUCLG2	succinate-CoA ligase GDP-forming subunit beta [Source:HGNC Symbol;Acc:HGNC:11450]	1552.16	-0.177596	0.0640804	-2.77145	0.00558064	0.0399736		R227W_control
ENSG00000181915	ADO	2-aminoethanethiol dioxygenase [Source:HGNC Symbol;Acc:HGNC:23506]	435.628	-0.285865	0.103176	-2.77066	0.00559436	0.0400265		R227W_control
ENSG00000257727	CNPY2	canopy FGF signaling regulator 2 [Source:HGNC Symbol;Acc:HGNC:13529]	1406.37	-0.294075	0.106132	-2.77083	0.00559133	0.0400265		R227W_control
ENSG00000042088	TDP1	tyrosyl-DNA phosphodiesterase 1 [Source:HGNC Symbol;Acc:HGNC:18884]	319.331	-0.367343	0.132614	-2.77002	0.00560532	0.0400823		R227W_control
ENSG00000115687	PASK	PAS domain containing serine/threonine kinase [Source:HGNC Symbol;Acc:HGNC:17270]	59.8697	-0.728594	0.263077	-2.76951	0.0056141	0.0401224	Down	R227W_control
ENSG00000159259	CHAF1B	chromatin assembly factor 1 subunit B [Source:HGNC Symbol;Acc:HGNC:1911]	214.862	-0.371469	0.13416	-2.76886	0.00562533	0.0401574		R227W_control
ENSG00000171634	BPTF	bromodomain PHD finger transcription factor [Source:HGNC Symbol;Acc:HGNC:3581]	1586.95	0.310041	0.111973	2.76888	0.00562493	0.0401574		R227W_control
ENSG00000164050	PLXNB1	plexin B1 [Source:HGNC Symbol;Acc:HGNC:9103]	256.658	0.345884	0.124944	2.76832	0.00563467	0.0401787		R227W_control
ENSG00000237190	CDKN2AIPNL	CDKN2A interacting protein N-terminal like [Source:HGNC Symbol;Acc:HGNC:30545]	589.629	-0.25087	0.090617	-2.76847	0.0056321	0.0401787		R227W_control
ENSG00000084676	NCOA1	nuclear receptor coactivator 1 [Source:HGNC Symbol;Acc:HGNC:7668]	372.589	0.310438	0.112163	2.76773	0.00564482	0.0402058		R227W_control
ENSG00000185022	MAFF	MAF bZIP transcription factor F [Source:HGNC Symbol;Acc:HGNC:6780]	266.227	-0.416285	0.150399	-2.76786	0.00564255	0.0402058		R227W_control
ENSG00000156931	VPS8	VPS8 subunit of CORVET complex [Source:HGNC Symbol;Acc:HGNC:29122]	148.068	0.427076	0.154376	2.76647	0.0056667	0.040339		R227W_control
ENSG00000164087	POC1A	POC1 centriolar protein A [Source:HGNC Symbol;Acc:HGNC:24488]	260.161	-0.331278	0.119785	-2.7656	0.00568179	0.0404237		R227W_control
ENSG00000171819	ANGPTL7	angiopoietin like 7 [Source:HGNC Symbol;Acc:HGNC:24078]	144.77	-0.479018	0.173306	-2.76399	0.00570987	0.0406007		R227W_control
ENSG00000182749	PAQR7	progestin and adipoQ receptor family member 7 [Source:HGNC Symbol;Acc:HGNC:23146]	238.746	0.417645	0.151127	2.76354	0.00571777	0.040634		R227W_control
ENSG00000196776	CD47	CD47 molecule [Source:HGNC Symbol;Acc:HGNC:1682]	1096.66	-0.235555	0.0852945	-2.76167	0.00575073	0.0408454		R227W_control
ENSG00000124766	SOX4	SRY-box transcription factor 4 [Source:HGNC Symbol;Acc:HGNC:11200]	9444.66	0.28934	0.10485	2.75956	0.00578789	0.0410863		R227W_control
ENSG00000171135	JAGN1	jagunal homolog 1 [Source:HGNC Symbol;Acc:HGNC:26926]	685.887	-0.274988	0.0996637	-2.75916	0.00579496	0.0411134		R227W_control
ENSG00000048544	MRPS10	mitochondrial ribosomal protein S10 [Source:HGNC Symbol;Acc:HGNC:14502]	1305.88	-0.244119	0.0885326	-2.75739	0.00582656	0.0413144		R227W_control
ENSG00000151247	EIF4E	eukaryotic translation initiation factor 4E [Source:HGNC Symbol;Acc:HGNC:3287]	945.37	-0.240445	0.087236	-2.75626	0.00584657	0.0414331		R227W_control
ENSG00000122025	FLT3	fms related receptor tyrosine kinase 3 [Source:HGNC Symbol;Acc:HGNC:3765]	39.055	-0.798013	0.28966	-2.755	0.00586926	0.0415706	Down	R227W_control
ENSG00000116754	SRSF11	serine and arginine rich splicing factor 11 [Source:HGNC Symbol;Acc:HGNC:10782]	2846	0.270488	0.0982173	2.75397	0.00588765	0.0416586		R227W_control
ENSG00000147485	PXDNL	peroxidasin like [Source:HGNC Symbol;Acc:HGNC:26359]	7.08825	2.06249	0.748952	2.75383	0.00589016	0.0416586	Up	R227W_control
ENSG00000160145	KALRN	kalirin RhoGEF kinase [Source:HGNC Symbol;Acc:HGNC:4814]	177.265	-0.423817	0.153905	-2.75376	0.00589154	0.0416586		R227W_control
ENSG00000091136	LAMB1	laminin subunit beta 1 [Source:HGNC Symbol;Acc:HGNC:6486]	935.979	0.270903	0.0984165	2.75262	0.00591205	0.0417699		R227W_control
ENSG00000152455	SUV39H2	SUV39H2 histone lysine methyltransferase [Source:HGNC Symbol;Acc:HGNC:17287]	178.906	-0.401142	0.145741	-2.75243	0.00591548	0.0417699		R227W_control
ENSG00000173517	PEAK1	pseudopodium enriched atypical kinase 1 [Source:HGNC Symbol;Acc:HGNC:29431]	198.448	0.426272	0.154877	2.75234	0.00591718	0.0417699		R227W_control
ENSG00000113811	SELENOK	selenoprotein K [Source:HGNC Symbol;Acc:HGNC:30394]	1279.56	-0.29339	0.106651	-2.75094	0.00594253	0.0419254		R227W_control
ENSG00000114331	ACAP2	ArfGAP with coiled-coil, ankyrin repeat and PH domains 2 [Source:HGNC Symbol;Acc:HGNC:16469]	422.459	0.425388	0.154719	2.74943	0.00596998	0.0420957		R227W_control
ENSG00000197093	GAL3ST4	galactose-3-O-sulfotransferase 4 [Source:HGNC Symbol;Acc:HGNC:24145]	89.0672	0.508777	0.185062	2.74923	0.0059736	0.0420977		R227W_control
ENSG00000149930	TAOK2	TAO kinase 2 [Source:HGNC Symbol;Acc:HGNC:16835]	452.471	0.327528	0.119143	2.74903	0.00597717	0.0420995		R227W_control
ENSG00000143418	CERS2	ceramide synthase 2 [Source:HGNC Symbol;Acc:HGNC:14076]	159.735	-0.382997	0.139388	-2.74771	0.00600139	0.0422231		R227W_control
ENSG00000154582	ELOC	elongin C [Source:HGNC Symbol;Acc:HGNC:11617]	4199.73	-0.346527	0.126115	-2.74771	0.00600122	0.0422231		R227W_control
ENSG00000133597	ADCK2	aarF domain containing kinase 2 [Source:HGNC Symbol;Acc:HGNC:19039]	379.848	-0.309086	0.112511	-2.74718	0.00601106	0.0422676		R227W_control
ENSG00000182512	GLRX5	glutaredoxin 5 [Source:HGNC Symbol;Acc:HGNC:20134]	1439.65	-0.242367	0.0882341	-2.74686	0.00601684	0.0422848		R227W_control
ENSG00000076248	UNG	uracil DNA glycosylase [Source:HGNC Symbol;Acc:HGNC:12572]	811.874	-0.256257	0.0933088	-2.74634	0.00602651	0.0423293		R227W_control
ENSG00000196305	IARS1	isoleucyl-tRNA synthetase 1 [Source:HGNC Symbol;Acc:HGNC:5330]	1273.07	-0.201223	0.073281	-2.74591	0.00603435	0.0423608		R227W_control
ENSG00000173064	HECTD4	HECT domain E3 ubiquitin protein ligase 4 [Source:HGNC Symbol;Acc:HGNC:26611]	206.051	0.377744	0.137596	2.74531	0.00604536	0.0424147		R227W_control
ENSG00000006453	BAIAP2L1	BAR/IMD domain containing adaptor protein 2 like 1 [Source:HGNC Symbol;Acc:HGNC:21649]	251.382	0.332949	0.121288	2.7451	0.00604916	0.0424178		R227W_control
ENSG00000196139	AKR1C3	aldo-keto reductase family 1 member C3 [Source:HGNC Symbol;Acc:HGNC:386]	325.963	0.402044	0.146486	2.74459	0.00605868	0.0424611		R227W_control
ENSG00000103356	EARS2	glutamyl-tRNA synthetase 2, mitochondrial [Source:HGNC Symbol;Acc:HGNC:29419]	250.269	-0.321346	0.117095	-2.74432	0.00606359	0.042472		R227W_control
ENSG00000108588	CCDC47	coiled-coil domain containing 47 [Source:HGNC Symbol;Acc:HGNC:24856]	796.876	-0.245568	0.089558	-2.742	0.00610655	0.0427493		R227W_control
ENSG00000131747	TOP2A	DNA topoisomerase II alpha [Source:HGNC Symbol;Acc:HGNC:11989]	2545.04	-0.295411	0.107746	-2.74174	0.00611153	0.042751		R227W_control
ENSG00000144488	ESPNL	espin like [Source:HGNC Symbol;Acc:HGNC:27937]	45.0083	0.784305	0.286073	2.74163	0.00611356	0.042751	Up	R227W_control
ENSG00000185565	LSAMP	limbic system associated membrane protein [Source:HGNC Symbol;Acc:HGNC:6705]	19.8243	-1.18206	0.431221	-2.7412	0.00612155	0.0427833	Down	R227W_control
ENSG00000172456	FGGY	FGGY carbohydrate kinase domain containing [Source:HGNC Symbol;Acc:HGNC:25610]	133.721	-0.440561	0.160764	-2.74042	0.00613604	0.0428609		R227W_control
ENSG00000175906	ARL4D	ADP ribosylation factor like GTPase 4D [Source:HGNC Symbol;Acc:HGNC:656]	226.862	-0.400931	0.146367	-2.73923	0.00615838	0.0429932		R227W_control
ENSG00000163132	MSX1	msh homeobox 1 [Source:HGNC Symbol;Acc:HGNC:7391]	336.121	0.284509	0.103889	2.73859	0.00617038	0.0430533		R227W_control
ENSG00000173230	GOLGB1	golgin B1 [Source:HGNC Symbol;Acc:HGNC:4429]	1393.53	0.55515	0.202904	2.73603	0.00621863	0.043366		R227W_control
ENSG00000073578	SDHA	succinate dehydrogenase complex flavoprotein subunit A [Source:HGNC Symbol;Acc:HGNC:10680]	435.367	-0.253095	0.0925205	-2.73555	0.00622754	0.0433711		R227W_control
ENSG00000148290	SURF1	SURF1 cytochrome c oxidase assembly factor [Source:HGNC Symbol;Acc:HGNC:11474]	603.065	-0.243427	0.0889811	-2.73572	0.00622441	0.0433711		R227W_control
ENSG00000172889	EGFL7	EGF like domain multiple 7 [Source:HGNC Symbol;Acc:HGNC:20594]	215.155	0.38457	0.140588	2.73544	0.00622963	0.0433711		R227W_control
ENSG00000132823	OSER1	oxidative stress responsive serine rich 1 [Source:HGNC Symbol;Acc:HGNC:16105]	655.354	-0.20822	0.07614	-2.7347	0.00624377	0.0434262		R227W_control
ENSG00000140961	OSGIN1	oxidative stress induced growth inhibitor 1 [Source:HGNC Symbol;Acc:HGNC:30093]	69.9688	-0.622079	0.227494	-2.73448	0.00624784	0.0434262	Down	R227W_control
ENSG00000258839	MC1R	melanocortin 1 receptor [Source:HGNC Symbol;Acc:HGNC:6929]	12.7199	1.37583	0.503107	2.73466	0.0062445	0.0434262	Up	R227W_control
ENSG00000176171	BNIP3	BCL2 interacting protein 3 [Source:HGNC Symbol;Acc:HGNC:1084]	3376	-0.262903	0.0961563	-2.73412	0.00625477	0.0434506		R227W_control
ENSG00000156453	PCDH1	protocadherin 1 [Source:HGNC Symbol;Acc:HGNC:8655]	101.451	-0.570087	0.208558	-2.73347	0.0062671	0.0435124		R227W_control
ENSG00000005884	ITGA3	integrin subunit alpha 3 [Source:HGNC Symbol;Acc:HGNC:6139]	5562.89	0.197369	0.0722303	2.7325	0.00628554	0.0435688		R227W_control
ENSG00000169862	CTNND2	catenin delta 2 [Source:HGNC Symbol;Acc:HGNC:2516]	60.9288	0.649665	0.237733	2.73275	0.00628088	0.0435688	Up	R227W_control
ENSG00000174130	TLR6	toll like receptor 6 [Source:HGNC Symbol;Acc:HGNC:16711]	16.8526	1.45915	0.533991	2.73253	0.00628496	0.0435688	Up	R227W_control
ENSG00000185386	MAPK11	mitogen-activated protein kinase 11 [Source:HGNC Symbol;Acc:HGNC:6873]	28.1695	0.997048	0.36498	2.73179	0.00629913	0.0436391	Up	R227W_control
ENSG00000077238	IL4R	interleukin 4 receptor [Source:HGNC Symbol;Acc:HGNC:6015]	236.541	0.43523	0.159354	2.73122	0.00631008	0.0436672		R227W_control
ENSG00000115355	CCDC88A	coiled-coil domain containing 88A [Source:HGNC Symbol;Acc:HGNC:25523]	743.317	0.276283	0.101152	2.73137	0.00630714	0.0436672		R227W_control
ENSG00000075142	SRI	sorcin [Source:HGNC Symbol;Acc:HGNC:11292]	3943.73	-0.26806	0.0981892	-2.73004	0.00633273	0.0437593		R227W_control
ENSG00000095209	TMEM38B	transmembrane protein 38B [Source:HGNC Symbol;Acc:HGNC:25535]	237.058	-0.449712	0.164731	-2.72998	0.00633377	0.0437593		R227W_control
ENSG00000120647	CCDC77	coiled-coil domain containing 77 [Source:HGNC Symbol;Acc:HGNC:28203]	153.821	-0.432186	0.158306	-2.73006	0.00633228	0.0437593		R227W_control
ENSG00000130222	GADD45G	growth arrest and DNA damage inducible gamma [Source:HGNC Symbol;Acc:HGNC:4097]	21.5313	1.28444	0.470784	2.72829	0.0063664	0.0439608	Up	R227W_control
ENSG00000152795	HNRNPDL	heterogeneous nuclear ribonucleoprotein D like [Source:HGNC Symbol;Acc:HGNC:5037]	3460.49	-0.257656	0.094459	-2.72771	0.00637761	0.0440142		R227W_control
ENSG00000092929	UNC13D	unc-13 homolog D [Source:HGNC Symbol;Acc:HGNC:23147]	609.405	-0.24337	0.0892334	-2.72734	0.00638467	0.0440389		R227W_control
ENSG00000135686	KLHL36	kelch like family member 36 [Source:HGNC Symbol;Acc:HGNC:17844]	1016.19	0.215132	0.0789027	2.72655	0.00639999	0.0441206		R227W_control
ENSG00000115514	TXNDC9	thioredoxin domain containing 9 [Source:HGNC Symbol;Acc:HGNC:24110]	737.401	-0.264136	0.0969064	-2.72568	0.00641688	0.0442129		R227W_control
ENSG00000008405	CRY1	cryptochrome circadian regulator 1 [Source:HGNC Symbol;Acc:HGNC:2384]	351.75	-0.364727	0.133828	-2.72534	0.00642359	0.0442351		R227W_control
ENSG00000240065	PSMB9	proteasome 20S subunit beta 9 [Source:HGNC Symbol;Acc:HGNC:9546]	192.978	-0.384522	0.141144	-2.72432	0.00644344	0.0443477		R227W_control
ENSG00000048649	RSF1	remodeling and spacing factor 1 [Source:HGNC Symbol;Acc:HGNC:18118]	1141.74	0.30685	0.112689	2.72298	0.00646961	0.0445036		R227W_control
ENSG00000133983	COX16	cytochrome c oxidase assembly factor COX16 [Source:HGNC Symbol;Acc:HGNC:20213]	190.009	-0.35364	0.129984	-2.72064	0.00651562	0.0447958		R227W_control
ENSG00000139372	TDG	thymine DNA glycosylase [Source:HGNC Symbol;Acc:HGNC:11700]	106.443	0.547889	0.201514	2.71886	0.00655069	0.044988		R227W_control
ENSG00000140374	ETFA	electron transfer flavoprotein subunit alpha [Source:HGNC Symbol;Acc:HGNC:3481]	1821.32	-0.278877	0.102571	-2.71888	0.00655043	0.044988		R227W_control
ENSG00000197321	SVIL	supervillin [Source:HGNC Symbol;Acc:HGNC:11480]	78.0137	0.5855	0.215379	2.71846	0.00655868	0.0450185	Up	R227W_control
ENSG00000092621	PHGDH	phosphoglycerate dehydrogenase [Source:HGNC Symbol;Acc:HGNC:8923]	543.138	-0.286622	0.105456	-2.71792	0.00656933	0.0450672		R227W_control
ENSG00000107672	NSMCE4A	NSE4 homolog A, SMC5-SMC6 complex component [Source:HGNC Symbol;Acc:HGNC:25935]	329.928	-0.433368	0.159504	-2.71697	0.00658834	0.0451731		R227W_control
ENSG00000136643	RPS6KC1	ribosomal protein S6 kinase C1 [Source:HGNC Symbol;Acc:HGNC:10439]	159.225	0.444356	0.163619	2.7158	0.00661152	0.0453075		R227W_control
ENSG00000023572	GLRX2	glutaredoxin 2 [Source:HGNC Symbol;Acc:HGNC:16065]	764.535	-0.292544	0.107728	-2.71558	0.00661607	0.0453142		R227W_control
ENSG00000198824	CHAMP1	chromosome alignment maintaining phosphoprotein 1 [Source:HGNC Symbol;Acc:HGNC:20311]	455.993	-0.263217	0.0970546	-2.71205	0.00668676	0.0457736		R227W_control
ENSG00000158863	FHIP2B	FHF complex subunit HOOK interacting protein 2B [Source:HGNC Symbol;Acc:HGNC:16492]	199.525	0.380495	0.14038	2.71046	0.00671898	0.0459693		R227W_control
ENSG00000059573	ALDH18A1	aldehyde dehydrogenase 18 family member A1 [Source:HGNC Symbol;Acc:HGNC:9722]	1207.5	0.1884	0.0695172	2.71012	0.00672592	0.0459919		R227W_control
ENSG00000233954	UQCRHL	ubiquinol-cytochrome c reductase hinge protein like [Source:HGNC Symbol;Acc:HGNC:51714]	116.522	-0.471414	0.173991	-2.70941	0.00674024	0.046065		R227W_control
ENSG00000227051	C14orf132	chromosome 14 open reading frame 132 [Source:HGNC Symbol;Acc:HGNC:20346]	480.606	0.303657	0.112113	2.70849	0.00675898	0.0461681		R227W_control
ENSG00000154175	ABI3BP	ABI family member 3 binding protein [Source:HGNC Symbol;Acc:HGNC:17265]	17.0094	1.65468	0.611002	2.70814	0.00676617	0.0461923	Up	R227W_control
ENSG00000155254	MARVELD1	MARVEL domain containing 1 [Source:HGNC Symbol;Acc:HGNC:28674]	1320.11	0.230094	0.0850465	2.70551	0.00682004	0.0465217		R227W_control
ENSG00000241878	PISD	phosphatidylserine decarboxylase [Source:HGNC Symbol;Acc:HGNC:8999]	230.098	-0.374816	0.13855	-2.70528	0.0068247	0.0465217		R227W_control
ENSG00000244005	NFS1	NFS1 cysteine desulfurase [Source:HGNC Symbol;Acc:HGNC:15910]	337.26	-0.385141	0.142368	-2.70524	0.00682543	0.0465217		R227W_control
ENSG00000205571	SMN2	survival of motor neuron 2, centromeric [Source:HGNC Symbol;Acc:HGNC:11118]	37.46	-0.813413	0.300885	-2.70341	0.00686328	0.046736	Down	R227W_control
ENSG00000205593	DENND6B	DENN domain containing 6B [Source:HGNC Symbol;Acc:HGNC:32690]	77.3257	0.607785	0.224826	2.70336	0.00686425	0.046736	Up	R227W_control
ENSG00000164587	RPS14	ribosomal protein S14 [Source:HGNC Symbol;Acc:HGNC:10387]	54078.1	-0.292709	0.108292	-2.70297	0.00687233	0.0467658		R227W_control
ENSG00000140538	NTRK3	neurotrophic receptor tyrosine kinase 3 [Source:HGNC Symbol;Acc:HGNC:8033]	9.33827	1.78236	0.659469	2.70272	0.00687753	0.046776	Up	R227W_control
ENSG00000143079	CTTNBP2NL	CTTNBP2 N-terminal like [Source:HGNC Symbol;Acc:HGNC:25330]	476.354	0.281484	0.104199	2.70141	0.00690461	0.046935		R227W_control
ENSG00000137942	FNBP1L	formin binding protein 1 like [Source:HGNC Symbol;Acc:HGNC:20851]	291.473	0.374412	0.138729	2.69887	0.00695759	0.0472698		R227W_control
ENSG00000147535	PLPP5	phospholipid phosphatase 5 [Source:HGNC Symbol;Acc:HGNC:25026]	352.134	-0.39561	0.146704	-2.69666	0.00700389	0.0475589		R227W_control
ENSG00000138413	IDH1	isocitrate dehydrogenase (NADP(+)) 1 [Source:HGNC Symbol;Acc:HGNC:5382]	664.919	-0.212433	0.0788067	-2.69562	0.00702578	0.0476819		R227W_control
ENSG00000188522	FAM83G	family with sequence similarity 83 member G [Source:HGNC Symbol;Acc:HGNC:32554]	214.069	0.437449	0.162296	2.69538	0.00703084	0.0476907		R227W_control
ENSG00000115548	KDM3A	lysine demethylase 3A [Source:HGNC Symbol;Acc:HGNC:20815]	378.866	0.334841	0.124262	2.69463	0.0070467	0.0477501		R227W_control
ENSG00000133466	C1QTNF6	C1q and TNF related 6 [Source:HGNC Symbol;Acc:HGNC:14343]	111.563	0.512702	0.19027	2.69461	0.00704714	0.0477501		R227W_control
ENSG00000175550	DRAP1	DR1 associated protein 1 [Source:HGNC Symbol;Acc:HGNC:3019]	2951.76	-0.222098	0.0824336	-2.69426	0.00705447	0.0477742		R227W_control
ENSG00000104738	MCM4	minichromosome maintenance complex component 4 [Source:HGNC Symbol;Acc:HGNC:6947]	1180.01	-0.339127	0.125887	-2.69389	0.00706239	0.0477768		R227W_control
ENSG00000188846	RPL14	ribosomal protein L14 [Source:HGNC Symbol;Acc:HGNC:10305]	12395.9	-0.27044	0.10039	-2.69389	0.00706225	0.0477768		R227W_control
ENSG00000174871	CNIH2	cornichon family AMPA receptor auxiliary protein 2 [Source:HGNC Symbol;Acc:HGNC:28744]	12.3268	1.43519	0.532941	2.69297	0.00708182	0.0478827	Up	R227W_control
ENSG00000188582	PAQR9	progestin and adipoQ receptor family member 9 [Source:HGNC Symbol;Acc:HGNC:30131]	120.589	-0.592498	0.220034	-2.69276	0.00708625	0.047887	Down	R227W_control
ENSG00000070081	NUCB2	nucleobindin 2 [Source:HGNC Symbol;Acc:HGNC:8044]	1358.78	0.203786	0.0757023	2.69194	0.00710378	0.0479799		R227W_control
ENSG00000136450	SRSF1	serine and arginine rich splicing factor 1 [Source:HGNC Symbol;Acc:HGNC:10780]	977.689	-0.202285	0.0751648	-2.69122	0.0071191	0.0480577		R227W_control
ENSG00000135842	NIBAN1	niban apoptosis regulator 1 [Source:HGNC Symbol;Acc:HGNC:16784]	346.643	-0.501434	0.186351	-2.6908	0.0071281	0.0480788		R227W_control
ENSG00000147144	CCDC120	coiled-coil domain containing 120 [Source:HGNC Symbol;Acc:HGNC:28910]	411.678	-0.268279	0.0997051	-2.69072	0.00712981	0.0480788		R227W_control
ENSG00000055609	KMT2C	lysine methyltransferase 2C [Source:HGNC Symbol;Acc:HGNC:13726]	798.478	0.304609	0.113259	2.6895	0.00715596	0.0482226		R227W_control
ENSG00000154001	PPP2R5E	protein phosphatase 2 regulatory subunit B'epsilon [Source:HGNC Symbol;Acc:HGNC:9313]	1168.39	0.261375	0.0971883	2.68937	0.00715875	0.0482226		R227W_control
ENSG00000177426	TGIF1	TGFB induced factor homeobox 1 [Source:HGNC Symbol;Acc:HGNC:11776]	1328.25	-0.327083	0.121658	-2.68854	0.00717662	0.0483172		R227W_control
ENSG00000197299	BLM	BLM RecQ like helicase [Source:HGNC Symbol;Acc:HGNC:1058]	40.5653	-0.820787	0.305341	-2.6881	0.00718605	0.048355	Down	R227W_control
ENSG00000049656	CLPTM1L	CLPTM1 like [Source:HGNC Symbol;Acc:HGNC:24308]	2713.34	-0.217123	0.0807789	-2.68787	0.00719096	0.0483623		R227W_control
ENSG00000135929	CYP27A1	cytochrome P450 family 27 subfamily A member 1 [Source:HGNC Symbol;Acc:HGNC:2605]	45.0266	0.748641	0.278582	2.68732	0.0072027	0.0483643	Up	R227W_control
ENSG00000142945	KIF2C	kinesin family member 2C [Source:HGNC Symbol;Acc:HGNC:6393]	271.68	-0.406875	0.151405	-2.68733	0.00720251	0.0483643		R227W_control
ENSG00000169021	UQCRFS1	ubiquinol-cytochrome c reductase, Rieske iron-sulfur polypeptide 1 [Source:HGNC Symbol;Acc:HGNC:12587]	1737.35	-0.207756	0.0773079	-2.68738	0.0072014	0.0483643		R227W_control
ENSG00000164418	GRIK2	glutamate ionotropic receptor kainate type subunit 2 [Source:HGNC Symbol;Acc:HGNC:4580]	16.6436	1.30517	0.485823	2.68651	0.00722022	0.0484562	Up	R227W_control
ENSG00000047621	FERRY3	FERRY endosomal RAB5 effector complex subunit 3 [Source:HGNC Symbol;Acc:HGNC:1184]	207.524	0.404127	0.150495	2.68532	0.00724604	0.0486037		R227W_control
ENSG00000168310	IRF2	interferon regulatory factor 2 [Source:HGNC Symbol;Acc:HGNC:6117]	311.37	-0.330283	0.123047	-2.6842	0.0072703	0.0487407		R227W_control
ENSG00000138622	HCN4	hyperpolarization activated cyclic nucleotide gated potassium channel 4 [Source:HGNC Symbol;Acc:HGNC:16882]	8.46563	-1.93074	0.719589	-2.68311	0.00729404	0.0488739	Down	R227W_control
ENSG00000115233	PSMD14	proteasome 26S subunit, non-ATPase 14 [Source:HGNC Symbol;Acc:HGNC:16889]	1450.82	-0.244249	0.0910619	-2.68223	0.00731326	0.0489768		R227W_control
ENSG00000134058	CDK7	cyclin dependent kinase 7 [Source:HGNC Symbol;Acc:HGNC:1778]	794.894	-0.291724	0.108791	-2.6815	0.00732919	0.0490575		R227W_control
ENSG00000132522	GPS2	G protein pathway suppressor 2 [Source:HGNC Symbol;Acc:HGNC:4550]	10.9176	1.38368	0.516047	2.68131	0.00733345	0.0490601	Up	R227W_control
ENSG00000183011	NAA38	N-alpha-acetyltransferase 38, NatC auxiliary subunit [Source:HGNC Symbol;Acc:HGNC:28212]	2561.99	-0.216945	0.0809305	-2.68063	0.0073483	0.0491335		R227W_control
ENSG00000005448	WDR54	WD repeat domain 54 [Source:HGNC Symbol;Acc:HGNC:25770]	618.928	-0.236273	0.0881669	-2.67983	0.00736585	0.049173		R227W_control
ENSG00000157510	AFAP1L1	actin filament associated protein 1 like 1 [Source:HGNC Symbol;Acc:HGNC:26714]	70.8737	0.565323	0.210954	2.67984	0.00736576	0.049173		R227W_control
ENSG00000186153	WWOX	WW domain containing oxidoreductase [Source:HGNC Symbol;Acc:HGNC:12799]	58.5749	-0.587798	0.219316	-2.68014	0.0073592	0.049173	Down	R227W_control
ENSG00000103042	SLC38A7	solute carrier family 38 member 7 [Source:HGNC Symbol;Acc:HGNC:25582]	565.33	0.359591	0.134213	2.67925	0.00737867	0.0492326		R227W_control
ENSG00000169129	AFAP1L2	actin filament associated protein 1 like 2 [Source:HGNC Symbol;Acc:HGNC:25901]	49.6656	0.872268	0.325635	2.67867	0.00739149	0.0492922	Up	R227W_control
ENSG00000163637	PRICKLE2	prickle planar cell polarity protein 2 [Source:HGNC Symbol;Acc:HGNC:20340]	161.334	0.479221	0.17892	2.67841	0.00739722	0.0493044		R227W_control
ENSG00000115211	EIF2B4	eukaryotic translation initiation factor 2B subunit delta [Source:HGNC Symbol;Acc:HGNC:3260]	278.954	0.300183	0.112132	2.67704	0.00742753	0.0494804		R227W_control
ENSG00000139687	RB1	RB transcriptional corepressor 1 [Source:HGNC Symbol;Acc:HGNC:9884]	986.643	-0.243345	0.0909251	-2.67633	0.00744344	0.0495343		R227W_control
ENSG00000277972	CISD3	CDGSH iron sulfur domain 3 [Source:HGNC Symbol;Acc:HGNC:27578]	1214.04	-0.169357	0.0632776	-2.67641	0.0074415	0.0495343		R227W_control
ENSG00000101019	UQCC1	ubiquinol-cytochrome c reductase complex assembly factor 1 [Source:HGNC Symbol;Acc:HGNC:15891]	343.521	-0.33338	0.124589	-2.67584	0.00745424	0.0495541		R227W_control
ENSG00000128626	MRPS12	mitochondrial ribosomal protein S12 [Source:HGNC Symbol;Acc:HGNC:10380]	988.691	-0.212982	0.0795905	-2.67597	0.0074513	0.0495541		R227W_control
ENSG00000064393	HIPK2	homeodomain interacting protein kinase 2 [Source:HGNC Symbol;Acc:HGNC:14402]	1402.99	-0.248571	0.092948	-2.6743	0.00748844	0.0496511		R227W_control
ENSG00000099949	LZTR1	leucine zipper like post translational regulator 1 [Source:HGNC Symbol;Acc:HGNC:6742]	278.92	0.335091	0.125293	2.67445	0.00748511	0.0496511		R227W_control
ENSG00000125257	ABCC4	ATP binding cassette subfamily C member 4 (PEL blood group) [Source:HGNC Symbol;Acc:HGNC:55]	303.674	-0.361619	0.135209	-2.67452	0.00748355	0.0496511		R227W_control
ENSG00000138180	CEP55	centrosomal protein 55 [Source:HGNC Symbol;Acc:HGNC:1161]	858.552	-0.310081	0.115941	-2.67447	0.0074848	0.0496511		R227W_control
ENSG00000140465	CYP1A1	cytochrome P450 family 1 subfamily A member 1 [Source:HGNC Symbol;Acc:HGNC:2595]	161.767	0.51549	0.19275	2.6744	0.00748625	0.0496511		R227W_control
ENSG00000115875	SRSF7	serine and arginine rich splicing factor 7 [Source:HGNC Symbol;Acc:HGNC:10789]	2623.34	-0.263394	0.0985028	-2.67397	0.00749584	0.0496742		R227W_control
ENSG00000107882	SUFU	SUFU negative regulator of hedgehog signaling [Source:HGNC Symbol;Acc:HGNC:16466]	169.343	0.391444	0.146402	2.67375	0.00750076	0.0496808		R227W_control
ENSG00000160888	IER2	immediate early response 2 [Source:HGNC Symbol;Acc:HGNC:28871]	1361.4	0.300263	0.112308	2.67357	0.00750493	0.0496824		R227W_control
ENSG00000060718	COL11A1	collagen type XI alpha 1 chain [Source:HGNC Symbol;Acc:HGNC:2186]	3566.43	0.518042	0.193834	2.67261	0.00752638	0.0497984		R227W_control
ENSG00000005436	GCFC2	GC-rich sequence DNA-binding factor 2 [Source:HGNC Symbol;Acc:HGNC:1317]	266.32	0.303803	0.113714	2.67163	0.00754828	0.0499044		R227W_control
ENSG00000163249	CCNYL1	cyclin Y like 1 [Source:HGNC Symbol;Acc:HGNC:26868]	212.965	-0.370864	0.13882	-2.67155	0.00755029	0.0499044		R227W_control
ENSG00000154127	UBASH3B	ubiquitin associated and SH3 domain containing B [Source:HGNC Symbol;Acc:HGNC:29884]	750.133	-0.28178	0.105527	-2.67021	0.00758047	0.0500739		R227W_control
ENSG00000162738	VANGL2	VANGL planar cell polarity protein 2 [Source:HGNC Symbol;Acc:HGNC:15511]	47.1763	0.753008	0.28202	2.67006	0.00758384	0.0500739		R227W_control
ENSG00000278845	MRPL45	mitochondrial ribosomal protein L45 [Source:HGNC Symbol;Acc:HGNC:16651]	927.534	-0.320971	0.120227	-2.6697	0.00759188	0.0501008		R227W_control
ENSG00000076258	FMO4	flavin containing dimethylaniline monoxygenase 4 [Source:HGNC Symbol;Acc:HGNC:3772]	28.6228	-0.838266	0.314093	-2.66885	0.00761116	0.0502019		R227W_control
ENSG00000163584	RPL22L1	ribosomal protein L22 like 1 [Source:HGNC Symbol;Acc:HGNC:27610]	6270.16	-0.350438	0.131326	-2.66846	0.00762	0.0502341		R227W_control
ENSG00000146414	SHPRH	SNF2 histone linker PHD RING helicase [Source:HGNC Symbol;Acc:HGNC:19336]	114.019	0.578198	0.216704	2.66815	0.00762707	0.0502545		R227W_control
ENSG00000143382	ADAMTSL4	ADAMTS like 4 [Source:HGNC Symbol;Acc:HGNC:19706]	77.992	0.537372	0.2015	2.66686	0.00765629	0.0504208		R227W_control
ENSG00000162819	BROX	BRO1 domain and CAAX motif containing [Source:HGNC Symbol;Acc:HGNC:26512]	1336.89	-0.2242	0.0840799	-2.66651	0.00766441	0.050448		R227W_control
ENSG00000148358	GPR107	G protein-coupled receptor 107 [Source:HGNC Symbol;Acc:HGNC:17830]	342.828	0.296462	0.111188	2.66632	0.00766863	0.0504496		R227W_control
ENSG00000149131	SERPING1	serpin family G member 1 [Source:HGNC Symbol;Acc:HGNC:1228]	53.6292	0.745089	0.279474	2.66604	0.007675	0.0504653		R227W_control
ENSG00000152465	NMT2	N-myristoyltransferase 2 [Source:HGNC Symbol;Acc:HGNC:7858]	627.909	-0.263763	0.098969	-2.66511	0.00769637	0.0505796		R227W_control
ENSG00000171150	SOCS5	suppressor of cytokine signaling 5 [Source:HGNC Symbol;Acc:HGNC:16852]	318.423	0.354925	0.133184	2.66493	0.00770049	0.0505804		R227W_control
ENSG00000142230	SAE1	SUMO1 activating enzyme subunit 1 [Source:HGNC Symbol;Acc:HGNC:30660]	2185.66	-0.183178	0.0687426	-2.6647	0.00770576	0.0505888		R227W_control
ENSG00000143622	RIT1	Ras like without CAAX 1 [Source:HGNC Symbol;Acc:HGNC:10023]	576.762	0.28284	0.106193	2.66345	0.00773435	0.0507502		R227W_control
ENSG00000001631	KRIT1	KRIT1 ankyrin repeat containing [Source:HGNC Symbol;Acc:HGNC:1573]	175.024	0.438478	0.164653	2.66304	0.00774381	0.0507859		R227W_control
ENSG00000085433	WDR47	WD repeat domain 47 [Source:HGNC Symbol;Acc:HGNC:29141]	146.034	0.459033	0.172396	2.66266	0.00775247	0.0507901		R227W_control
ENSG00000125354	SEPTIN6	septin 6 [Source:HGNC Symbol;Acc:HGNC:15848]	264.14	0.38751	0.145529	2.66276	0.00775024	0.0507901		R227W_control
ENSG00000072195	SPEG	striated muscle enriched protein kinase [Source:HGNC Symbol;Acc:HGNC:16901]	1073.74	0.208432	0.0783018	2.66191	0.00776994	0.0508519		R227W_control
ENSG00000182612	TSPAN10	tetraspanin 10 [Source:HGNC Symbol;Acc:HGNC:29942]	1388.58	-0.271618	0.102038	-2.66193	0.00776936	0.0508519		R227W_control
ENSG00000061273	HDAC7	histone deacetylase 7 [Source:HGNC Symbol;Acc:HGNC:14067]	946.029	0.22937	0.0861784	2.66157	0.00777772	0.0508766		R227W_control
ENSG00000155330	C16orf87	chromosome 16 open reading frame 87 [Source:HGNC Symbol;Acc:HGNC:33754]	337.068	0.295901	0.111185	2.66135	0.00778291	0.0508842		R227W_control
ENSG00000154719	MRPL39	mitochondrial ribosomal protein L39 [Source:HGNC Symbol;Acc:HGNC:14027]	372.936	-0.462605	0.17391	-2.66003	0.00781341	0.0510573		R227W_control
ENSG00000181610	MRPS23	mitochondrial ribosomal protein S23 [Source:HGNC Symbol;Acc:HGNC:14509]	1039.46	-0.224244	0.0843336	-2.65901	0.00783696	0.0511848		R227W_control
ENSG00000114019	AMOTL2	angiomotin like 2 [Source:HGNC Symbol;Acc:HGNC:17812]	2097.87	0.284695	0.107093	2.65839	0.00785149	0.0512059		R227W_control
ENSG00000151465	CDC123	cell division cycle 123 [Source:HGNC Symbol;Acc:HGNC:16827]	969.133	-0.324232	0.121961	-2.6585	0.00784902	0.0512059		R227W_control
ENSG00000165704	HPRT1	hypoxanthine phosphoribosyltransferase 1 [Source:HGNC Symbol;Acc:HGNC:5157]	1336.96	-0.247753	0.0931979	-2.65835	0.00785232	0.0512059		R227W_control
ENSG00000144040	SFXN5	sideroflexin 5 [Source:HGNC Symbol;Acc:HGNC:16073]	95.8453	0.529208	0.199189	2.65681	0.00788831	0.0514141		R227W_control
ENSG00000198898	CAPZA2	capping actin protein of muscle Z-line subunit alpha 2 [Source:HGNC Symbol;Acc:HGNC:1490]	3737.03	-0.156851	0.0590455	-2.65644	0.00789714	0.0514452		R227W_control
ENSG00000154330	PGM5	phosphoglucomutase 5 [Source:HGNC Symbol;Acc:HGNC:8908]	1862.26	-0.197096	0.0742329	-2.65511	0.00792834	0.0515724		R227W_control
ENSG00000162924	REL	REL proto-oncogene, NF-kB subunit [Source:HGNC Symbol;Acc:HGNC:9954]	81.4392	0.611007	0.230109	2.6553	0.00792385	0.0515724		R227W_control
ENSG00000170340	B3GNT2	UDP-GlcNAc:betaGal beta-1,3-N-acetylglucosaminyltransferase 2 [Source:HGNC Symbol;Acc:HGNC:15629]	332.938	0.321341	0.121029	2.65508	0.00792889	0.0515724		R227W_control
ENSG00000156787	TBC1D31	TBC1 domain family member 31 [Source:HGNC Symbol;Acc:HGNC:30888]	88.7925	-0.518813	0.195442	-2.65457	0.00794102	0.0516248		R227W_control
ENSG00000119446	RBM18	RNA binding motif protein 18 [Source:HGNC Symbol;Acc:HGNC:28413]	327.478	-0.296588	0.111739	-2.65428	0.00794775	0.051642		R227W_control
ENSG00000173272	MZT2A	mitotic spindle organizing protein 2A [Source:HGNC Symbol;Acc:HGNC:33187]	2374.43	-0.193707	0.0730247	-2.65262	0.00798692	0.0518699		R227W_control
ENSG00000007372	PAX6	paired box 6 [Source:HGNC Symbol;Acc:HGNC:8620]	246.696	-0.370795	0.139833	-2.6517	0.00800887	0.0519858		R227W_control
ENSG00000198324	PHETA1	PH domain containing endocytic trafficking adaptor 1 [Source:HGNC Symbol;Acc:HGNC:26509]	235.934	0.351246	0.132473	2.65145	0.00801472	0.0519929		R227W_control
ENSG00000242485	MRPL20	mitochondrial ribosomal protein L20 [Source:HGNC Symbol;Acc:HGNC:14478]	818.474	-0.236901	0.0893526	-2.6513	0.00801817	0.0519929		R227W_control
ENSG00000135976	ANKRD36	ankyrin repeat domain 36 [Source:HGNC Symbol;Acc:HGNC:24079]	49.501	0.799322	0.301597	2.6503	0.008042	0.0521207		R227W_control
ENSG00000186395	KRT10	keratin 10 [Source:HGNC Symbol;Acc:HGNC:6413]	2365.81	-0.357144	0.134796	-2.64952	0.00806052	0.052214		R227W_control
ENSG00000239388	ASB14	ankyrin repeat and SOCS box containing 14 [Source:HGNC Symbol;Acc:HGNC:19766]	11.4266	-1.59005	0.600265	-2.64891	0.00807508	0.0522816		R227W_control
ENSG00000151468	CCDC3	coiled-coil domain containing 3 [Source:HGNC Symbol;Acc:HGNC:23813]	31.8821	-0.837732	0.316287	-2.64864	0.00808152	0.0522966		R227W_control
ENSG00000044524	EPHA3	EPH receptor A3 [Source:HGNC Symbol;Acc:HGNC:3387]	18.1499	1.30299	0.492036	2.64816	0.00809309	0.0523447		R227W_control
ENSG00000164938	TP53INP1	tumor protein p53 inducible nuclear protein 1 [Source:HGNC Symbol;Acc:HGNC:18022]	447.407	0.28224	0.106613	2.64733	0.00811296	0.0524294		R227W_control
ENSG00000206557	TRIM71	tripartite motif containing 71 [Source:HGNC Symbol;Acc:HGNC:32669]	5.40757	-2.81317	1.06267	-2.64727	0.00811447	0.0524294		R227W_control
ENSG00000125676	THOC2	THO complex subunit 2 [Source:HGNC Symbol;Acc:HGNC:19073]	1067.15	0.328593	0.124199	2.64569	0.00815234	0.0526472		R227W_control
ENSG00000161980	POLR3K	RNA polymerase III subunit K [Source:HGNC Symbol;Acc:HGNC:14121]	337.429	-0.42583	0.160984	-2.64517	0.00816488	0.0526477		R227W_control
ENSG00000163738	MTHFD2L	methylenetetrahydrofolate dehydrogenase (NADP+ dependent) 2 like [Source:HGNC Symbol;Acc:HGNC:31865]	359.36	-0.381931	0.144379	-2.64534	0.00816097	0.0526477		R227W_control
ENSG00000183484	GPR132	G protein-coupled receptor 132 [Source:HGNC Symbol;Acc:HGNC:17482]	6.01808	2.19532	0.829855	2.64543	0.00815877	0.0526477		R227W_control
ENSG00000142168	SOD1	superoxide dismutase 1 [Source:HGNC Symbol;Acc:HGNC:11179]	5198.1	-0.207018	0.0783068	-2.64368	0.00820098	0.0528428		R227W_control
ENSG00000165507	DEPP1	DEPP autophagy regulator 1 [Source:HGNC Symbol;Acc:HGNC:23355]	253.752	0.403615	0.152678	2.64358	0.00820348	0.0528428		R227W_control
ENSG00000100968	NFATC4	nuclear factor of activated T cells 4 [Source:HGNC Symbol;Acc:HGNC:7778]	106.104	0.538837	0.203873	2.643	0.00821742	0.0529056		R227W_control
ENSG00000128989	ARPP19	cAMP regulated phosphoprotein 19 [Source:HGNC Symbol;Acc:HGNC:16967]	2806.23	-0.179248	0.0678809	-2.64062	0.00827534	0.0532515		R227W_control
ENSG00000102996	MMP15	matrix metallopeptidase 15 [Source:HGNC Symbol;Acc:HGNC:7161]	956.997	0.19483	0.0737883	2.6404	0.00828093	0.0532604		R227W_control
ENSG00000174695	TMEM167A	transmembrane protein 167A [Source:HGNC Symbol;Acc:HGNC:28330]	1828.18	-0.246107	0.0932376	-2.63957	0.00830118	0.0533635		R227W_control
ENSG00000114857	NKTR	natural killer cell triggering receptor [Source:HGNC Symbol;Acc:HGNC:7833]	653.211	0.378764	0.143506	2.63935	0.00830645	0.0533703		R227W_control
ENSG00000182557	SPNS3	SPNS lysolipid transporter 3, sphingosine-1-phosphate (putative) [Source:HGNC Symbol;Acc:HGNC:28433]	29.9714	-0.867485	0.328695	-2.63918	0.00831068	0.0533704		R227W_control
ENSG00000157514	TSC22D3	TSC22 domain family member 3 [Source:HGNC Symbol;Acc:HGNC:3051]	242.119	0.365918	0.138658	2.63899	0.00831531	0.0533731		R227W_control
ENSG00000111331	OAS3	2'-5'-oligoadenylate synthetase 3 [Source:HGNC Symbol;Acc:HGNC:8088]	178.661	-0.39528	0.149837	-2.63806	0.00833821	0.0534929		R227W_control
ENSG00000171867	PRNP	prion protein (Kanno blood group) [Source:HGNC Symbol;Acc:HGNC:9449]	2337.33	-0.16743	0.0634736	-2.63778	0.00834502	0.0535095		R227W_control
ENSG00000075568	TMEM131	transmembrane protein 131 [Source:HGNC Symbol;Acc:HGNC:30366]	441.494	0.328119	0.124463	2.63628	0.00838199	0.0537194		R227W_control
ENSG00000100528	CNIH1	cornichon family member 1 [Source:HGNC Symbol;Acc:HGNC:19431]	1393.86	-0.252008	0.0956223	-2.63545	0.0084025	0.0538236		R227W_control
ENSG00000164181	ELOVL7	ELOVL fatty acid elongase 7 [Source:HGNC Symbol;Acc:HGNC:26292]	366.156	-0.29359	0.111436	-2.63461	0.00842349	0.0539308		R227W_control
ENSG00000168497	CAVIN2	caveolae associated protein 2 [Source:HGNC Symbol;Acc:HGNC:10690]	83.3179	0.640123	0.24305	2.6337	0.00844593	0.0540471		R227W_control
ENSG00000169193	CCDC126	coiled-coil domain containing 126 [Source:HGNC Symbol;Acc:HGNC:22398]	200.287	0.394366	0.14984	2.63192	0.00849028	0.0543035		R227W_control
ENSG00000144895	EIF2A	eukaryotic translation initiation factor 2A [Source:HGNC Symbol;Acc:HGNC:3254]	1034.76	-0.212187	0.0806511	-2.63093	0.00851522	0.0544355		R227W_control
ENSG00000104447	TRPS1	transcriptional repressor GATA binding 1 [Source:HGNC Symbol;Acc:HGNC:12340]	255.795	0.32365	0.123032	2.63062	0.00852298	0.0544577		R227W_control
ENSG00000198876	DCAF12	DDB1 and CUL4 associated factor 12 [Source:HGNC Symbol;Acc:HGNC:19911]	599.944	-0.230057	0.0874736	-2.63002	0.00853803	0.0545263		R227W_control
ENSG00000004455	AK2	adenylate kinase 2 [Source:HGNC Symbol;Acc:HGNC:362]	1478.98	-0.190222	0.0723447	-2.62939	0.00855392	0.0545727		R227W_control
ENSG00000105855	ITGB8	integrin subunit beta 8 [Source:HGNC Symbol;Acc:HGNC:6163]	580.012	-0.324361	0.123357	-2.62944	0.0085525	0.0545727		R227W_control
ENSG00000018699	TTC27	tetratricopeptide repeat domain 27 [Source:HGNC Symbol;Acc:HGNC:25986]	608.095	-0.249706	0.0949923	-2.6287	0.00857117	0.0546553		R227W_control
ENSG00000099814	CEP170B	centrosomal protein 170B [Source:HGNC Symbol;Acc:HGNC:20362]	664.916	0.251584	0.0957272	2.62814	0.00858533	0.054718		R227W_control
ENSG00000133083	DCLK1	doublecortin like kinase 1 [Source:HGNC Symbol;Acc:HGNC:2700]	40.0895	-0.819887	0.312329	-2.62507	0.00866308	0.0551857		R227W_control
ENSG00000136161	RCBTB2	RCC1 and BTB domain containing protein 2 [Source:HGNC Symbol;Acc:HGNC:1914]	56.0747	0.741954	0.2828	2.6236	0.00870058	0.0553689		R227W_control
ENSG00000187079	TEAD1	TEA domain transcription factor 1 [Source:HGNC Symbol;Acc:HGNC:11714]	2500.39	0.312399	0.119068	2.6237	0.00869813	0.0553689		R227W_control
ENSG00000100591	AHSA1	activator of HSP90 ATPase activity 1 [Source:HGNC Symbol;Acc:HGNC:1189]	2004.79	-0.249141	0.0949939	-2.6227	0.00872359	0.0554614		R227W_control
ENSG00000113790	EHHADH	enoyl-CoA hydratase and 3-hydroxyacyl CoA dehydrogenase [Source:HGNC Symbol;Acc:HGNC:3247]	150.181	0.414652	0.158112	2.62252	0.00872824	0.0554614		R227W_control
ENSG00000168872	DDX19A	DEAD-box helicase 19A [Source:HGNC Symbol;Acc:HGNC:25628]	714.104	-0.32331	0.12328	-2.62257	0.00872686	0.0554614		R227W_control
ENSG00000089682	RBM41	RNA binding motif protein 41 [Source:HGNC Symbol;Acc:HGNC:25617]	319.153	0.394325	0.150374	2.6223	0.00873385	0.0554653		R227W_control
ENSG00000169635	HIC2	HIC ZBTB transcriptional repressor 2 [Source:HGNC Symbol;Acc:HGNC:18595]	78.3447	0.517044	0.197183	2.62215	0.00873763	0.0554653		R227W_control
ENSG00000054267	ARID4B	AT-rich interaction domain 4B [Source:HGNC Symbol;Acc:HGNC:15550]	932.46	0.382271	0.145805	2.62179	0.00874683	0.0554959		R227W_control
ENSG00000182551	ADI1	acireductone dioxygenase 1 [Source:HGNC Symbol;Acc:HGNC:30576]	2123.16	-0.251542	0.0959906	-2.62049	0.00878036	0.0556808		R227W_control
ENSG00000168811	IL12A	interleukin 12A [Source:HGNC Symbol;Acc:HGNC:5969]	80.9851	-0.660311	0.252037	-2.6199	0.00879555	0.0557213		R227W_control
ENSG00000172399	MYOZ2	myozenin 2 [Source:HGNC Symbol;Acc:HGNC:1330]	153.928	-0.408757	0.15602	-2.61991	0.0087954	0.0557213		R227W_control
[truncated: 12,654 more rows]
