# Supplementary material for: Rare heterozygous missense variants in VSX2 are associated with retinal detachment
Source: PLoS Genet. 2026 Feb 3;22(2):e1012027. doi: 10.1371/journal.pgen.1012027 (PMC12890223; doi:10.1371/journal.pgen.1012027)
Supplement: S15 Table — (XLSX) [file pgen.1012027.s020.xlsx]

## Sheet: S15_Table - E218D vs control DE
ensembl	gene_name	gene_description	baseMean	log2FoldChange	lfcSE	stat	pvalue	padj	regulation	comparison
ENSG00000115461	IGFBP5	insulin like growth factor binding protein 5 [Source:HGNC Symbol;Acc:HGNC:5474]	1140.75	3.29841	0.105227	31.3456	1.11628e-215	1.47707e-211	Up	E218D_control
ENSG00000128510	CPA4	carboxypeptidase A4 [Source:HGNC Symbol;Acc:HGNC:15740]	1408.7	-2.94322	0.103467	-28.4459	5.48141e-178	3.6265e-174	Down	E218D_control
ENSG00000086696	HSD17B2	hydroxysteroid 17-beta dehydrogenase 2 [Source:HGNC Symbol;Acc:HGNC:5211]	611.216	-3.9589	0.158702	-24.9455	2.38846e-137	1.05347e-133	Down	E218D_control
ENSG00000100311	PDGFB	platelet derived growth factor subunit B [Source:HGNC Symbol;Acc:HGNC:8800]	365.771	4.58727	0.200204	22.913	3.44569e-116	1.13983e-112	Up	E218D_control
ENSG00000150782	IL18	interleukin 18 [Source:HGNC Symbol;Acc:HGNC:5986]	2426.24	-1.53713	0.071852	-21.3931	1.55012e-101	4.10223e-98	Down	E218D_control
ENSG00000162496	DHRS3	dehydrogenase/reductase 3 [Source:HGNC Symbol;Acc:HGNC:17693]	1737.12	-1.79382	0.0910419	-19.7032	2.02353e-86	4.46255e-83	Down	E218D_control
ENSG00000075618	FSCN1	fascin actin-bundling protein 1 [Source:HGNC Symbol;Acc:HGNC:11148]	1863.83	2.09553	0.107336	19.5232	6.97862e-85	1.31916e-81	Up	E218D_control
ENSG00000133169	BEX1	brain expressed X-linked 1 [Source:HGNC Symbol;Acc:HGNC:1036]	5854.8	-2.08737	0.107061	-19.4971	1.16291e-84	1.92346e-81	Down	E218D_control
ENSG00000140937	CDH11	cadherin 11 [Source:HGNC Symbol;Acc:HGNC:1750]	1435.38	-1.26473	0.0673999	-18.7646	1.47083e-78	2.16244e-75	Down	E218D_control
ENSG00000187098	MITF	melanocyte inducing transcription factor [Source:HGNC Symbol;Acc:HGNC:7105]	981.418	-1.99699	0.107522	-18.5728	5.33301e-77	7.05663e-74	Down	E218D_control
ENSG00000122641	INHBA	inhibin subunit beta A [Source:HGNC Symbol;Acc:HGNC:6066]	669.554	2.08453	0.113873	18.3057	7.44967e-75	8.96128e-72	Up	E218D_control
ENSG00000143878	RHOB	ras homolog family member B [Source:HGNC Symbol;Acc:HGNC:668]	3070.76	1.84063	0.102384	17.9778	2.90932e-72	3.20801e-69	Up	E218D_control
ENSG00000140284	SLC27A2	solute carrier family 27 member 2 [Source:HGNC Symbol;Acc:HGNC:10996]	635.489	-2.01577	0.11353	-17.7555	1.56368e-70	1.59159e-67	Down	E218D_control
ENSG00000134480	CCNH	cyclin H [Source:HGNC Symbol;Acc:HGNC:1594]	904.512	-1.74577	0.0984401	-17.7343	2.27943e-70	2.15439e-67	Down	E218D_control
ENSG00000165312	OTUD1	OTU deubiquitinase 1 [Source:HGNC Symbol;Acc:HGNC:27346]	804.918	-1.86431	0.106223	-17.5509	5.85844e-69	5.16793e-66	Down	E218D_control
ENSG00000167081	PBX3	PBX homeobox 3 [Source:HGNC Symbol;Acc:HGNC:8634]	1795.43	-1.46655	0.0873881	-16.782	3.30549e-63	2.73364e-60	Down	E218D_control
ENSG00000127955	GNAI1	G protein subunit alpha i1 [Source:HGNC Symbol;Acc:HGNC:4384]	965.479	-1.3237	0.0789326	-16.77	4.04778e-63	3.1506e-60	Down	E218D_control
ENSG00000179133	C10orf67	chromosome 10 open reading frame 67 [Source:HGNC Symbol;Acc:HGNC:28716]	216.282	-2.59613	0.154966	-16.753	5.38693e-63	3.95999e-60	Down	E218D_control
ENSG00000158747	NBL1	NBL1, DAN family BMP antagonist [Source:HGNC Symbol;Acc:HGNC:7650]	424.987	-1.7223	0.102857	-16.7446	6.19619e-63	4.31516e-60	Down	E218D_control
ENSG00000119681	LTBP2	latent transforming growth factor beta binding protein 2 [Source:HGNC Symbol;Acc:HGNC:6715]	2224.88	1.93568	0.115622	16.7414	6.54078e-63	4.32738e-60	Up	E218D_control
ENSG00000166592	RRAD	RRAD, Ras related glycolysis inhibitor and calcium channel regulator [Source:HGNC Symbol;Acc:HGNC:10446]	236.914	3.0499	0.186488	16.3544	4.04832e-60	2.55083e-57	Up	E218D_control
ENSG00000136960	ENPP2	ectonucleotide pyrophosphatase/phosphodiesterase 2 [Source:HGNC Symbol;Acc:HGNC:3357]	616.178	-1.97189	0.120698	-16.3374	5.34974e-60	3.21762e-57	Down	E218D_control
ENSG00000132561	MATN2	matrilin 2 [Source:HGNC Symbol;Acc:HGNC:6908]	1917	-1.72263	0.109138	-15.784	4.01175e-56	2.30798e-53	Down	E218D_control
ENSG00000197580	BCO2	beta-carotene oxygenase 2 [Source:HGNC Symbol;Acc:HGNC:18503]	131.996	-3.30265	0.212074	-15.5731	1.10909e-54	6.1148e-52	Down	E218D_control
ENSG00000115414	FN1	fibronectin 1 [Source:HGNC Symbol;Acc:HGNC:3778]	7548.9	1.73805	0.111988	15.52	2.54111e-54	1.34496e-51	Up	E218D_control
ENSG00000156510	HKDC1	hexokinase domain containing 1 [Source:HGNC Symbol;Acc:HGNC:23302]	312.37	-2.67543	0.172544	-15.5058	3.17017e-54	1.61337e-51	Down	E218D_control
ENSG00000183087	GAS6	growth arrest specific 6 [Source:HGNC Symbol;Acc:HGNC:4168]	3338.77	2.00125	0.129306	15.4769	4.96596e-54	2.43369e-51	Up	E218D_control
ENSG00000131738	KRT33B	keratin 33B [Source:HGNC Symbol;Acc:HGNC:6451]	1672.32	-1.48671	0.0973465	-15.2723	1.16947e-52	5.52659e-50	Down	E218D_control
ENSG00000172137	CALB2	calbindin 2 [Source:HGNC Symbol;Acc:HGNC:1435]	191.625	3.21097	0.210545	15.2507	1.62808e-52	7.42854e-50	Up	E218D_control
ENSG00000205426	KRT81	keratin 81 [Source:HGNC Symbol;Acc:HGNC:6458]	400.721	2.38311	0.160808	14.8196	1.09465e-49	4.82813e-47	Up	E218D_control
ENSG00000198959	TGM2	transglutaminase 2 [Source:HGNC Symbol;Acc:HGNC:11778]	2320.79	1.8631	0.126439	14.7351	3.83663e-49	1.63762e-46	Up	E218D_control
ENSG00000105974	CAV1	caveolin 1 [Source:HGNC Symbol;Acc:HGNC:1527]	3410.96	1.02706	0.0698984	14.6936	7.08891e-49	2.93127e-46	Up	E218D_control
ENSG00000148344	PTGES	prostaglandin E synthase [Source:HGNC Symbol;Acc:HGNC:9599]	1332.35	-1.33587	0.0920866	-14.5067	1.09923e-47	4.40758e-45	Down	E218D_control
ENSG00000171227	TMEM37	transmembrane protein 37 [Source:HGNC Symbol;Acc:HGNC:18216]	1288.39	-1.14413	0.0789376	-14.4941	1.32089e-47	5.14059e-45	Down	E218D_control
ENSG00000154380	ENAH	ENAH actin regulator [Source:HGNC Symbol;Acc:HGNC:18271]	5109.4	0.974479	0.0673773	14.463	2.07475e-47	7.84372e-45	Up	E218D_control
ENSG00000071242	RPS6KA2	ribosomal protein S6 kinase A2 [Source:HGNC Symbol;Acc:HGNC:10431]	236.071	-2.39068	0.165466	-14.4482	2.57341e-47	9.45872e-45	Down	E218D_control
ENSG00000112769	LAMA4	laminin subunit alpha 4 [Source:HGNC Symbol;Acc:HGNC:6484]	457.961	-1.75242	0.12148	-14.4256	3.57322e-47	1.27786e-44	Down	E218D_control
ENSG00000162576	MXRA8	matrix remodeling associated 8 [Source:HGNC Symbol;Acc:HGNC:7542]	1168.34	1.28832	0.0894327	14.4054	4.78385e-47	1.66579e-44	Up	E218D_control
ENSG00000181104	F2R	coagulation factor II thrombin receptor [Source:HGNC Symbol;Acc:HGNC:3537]	1756.17	-1.2415	0.0868903	-14.2882	2.59375e-46	8.80012e-44	Down	E218D_control
ENSG00000133816	MICAL2	microtubule associated monooxygenase, calponin and LIM domain containing 2 [Source:HGNC Symbol;Acc:HGNC:24693]	1571.42	1.07877	0.0755158	14.2854	2.69988e-46	8.93121e-44	Up	E218D_control
ENSG00000169991	IFFO2	intermediate filament family orphan 2 [Source:HGNC Symbol;Acc:HGNC:27006]	493.844	1.646	0.119149	13.8147	2.07883e-43	6.70904e-41	Up	E218D_control
ENSG00000184347	SLIT3	slit guidance ligand 3 [Source:HGNC Symbol;Acc:HGNC:11087]	896.082	-1.54946	0.113971	-13.5952	4.27607e-42	1.34717e-39	Down	E218D_control
ENSG00000164379	FOXQ1	forkhead box Q1 [Source:HGNC Symbol;Acc:HGNC:20951]	389.13	-1.86047	0.137794	-13.5018	1.52616e-41	4.69631e-39	Down	E218D_control
ENSG00000099260	PALMD	palmdelphin [Source:HGNC Symbol;Acc:HGNC:15846]	192.727	-2.24288	0.166373	-13.481	2.02276e-41	6.08301e-39	Down	E218D_control
ENSG00000138685	FGF2	fibroblast growth factor 2 [Source:HGNC Symbol;Acc:HGNC:3676]	7711.4	-0.679219	0.0506874	-13.4001	6.03524e-41	1.77463e-38	Down	E218D_control
ENSG00000183255	PTTG1IP	PTTG1 interacting protein [Source:HGNC Symbol;Acc:HGNC:13524]	5665.29	0.843551	0.0636723	13.2483	4.61444e-40	1.32736e-37	Up	E218D_control
ENSG00000119927	GPAM	glycerol-3-phosphate acyltransferase, mitochondrial [Source:HGNC Symbol;Acc:HGNC:24865]	401.699	1.39489	0.111648	12.4936	8.089e-36	2.27731e-33	Up	E218D_control
ENSG00000152779	SLC16A12	solute carrier family 16 member 12 [Source:HGNC Symbol;Acc:HGNC:23094]	113.535	-2.68898	0.215846	-12.4579	1.26704e-35	3.49279e-33	Down	E218D_control
ENSG00000168874	ATOH8	atonal bHLH transcription factor 8 [Source:HGNC Symbol;Acc:HGNC:24126]	377.744	1.51827	0.122037	12.4411	1.56309e-35	4.22099e-33	Up	E218D_control
ENSG00000179772	FOXS1	forkhead box S1 [Source:HGNC Symbol;Acc:HGNC:3735]	87.5251	4.52358	0.365318	12.3826	3.24758e-35	8.59441e-33	Up	E218D_control
ENSG00000211455	STK38L	serine/threonine kinase 38 like [Source:HGNC Symbol;Acc:HGNC:17848]	943.766	1.1212	0.0913322	12.2761	1.21786e-34	3.15975e-32	Up	E218D_control
ENSG00000167772	ANGPTL4	angiopoietin like 4 [Source:HGNC Symbol;Acc:HGNC:16039]	104.308	3.71124	0.303568	12.2254	2.27482e-34	5.78854e-32	Up	E218D_control
ENSG00000091986	CCDC80	coiled-coil domain containing 80 [Source:HGNC Symbol;Acc:HGNC:30649]	20592.9	0.889112	0.0728193	12.2098	2.75432e-34	6.87643e-32	Up	E218D_control
ENSG00000085662	AKR1B1	aldo-keto reductase family 1 member B [Source:HGNC Symbol;Acc:HGNC:381]	11637.8	-0.77093	0.0635965	-12.1222	8.05449e-34	1.97365e-31	Down	E218D_control
ENSG00000120875	DUSP4	dual specificity phosphatase 4 [Source:HGNC Symbol;Acc:HGNC:3070]	952.455	-1.28617	0.106171	-12.1142	8.88365e-34	2.13724e-31	Down	E218D_control
ENSG00000100234	TIMP3	TIMP metallopeptidase inhibitor 3 [Source:HGNC Symbol;Acc:HGNC:11822]	12226.3	1.16156	0.0959097	12.111	9.23673e-34	2.18251e-31	Up	E218D_control
ENSG00000079308	TNS1	tensin 1 [Source:HGNC Symbol;Acc:HGNC:11973]	625.606	1.01617	0.0843375	12.0488	1.96754e-33	4.56745e-31	Up	E218D_control
ENSG00000164949	GEM	GTP binding protein overexpressed in skeletal muscle [Source:HGNC Symbol;Acc:HGNC:4234]	436.717	-1.65996	0.137943	-12.0337	2.36327e-33	5.39153e-31	Down	E218D_control
ENSG00000013588	GPRC5A	G protein-coupled receptor class C group 5 member A [Source:HGNC Symbol;Acc:HGNC:9836]	4030.13	-1.17013	0.0973879	-12.0151	2.96001e-33	6.63846e-31	Down	E218D_control
ENSG00000189056	RELN	reelin [Source:HGNC Symbol;Acc:HGNC:9957]	149.573	-2.03691	0.169717	-12.0018	3.47637e-33	7.66656e-31	Down	E218D_control
ENSG00000132170	PPARG	peroxisome proliferator activated receptor gamma [Source:HGNC Symbol;Acc:HGNC:9236]	109.651	-2.7273	0.228161	-11.9534	6.23098e-33	1.35161e-30	Down	E218D_control
ENSG00000159363	ATP13A2	ATPase cation transporting 13A2 [Source:HGNC Symbol;Acc:HGNC:30213]	731.457	1.25319	0.105152	11.9179	9.54654e-33	2.03742e-30	Up	E218D_control
ENSG00000133657	ATP13A3	ATPase 13A3 [Source:HGNC Symbol;Acc:HGNC:24113]	5259.63	-0.755439	0.0637332	-11.8532	2.07232e-32	4.35253e-30	Down	E218D_control
ENSG00000177706	FAM20C	FAM20C golgi associated secretory pathway kinase [Source:HGNC Symbol;Acc:HGNC:22140]	476.881	1.17575	0.10105	11.6354	2.72457e-31	5.63304e-29	Up	E218D_control
ENSG00000091972	CD200	CD200 molecule [Source:HGNC Symbol;Acc:HGNC:7203]	189.928	1.79867	0.155005	11.6039	3.93685e-31	8.01422e-29	Up	E218D_control
ENSG00000148154	UGCG	UDP-glucose ceramide glucosyltransferase [Source:HGNC Symbol;Acc:HGNC:12524]	4432.97	-0.731643	0.0635337	-11.5158	1.09814e-30	2.2016e-28	Down	E218D_control
ENSG00000138829	FBN2	fibrillin 2 [Source:HGNC Symbol;Acc:HGNC:3604]	873.01	-1.3391	0.118072	-11.3414	8.18631e-30	1.61673e-27	Down	E218D_control
ENSG00000106366	SERPINE1	serpin family E member 1 [Source:HGNC Symbol;Acc:HGNC:8583]	79705.1	1.09143	0.0962886	11.335	8.80174e-30	1.71271e-27	Up	E218D_control
ENSG00000136235	GPNMB	glycoprotein nmb [Source:HGNC Symbol;Acc:HGNC:4462]	1820.61	-1.18393	0.105113	-11.2633	1.99051e-29	3.81717e-27	Down	E218D_control
ENSG00000183018	SPNS2	SPNS lysolipid transporter 2, sphingosine-1-phosphate [Source:HGNC Symbol;Acc:HGNC:26992]	642.3	-1.3649	0.121336	-11.249	2.34318e-29	4.42928e-27	Down	E218D_control
ENSG00000082781	ITGB5	integrin subunit beta 5 [Source:HGNC Symbol;Acc:HGNC:6160]	8776.89	0.775732	0.0691862	11.2122	3.5515e-29	6.61879e-27	Up	E218D_control
ENSG00000211448	DIO2	iodothyronine deiodinase 2 [Source:HGNC Symbol;Acc:HGNC:2884]	8011.87	-0.78644	0.0701955	-11.2036	3.9161e-29	7.19692e-27	Down	E218D_control
ENSG00000196498	NCOR2	nuclear receptor corepressor 2 [Source:HGNC Symbol;Acc:HGNC:7673]	1520.93	0.799407	0.0714753	11.1844	4.86317e-29	8.81499e-27	Up	E218D_control
ENSG00000108684	ASIC2	acid sensing ion channel subunit 2 [Source:HGNC Symbol;Acc:HGNC:99]	321.099	-1.79405	0.160693	-11.1644	6.08798e-29	1.0886e-26	Down	E218D_control
ENSG00000109452	INPP4B	inositol polyphosphate-4-phosphatase type II B [Source:HGNC Symbol;Acc:HGNC:6075]	859.885	-1.29658	0.1164	-11.139	8.10279e-29	1.42955e-26	Down	E218D_control
ENSG00000078114	NEBL	nebulette [Source:HGNC Symbol;Acc:HGNC:16932]	94.7024	-2.19573	0.19841	-11.0666	1.82121e-28	3.17082e-26	Down	E218D_control
ENSG00000155755	TMEM237	transmembrane protein 237 [Source:HGNC Symbol;Acc:HGNC:14432]	1024.37	-0.802953	0.073041	-10.9932	4.12107e-28	7.08181e-26	Down	E218D_control
ENSG00000168685	IL7R	interleukin 7 receptor [Source:HGNC Symbol;Acc:HGNC:6024]	400.622	-1.31017	0.119555	-10.9587	6.03387e-28	1.02359e-25	Down	E218D_control
ENSG00000187689	AMTN	amelotin [Source:HGNC Symbol;Acc:HGNC:33188]	199.581	-2.05711	0.187885	-10.9488	6.73333e-28	1.12779e-25	Down	E218D_control
ENSG00000108846	ABCC3	ATP binding cassette subfamily C member 3 [Source:HGNC Symbol;Acc:HGNC:54]	173.183	2.05672	0.18869	10.9	1.15282e-27	1.90677e-25	Up	E218D_control
ENSG00000171617	ENC1	ectodermal-neural cortex 1 [Source:HGNC Symbol;Acc:HGNC:3345]	3746.65	-0.755772	0.0694893	-10.8761	1.49854e-27	2.44798e-25	Down	E218D_control
ENSG00000198431	TXNRD1	thioredoxin reductase 1 [Source:HGNC Symbol;Acc:HGNC:12437]	6732.17	-0.672914	0.0623077	-10.7999	3.44722e-27	5.56264e-25	Down	E218D_control
ENSG00000184371	CSF1	colony stimulating factor 1 [Source:HGNC Symbol;Acc:HGNC:2432]	595.728	1.18465	0.109713	10.7978	3.52683e-27	5.62254e-25	Up	E218D_control
ENSG00000150630	VEGFC	vascular endothelial growth factor C [Source:HGNC Symbol;Acc:HGNC:12682]	112.206	-2.01646	0.187605	-10.7484	6.0284e-27	9.49617e-25	Down	E218D_control
ENSG00000001617	SEMA3F	semaphorin 3F [Source:HGNC Symbol;Acc:HGNC:10728]	150.54	1.83575	0.172259	10.6569	1.61955e-26	2.52116e-24	Up	E218D_control
ENSG00000146966	DENND2A	DENN domain containing 2A [Source:HGNC Symbol;Acc:HGNC:22212]	430.932	-1.52051	0.142953	-10.6364	2.01745e-26	3.10407e-24	Down	E218D_control
ENSG00000086062	B4GALT1	beta-1,4-galactosyltransferase 1 [Source:HGNC Symbol;Acc:HGNC:924]	3665.91	0.8313	0.0782897	10.6183	2.45101e-26	3.68543e-24	Up	E218D_control
ENSG00000128578	STRIP2	striatin interacting protein 2 [Source:HGNC Symbol;Acc:HGNC:22209]	422.428	-1.22113	0.115003	-10.6183	2.45056e-26	3.68543e-24	Down	E218D_control
ENSG00000196549	MME	membrane metalloendopeptidase [Source:HGNC Symbol;Acc:HGNC:7154]	171.088	-1.52008	0.145398	-10.4546	1.39536e-25	2.07455e-23	Down	E218D_control
ENSG00000112414	ADGRG6	adhesion G protein-coupled receptor G6 [Source:HGNC Symbol;Acc:HGNC:13841]	198.86	-1.42759	0.136805	-10.4352	1.71267e-25	2.518e-23	Down	E218D_control
ENSG00000164220	F2RL2	coagulation factor II thrombin receptor like 2 [Source:HGNC Symbol;Acc:HGNC:3539]	514.947	-1.02571	0.0986552	-10.3969	2.56144e-25	3.7245e-23	Down	E218D_control
ENSG00000184497	TMEM255B	transmembrane protein 255B [Source:HGNC Symbol;Acc:HGNC:28297]	173.24	1.54529	0.149779	10.3172	5.89219e-25	8.4745e-23	Up	E218D_control
ENSG00000123977	DAW1	dynein assembly factor with WD repeats 1 [Source:HGNC Symbol;Acc:HGNC:26383]	376.817	-1.2384	0.120418	-10.2842	8.30198e-25	1.1812e-22	Down	E218D_control
ENSG00000163431	LMOD1	leiomodin 1 [Source:HGNC Symbol;Acc:HGNC:6647]	142.697	1.82897	0.178198	10.2637	1.02682e-24	1.44541e-22	Up	E218D_control
ENSG00000145147	SLIT2	slit guidance ligand 2 [Source:HGNC Symbol;Acc:HGNC:11086]	313.3	1.18344	0.115771	10.2223	1.5756e-24	2.19456e-22	Up	E218D_control
ENSG00000130635	COL5A1	collagen type V alpha 1 chain [Source:HGNC Symbol;Acc:HGNC:2209]	242.859	1.75439	0.171697	10.218	1.64767e-24	2.27104e-22	Up	E218D_control
ENSG00000168528	SERINC2	serine incorporator 2 [Source:HGNC Symbol;Acc:HGNC:23231]	2553.38	0.713663	0.0699721	10.1992	1.99828e-24	2.7259e-22	Up	E218D_control
ENSG00000171631	P2RY6	pyrimidinergic receptor P2Y6 [Source:HGNC Symbol;Acc:HGNC:8543]	149.504	1.61113	0.158459	10.1675	2.77058e-24	3.74085e-22	Up	E218D_control
ENSG00000128641	MYO1B	myosin IB [Source:HGNC Symbol;Acc:HGNC:7596]	218.675	-1.3799	0.135764	-10.164	2.87136e-24	3.83776e-22	Down	E218D_control
ENSG00000071282	LMCD1	LIM and cysteine rich domains 1 [Source:HGNC Symbol;Acc:HGNC:6633]	793.472	1.34806	0.133019	10.1343	3.89065e-24	5.14811e-22	Up	E218D_control
ENSG00000133687	TMTC1	transmembrane O-mannosyltransferase targeting cadherins 1 [Source:HGNC Symbol;Acc:HGNC:24099]	477.001	-1.06908	0.105901	-10.0951	5.80524e-24	7.60544e-22	Down	E218D_control
ENSG00000164305	CASP3	caspase 3 [Source:HGNC Symbol;Acc:HGNC:1504]	1429.73	-0.747624	0.0741436	-10.0835	6.5382e-24	8.48171e-22	Down	E218D_control
ENSG00000162616	DNAJB4	DnaJ heat shock protein family (Hsp40) member B4 [Source:HGNC Symbol;Acc:HGNC:14886]	1228.2	1.03599	0.102778	10.0799	6.7812e-24	8.66559e-22	Up	E218D_control
ENSG00000184602	SNN	stannin [Source:HGNC Symbol;Acc:HGNC:11149]	546.7	-1.12601	0.111713	-10.0794	6.81092e-24	8.66559e-22	Down	E218D_control
ENSG00000070614	NDST1	N-deacetylase and N-sulfotransferase 1 [Source:HGNC Symbol;Acc:HGNC:7680]	2086.25	0.768616	0.0763375	10.0687	7.60071e-24	9.57834e-22	Up	E218D_control
ENSG00000149591	TAGLN	transgelin [Source:HGNC Symbol;Acc:HGNC:11553]	840.955	1.01289	0.100938	10.0347	1.07247e-23	1.33877e-21	Up	E218D_control
ENSG00000122786	CALD1	caldesmon 1 [Source:HGNC Symbol;Acc:HGNC:1441]	9377.23	0.807095	0.0807187	9.99887	1.54151e-23	1.90629e-21	Up	E218D_control
ENSG00000165323	FAT3	FAT atypical cadherin 3 [Source:HGNC Symbol;Acc:HGNC:23112]	250.714	-2.07329	0.208255	-9.95554	2.38532e-23	2.92246e-21	Down	E218D_control
ENSG00000107438	PDLIM1	PDZ and LIM domain 1 [Source:HGNC Symbol;Acc:HGNC:2067]	4972.27	0.957089	0.0962854	9.94013	2.78474e-23	3.38052e-21	Up	E218D_control
ENSG00000087245	MMP2	matrix metallopeptidase 2 [Source:HGNC Symbol;Acc:HGNC:7166]	364.441	1.3751	0.139918	9.8279	8.53806e-23	1.02705e-20	Up	E218D_control
ENSG00000077157	PPP1R12B	protein phosphatase 1 regulatory subunit 12B [Source:HGNC Symbol;Acc:HGNC:7619]	290.229	1.77808	0.181877	9.77628	1.42349e-22	1.69691e-20	Up	E218D_control
ENSG00000189067	LITAF	lipopolysaccharide induced TNF factor [Source:HGNC Symbol;Acc:HGNC:16841]	4495.49	-0.617781	0.0636084	-9.71226	2.67345e-22	3.15849e-20	Down	E218D_control
ENSG00000003436	TFPI	tissue factor pathway inhibitor [Source:HGNC Symbol;Acc:HGNC:11760]	1197.25	-0.690522	0.0711899	-9.69972	3.02339e-22	3.54031e-20	Down	E218D_control
ENSG00000117115	PADI2	peptidyl arginine deiminase 2 [Source:HGNC Symbol;Acc:HGNC:18341]	51.8202	3.22211	0.333298	9.66735	4.14972e-22	4.81659e-20	Up	E218D_control
ENSG00000106415	GLCCI1	glucocorticoid induced 1 [Source:HGNC Symbol;Acc:HGNC:18713]	192.858	-1.49628	0.155476	-9.62388	6.33962e-22	7.29443e-20	Down	E218D_control
ENSG00000153976	HS3ST3A1	heparan sulfate-glucosamine 3-sulfotransferase 3A1 [Source:HGNC Symbol;Acc:HGNC:5196]	793.515	-1.00522	0.104749	-9.59651	8.26938e-22	9.4328e-20	Down	E218D_control
ENSG00000170153	RNF150	ring finger protein 150 [Source:HGNC Symbol;Acc:HGNC:23138]	481.569	1.21838	0.128084	9.51235	1.86411e-21	2.1082e-19	Up	E218D_control
ENSG00000109099	PMP22	peripheral myelin protein 22 [Source:HGNC Symbol;Acc:HGNC:9118]	895.5	-0.869612	0.0918001	-9.47289	2.72216e-21	3.05251e-19	Down	E218D_control
ENSG00000164105	SAP30	Sin3A associated protein 30 [Source:HGNC Symbol;Acc:HGNC:10532]	2130.16	-1.09449	0.115644	-9.4643	2.95528e-21	3.28607e-19	Down	E218D_control
ENSG00000119614	VSX2	visual system homeobox 2 [Source:HGNC Symbol;Acc:HGNC:1975]	61.2152	4.98275	0.529615	9.40824	5.04504e-21	5.56299e-19	Up	E218D_control
ENSG00000162631	NTNG1	netrin G1 [Source:HGNC Symbol;Acc:HGNC:23319]	160.041	-1.39335	0.148216	-9.40086	5.41197e-21	5.91828e-19	Down	E218D_control
ENSG00000176971	FIBIN	fin bud initiation factor homolog [Source:HGNC Symbol;Acc:HGNC:33747]	58.4946	-2.82732	0.301041	-9.39182	5.89697e-21	6.39579e-19	Down	E218D_control
ENSG00000140545	MFGE8	milk fat globule EGF and factor V/VIII domain containing [Source:HGNC Symbol;Acc:HGNC:7036]	785.222	-0.904673	0.0963616	-9.38832	6.09668e-21	6.55864e-19	Down	E218D_control
ENSG00000031081	ARHGAP31	Rho GTPase activating protein 31 [Source:HGNC Symbol;Acc:HGNC:29216]	137.515	1.81495	0.194034	9.35378	8.45708e-21	8.95233e-19	Up	E218D_control
ENSG00000076513	ANKRD13A	ankyrin repeat domain 13A [Source:HGNC Symbol;Acc:HGNC:21268]	1443.78	-0.70618	0.075494	-9.35411	8.43067e-21	8.95233e-19	Down	E218D_control
ENSG00000167552	TUBA1A	tubulin alpha 1a [Source:HGNC Symbol;Acc:HGNC:20766]	6155.87	0.537837	0.0576048	9.33666	9.94183e-21	1.04405e-18		E218D_control
ENSG00000165801	ARHGEF40	Rho guanine nucleotide exchange factor 40 [Source:HGNC Symbol;Acc:HGNC:25516]	337.556	1.02188	0.109509	9.3315	1.04381e-20	1.08754e-18	Up	E218D_control
ENSG00000197971	MBP	myelin basic protein [Source:HGNC Symbol;Acc:HGNC:6925]	891.027	-0.84998	0.0915598	-9.28333	1.64258e-20	1.69802e-18	Down	E218D_control
ENSG00000185551	NR2F2	nuclear receptor subfamily 2 group F member 2 [Source:HGNC Symbol;Acc:HGNC:7976]	4349.37	-0.740153	0.0798091	-9.27404	1.79229e-20	1.83841e-18	Down	E218D_control
ENSG00000168297	PXK	PX domain containing serine/threonine kinase like [Source:HGNC Symbol;Acc:HGNC:23326]	477.701	0.916448	0.0988502	9.27108	1.84262e-20	1.87551e-18	Up	E218D_control
ENSG00000156804	FBXO32	F-box protein 32 [Source:HGNC Symbol;Acc:HGNC:16731]	9207.06	-0.616449	0.0665598	-9.26159	2.01414e-20	2.03443e-18	Down	E218D_control
ENSG00000171992	SYNPO	synaptopodin [Source:HGNC Symbol;Acc:HGNC:30672]	751.168	1.16155	0.12562	9.24655	2.31866e-20	2.32428e-18	Up	E218D_control
ENSG00000100097	LGALS1	galectin 1 [Source:HGNC Symbol;Acc:HGNC:6561]	41775.9	0.547685	0.0593502	9.22802	2.75681e-20	2.74272e-18		E218D_control
ENSG00000133107	TRPC4	transient receptor potential cation channel subfamily C member 4 [Source:HGNC Symbol;Acc:HGNC:12336]	115.401	-1.74457	0.190055	-9.1793	4.33909e-20	4.28469e-18	Down	E218D_control
ENSG00000102172	SMS	spermine synthase [Source:HGNC Symbol;Acc:HGNC:11123]	8462.39	-0.658305	0.0718927	-9.15676	5.3477e-20	5.24154e-18	Down	E218D_control
ENSG00000167034	NKX3-1	NK3 homeobox 1 [Source:HGNC Symbol;Acc:HGNC:7838]	1316.94	0.970608	0.106025	9.15451	5.46041e-20	5.31265e-18	Up	E218D_control
ENSG00000136048	DRAM1	DNA damage regulated autophagy modulator 1 [Source:HGNC Symbol;Acc:HGNC:25645]	1692.38	-0.600678	0.0656677	-9.14723	5.84118e-20	5.64165e-18	Down	E218D_control
ENSG00000151414	NEK7	NIMA related kinase 7 [Source:HGNC Symbol;Acc:HGNC:13386]	2286.5	0.703995	0.0770075	9.1419	6.13624e-20	5.88368e-18	Up	E218D_control
ENSG00000139629	GALNT6	polypeptide N-acetylgalactosaminyltransferase 6 [Source:HGNC Symbol;Acc:HGNC:4128]	59.9393	-2.72524	0.2999	-9.08716	1.01663e-19	9.67769e-18	Down	E218D_control
ENSG00000103647	CORO2B	coronin 2B [Source:HGNC Symbol;Acc:HGNC:2256]	578.187	0.79257	0.0873535	9.07313	1.15643e-19	1.09299e-17	Up	E218D_control
ENSG00000154639	CXADR	CXADR Ig-like cell adhesion molecule [Source:HGNC Symbol;Acc:HGNC:2559]	2022.71	-0.773592	0.0853065	-9.06839	1.20793e-19	1.13357e-17	Down	E218D_control
ENSG00000121350	PYROXD1	pyridine nucleotide-disulphide oxidoreductase domain 1 [Source:HGNC Symbol;Acc:HGNC:26162]	478.222	-0.937609	0.10382	-9.03114	1.69898e-19	1.58316e-17	Down	E218D_control
ENSG00000111799	COL12A1	collagen type XII alpha 1 chain [Source:HGNC Symbol;Acc:HGNC:2188]	2079.14	-0.961682	0.107797	-8.92121	4.61241e-19	4.26793e-17	Down	E218D_control
ENSG00000112715	VEGFA	vascular endothelial growth factor A [Source:HGNC Symbol;Acc:HGNC:12680]	760.307	0.783862	0.0881265	8.89474	5.85585e-19	5.38087e-17	Up	E218D_control
ENSG00000165606	DRGX	dorsal root ganglia homeobox [Source:HGNC Symbol;Acc:HGNC:21536]	52.2414	-2.97646	0.3347	-8.89292	5.95245e-19	5.43192e-17	Down	E218D_control
ENSG00000138356	AOX1	aldehyde oxidase 1 [Source:HGNC Symbol;Acc:HGNC:553]	747.611	0.69988	0.0789213	8.86808	7.4421e-19	6.74478e-17	Up	E218D_control
ENSG00000111670	GNPTAB	N-acetylglucosamine-1-phosphate transferase subunits alpha and beta [Source:HGNC Symbol;Acc:HGNC:29670]	942.876	-0.662323	0.0746948	-8.86705	7.51119e-19	6.76109e-17	Down	E218D_control
ENSG00000122861	PLAU	plasminogen activator, urokinase [Source:HGNC Symbol;Acc:HGNC:9052]	331.929	1.30107	0.146947	8.85402	8.44248e-19	7.49738e-17	Up	E218D_control
ENSG00000168264	IRF2BP2	interferon regulatory factor 2 binding protein 2 [Source:HGNC Symbol;Acc:HGNC:21729]	2649.38	0.648409	0.0732333	8.85402	8.44197e-19	7.49738e-17	Up	E218D_control
ENSG00000175600	SUGCT	succinyl-CoA:glutarate-CoA transferase [Source:HGNC Symbol;Acc:HGNC:16001]	559.567	1.10655	0.125086	8.84633	9.04447e-19	7.97843e-17	Up	E218D_control
ENSG00000177519	RPRM	reprimo, TP53 dependent G2 arrest mediator homolog [Source:HGNC Symbol;Acc:HGNC:24201]	281.208	-1.19148	0.135205	-8.8124	1.22495e-18	1.07341e-16	Down	E218D_control
ENSG00000125845	BMP2	bone morphogenetic protein 2 [Source:HGNC Symbol;Acc:HGNC:1069]	122.501	-1.90631	0.2183	-8.73251	2.49091e-18	2.1684e-16	Down	E218D_control
ENSG00000106537	TSPAN13	tetraspanin 13 [Source:HGNC Symbol;Acc:HGNC:21643]	1062.13	-0.65248	0.0748445	-8.7178	2.83663e-18	2.45323e-16	Down	E218D_control
ENSG00000050344	NFE2L3	NFE2 like bZIP transcription factor 3 [Source:HGNC Symbol;Acc:HGNC:7783]	827.061	1.10399	0.126773	8.7084	3.08193e-18	2.63325e-16	Up	E218D_control
ENSG00000103196	CRISPLD2	cysteine rich secretory protein LCCL domain containing 2 [Source:HGNC Symbol;Acc:HGNC:25248]	75.0307	2.7411	0.314769	8.7083	3.0846e-18	2.63325e-16	Up	E218D_control
ENSG00000166741	NNMT	nicotinamide N-methyltransferase [Source:HGNC Symbol;Acc:HGNC:7861]	122.893	1.64678	0.189576	8.68664	3.73308e-18	3.16642e-16	Up	E218D_control
ENSG00000133424	LARGE1	LARGE xylosyl- and glucuronyltransferase 1 [Source:HGNC Symbol;Acc:HGNC:6511]	432.385	1.15445	0.133365	8.65626	4.87485e-18	4.10854e-16	Up	E218D_control
ENSG00000167191	GPRC5B	G protein-coupled receptor class C group 5 member B [Source:HGNC Symbol;Acc:HGNC:13308]	247.371	-1.16919	0.135432	-8.63301	5.97565e-18	5.00441e-16	Down	E218D_control
ENSG00000087253	LPCAT2	lysophosphatidylcholine acyltransferase 2 [Source:HGNC Symbol;Acc:HGNC:26032]	834.051	0.837353	0.0970989	8.62371	6.48182e-18	5.39418e-16	Up	E218D_control
ENSG00000038295	TLL1	tolloid like 1 [Source:HGNC Symbol;Acc:HGNC:11843]	76.5112	-1.86389	0.216407	-8.61289	7.12415e-18	5.89167e-16	Down	E218D_control
ENSG00000179820	MYADM	myeloid associated differentiation marker [Source:HGNC Symbol;Acc:HGNC:7544]	1443.15	0.814584	0.0946298	8.60811	7.42724e-18	6.10417e-16	Up	E218D_control
ENSG00000006468	ETV1	ETS variant transcription factor 1 [Source:HGNC Symbol;Acc:HGNC:3490]	318.926	-1.13703	0.13256	-8.57744	9.70077e-18	7.92349e-16	Down	E218D_control
ENSG00000003137	CYP26B1	cytochrome P450 family 26 subfamily B member 1 [Source:HGNC Symbol;Acc:HGNC:20581]	134.392	1.74761	0.203857	8.57274	1.01048e-17	8.20286e-16	Up	E218D_control
ENSG00000150510	FAM124A	family with sequence similarity 124 member A [Source:HGNC Symbol;Acc:HGNC:26413]	64.4608	-2.32001	0.271353	-8.54976	1.23341e-17	9.95149e-16	Down	E218D_control
ENSG00000118515	SGK1	serum/glucocorticoid regulated kinase 1 [Source:HGNC Symbol;Acc:HGNC:10810]	874.876	0.780311	0.0917504	8.50471	1.82052e-17	1.45995e-15	Up	E218D_control
ENSG00000187498	COL4A1	collagen type IV alpha 1 chain [Source:HGNC Symbol;Acc:HGNC:2202]	7757.59	0.762809	0.0897135	8.50272	1.85193e-17	1.47619e-15	Up	E218D_control
ENSG00000164176	EDIL3	EGF like repeats and discoidin domains 3 [Source:HGNC Symbol;Acc:HGNC:3173]	302.141	1.39141	0.16376	8.49667	1.95108e-17	1.54591e-15	Up	E218D_control
ENSG00000104341	LAPTM4B	lysosomal protein transmembrane 4 beta [Source:HGNC Symbol;Acc:HGNC:13646]	2477.86	-0.517563	0.0610202	-8.48183	2.21675e-17	1.74596e-15		E218D_control
ENSG00000103528	SYT17	synaptotagmin 17 [Source:HGNC Symbol;Acc:HGNC:24119]	141.383	-1.36937	0.161607	-8.4735	2.38125e-17	1.86442e-15	Down	E218D_control
ENSG00000111817	DSE	dermatan sulfate epimerase [Source:HGNC Symbol;Acc:HGNC:21144]	666.224	0.985572	0.116409	8.46647	2.52947e-17	1.96882e-15	Up	E218D_control
ENSG00000003096	KLHL13	kelch like family member 13 [Source:HGNC Symbol;Acc:HGNC:22931]	94.1073	-1.72161	0.204244	-8.42916	3.48155e-17	2.69403e-15	Down	E218D_control
ENSG00000167693	NXN	nucleoredoxin [Source:HGNC Symbol;Acc:HGNC:18008]	355.455	0.914241	0.108478	8.42789	3.51961e-17	2.70764e-15	Up	E218D_control
ENSG00000120833	SOCS2	suppressor of cytokine signaling 2 [Source:HGNC Symbol;Acc:HGNC:19382]	92.1379	-1.9019	0.226378	-8.40143	4.41068e-17	3.37353e-15	Down	E218D_control
ENSG00000127528	KLF2	KLF transcription factor 2 [Source:HGNC Symbol;Acc:HGNC:6347]	656.475	0.820267	0.0977808	8.38884	4.9098e-17	3.7337e-15	Up	E218D_control
ENSG00000005243	COPZ2	COPI coat complex subunit zeta 2 [Source:HGNC Symbol;Acc:HGNC:19356]	497.911	0.734197	0.0875726	8.38388	5.12123e-17	3.87224e-15	Up	E218D_control
ENSG00000128567	PODXL	podocalyxin like [Source:HGNC Symbol;Acc:HGNC:9171]	1105.11	0.601596	0.0719643	8.35965	6.29053e-17	4.72934e-15	Up	E218D_control
ENSG00000164647	STEAP1	STEAP family member 1 [Source:HGNC Symbol;Acc:HGNC:11378]	159.336	1.40073	0.168187	8.32839	8.19467e-17	6.12609e-15	Up	E218D_control
ENSG00000121236	TRIM6	tripartite motif containing 6 [Source:HGNC Symbol;Acc:HGNC:16277]	268.64	0.940915	0.113139	8.31643	9.06518e-17	6.73879e-15	Up	E218D_control
ENSG00000147509	RGS20	regulator of G protein signaling 20 [Source:HGNC Symbol;Acc:HGNC:14600]	101.373	-1.61842	0.194962	-8.3012	1.03068e-16	7.61898e-15	Down	E218D_control
ENSG00000176058	TPRN	taperin [Source:HGNC Symbol;Acc:HGNC:26894]	859.142	-0.749504	0.0903055	-8.29964	1.04425e-16	7.67642e-15	Down	E218D_control
ENSG00000132965	ALOX5AP	arachidonate 5-lipoxygenase activating protein [Source:HGNC Symbol;Acc:HGNC:436]	76.8263	2.61162	0.315057	8.28938	1.13841e-16	8.32238e-15	Up	E218D_control
ENSG00000143786	CNIH3	cornichon family AMPA receptor auxiliary protein 3 [Source:HGNC Symbol;Acc:HGNC:26802]	109.884	1.75051	0.214219	8.17157	3.04399e-16	2.21308e-14	Up	E218D_control
ENSG00000118523	CCN2	cellular communication network factor 2 [Source:HGNC Symbol;Acc:HGNC:2500]	25950.1	1.37685	0.169421	8.1268	4.40769e-16	3.18703e-14	Up	E218D_control
ENSG00000261150	EPPK1	epiplakin 1 [Source:HGNC Symbol;Acc:HGNC:15577]	326.62	1.02255	0.126065	8.11129	5.00848e-16	3.60175e-14	Up	E218D_control
ENSG00000122694	GLIPR2	GLI pathogenesis related 2 [Source:HGNC Symbol;Acc:HGNC:18007]	968.897	0.859536	0.105978	8.11051	5.04095e-16	3.6055e-14	Up	E218D_control
ENSG00000169184	MN1	MN1 proto-oncogene, transcriptional regulator [Source:HGNC Symbol;Acc:HGNC:7180]	673.776	0.758427	0.0937496	8.08993	5.96993e-16	4.24699e-14	Up	E218D_control
ENSG00000176595	KBTBD11	kelch repeat and BTB domain containing 11 [Source:HGNC Symbol;Acc:HGNC:29104]	1373.27	-0.783862	0.0971912	-8.06515	7.31447e-16	5.17568e-14	Down	E218D_control
ENSG00000143147	GPR161	G protein-coupled receptor 161 [Source:HGNC Symbol;Acc:HGNC:23694]	288.154	0.989349	0.122977	8.04497	8.6269e-16	6.07187e-14	Up	E218D_control
ENSG00000144460	NYAP2	neuronal tyrosine-phosphorylated phosphoinositide-3-kinase adaptor 2 [Source:HGNC Symbol;Acc:HGNC:29291]	64.6862	-2.07498	0.258577	-8.02461	1.01852e-15	7.13071e-14	Down	E218D_control
ENSG00000113578	FGF1	fibroblast growth factor 1 [Source:HGNC Symbol;Acc:HGNC:3665]	464.956	0.8863	0.110498	8.02097	1.04913e-15	7.30633e-14	Up	E218D_control
ENSG00000085117	CD82	CD82 molecule [Source:HGNC Symbol;Acc:HGNC:6210]	769.755	0.7892	0.0984238	8.01838	1.07145e-15	7.42277e-14	Up	E218D_control
ENSG00000163207	IVL	involucrin [Source:HGNC Symbol;Acc:HGNC:6187]	124.345	1.49441	0.186619	8.0078	1.16781e-15	8.04817e-14	Up	E218D_control
ENSG00000123496	IL13RA2	interleukin 13 receptor subunit alpha 2 [Source:HGNC Symbol;Acc:HGNC:5975]	53.4631	-2.26889	0.284301	-7.9806	1.45626e-15	9.98407e-14	Down	E218D_control
ENSG00000173210	ABLIM3	actin binding LIM protein family member 3 [Source:HGNC Symbol;Acc:HGNC:29132]	908.089	0.596214	0.0747508	7.97603	1.51114e-15	1.03069e-13	Up	E218D_control
ENSG00000196923	PDLIM7	PDZ and LIM domain 7 [Source:HGNC Symbol;Acc:HGNC:22958]	3367.55	0.552362	0.0694718	7.95088	1.85194e-15	1.25666e-13		E218D_control
ENSG00000140750	ARHGAP17	Rho GTPase activating protein 17 [Source:HGNC Symbol;Acc:HGNC:18239]	1207.89	-0.561842	0.070878	-7.92689	2.24705e-15	1.51699e-13		E218D_control
ENSG00000113140	SPARC	secreted protein acidic and cysteine rich [Source:HGNC Symbol;Acc:HGNC:11219]	23391.3	0.894382	0.112899	7.92194	2.33836e-15	1.57062e-13	Up	E218D_control
ENSG00000112759	SLC29A1	solute carrier family 29 member 1 (Augustine blood group) [Source:HGNC Symbol;Acc:HGNC:11003]	1810.07	0.748264	0.0946634	7.90447	2.69078e-15	1.7982e-13	Up	E218D_control
ENSG00000145824	CXCL14	C-X-C motif chemokine ligand 14 [Source:HGNC Symbol;Acc:HGNC:10640]	135.052	1.54338	0.195532	7.8932	2.94535e-15	1.95844e-13	Up	E218D_control
ENSG00000183688	RFLNB	refilin B [Source:HGNC Symbol;Acc:HGNC:28705]	2523.81	-0.679575	0.0863389	-7.87102	3.51765e-15	2.32728e-13	Down	E218D_control
ENSG00000150594	ADRA2A	adrenoceptor alpha 2A [Source:HGNC Symbol;Acc:HGNC:281]	38.5411	3.4558	0.43923	7.86785	3.60787e-15	2.37509e-13	Up	E218D_control
ENSG00000103260	METRN	meteorin, glial cell differentiation regulator [Source:HGNC Symbol;Acc:HGNC:14151]	1024.59	-0.627935	0.0800608	-7.84323	4.39117e-15	2.87643e-13	Down	E218D_control
ENSG00000145685	LHFPL2	LHFPL tetraspan subfamily member 2 [Source:HGNC Symbol;Acc:HGNC:6588]	332.906	-0.986043	0.126262	-7.80949	5.74214e-15	3.74286e-13	Down	E218D_control
ENSG00000147872	PLIN2	perilipin 2 [Source:HGNC Symbol;Acc:HGNC:248]	1358.87	-0.675574	0.0865475	-7.80582	5.91164e-15	3.83445e-13	Down	E218D_control
ENSG00000197461	PDGFA	platelet derived growth factor subunit A [Source:HGNC Symbol;Acc:HGNC:8799]	241.603	0.995773	0.127579	7.80517	5.94221e-15	3.83548e-13	Up	E218D_control
ENSG00000151388	ADAMTS12	ADAM metallopeptidase with thrombospondin type 1 motif 12 [Source:HGNC Symbol;Acc:HGNC:14605]	968.819	0.857572	0.110331	7.77273	7.68093e-15	4.93369e-13	Up	E218D_control
ENSG00000104783	KCNN4	potassium calcium-activated channel subfamily N member 4 [Source:HGNC Symbol;Acc:HGNC:6293]	101.675	1.58626	0.204397	7.76068	8.44768e-15	5.37402e-13	Up	E218D_control
ENSG00000185215	TNFAIP2	TNF alpha induced protein 2 [Source:HGNC Symbol;Acc:HGNC:11895]	122.256	1.51735	0.195516	7.76076	8.44247e-15	5.37402e-13	Up	E218D_control
ENSG00000146416	AIG1	androgen induced 1 [Source:HGNC Symbol;Acc:HGNC:21607]	1303.38	-0.53668	0.0693141	-7.74273	9.73054e-15	6.1605e-13		E218D_control
ENSG00000129038	LOXL1	lysyl oxidase like 1 [Source:HGNC Symbol;Acc:HGNC:6665]	7432.89	0.73209	0.094665	7.73347	1.04651e-14	6.59399e-13	Up	E218D_control
ENSG00000198467	TPM2	tropomyosin 2 [Source:HGNC Symbol;Acc:HGNC:12011]	15616	0.458297	0.0593075	7.72747	1.09703e-14	6.8796e-13		E218D_control
ENSG00000134369	NAV1	neuron navigator 1 [Source:HGNC Symbol;Acc:HGNC:15989]	1971.64	0.690168	0.0895161	7.70998	1.25838e-14	7.85419e-13	Up	E218D_control
ENSG00000162433	AK4	adenylate kinase 4 [Source:HGNC Symbol;Acc:HGNC:363]	1616.78	0.607644	0.0791167	7.68035	1.58656e-14	9.85601e-13	Up	E218D_control
ENSG00000196428	TSC22D2	TSC22 domain family member 2 [Source:HGNC Symbol;Acc:HGNC:29095]	1550.05	0.557639	0.0726136	7.67954	1.59666e-14	9.87244e-13		E218D_control
ENSG00000113645	WWC1	WW and C2 domain containing 1 [Source:HGNC Symbol;Acc:HGNC:29435]	2023.08	-0.780453	0.102181	-7.63797	2.20665e-14	1.35807e-12	Down	E218D_control
ENSG00000092929	UNC13D	unc-13 homolog D [Source:HGNC Symbol;Acc:HGNC:23147]	609.405	-0.693435	0.0908363	-7.6339	2.27753e-14	1.3952e-12	Down	E218D_control
ENSG00000131732	ZCCHC9	zinc finger CCHC-type containing 9 [Source:HGNC Symbol;Acc:HGNC:25424]	527.237	-0.65925	0.0864218	-7.62828	2.37902e-14	1.444e-12	Down	E218D_control
ENSG00000170425	ADORA2B	adenosine A2b receptor [Source:HGNC Symbol;Acc:HGNC:264]	276.116	-1.2099	0.158605	-7.62835	2.37779e-14	1.444e-12	Down	E218D_control
ENSG00000178776	C5orf46	chromosome 5 open reading frame 46 [Source:HGNC Symbol;Acc:HGNC:33768]	42.8099	2.96039	0.38829	7.62419	2.45578e-14	1.48378e-12	Up	E218D_control
ENSG00000144136	SLC20A1	solute carrier family 20 member 1 [Source:HGNC Symbol;Acc:HGNC:10946]	817.949	0.6699	0.0881881	7.59626	3.04822e-14	1.83337e-12	Up	E218D_control
ENSG00000197043	ANXA6	annexin A6 [Source:HGNC Symbol;Acc:HGNC:544]	1334.05	0.860399	0.113409	7.58666	3.28245e-14	1.96531e-12	Up	E218D_control
ENSG00000163171	CDC42EP3	CDC42 effector protein 3 [Source:HGNC Symbol;Acc:HGNC:16943]	1033.08	0.74284	0.0981486	7.56853	3.77484e-14	2.24994e-12	Up	E218D_control
ENSG00000125730	C3	complement C3 [Source:HGNC Symbol;Acc:HGNC:1318]	264.899	0.996678	0.131874	7.55779	4.09985e-14	2.4327e-12	Up	E218D_control
ENSG00000148926	ADM	adrenomedullin [Source:HGNC Symbol;Acc:HGNC:259]	214.999	-1.06937	0.142292	-7.51535	5.67579e-14	3.35277e-12	Down	E218D_control
ENSG00000117228	GBP1	guanylate binding protein 1 [Source:HGNC Symbol;Acc:HGNC:4182]	983.649	0.697634	0.0928915	7.5102	5.90356e-14	3.47182e-12	Up	E218D_control
ENSG00000116786	PLEKHM2	pleckstrin homology and RUN domain containing M2 [Source:HGNC Symbol;Acc:HGNC:29131]	2218.93	-0.496318	0.0664988	-7.46357	8.42115e-14	4.93047e-12		E218D_control
ENSG00000143507	DUSP10	dual specificity phosphatase 10 [Source:HGNC Symbol;Acc:HGNC:3065]	830.193	0.6354	0.0851853	7.45903	8.71627e-14	5.08078e-12	Up	E218D_control
ENSG00000118985	ELL2	elongation factor for RNA polymerase II 2 [Source:HGNC Symbol;Acc:HGNC:17064]	1221.42	0.581213	0.0779752	7.45381	9.06804e-14	5.26264e-12		E218D_control
ENSG00000011198	ABHD5	abhydrolase domain containing 5, lysophosphatidic acid acyltransferase [Source:HGNC Symbol;Acc:HGNC:21396]	475.19	-0.937547	0.126675	-7.40119	1.34967e-13	7.79862e-12	Down	E218D_control
ENSG00000078018	MAP2	microtubule associated protein 2 [Source:HGNC Symbol;Acc:HGNC:6839]	622.311	-0.756092	0.102291	-7.39157	1.45104e-13	8.3479e-12	Down	E218D_control
ENSG00000140931	CMTM3	CKLF like MARVEL transmembrane domain containing 3 [Source:HGNC Symbol;Acc:HGNC:19174]	796.142	0.703157	0.0952674	7.38087	1.57256e-13	9.00786e-12	Up	E218D_control
ENSG00000140682	TGFB1I1	transforming growth factor beta 1 induced transcript 1 [Source:HGNC Symbol;Acc:HGNC:11767]	740.068	0.656619	0.0890088	7.37702	1.61878e-13	9.23261e-12	Up	E218D_control
ENSG00000072163	LIMS2	LIM zinc finger domain containing 2 [Source:HGNC Symbol;Acc:HGNC:16084]	126.683	1.41481	0.192116	7.36435	1.78015e-13	1.01094e-11	Up	E218D_control
ENSG00000008517	IL32	interleukin 32 [Source:HGNC Symbol;Acc:HGNC:16830]	360.265	0.91385	0.124224	7.35648	1.88823e-13	1.06774e-11	Up	E218D_control
ENSG00000159212	CLIC6	chloride intracellular channel 6 [Source:HGNC Symbol;Acc:HGNC:2065]	943.955	-0.765164	0.104105	-7.34996	1.98268e-13	1.11637e-11	Down	E218D_control
ENSG00000079112	CDH17	cadherin 17 [Source:HGNC Symbol;Acc:HGNC:1756]	35.1052	-2.92107	0.39759	-7.34695	2.02774e-13	1.13691e-11	Down	E218D_control
ENSG00000108759	KRT32	keratin 32 [Source:HGNC Symbol;Acc:HGNC:6449]	67.8699	-2.05498	0.280061	-7.33763	2.17411e-13	1.21383e-11	Down	E218D_control
ENSG00000134516	DOCK2	dedicator of cytokinesis 2 [Source:HGNC Symbol;Acc:HGNC:2988]	273.398	-1.20018	0.164121	-7.31278	2.61678e-13	1.45484e-11	Down	E218D_control
ENSG00000221926	TRIM16	tripartite motif containing 16 [Source:HGNC Symbol;Acc:HGNC:17241]	503.994	0.772399	0.105672	7.30938	2.68375e-13	1.48583e-11	Up	E218D_control
ENSG00000185070	FLRT2	fibronectin leucine rich transmembrane protein 2 [Source:HGNC Symbol;Acc:HGNC:3761]	1490.18	-0.560028	0.076674	-7.304	2.79327e-13	1.54003e-11		E218D_control
ENSG00000122643	NT5C3A	5'-nucleotidase, cytosolic IIIA [Source:HGNC Symbol;Acc:HGNC:17820]	325.141	-0.799123	0.109536	-7.29555	2.97441e-13	1.63309e-11	Down	E218D_control
ENSG00000124216	SNAI1	snail family transcriptional repressor 1 [Source:HGNC Symbol;Acc:HGNC:11128]	51.6358	2.73621	0.375261	7.29149	3.0655e-13	1.67615e-11	Up	E218D_control
ENSG00000180777	ANKRD30B	ankyrin repeat domain 30B [Source:HGNC Symbol;Acc:HGNC:24165]	57.9163	-1.84696	0.253377	-7.28938	3.11384e-13	1.69557e-11	Down	E218D_control
ENSG00000139926	FRMD6	FERM domain containing 6 [Source:HGNC Symbol;Acc:HGNC:19839]	1517.78	0.704001	0.0966308	7.28547	3.2055e-13	1.73833e-11	Up	E218D_control
ENSG00000143153	ATP1B1	ATPase Na+/K+ transporting subunit beta 1 [Source:HGNC Symbol;Acc:HGNC:804]	2573.47	-0.692298	0.0953812	-7.25823	3.92192e-13	2.11816e-11	Down	E218D_control
ENSG00000180801	ARSJ	arylsulfatase family member J [Source:HGNC Symbol;Acc:HGNC:26286]	313.686	1.07894	0.148878	7.24711	4.25746e-13	2.29003e-11	Up	E218D_control
ENSG00000172379	ARNT2	aryl hydrocarbon receptor nuclear translocator 2 [Source:HGNC Symbol;Acc:HGNC:16876]	333.693	0.770088	0.106807	7.21007	5.59243e-13	2.99591e-11	Up	E218D_control
ENSG00000150687	PRSS23	serine protease 23 [Source:HGNC Symbol;Acc:HGNC:14370]	11300.3	-0.796357	0.110643	-7.19753	6.13118e-13	3.27128e-11	Down	E218D_control
ENSG00000111696	NT5DC3	5'-nucleotidase domain containing 3 [Source:HGNC Symbol;Acc:HGNC:30826]	706.272	0.694447	0.0966682	7.18382	6.77891e-13	3.60235e-11	Up	E218D_control
ENSG00000161638	ITGA5	integrin subunit alpha 5 [Source:HGNC Symbol;Acc:HGNC:6141]	1990.81	0.616383	0.0858437	7.18029	6.95632e-13	3.68184e-11	Up	E218D_control
ENSG00000114738	MAPKAPK3	MAPK activated protein kinase 3 [Source:HGNC Symbol;Acc:HGNC:6888]	924.611	-0.734999	0.103655	-7.09079	1.33348e-12	7.02972e-11	Down	E218D_control
ENSG00000129128	SPCS3	signal peptidase complex subunit 3 [Source:HGNC Symbol;Acc:HGNC:26212]	1585.6	-0.569657	0.0804594	-7.08006	1.44094e-12	7.56607e-11		E218D_control
ENSG00000166206	GABRB3	gamma-aminobutyric acid type A receptor subunit beta3 [Source:HGNC Symbol;Acc:HGNC:4083]	203.638	-1.0713	0.151335	-7.07896	1.45243e-12	7.59624e-11	Down	E218D_control
ENSG00000243566	UPK3B	uroplakin 3B [Source:HGNC Symbol;Acc:HGNC:21444]	308.082	-1.14129	0.161249	-7.07782	1.46435e-12	7.62845e-11	Down	E218D_control
ENSG00000123094	RASSF8	Ras association domain family member 8 [Source:HGNC Symbol;Acc:HGNC:13232]	655.317	-0.698741	0.099177	-7.04539	1.84942e-12	9.59667e-11	Down	E218D_control
ENSG00000064042	LIMCH1	LIM and calponin homology domains 1 [Source:HGNC Symbol;Acc:HGNC:29191]	4230.72	-0.558125	0.0793014	-7.03802	1.94993e-12	1.00787e-10		E218D_control
ENSG00000183671	CMKLR2	chemerin chemokine-like receptor 2 [Source:HGNC Symbol;Acc:HGNC:4463]	64.7112	1.7967	0.255882	7.02162	2.19318e-12	1.12919e-10	Up	E218D_control
ENSG00000168952	STXBP6	syntaxin binding protein 6 [Source:HGNC Symbol;Acc:HGNC:19666]	629.746	-0.701722	0.100254	-6.99941	2.57039e-12	1.31827e-10	Down	E218D_control
ENSG00000168502	MTCL1	microtubule crosslinking factor 1 [Source:HGNC Symbol;Acc:HGNC:29121]	153.31	-1.24442	0.179073	-6.94921	3.67345e-12	1.87672e-10	Down	E218D_control
ENSG00000197467	COL13A1	collagen type XIII alpha 1 chain [Source:HGNC Symbol;Acc:HGNC:2190]	32.0211	3.08889	0.444624	6.9472	3.72614e-12	1.89632e-10	Up	E218D_control
ENSG00000143867	OSR1	odd-skipped related transcription factor 1 [Source:HGNC Symbol;Acc:HGNC:8111]	173.549	-1.1389	0.164239	-6.93441	4.07911e-12	2.068e-10	Down	E218D_control
ENSG00000067082	KLF6	KLF transcription factor 6 [Source:HGNC Symbol;Acc:HGNC:2235]	4601.09	0.660458	0.0954031	6.92281	4.42767e-12	2.23614e-10	Up	E218D_control
ENSG00000178980	SELENOW	selenoprotein W [Source:HGNC Symbol;Acc:HGNC:10752]	2419.86	0.609094	0.0880567	6.91706	4.61104e-12	2.31989e-10	Up	E218D_control
ENSG00000197635	DPP4	dipeptidyl peptidase 4 [Source:HGNC Symbol;Acc:HGNC:3009]	103.252	-1.46258	0.211956	-6.90039	5.18605e-12	2.59931e-10	Down	E218D_control
ENSG00000120149	MSX2	msh homeobox 2 [Source:HGNC Symbol;Acc:HGNC:7392]	168.943	-1.00489	0.145645	-6.89959	5.21531e-12	2.60411e-10	Down	E218D_control
ENSG00000136999	CCN3	cellular communication network factor 3 [Source:HGNC Symbol;Acc:HGNC:7885]	817.683	-0.645484	0.0937844	-6.88264	5.87551e-12	2.92274e-10	Down	E218D_control
ENSG00000146477	SLC22A3	solute carrier family 22 member 3 [Source:HGNC Symbol;Acc:HGNC:10967]	604.181	0.666797	0.0970738	6.86897	6.46681e-12	3.20482e-10	Up	E218D_control
ENSG00000177469	CAVIN1	caveolae associated protein 1 [Source:HGNC Symbol;Acc:HGNC:9688]	2645.23	0.648337	0.0950051	6.82423	8.83974e-12	4.36445e-10	Up	E218D_control
ENSG00000107984	DKK1	dickkopf WNT signaling pathway inhibitor 1 [Source:HGNC Symbol;Acc:HGNC:2891]	2107.38	-0.649634	0.0952489	-6.82038	9.07992e-12	4.46638e-10	Down	E218D_control
ENSG00000174099	MSRB3	methionine sulfoxide reductase B3 [Source:HGNC Symbol;Acc:HGNC:27375]	847.847	0.552003	0.0810772	6.80835	9.87211e-12	4.83806e-10		E218D_control
ENSG00000103034	NDRG4	NDRG family member 4 [Source:HGNC Symbol;Acc:HGNC:14466]	452.545	-0.706832	0.103856	-6.80588	1.00435e-11	4.90388e-10	Down	E218D_control
ENSG00000187123	LYPD6	LY6/PLAUR domain containing 6 [Source:HGNC Symbol;Acc:HGNC:28751]	110.092	-1.21022	0.17794	-6.80131	1.03675e-11	5.04349e-10	Down	E218D_control
ENSG00000130702	LAMA5	laminin subunit alpha 5 [Source:HGNC Symbol;Acc:HGNC:6485]	520.531	0.791335	0.11647	6.7943	1.0884e-11	5.27535e-10	Up	E218D_control
ENSG00000134333	LDHA	lactate dehydrogenase A [Source:HGNC Symbol;Acc:HGNC:6535]	11927.4	0.362965	0.0537316	6.75515	1.42691e-11	6.89084e-10		E218D_control
ENSG00000134138	MEIS2	Meis homeobox 2 [Source:HGNC Symbol;Acc:HGNC:7001]	498.285	-0.792285	0.117351	-6.75144	1.46388e-11	7.04367e-10	Down	E218D_control
ENSG00000134061	CD180	CD180 molecule [Source:HGNC Symbol;Acc:HGNC:6726]	35.1632	2.87774	0.426397	6.74896	1.48907e-11	7.1389e-10	Up	E218D_control
ENSG00000012171	SEMA3B	semaphorin 3B [Source:HGNC Symbol;Acc:HGNC:10724]	1775.59	0.629436	0.0934024	6.73897	1.59508e-11	7.61953e-10	Up	E218D_control
ENSG00000168386	FILIP1L	filamin A interacting protein 1 like [Source:HGNC Symbol;Acc:HGNC:24589]	2430.17	0.61841	0.0918069	6.73599	1.62814e-11	7.74947e-10	Up	E218D_control
ENSG00000197646	PDCD1LG2	programmed cell death 1 ligand 2 [Source:HGNC Symbol;Acc:HGNC:18731]	220.897	1.0683	0.159198	6.71051	1.93939e-11	9.19787e-10	Up	E218D_control
ENSG00000198879	SFMBT2	Scm like with four mbt domains 2 [Source:HGNC Symbol;Acc:HGNC:20256]	29.5462	-2.7091	0.405674	-6.67803	2.42182e-11	1.14448e-09	Down	E218D_control
ENSG00000198768	APCDD1L	APC down-regulated 1 like [Source:HGNC Symbol;Acc:HGNC:26892]	266.125	0.893764	0.133991	6.67031	2.55259e-11	1.20199e-09	Up	E218D_control
ENSG00000057019	DCBLD2	discoidin, CUB and LCCL domain containing 2 [Source:HGNC Symbol;Acc:HGNC:24627]	2712.01	-0.779905	0.116992	-6.66629	2.62346e-11	1.23098e-09	Down	E218D_control
ENSG00000169760	NLGN1	neuroligin 1 [Source:HGNC Symbol;Acc:HGNC:14291]	91.0799	-1.27815	0.191914	-6.66	2.73837e-11	1.28036e-09	Down	E218D_control
ENSG00000158710	TAGLN2	transgelin 2 [Source:HGNC Symbol;Acc:HGNC:11554]	21600.8	0.384345	0.0577923	6.65046	2.92181e-11	1.36132e-09		E218D_control
ENSG00000125868	DSTN	destrin, actin depolymerizing factor [Source:HGNC Symbol;Acc:HGNC:15750]	5422.65	0.383966	0.0580403	6.61551	3.70284e-11	1.71916e-09		E218D_control
ENSG00000105971	CAV2	caveolin 2 [Source:HGNC Symbol;Acc:HGNC:1528]	1315.13	0.555356	0.0840169	6.61005	3.84197e-11	1.77752e-09		E218D_control
ENSG00000157600	TMEM164	transmembrane protein 164 [Source:HGNC Symbol;Acc:HGNC:26217]	367.231	-0.969302	0.147052	-6.59155	4.35253e-11	2.00671e-09	Down	E218D_control
ENSG00000147010	SH3KBP1	SH3 domain containing kinase binding protein 1 [Source:HGNC Symbol;Acc:HGNC:13867]	1369.93	-0.512644	0.0777826	-6.59073	4.37672e-11	2.01086e-09		E218D_control
ENSG00000131759	RARA	retinoic acid receptor alpha [Source:HGNC Symbol;Acc:HGNC:9864]	697.385	0.615923	0.0935939	6.5808	4.67927e-11	2.14243e-09	Up	E218D_control
ENSG00000164574	GALNT10	polypeptide N-acetylgalactosaminyltransferase 10 [Source:HGNC Symbol;Acc:HGNC:19873]	546.876	0.683149	0.103822	6.58001	4.70432e-11	2.14647e-09	Up	E218D_control
ENSG00000163825	RTP3	receptor transporter protein 3 [Source:HGNC Symbol;Acc:HGNC:15572]	64.0078	1.72619	0.262742	6.56989	5.03517e-11	2.28953e-09	Up	E218D_control
ENSG00000140464	PML	PML nuclear body scaffold [Source:HGNC Symbol;Acc:HGNC:9113]	768.571	0.545076	0.0829737	6.56926	5.05654e-11	2.29137e-09		E218D_control
ENSG00000198846	TOX	thymocyte selection associated high mobility group box [Source:HGNC Symbol;Acc:HGNC:18988]	144.362	-1.21228	0.184724	-6.56265	5.28584e-11	2.38711e-09	Down	E218D_control
ENSG00000137936	BCAR3	BCAR3 adaptor protein, NSP family member [Source:HGNC Symbol;Acc:HGNC:973]	1562.03	0.604348	0.0921318	6.5596	5.39536e-11	2.42828e-09	Up	E218D_control
ENSG00000156011	PSD3	pleckstrin and Sec7 domain containing 3 [Source:HGNC Symbol;Acc:HGNC:19093]	610.64	-0.778857	0.118795	-6.5563	5.51599e-11	2.47416e-09	Down	E218D_control
ENSG00000169908	TM4SF1	transmembrane 4 L six family member 1 [Source:HGNC Symbol;Acc:HGNC:11853]	4784.64	-0.646488	0.0987769	-6.54493	5.95241e-11	2.66089e-09	Down	E218D_control
ENSG00000152056	AP1S3	adaptor related protein complex 1 subunit sigma 3 [Source:HGNC Symbol;Acc:HGNC:18971]	494.331	-0.738564	0.112867	-6.54365	6.00351e-11	2.6747e-09	Down	E218D_control
ENSG00000106484	MEST	mesoderm specific transcript [Source:HGNC Symbol;Acc:HGNC:7028]	999.656	-0.615379	0.0942548	-6.52888	6.62613e-11	2.94218e-09	Down	E218D_control
ENSG00000011028	MRC2	mannose receptor C-type 2 [Source:HGNC Symbol;Acc:HGNC:16875]	304.583	1.07822	0.165603	6.51088	7.47126e-11	3.30634e-09	Up	E218D_control
ENSG00000135318	NT5E	5'-nucleotidase ecto [Source:HGNC Symbol;Acc:HGNC:8021]	2490.43	0.48577	0.074691	6.50373	7.83545e-11	3.45596e-09		E218D_control
ENSG00000019582	CD74	CD74 molecule [Source:HGNC Symbol;Acc:HGNC:1697]	50.0955	1.79253	0.275808	6.49921	8.07454e-11	3.54958e-09	Up	E218D_control
ENSG00000065357	DGKA	diacylglycerol kinase alpha [Source:HGNC Symbol;Acc:HGNC:2849]	388.727	0.732278	0.112877	6.48742	8.73169e-11	3.82575e-09	Up	E218D_control
ENSG00000026751	SLAMF7	SLAM family member 7 [Source:HGNC Symbol;Acc:HGNC:21394]	169.429	-0.908562	0.140097	-6.48522	8.8605e-11	3.86938e-09	Down	E218D_control
ENSG00000183783	KCTD8	potassium channel tetramerization domain containing 8 [Source:HGNC Symbol;Acc:HGNC:22394]	331.12	-0.783921	0.12099	-6.47922	9.22006e-11	4.01315e-09	Down	E218D_control
ENSG00000134594	RAB33A	RAB33A, member RAS oncogene family [Source:HGNC Symbol;Acc:HGNC:9773]	143.927	-1.2247	0.189304	-6.46949	9.8334e-11	4.26609e-09	Down	E218D_control
ENSG00000163931	TKT	transketolase [Source:HGNC Symbol;Acc:HGNC:11834]	4482.82	-0.394232	0.0610422	-6.45836	1.05846e-10	4.57697e-09		E218D_control
ENSG00000114353	GNAI2	G protein subunit alpha i2 [Source:HGNC Symbol;Acc:HGNC:4385]	6659.49	0.358193	0.0555467	6.4485	1.12961e-10	4.86874e-09		E218D_control
ENSG00000147065	MSN	moesin [Source:HGNC Symbol;Acc:HGNC:7373]	5845.57	0.387198	0.0601321	6.43911	1.20175e-10	5.16283e-09		E218D_control
ENSG00000049192	ADAMTS6	ADAM metallopeptidase with thrombospondin type 1 motif 6 [Source:HGNC Symbol;Acc:HGNC:222]	173.669	1.02147	0.158681	6.43726	1.21652e-10	5.20939e-09	Up	E218D_control
ENSG00000075624	ACTB	actin beta [Source:HGNC Symbol;Acc:HGNC:132]	153148	0.272775	0.0423868	6.43538	1.23165e-10	5.25718e-09		E218D_control
ENSG00000185818	NAT8L	N-acetyltransferase 8 like [Source:HGNC Symbol;Acc:HGNC:26742]	336.413	-0.879879	0.136902	-6.42708	1.30081e-10	5.5345e-09	Down	E218D_control
ENSG00000197142	ACSL5	acyl-CoA synthetase long chain family member 5 [Source:HGNC Symbol;Acc:HGNC:16526]	288.299	0.838558	0.130619	6.41988	1.36382e-10	5.784e-09	Up	E218D_control
ENSG00000131737	KRT34	keratin 34 [Source:HGNC Symbol;Acc:HGNC:6452]	1469.12	0.781419	0.122205	6.39434	1.61246e-10	6.81665e-09	Up	E218D_control
ENSG00000165507	DEPP1	DEPP autophagy regulator 1 [Source:HGNC Symbol;Acc:HGNC:23355]	253.752	0.949599	0.148708	6.38567	1.70648e-10	7.19112e-09	Up	E218D_control
ENSG00000072682	P4HA2	prolyl 4-hydroxylase subunit alpha 2 [Source:HGNC Symbol;Acc:HGNC:8547]	620.652	0.60272	0.094418	6.38353	1.7305e-10	7.26921e-09	Up	E218D_control
ENSG00000134438	RAX	retina and anterior neural fold homeobox [Source:HGNC Symbol;Acc:HGNC:18662]	149.31	-1.04898	0.164383	-6.38132	1.75564e-10	7.35147e-09	Down	E218D_control
ENSG00000134531	EMP1	epithelial membrane protein 1 [Source:HGNC Symbol;Acc:HGNC:3333]	500.415	-0.634763	0.100046	-6.34469	2.22875e-10	9.3031e-09	Down	E218D_control
ENSG00000123384	LRP1	LDL receptor related protein 1 [Source:HGNC Symbol;Acc:HGNC:6692]	5288.36	0.612653	0.0965862	6.34307	2.25232e-10	9.37191e-09	Up	E218D_control
ENSG00000147676	MAL2	mal, T cell differentiation protein 2 [Source:HGNC Symbol;Acc:HGNC:13634]	913.628	-0.584287	0.0922211	-6.33572	2.36237e-10	9.79901e-09		E218D_control
ENSG00000170275	CRTAP	cartilage associated protein [Source:HGNC Symbol;Acc:HGNC:2379]	4907.54	-0.452475	0.0714485	-6.33288	2.40624e-10	9.94979e-09		E218D_control
ENSG00000144057	ST6GAL2	ST6 beta-galactoside alpha-2,6-sialyltransferase 2 [Source:HGNC Symbol;Acc:HGNC:10861]	38.6771	-2.3219	0.367001	-6.32668	2.50494e-10	1.03257e-08	Down	E218D_control
ENSG00000170775	GPR37	G protein-coupled receptor 37 [Source:HGNC Symbol;Acc:HGNC:4494]	176.987	-1.12454	0.17843	-6.30243	2.93023e-10	1.20413e-08	Down	E218D_control
ENSG00000135636	DYSF	dysferlin [Source:HGNC Symbol;Acc:HGNC:3097]	597.088	0.832905	0.132178	6.30138	2.95011e-10	1.20854e-08	Up	E218D_control
ENSG00000137801	THBS1	thrombospondin 1 [Source:HGNC Symbol;Acc:HGNC:11785]	24916.1	0.720679	0.114458	6.29643	3.04582e-10	1.2439e-08	Up	E218D_control
ENSG00000155324	GRAMD2B	GRAM domain containing 2B [Source:HGNC Symbol;Acc:HGNC:24911]	468.741	0.692131	0.110221	6.2795	3.39664e-10	1.3829e-08	Up	E218D_control
ENSG00000136689	IL1RN	interleukin 1 receptor antagonist [Source:HGNC Symbol;Acc:HGNC:6000]	25.7211	-2.9505	0.47168	-6.2553	3.96746e-10	1.61035e-08	Down	E218D_control
ENSG00000171206	TRIM8	tripartite motif containing 8 [Source:HGNC Symbol;Acc:HGNC:15579]	2039.04	0.494743	0.0791685	6.24924	4.12458e-10	1.66901e-08		E218D_control
ENSG00000177189	RPS6KA3	ribosomal protein S6 kinase A3 [Source:HGNC Symbol;Acc:HGNC:10432]	738.2	-0.616722	0.0987321	-6.24642	4.19969e-10	1.69422e-08	Down	E218D_control
ENSG00000196189	SEMA4A	semaphorin 4A [Source:HGNC Symbol;Acc:HGNC:10729]	41.1463	-1.78462	0.286207	-6.23544	4.50513e-10	1.81191e-08	Down	E218D_control
ENSG00000144810	COL8A1	collagen type VIII alpha 1 chain [Source:HGNC Symbol;Acc:HGNC:2215]	6592.9	-0.480737	0.0771323	-6.23263	4.5866e-10	1.83909e-08		E218D_control
ENSG00000135362	PRR5L	proline rich 5 like [Source:HGNC Symbol;Acc:HGNC:25878]	88.3654	1.2715	0.204104	6.22967	4.67418e-10	1.86854e-08	Up	E218D_control
ENSG00000154330	PGM5	phosphoglucomutase 5 [Source:HGNC Symbol;Acc:HGNC:8908]	1862.26	-0.463965	0.0744941	-6.22821	4.71791e-10	1.88034e-08		E218D_control
ENSG00000120899	PTK2B	protein tyrosine kinase 2 beta [Source:HGNC Symbol;Acc:HGNC:9612]	156.115	1.05134	0.169158	6.21513	5.12818e-10	2.03772e-08	Up	E218D_control
ENSG00000154027	AK5	adenylate kinase 5 [Source:HGNC Symbol;Acc:HGNC:365]	74.7935	-1.40941	0.226946	-6.21034	5.28695e-10	2.09452e-08	Down	E218D_control
ENSG00000139174	PRICKLE1	prickle planar cell polarity protein 1 [Source:HGNC Symbol;Acc:HGNC:17019]	58.3691	1.57952	0.255074	6.19239	5.92579e-10	2.3406e-08	Up	E218D_control
ENSG00000115129	TP53I3	tumor protein p53 inducible protein 3 [Source:HGNC Symbol;Acc:HGNC:19373]	528.254	0.579118	0.0937844	6.17499	6.61682e-10	2.6042e-08		E218D_control
ENSG00000167460	TPM4	tropomyosin 4 [Source:HGNC Symbol;Acc:HGNC:12013]	6761.57	0.47714	0.0772744	6.17461	6.63251e-10	2.6042e-08		E218D_control
ENSG00000162458	FBLIM1	filamin binding LIM protein 1 [Source:HGNC Symbol;Acc:HGNC:24686]	503.665	0.803995	0.130946	6.1399	8.25712e-10	3.23249e-08	Up	E218D_control
ENSG00000163235	TGFA	transforming growth factor alpha [Source:HGNC Symbol;Acc:HGNC:11765]	402.492	0.672858	0.109658	6.13595	8.46522e-10	3.30418e-08	Up	E218D_control
ENSG00000116132	PRRX1	paired related homeobox 1 [Source:HGNC Symbol;Acc:HGNC:9142]	66.9626	-1.5003	0.245593	-6.1089	1.00322e-09	3.90429e-08	Down	E218D_control
ENSG00000073464	CLCN4	chloride voltage-gated channel 4 [Source:HGNC Symbol;Acc:HGNC:2022]	108.174	-1.1356	0.185911	-6.10831	1.00692e-09	3.90719e-08	Down	E218D_control
ENSG00000196155	PLEKHG4	pleckstrin homology and RhoGEF domain containing G4 [Source:HGNC Symbol;Acc:HGNC:24501]	204.845	0.94583	0.154859	6.10768	1.01087e-09	3.91106e-08	Up	E218D_control
ENSG00000181458	TMEM45A	transmembrane protein 45A [Source:HGNC Symbol;Acc:HGNC:25480]	314.857	0.92375	0.151381	6.10214	1.04657e-09	4.03739e-08	Up	E218D_control
ENSG00000143369	ECM1	extracellular matrix protein 1 [Source:HGNC Symbol;Acc:HGNC:3153]	212.712	0.823624	0.135274	6.08857	1.13923e-09	4.38205e-08	Up	E218D_control
ENSG00000159176	CSRP1	cysteine and glycine rich protein 1 [Source:HGNC Symbol;Acc:HGNC:2469]	343.986	0.86109	0.141759	6.07432	1.24517e-09	4.77568e-08	Up	E218D_control
ENSG00000101335	MYL9	myosin light chain 9 [Source:HGNC Symbol;Acc:HGNC:15754]	9088.47	0.519536	0.0856056	6.06896	1.28744e-09	4.91325e-08		E218D_control
ENSG00000168214	RBPJ	recombination signal binding protein for immunoglobulin kappa J region [Source:HGNC Symbol;Acc:HGNC:5724]	1324.4	0.491922	0.0810571	6.06883	1.28847e-09	4.91325e-08		E218D_control
ENSG00000140332	TLE3	TLE family member 3, transcriptional corepressor [Source:HGNC Symbol;Acc:HGNC:11839]	378.373	0.734692	0.121071	6.06826	1.29305e-09	4.91655e-08	Up	E218D_control
ENSG00000137076	TLN1	talin 1 [Source:HGNC Symbol;Acc:HGNC:11845]	3455.74	0.50788	0.0837029	6.06765	1.29797e-09	4.92113e-08		E218D_control
ENSG00000022267	FHL1	four and a half LIM domains 1 [Source:HGNC Symbol;Acc:HGNC:3702]	287.396	-0.779778	0.128723	-6.05779	1.38006e-09	5.21742e-08	Down	E218D_control
ENSG00000160256	SLX9	SLX9 ribosome biogenesis factor [Source:HGNC Symbol;Acc:HGNC:15811]	323.311	0.696198	0.114965	6.05576	1.39756e-09	5.26851e-08	Up	E218D_control
ENSG00000206527	HACD2	3-hydroxyacyl-CoA dehydratase 2 [Source:HGNC Symbol;Acc:HGNC:9640]	744.709	0.559408	0.0925815	6.04233	1.519e-09	5.71005e-08		E218D_control
ENSG00000036054	TBC1D23	TBC1 domain family member 23 [Source:HGNC Symbol;Acc:HGNC:25622]	864.156	-0.531764	0.0881402	-6.03316	1.60786e-09	6.01144e-08		E218D_control
ENSG00000251493	FOXD1	forkhead box D1 [Source:HGNC Symbol;Acc:HGNC:3802]	362.192	0.647244	0.107282	6.03312	1.60826e-09	6.01144e-08	Up	E218D_control
ENSG00000125753	VASP	vasodilator stimulated phosphoprotein [Source:HGNC Symbol;Acc:HGNC:12652]	2673.97	0.412355	0.0684264	6.02626	1.67793e-09	6.25419e-08		E218D_control
ENSG00000102554	KLF5	KLF transcription factor 5 [Source:HGNC Symbol;Acc:HGNC:6349]	676.621	-0.595741	0.0989055	-6.02334	1.70858e-09	6.35055e-08	Down	E218D_control
ENSG00000187957	DNER	delta/notch like EGF repeat containing [Source:HGNC Symbol;Acc:HGNC:24456]	43.1979	-1.75883	0.29211	-6.02112	1.73214e-09	6.42007e-08	Down	E218D_control
ENSG00000111859	NEDD9	neural precursor cell expressed, developmentally down-regulated 9 [Source:HGNC Symbol;Acc:HGNC:7733]	759.218	0.536911	0.0892042	6.01891	1.756e-09	6.49034e-08		E218D_control
ENSG00000136720	HS6ST1	heparan sulfate 6-O-sulfotransferase 1 [Source:HGNC Symbol;Acc:HGNC:5201]	448.66	-0.667266	0.110951	-6.01407	1.80928e-09	6.66862e-08	Down	E218D_control
ENSG00000094804	CDC6	cell division cycle 6 [Source:HGNC Symbol;Acc:HGNC:1744]	399.809	-0.685897	0.114159	-6.00827	1.87511e-09	6.89208e-08	Down	E218D_control
ENSG00000166938	DIS3L	DIS3 like exosome 3'-5' exoribonuclease [Source:HGNC Symbol;Acc:HGNC:28698]	263.499	-0.770455	0.128556	-5.99315	2.0582e-09	7.54409e-08	Down	E218D_control
ENSG00000078401	EDN1	endothelin 1 [Source:HGNC Symbol;Acc:HGNC:3176]	227.664	1.22235	0.204199	5.98606	2.14979e-09	7.85802e-08	Up	E218D_control
ENSG00000136531	SCN2A	sodium voltage-gated channel alpha subunit 2 [Source:HGNC Symbol;Acc:HGNC:10588]	58.6589	1.56036	0.26158	5.96513	2.44438e-09	8.9102e-08	Up	E218D_control
ENSG00000198053	SIRPA	signal regulatory protein alpha [Source:HGNC Symbol;Acc:HGNC:9662]	3771.26	0.499251	0.0837348	5.96228	2.4874e-09	9.04212e-08		E218D_control
ENSG00000082146	STRADB	STE20 related adaptor beta [Source:HGNC Symbol;Acc:HGNC:13205]	798.573	-0.638533	0.107617	-5.93338	2.96756e-09	1.0758e-07	Down	E218D_control
ENSG00000107738	VSIR	V-set immunoregulatory receptor [Source:HGNC Symbol;Acc:HGNC:30085]	758.473	0.630904	0.106421	5.92835	3.05996e-09	1.10627e-07	Up	E218D_control
ENSG00000109743	BST1	bone marrow stromal cell antigen 1 [Source:HGNC Symbol;Acc:HGNC:1118]	48.4262	-1.59008	0.268268	-5.92721	3.08125e-09	1.11093e-07	Down	E218D_control
ENSG00000104881	PPP1R13L	protein phosphatase 1 regulatory subunit 13 like [Source:HGNC Symbol;Acc:HGNC:18838]	1301.13	0.64473	0.109164	5.90608	3.50339e-09	1.2597e-07	Up	E218D_control
ENSG00000150093	ITGB1	integrin subunit beta 1 [Source:HGNC Symbol;Acc:HGNC:6153]	4920.14	0.624209	0.105888	5.89497	3.7475e-09	1.34382e-07	Up	E218D_control
ENSG00000136068	FLNB	filamin B [Source:HGNC Symbol;Acc:HGNC:3755]	3132.92	0.417282	0.0708957	5.88585	3.96005e-09	1.4162e-07		E218D_control
ENSG00000138623	SEMA7A	semaphorin 7A (JohnMiltonHagen blood group) [Source:HGNC Symbol;Acc:HGNC:10741]	1402.75	0.70775	0.120339	5.88129	4.0708e-09	1.45188e-07	Up	E218D_control
ENSG00000012983	MAP4K5	mitogen-activated protein kinase kinase kinase kinase 5 [Source:HGNC Symbol;Acc:HGNC:6867]	503.239	-0.666431	0.113502	-5.87155	4.31736e-09	1.53568e-07	Down	E218D_control
ENSG00000131236	CAP1	cyclase associated actin cytoskeleton regulatory protein 1 [Source:HGNC Symbol;Acc:HGNC:20040]	9369.9	0.38895	0.0663014	5.86638	4.45411e-09	1.58008e-07		E218D_control
ENSG00000146648	EGFR	epidermal growth factor receptor [Source:HGNC Symbol;Acc:HGNC:3236]	1860.47	-0.569759	0.0971983	-5.86182	4.57822e-09	1.61976e-07		E218D_control
ENSG00000109062	NHERF1	NHERF family PDZ scaffold protein 1 [Source:HGNC Symbol;Acc:HGNC:11075]	13956.5	-0.268084	0.0457377	-5.86133	4.59168e-09	1.62019e-07		E218D_control
ENSG00000174791	RIN1	Ras and Rab interactor 1 [Source:HGNC Symbol;Acc:HGNC:18749]	252.88	0.835881	0.142926	5.84835	4.96483e-09	1.7472e-07	Up	E218D_control
ENSG00000163485	ADORA1	adenosine A1 receptor [Source:HGNC Symbol;Acc:HGNC:262]	140.347	-0.928285	0.158843	-5.84404	5.09488e-09	1.78821e-07	Down	E218D_control
ENSG00000019186	CYP24A1	cytochrome P450 family 24 subfamily A member 1 [Source:HGNC Symbol;Acc:HGNC:2602]	2965.14	-0.745644	0.127616	-5.84287	5.13077e-09	1.79604e-07	Down	E218D_control
ENSG00000137331	IER3	immediate early response 3 [Source:HGNC Symbol;Acc:HGNC:5392]	243.977	1.20925	0.207417	5.83004	5.54153e-09	1.93471e-07	Up	E218D_control
ENSG00000196781	TLE1	TLE family member 1, transcriptional corepressor [Source:HGNC Symbol;Acc:HGNC:11837]	980.181	-0.416302	0.0715533	-5.81807	5.953e-09	2.0729e-07		E218D_control
ENSG00000165617	DACT1	dishevelled binding antagonist of beta catenin 1 [Source:HGNC Symbol;Acc:HGNC:17748]	175.476	0.863093	0.148369	5.81721	5.98372e-09	2.07812e-07	Up	E218D_control
ENSG00000161202	DVL3	dishevelled segment polarity protein 3 [Source:HGNC Symbol;Acc:HGNC:3087]	1116.68	-0.473995	0.0816745	-5.80346	6.49601e-09	2.25014e-07		E218D_control
ENSG00000169432	SCN9A	sodium voltage-gated channel alpha subunit 9 [Source:HGNC Symbol;Acc:HGNC:10597]	375.089	-0.599713	0.103438	-5.79778	6.7197e-09	2.32154e-07	Down	E218D_control
ENSG00000135253	KCP	kielin cysteine rich BMP regulator [Source:HGNC Symbol;Acc:HGNC:17585]	111.092	-1.14604	0.197782	-5.79444	6.85497e-09	2.36211e-07	Down	E218D_control
ENSG00000169851	PCDH7	protocadherin 7 [Source:HGNC Symbol;Acc:HGNC:8659]	57.5864	-1.92053	0.332216	-5.78095	7.42794e-09	2.5529e-07	Down	E218D_control
ENSG00000136167	LCP1	lymphocyte cytosolic protein 1 [Source:HGNC Symbol;Acc:HGNC:6528]	90.2381	1.55243	0.268855	5.77422	7.73094e-09	2.65015e-07	Up	E218D_control
ENSG00000177427	MIEF2	mitochondrial elongation factor 2 [Source:HGNC Symbol;Acc:HGNC:17920]	431.705	-0.629743	0.109244	-5.76453	8.18857e-09	2.79977e-07	Down	E218D_control
ENSG00000133818	RRAS2	RAS related 2 [Source:HGNC Symbol;Acc:HGNC:17271]	2084.67	-0.396616	0.0689188	-5.75484	8.67262e-09	2.95763e-07		E218D_control
ENSG00000111276	CDKN1B	cyclin dependent kinase inhibitor 1B [Source:HGNC Symbol;Acc:HGNC:1785]	801.58	-0.519395	0.090744	-5.72374	1.04206e-08	3.5446e-07		E218D_control
ENSG00000101911	PRPS2	phosphoribosyl pyrophosphate synthetase 2 [Source:HGNC Symbol;Acc:HGNC:9465]	790.355	-0.559283	0.0977244	-5.72306	1.04622e-08	3.54964e-07		E218D_control
ENSG00000126458	RRAS	RAS related [Source:HGNC Symbol;Acc:HGNC:10447]	1492.04	0.445139	0.0777915	5.7222	1.05152e-08	3.5585e-07		E218D_control
ENSG00000076716	GPC4	glypican 4 [Source:HGNC Symbol;Acc:HGNC:4452]	1029.84	0.595831	0.104301	5.7126	1.11261e-08	3.75562e-07	Up	E218D_control
ENSG00000170381	SEMA3E	semaphorin 3E [Source:HGNC Symbol;Acc:HGNC:10727]	36.9646	-2.06074	0.361862	-5.69483	1.23493e-08	4.15792e-07	Down	E218D_control
ENSG00000057252	SOAT1	sterol O-acyltransferase 1 [Source:HGNC Symbol;Acc:HGNC:11177]	813.888	-0.56694	0.0996516	-5.68922	1.27621e-08	4.28599e-07		E218D_control
ENSG00000013364	MVP	major vault protein [Source:HGNC Symbol;Acc:HGNC:7531]	1706.92	0.359691	0.0632364	5.68804	1.28506e-08	4.3048e-07		E218D_control
ENSG00000109956	B3GAT1	beta-1,3-glucuronyltransferase 1 [Source:HGNC Symbol;Acc:HGNC:921]	80.5746	-1.28392	0.225809	-5.68587	1.30151e-08	4.34889e-07	Down	E218D_control
ENSG00000131435	PDLIM4	PDZ and LIM domain 4 [Source:HGNC Symbol;Acc:HGNC:16501]	499.226	0.561889	0.0991753	5.66561	1.46499e-08	4.88279e-07		E218D_control
ENSG00000160789	LMNA	lamin A/C [Source:HGNC Symbol;Acc:HGNC:6636]	12031.5	0.280464	0.0495332	5.66213	1.49506e-08	4.97051e-07		E218D_control
ENSG00000253276	CCDC71L	coiled-coil domain containing 71 like [Source:HGNC Symbol;Acc:HGNC:26685]	427.85	-0.601512	0.106286	-5.65935	1.51943e-08	5.03888e-07	Down	E218D_control
ENSG00000140022	STON2	stonin 2 [Source:HGNC Symbol;Acc:HGNC:30652]	182.306	-0.928214	0.164171	-5.65396	1.56797e-08	5.17389e-07	Down	E218D_control
ENSG00000168209	DDIT4	DNA damage inducible transcript 4 [Source:HGNC Symbol;Acc:HGNC:24944]	1469.42	0.599895	0.106102	5.65397	1.56783e-08	5.17389e-07	Up	E218D_control
ENSG00000138032	PPM1B	protein phosphatase, Mg2+/Mn2+ dependent 1B [Source:HGNC Symbol;Acc:HGNC:9276]	165.858	-0.783761	0.138673	-5.65188	1.58701e-08	5.22372e-07	Down	E218D_control
ENSG00000178033	CALHM5	calcium homeostasis modulator family member 5 [Source:HGNC Symbol;Acc:HGNC:21568]	32.7495	2.16502	0.383515	5.64521	1.64979e-08	5.41688e-07	Up	E218D_control
ENSG00000150556	LYPD6B	LY6/PLAUR domain containing 6B [Source:HGNC Symbol;Acc:HGNC:27018]	79.412	-1.47288	0.261151	-5.63994	1.70108e-08	5.57145e-07	Down	E218D_control
ENSG00000156928	MALSU1	mitochondrial assembly of ribosomal large subunit 1 [Source:HGNC Symbol;Acc:HGNC:21721]	1233.86	-0.694269	0.123144	-5.63786	1.72175e-08	5.62524e-07	Down	E218D_control
ENSG00000157227	MMP14	matrix metallopeptidase 14 [Source:HGNC Symbol;Acc:HGNC:7160]	1229.74	0.416882	0.0740307	5.63121	1.78951e-08	5.83222e-07		E218D_control
ENSG00000106003	LFNG	LFNG O-fucosylpeptide 3-beta-N-acetylglucosaminyltransferase [Source:HGNC Symbol;Acc:HGNC:6560]	37.3436	1.86809	0.331984	5.62704	1.83329e-08	5.96021e-07	Up	E218D_control
ENSG00000196954	CASP4	caspase 4 [Source:HGNC Symbol;Acc:HGNC:1505]	265.093	-0.710795	0.126452	-5.62108	1.89765e-08	6.15434e-07	Down	E218D_control
ENSG00000114423	CBLB	Cbl proto-oncogene B [Source:HGNC Symbol;Acc:HGNC:1542]	334.898	-0.823151	0.146535	-5.61744	1.9381e-08	6.27016e-07	Down	E218D_control
ENSG00000111860	CEP85L	centrosomal protein 85 like [Source:HGNC Symbol;Acc:HGNC:21638]	168.451	0.896655	0.159635	5.61692	1.94392e-08	6.27365e-07	Up	E218D_control
ENSG00000124813	RUNX2	RUNX family transcription factor 2 [Source:HGNC Symbol;Acc:HGNC:10472]	178.725	0.861684	0.153608	5.60961	2.02782e-08	6.52849e-07	Up	E218D_control
ENSG00000178568	ERBB4	erb-b2 receptor tyrosine kinase 4 [Source:HGNC Symbol;Acc:HGNC:3432]	115.028	-1.23293	0.220772	-5.58463	2.34205e-08	7.52183e-07	Down	E218D_control
ENSG00000120937	NPPB	natriuretic peptide B [Source:HGNC Symbol;Acc:HGNC:7940]	12419	-1.27206	0.228187	-5.57462	2.48068e-08	7.9478e-07	Down	E218D_control
ENSG00000083799	CYLD	CYLD lysine 63 deubiquitinase [Source:HGNC Symbol;Acc:HGNC:2584]	944.594	-0.57204	0.102644	-5.57306	2.50307e-08	8.00016e-07		E218D_control
ENSG00000067798	NAV3	neuron navigator 3 [Source:HGNC Symbol;Acc:HGNC:15998]	102.709	1.20446	0.216156	5.57218	2.51569e-08	8.02112e-07	Up	E218D_control
ENSG00000143514	TP53BP2	tumor protein p53 binding protein 2 [Source:HGNC Symbol;Acc:HGNC:12000]	487.577	-0.55032	0.0989461	-5.56182	2.66978e-08	8.49195e-07		E218D_control
ENSG00000134871	COL4A2	collagen type IV alpha 2 chain [Source:HGNC Symbol;Acc:HGNC:2203]	4701.51	0.48788	0.0878367	5.5544	2.78566e-08	8.83929e-07		E218D_control
ENSG00000170522	ELOVL6	ELOVL fatty acid elongase 6 [Source:HGNC Symbol;Acc:HGNC:15829]	730.646	-0.525081	0.0945601	-5.55288	2.80998e-08	8.89515e-07		E218D_control
ENSG00000204262	COL5A2	collagen type V alpha 2 chain [Source:HGNC Symbol;Acc:HGNC:2210]	1100.45	0.569497	0.102644	5.54825	2.88545e-08	9.11223e-07		E218D_control
ENSG00000137166	FOXP4	forkhead box P4 [Source:HGNC Symbol;Acc:HGNC:20842]	331.713	0.591356	0.106637	5.54551	2.93101e-08	9.23408e-07	Up	E218D_control
ENSG00000164400	CSF2	colony stimulating factor 2 [Source:HGNC Symbol;Acc:HGNC:2434]	21.8456	3.22346	0.581966	5.53892	3.04336e-08	9.56527e-07	Up	E218D_control
ENSG00000103888	CEMIP	cell migration inducing hyaluronidase 1 [Source:HGNC Symbol;Acc:HGNC:29213]	18.0596	3.68617	0.665782	5.53661	3.08386e-08	9.66958e-07	Up	E218D_control
ENSG00000100605	ITPK1	inositol-tetrakisphosphate 1-kinase [Source:HGNC Symbol;Acc:HGNC:6177]	298.852	0.626591	0.113199	5.53529	3.10723e-08	9.71981e-07	Up	E218D_control
ENSG00000114270	COL7A1	collagen type VII alpha 1 chain [Source:HGNC Symbol;Acc:HGNC:2214]	132.083	0.989675	0.178867	5.53302	3.14762e-08	9.79985e-07	Up	E218D_control
ENSG00000115363	EVA1A	eva-1 homolog A, regulator of programmed cell death [Source:HGNC Symbol;Acc:HGNC:25816]	1291.24	-0.541271	0.0978231	-5.53316	3.14507e-08	9.79985e-07		E218D_control
ENSG00000109846	CRYAB	crystallin alpha B [Source:HGNC Symbol;Acc:HGNC:2389]	26243.2	-0.717043	0.129962	-5.51731	3.4423e-08	1.06921e-06	Down	E218D_control
ENSG00000109819	PPARGC1A	PPARG coactivator 1 alpha [Source:HGNC Symbol;Acc:HGNC:9237]	43.7331	-1.66679	0.30231	-5.5135	3.51761e-08	1.09005e-06	Down	E218D_control
ENSG00000180530	NRIP1	nuclear receptor interacting protein 1 [Source:HGNC Symbol;Acc:HGNC:8001]	530.211	-0.651648	0.11838	-5.5047	3.6979e-08	1.14324e-06	Down	E218D_control
ENSG00000050820	BCAR1	BCAR1 scaffold protein, Cas family member [Source:HGNC Symbol;Acc:HGNC:971]	3690.28	0.338783	0.0616555	5.49477	3.9122e-08	1.20387e-06		E218D_control
ENSG00000164104	HMGB2	high mobility group box 2 [Source:HGNC Symbol;Acc:HGNC:5000]	5494.15	-0.702566	0.127851	-5.49518	3.90313e-08	1.20387e-06	Down	E218D_control
ENSG00000114315	HES1	hes family bHLH transcription factor 1 [Source:HGNC Symbol;Acc:HGNC:5192]	1665.23	0.542224	0.0987546	5.49062	4.0053e-08	1.22965e-06		E218D_control
ENSG00000169129	AFAP1L2	actin filament associated protein 1 like 2 [Source:HGNC Symbol;Acc:HGNC:25901]	49.6656	1.71224	0.312024	5.48753	4.07586e-08	1.24842e-06	Up	E218D_control
ENSG00000122707	RECK	reversion inducing cysteine rich protein with kazal motifs [Source:HGNC Symbol;Acc:HGNC:11345]	614.709	0.588787	0.107341	5.48518	4.13046e-08	1.25642e-06	Up	E218D_control
ENSG00000186567	CEACAM19	CEA cell adhesion molecule 19 [Source:HGNC Symbol;Acc:HGNC:31951]	87.5346	1.13973	0.207777	5.48536	4.12633e-08	1.25642e-06	Up	E218D_control
ENSG00000189171	S100A13	S100 calcium binding protein A13 [Source:HGNC Symbol;Acc:HGNC:10490]	1982.13	0.354707	0.0646661	5.48521	4.1297e-08	1.25642e-06		E218D_control
ENSG00000006118	TMEM132A	transmembrane protein 132A [Source:HGNC Symbol;Acc:HGNC:31092]	979.922	-0.505458	0.0922244	-5.48074	4.23542e-08	1.28287e-06		E218D_control
ENSG00000104611	SH2D4A	SH2 domain containing 4A [Source:HGNC Symbol;Acc:HGNC:26102]	1222.7	-0.499316	0.0911047	-5.48069	4.23682e-08	1.28287e-06		E218D_control
ENSG00000107130	NCS1	neuronal calcium sensor 1 [Source:HGNC Symbol;Acc:HGNC:3953]	2362.71	-0.429462	0.0784302	-5.47573	4.35716e-08	1.3133e-06		E218D_control
ENSG00000182901	RGS7	regulator of G protein signaling 7 [Source:HGNC Symbol;Acc:HGNC:10003]	154.902	-0.900167	0.164387	-5.47592	4.35257e-08	1.3133e-06	Down	E218D_control
ENSG00000213853	EMP2	epithelial membrane protein 2 [Source:HGNC Symbol;Acc:HGNC:3334]	1517.31	-0.410871	0.0751905	-5.4644	4.64486e-08	1.39684e-06		E218D_control
ENSG00000113328	CCNG1	cyclin G1 [Source:HGNC Symbol;Acc:HGNC:1592]	3278.04	-0.303061	0.0554821	-5.46231	4.69974e-08	1.41013e-06		E218D_control
ENSG00000116106	EPHA4	EPH receptor A4 [Source:HGNC Symbol;Acc:HGNC:3388]	250.311	-0.781865	0.143343	-5.45449	4.91125e-08	1.47026e-06	Down	E218D_control
ENSG00000000971	CFH	complement factor H [Source:HGNC Symbol;Acc:HGNC:4883]	128.655	1.00891	0.185046	5.45221	4.97465e-08	1.48588e-06	Up	E218D_control
ENSG00000148677	ANKRD1	ankyrin repeat domain 1 [Source:HGNC Symbol;Acc:HGNC:15819]	9679.94	-0.490189	0.0900284	-5.44483	5.18555e-08	1.54539e-06		E218D_control
ENSG00000163947	ARHGEF3	Rho guanine nucleotide exchange factor 3 [Source:HGNC Symbol;Acc:HGNC:683]	837.29	-0.619416	0.113857	-5.44028	5.31958e-08	1.58177e-06	Down	E218D_control
ENSG00000107551	RASSF4	Ras association domain family member 4 [Source:HGNC Symbol;Acc:HGNC:20793]	381.254	0.695796	0.128069	5.43298	5.54201e-08	1.64421e-06	Up	E218D_control
ENSG00000154127	UBASH3B	ubiquitin associated and SH3 domain containing B [Source:HGNC Symbol;Acc:HGNC:29884]	750.133	-0.576342	0.1061	-5.43205	5.57105e-08	1.64913e-06		E218D_control
ENSG00000165424	ZCCHC24	zinc finger CCHC-type containing 24 [Source:HGNC Symbol;Acc:HGNC:26911]	334.917	0.597711	0.110142	5.42675	5.73904e-08	1.69507e-06	Up	E218D_control
ENSG00000135116	HRK	harakiri, BCL2 interacting protein [Source:HGNC Symbol;Acc:HGNC:5185]	234.802	-0.850025	0.156668	-5.42563	5.77501e-08	1.70189e-06	Down	E218D_control
ENSG00000197355	UAP1L1	UDP-N-acetylglucosamine pyrophosphorylase 1 like 1 [Source:HGNC Symbol;Acc:HGNC:28082]	161.056	0.871995	0.160758	5.42426	5.8196e-08	1.71122e-06	Up	E218D_control
ENSG00000148516	ZEB1	zinc finger E-box binding homeobox 1 [Source:HGNC Symbol;Acc:HGNC:11642]	235.764	0.774119	0.143136	5.40826	6.36382e-08	1.8671e-06	Up	E218D_control
ENSG00000198682	PAPSS2	3'-phosphoadenosine 5'-phosphosulfate synthase 2 [Source:HGNC Symbol;Acc:HGNC:8604]	3932.66	-0.359591	0.0665095	-5.40662	6.42268e-08	1.8802e-06		E218D_control
ENSG00000143367	TUFT1	tuftelin 1 [Source:HGNC Symbol;Acc:HGNC:12422]	1031.79	0.399278	0.0739708	5.39777	6.74737e-08	1.9693e-06		E218D_control
ENSG00000183287	CCBE1	collagen and calcium binding EGF domains 1 [Source:HGNC Symbol;Acc:HGNC:29426]	1121.14	0.447667	0.0829395	5.39752	6.75682e-08	1.9693e-06		E218D_control
ENSG00000118849	RARRES1	retinoic acid receptor responder 1 [Source:HGNC Symbol;Acc:HGNC:9867]	378.159	-0.824282	0.152762	-5.39586	6.81945e-08	1.98319e-06	Down	E218D_control
ENSG00000170745	KCNS3	potassium voltage-gated channel modifier subfamily S member 3 [Source:HGNC Symbol;Acc:HGNC:6302]	72.4859	1.14386	0.212541	5.38182	7.37363e-08	2.13965e-06	Up	E218D_control
ENSG00000128805	ARHGAP22	Rho GTPase activating protein 22 [Source:HGNC Symbol;Acc:HGNC:30320]	353.695	0.62137	0.115566	5.37674	7.58465e-08	2.19606e-06	Up	E218D_control
ENSG00000142227	EMP3	epithelial membrane protein 3 (MAM blood group) [Source:HGNC Symbol;Acc:HGNC:3335]	3876.29	0.32031	0.0596035	5.37402	7.70024e-08	2.22466e-06		E218D_control
ENSG00000109255	NMU	neuromedin U [Source:HGNC Symbol;Acc:HGNC:7859]	399.036	-0.636567	0.118573	-5.36858	7.93606e-08	2.2878e-06	Down	E218D_control
ENSG00000157613	CREB3L1	cAMP responsive element binding protein 3 like 1 [Source:HGNC Symbol;Acc:HGNC:18856]	905.75	0.573004	0.106871	5.36167	8.24572e-08	2.3719e-06		E218D_control
ENSG00000117525	F3	coagulation factor III, tissue factor [Source:HGNC Symbol;Acc:HGNC:3541]	6522.6	-0.629573	0.117455	-5.36014	8.31591e-08	2.3869e-06	Down	E218D_control
ENSG00000038427	VCAN	versican [Source:HGNC Symbol;Acc:HGNC:2464]	22.9739	2.13459	0.398365	5.35839	8.39656e-08	2.40483e-06	Up	E218D_control
ENSG00000154736	ADAMTS5	ADAM metallopeptidase with thrombospondin type 1 motif 5 [Source:HGNC Symbol;Acc:HGNC:221]	1493.02	-0.707463	0.1321	-5.3555	8.53196e-08	2.43833e-06	Down	E218D_control
ENSG00000152952	PLOD2	procollagen-lysine,2-oxoglutarate 5-dioxygenase 2 [Source:HGNC Symbol;Acc:HGNC:9082]	5667.07	0.492349	0.0920143	5.35079	8.75724e-08	2.49732e-06		E218D_control
ENSG00000205336	ADGRG1	adhesion G protein-coupled receptor G1 [Source:HGNC Symbol;Acc:HGNC:4512]	95.609	1.21504	0.227173	5.34855	8.86624e-08	2.52297e-06	Up	E218D_control
ENSG00000196843	ARID5A	AT-rich interaction domain 5A [Source:HGNC Symbol;Acc:HGNC:17361]	155.653	-0.809544	0.151406	-5.34683	8.9506e-08	2.54151e-06	Down	E218D_control
ENSG00000101333	PLCB4	phospholipase C beta 4 [Source:HGNC Symbol;Acc:HGNC:9059]	4520.5	-0.544555	0.101999	-5.33882	9.35535e-08	2.64509e-06		E218D_control
ENSG00000119514	GALNT12	polypeptide N-acetylgalactosaminyltransferase 12 [Source:HGNC Symbol;Acc:HGNC:19877]	344.473	-0.645654	0.120929	-5.3391	9.34106e-08	2.64509e-06	Down	E218D_control
ENSG00000157625	TAB3	TGF-beta activated kinase 1 (MAP3K7) binding protein 3 [Source:HGNC Symbol;Acc:HGNC:30681]	487.646	-0.505432	0.0947086	-5.3367	9.46527e-08	2.67046e-06		E218D_control
ENSG00000080493	SLC4A4	solute carrier family 4 member 4 [Source:HGNC Symbol;Acc:HGNC:11030]	509.153	-0.52472	0.0983424	-5.33565	9.52053e-08	2.68033e-06		E218D_control
ENSG00000129116	PALLD	palladin, cytoskeletal associated protein [Source:HGNC Symbol;Acc:HGNC:17068]	4903.91	0.507885	0.0952182	5.33391	9.61185e-08	2.69902e-06		E218D_control
ENSG00000161249	DMKN	dermokine [Source:HGNC Symbol;Acc:HGNC:25063]	996.57	0.409785	0.0768362	5.33323	9.6481e-08	2.69902e-06		E218D_control
ENSG00000170540	ARL6IP1	ADP ribosylation factor like GTPase 6 interacting protein 1 [Source:HGNC Symbol;Acc:HGNC:697]	6150.24	-0.411018	0.0770646	-5.33342	9.63793e-08	2.69902e-06		E218D_control
ENSG00000143797	MBOAT2	membrane bound O-acyltransferase domain containing 2 [Source:HGNC Symbol;Acc:HGNC:25193]	1689.14	0.438043	0.0822171	5.32788	9.93672e-08	2.7739e-06		E218D_control
ENSG00000155090	KLF10	KLF transcription factor 10 [Source:HGNC Symbol;Acc:HGNC:11810]	685.534	0.601496	0.112931	5.32622	1.0028e-07	2.79349e-06	Up	E218D_control
ENSG00000154556	SORBS2	sorbin and SH3 domain containing 2 [Source:HGNC Symbol;Acc:HGNC:24098]	110.603	0.965652	0.181483	5.32089	1.0326e-07	2.87047e-06	Up	E218D_control
ENSG00000143469	SYT14	synaptotagmin 14 [Source:HGNC Symbol;Acc:HGNC:23143]	74.4489	-1.24136	0.233491	-5.31652	1.05771e-07	2.93408e-06	Down	E218D_control
ENSG00000072041	SLC6A15	solute carrier family 6 member 15 [Source:HGNC Symbol;Acc:HGNC:13621]	274.594	-0.624503	0.117527	-5.31372	1.07409e-07	2.9733e-06	Down	E218D_control
ENSG00000139517	LNX2	ligand of numb-protein X 2 [Source:HGNC Symbol;Acc:HGNC:20421]	173.844	-0.806627	0.151836	-5.31249	1.08136e-07	2.98718e-06	Down	E218D_control
ENSG00000164099	PRSS12	serine protease 12 [Source:HGNC Symbol;Acc:HGNC:9477]	233.099	0.938423	0.176681	5.31139	1.08795e-07	2.99912e-06	Up	E218D_control
ENSG00000116133	DHCR24	24-dehydrocholesterol reductase [Source:HGNC Symbol;Acc:HGNC:2859]	3758.52	-0.419557	0.0790321	-5.3087	1.10412e-07	3.03736e-06		E218D_control
ENSG00000077684	JADE1	jade family PHD finger 1 [Source:HGNC Symbol;Acc:HGNC:30027]	697.485	-0.50428	0.09504	-5.30597	1.12072e-07	3.07664e-06		E218D_control
ENSG00000102312	PORCN	porcupine O-acyltransferase [Source:HGNC Symbol;Acc:HGNC:17652]	221.963	0.829916	0.156536	5.30176	1.14692e-07	3.14204e-06	Up	E218D_control
ENSG00000049239	H6PD	hexose-6-phosphate dehydrogenase/glucose 1-dehydrogenase [Source:HGNC Symbol;Acc:HGNC:4795]	772.994	0.430582	0.0812351	5.30044	1.15522e-07	3.15823e-06		E218D_control
ENSG00000117758	STX12	syntaxin 12 [Source:HGNC Symbol;Acc:HGNC:11430]	666.309	0.544452	0.102822	5.29509	1.18955e-07	3.24538e-06		E218D_control
ENSG00000092068	SLC7A8	solute carrier family 7 member 8 [Source:HGNC Symbol;Acc:HGNC:11066]	35.4647	-1.84789	0.349664	-5.28477	1.25861e-07	3.42115e-06	Down	E218D_control
ENSG00000175745	NR2F1	nuclear receptor subfamily 2 group F member 1 [Source:HGNC Symbol;Acc:HGNC:7975]	1629.45	-0.461484	0.0873246	-5.2847	1.25914e-07	3.42115e-06		E218D_control
ENSG00000150540	HNMT	histamine N-methyltransferase [Source:HGNC Symbol;Acc:HGNC:5028]	335.296	0.654745	0.124033	5.27881	1.30026e-07	3.52562e-06	Up	E218D_control
ENSG00000073910	FRY	FRY microtubule binding protein [Source:HGNC Symbol;Acc:HGNC:20367]	41.6961	-1.73075	0.328694	-5.26553	1.39783e-07	3.78244e-06	Down	E218D_control
ENSG00000136153	LMO7	LIM domain 7 [Source:HGNC Symbol;Acc:HGNC:6646]	389.668	0.657778	0.12499	5.26263	1.42008e-07	3.8348e-06	Up	E218D_control
ENSG00000154310	TNIK	TRAF2 and NCK interacting kinase [Source:HGNC Symbol;Acc:HGNC:30765]	677.437	-0.608095	0.115603	-5.26019	1.43909e-07	3.87822e-06	Down	E218D_control
ENSG00000213626	LBH	LBH regulator of WNT signaling pathway [Source:HGNC Symbol;Acc:HGNC:29532]	10854.7	-0.561049	0.106739	-5.25626	1.47013e-07	3.95382e-06		E218D_control
ENSG00000135519	KCNH3	potassium voltage-gated channel subfamily H member 3 [Source:HGNC Symbol;Acc:HGNC:6252]	14.3318	-3.9726	0.75704	-5.24754	1.54141e-07	4.13711e-06	Down	E218D_control
ENSG00000006451	RALA	RAS like proto-oncogene A [Source:HGNC Symbol;Acc:HGNC:9839]	2103.77	-0.340676	0.0649757	-5.24313	1.57873e-07	4.2287e-06		E218D_control
ENSG00000125618	PAX8	paired box 8 [Source:HGNC Symbol;Acc:HGNC:8622]	149.485	-0.844644	0.161227	-5.23885	1.61581e-07	4.31928e-06	Down	E218D_control
ENSG00000170004	CHD3	chromodomain helicase DNA binding protein 3 [Source:HGNC Symbol;Acc:HGNC:1918]	840.74	0.620669	0.118716	5.22819	1.7118e-07	4.56664e-06	Up	E218D_control
ENSG00000134897	BIVM	basic, immunoglobulin-like variable motif containing [Source:HGNC Symbol;Acc:HGNC:16034]	647.226	-0.50153	0.0959623	-5.22633	1.72911e-07	4.60355e-06		E218D_control
ENSG00000148180	GSN	gelsolin [Source:HGNC Symbol;Acc:HGNC:4620]	1582.03	0.637566	0.122001	5.22592	1.73289e-07	4.60433e-06	Up	E218D_control
ENSG00000067715	SYT1	synaptotagmin 1 [Source:HGNC Symbol;Acc:HGNC:11509]	198.522	-0.708059	0.135579	-5.22247	1.76551e-07	4.6816e-06	Down	E218D_control
ENSG00000182240	BACE2	beta-secretase 2 [Source:HGNC Symbol;Acc:HGNC:934]	2165.57	0.365993	0.0700917	5.22163	1.77357e-07	4.69357e-06		E218D_control
ENSG00000107104	KANK1	KN motif and ankyrin repeat domains 1 [Source:HGNC Symbol;Acc:HGNC:19309]	677.532	0.499479	0.0958419	5.21149	1.87332e-07	4.94766e-06		E218D_control
ENSG00000087116	ADAMTS2	ADAM metallopeptidase with thrombospondin type 1 motif 2 [Source:HGNC Symbol;Acc:HGNC:218]	154.164	0.995945	0.19125	5.20755	1.91346e-07	5.0436e-06	Up	E218D_control
ENSG00000154678	PDE1C	phosphodiesterase 1C [Source:HGNC Symbol;Acc:HGNC:8776]	1054.06	-0.449334	0.0863291	-5.2049	1.94104e-07	5.09601e-06		E218D_control
ENSG00000259330	INAFM2	InaF motif containing 2 [Source:HGNC Symbol;Acc:HGNC:35165]	269.509	0.610635	0.117315	5.20509	1.93903e-07	5.09601e-06	Up	E218D_control
ENSG00000119655	NPC2	NPC intracellular cholesterol transporter 2 [Source:HGNC Symbol;Acc:HGNC:14537]	5942.91	-0.488036	0.0940733	-5.18782	2.12765e-07	5.57486e-06		E218D_control
ENSG00000038002	AGA	aspartylglucosaminidase [Source:HGNC Symbol;Acc:HGNC:318]	434.826	-0.494505	0.0954245	-5.18216	2.19334e-07	5.73562e-06		E218D_control
ENSG00000137474	MYO7A	myosin VIIA [Source:HGNC Symbol;Acc:HGNC:7606]	37.8372	-1.59285	0.307585	-5.17857	2.23592e-07	5.83544e-06	Down	E218D_control
ENSG00000115762	PLEKHB2	pleckstrin homology domain containing B2 [Source:HGNC Symbol;Acc:HGNC:19236]	1658.52	-0.3902	0.0753746	-5.1768	2.25718e-07	5.87933e-06		E218D_control
ENSG00000154175	ABI3BP	ABI family member 3 binding protein [Source:HGNC Symbol;Acc:HGNC:17265]	17.0094	2.98895	0.578282	5.16868	2.35755e-07	6.1287e-06	Up	E218D_control
ENSG00000139211	AMIGO2	adhesion molecule with Ig like domain 2 [Source:HGNC Symbol;Acc:HGNC:24073]	247.731	0.645914	0.125009	5.16695	2.37946e-07	6.17354e-06	Up	E218D_control
ENSG00000115350	POLE4	DNA polymerase epsilon 4, accessory subunit [Source:HGNC Symbol;Acc:HGNC:18755]	1093.22	-0.402864	0.0780209	-5.16354	2.42317e-07	6.27464e-06		E218D_control
ENSG00000106799	TGFBR1	transforming growth factor beta receptor 1 [Source:HGNC Symbol;Acc:HGNC:11772]	689.007	0.551589	0.106861	5.16176	2.44642e-07	6.32246e-06		E218D_control
ENSG00000158555	GDPD5	glycerophosphodiester phosphodiesterase domain containing 5 [Source:HGNC Symbol;Acc:HGNC:28804]	182.757	0.738174	0.143025	5.16114	2.45453e-07	6.33107e-06	Up	E218D_control
ENSG00000182612	TSPAN10	tetraspanin 10 [Source:HGNC Symbol;Acc:HGNC:29942]	1388.58	-0.527526	0.102266	-5.15836	2.49122e-07	6.40075e-06		E218D_control
ENSG00000196628	TCF4	transcription factor 4 [Source:HGNC Symbol;Acc:HGNC:11634]	318.024	0.86455	0.167599	5.15844	2.49019e-07	6.40075e-06	Up	E218D_control
ENSG00000041982	TNC	tenascin C [Source:HGNC Symbol;Acc:HGNC:5318]	56.3022	1.49373	0.289854	5.1534	2.55808e-07	6.55805e-06	Up	E218D_control
ENSG00000170390	DCLK2	doublecortin like kinase 2 [Source:HGNC Symbol;Acc:HGNC:19002]	108.353	0.975905	0.189383	5.15308	2.56236e-07	6.55805e-06	Up	E218D_control
ENSG00000244694	PTCHD4	patched domain containing 4 [Source:HGNC Symbol;Acc:HGNC:21345]	132.614	0.823948	0.159918	5.15231	2.57295e-07	6.57246e-06	Up	E218D_control
ENSG00000139793	MBNL2	muscleblind like splicing regulator 2 [Source:HGNC Symbol;Acc:HGNC:16746]	818.471	-0.515752	0.100391	-5.13745	2.78494e-07	7.10025e-06		E218D_control
ENSG00000123104	ITPR2	inositol 1,4,5-trisphosphate receptor type 2 [Source:HGNC Symbol;Acc:HGNC:6181]	439.982	0.836485	0.163146	5.12723	2.94042e-07	7.48225e-06	Up	E218D_control
ENSG00000237765	FAM200B	family with sequence similarity 200 member B [Source:HGNC Symbol;Acc:HGNC:27740]	690.376	-0.499158	0.0974237	-5.12358	2.99789e-07	7.61384e-06		E218D_control
ENSG00000163029	SMC6	structural maintenance of chromosomes 6 [Source:HGNC Symbol;Acc:HGNC:20466]	802.144	0.519001	0.101438	5.11643	3.11376e-07	7.89296e-06		E218D_control
ENSG00000147224	PRPS1	phosphoribosyl pyrophosphate synthetase 1 [Source:HGNC Symbol;Acc:HGNC:9462]	1029.97	-0.543184	0.106318	-5.10903	3.23812e-07	8.18414e-06		E218D_control
ENSG00000276600	RAB7B	RAB7B, member RAS oncogene family [Source:HGNC Symbol;Acc:HGNC:30513]	22.2482	2.17824	0.426365	5.10886	3.241e-07	8.18414e-06	Up	E218D_control
ENSG00000182568	SATB1	SATB homeobox 1 [Source:HGNC Symbol;Acc:HGNC:10541]	465.991	-0.565281	0.110919	-5.09632	3.46314e-07	8.72844e-06		E218D_control
ENSG00000166900	STX3	syntaxin 3 [Source:HGNC Symbol;Acc:HGNC:11438]	1476.13	-0.420217	0.0824799	-5.09478	3.4915e-07	8.78319e-06		E218D_control
ENSG00000132434	LANCL2	LanC like glutathione S-transferase 2 [Source:HGNC Symbol;Acc:HGNC:6509]	492.522	0.643139	0.126266	5.09351	3.5149e-07	8.82527e-06	Up	E218D_control
ENSG00000123095	BHLHE41	basic helix-loop-helix family member e41 [Source:HGNC Symbol;Acc:HGNC:16617]	717.816	0.482171	0.0947566	5.08852	3.60863e-07	9.04345e-06		E218D_control
ENSG00000105976	MET	MET proto-oncogene, receptor tyrosine kinase [Source:HGNC Symbol;Acc:HGNC:7029]	1097.71	-0.473595	0.0932753	-5.07739	3.82646e-07	9.57122e-06		E218D_control
ENSG00000111424	VDR	vitamin D receptor [Source:HGNC Symbol;Acc:HGNC:12679]	147.738	0.892771	0.175924	5.07477	3.87975e-07	9.68619e-06	Up	E218D_control
ENSG00000160113	NR2F6	nuclear receptor subfamily 2 group F member 6 [Source:HGNC Symbol;Acc:HGNC:7977]	1485.36	0.370234	0.0730366	5.06916	3.99582e-07	9.9572e-06		E218D_control
ENSG00000182557	SPNS3	SPNS lysolipid transporter 3, sphingosine-1-phosphate (putative) [Source:HGNC Symbol;Acc:HGNC:28433]	29.9714	-1.81824	0.359375	-5.05946	4.20452e-07	1.04576e-05	Down	E218D_control
ENSG00000163328	GPR155	G protein-coupled receptor 155 [Source:HGNC Symbol;Acc:HGNC:22951]	224.457	0.76473	0.151252	5.056	4.28135e-07	1.06287e-05	Up	E218D_control
ENSG00000165171	METTL27	methyltransferase like 27 [Source:HGNC Symbol;Acc:HGNC:19068]	280.931	-0.570037	0.112962	-5.04625	4.5056e-07	1.11644e-05		E218D_control
ENSG00000131171	SH3BGRL	SH3 domain binding glutamate rich protein like [Source:HGNC Symbol;Acc:HGNC:10823]	1280.06	0.58242	0.115432	5.04556	4.52193e-07	1.1184e-05		E218D_control
ENSG00000183049	CAMK1D	calcium/calmodulin dependent protein kinase ID [Source:HGNC Symbol;Acc:HGNC:19341]	241.271	0.738791	0.146512	5.04253	4.59424e-07	1.13416e-05	Up	E218D_control
ENSG00000080823	MOK	MOK protein kinase [Source:HGNC Symbol;Acc:HGNC:9833]	482.341	0.5172	0.102753	5.03342	4.8181e-07	1.18721e-05		E218D_control
ENSG00000101400	SNTA1	syntrophin alpha 1 [Source:HGNC Symbol;Acc:HGNC:11167]	570.401	0.418046	0.0830771	5.03202	4.85331e-07	1.19366e-05		E218D_control
ENSG00000102265	TIMP1	TIMP metallopeptidase inhibitor 1 [Source:HGNC Symbol;Acc:HGNC:11820]	2274.17	0.401276	0.0797645	5.03076	4.88538e-07	1.19932e-05		E218D_control
ENSG00000133135	RNF128	ring finger protein 128 [Source:HGNC Symbol;Acc:HGNC:21153]	138.186	-0.779414	0.155224	-5.02121	5.13466e-07	1.25818e-05	Down	E218D_control
ENSG00000177374	HIC1	HIC ZBTB transcriptional repressor 1 [Source:HGNC Symbol;Acc:HGNC:4909]	194.956	0.688327	0.137144	5.019	5.19422e-07	1.27042e-05	Up	E218D_control
ENSG00000169252	ADRB2	adrenoceptor beta 2 [Source:HGNC Symbol;Acc:HGNC:286]	69.7074	-1.07752	0.214735	-5.0179	5.224e-07	1.27535e-05	Down	E218D_control
ENSG00000171703	TCEA2	transcription elongation factor A2 [Source:HGNC Symbol;Acc:HGNC:11614]	736.196	0.623777	0.12435	5.01631	5.26745e-07	1.28359e-05	Up	E218D_control
ENSG00000110841	PPFIBP1	PPFIA binding protein 1 [Source:HGNC Symbol;Acc:HGNC:9249]	348.619	0.650308	0.129807	5.00982	5.44821e-07	1.3252e-05	Up	E218D_control
ENSG00000033867	SLC4A7	solute carrier family 4 member 7 [Source:HGNC Symbol;Acc:HGNC:11033]	953.138	-0.494445	0.0989187	-4.9985	5.77785e-07	1.4028e-05		E218D_control
ENSG00000152078	TLCD4	TLC domain containing 4 [Source:HGNC Symbol;Acc:HGNC:26477]	466.086	0.609368	0.121941	4.99723	5.81594e-07	1.40946e-05	Up	E218D_control
ENSG00000158560	DYNC1I1	dynein cytoplasmic 1 intermediate chain 1 [Source:HGNC Symbol;Acc:HGNC:2963]	63.7251	1.14007	0.228302	4.9937	5.92333e-07	1.43286e-05	Up	E218D_control
ENSG00000156711	MAPK13	mitogen-activated protein kinase 13 [Source:HGNC Symbol;Acc:HGNC:6875]	59.3428	1.26396	0.254115	4.97396	6.5599e-07	1.58395e-05	Up	E218D_control
ENSG00000070404	FSTL3	follistatin like 3 [Source:HGNC Symbol;Acc:HGNC:3973]	4273.36	-0.341809	0.0687877	-4.96903	6.72872e-07	1.62176e-05		E218D_control
ENSG00000164823	OSGIN2	oxidative stress induced growth inhibitor family member 2 [Source:HGNC Symbol;Acc:HGNC:1355]	381.728	-0.570824	0.115155	-4.95702	7.15836e-07	1.72217e-05		E218D_control
ENSG00000091483	FH	fumarate hydratase [Source:HGNC Symbol;Acc:HGNC:3700]	1025.94	-0.496673	0.100297	-4.95205	7.34365e-07	1.76354e-05		E218D_control
ENSG00000083444	PLOD1	procollagen-lysine,2-oxoglutarate 5-dioxygenase 1 [Source:HGNC Symbol;Acc:HGNC:9081]	1274.44	0.391657	0.0791303	4.94952	7.43981e-07	1.7834e-05		E218D_control
ENSG00000005100	DHX33	DEAH-box helicase 33 [Source:HGNC Symbol;Acc:HGNC:16718]	815.284	-0.447442	0.0904513	-4.94678	7.5453e-07	1.80541e-05		E218D_control
ENSG00000168003	SLC3A2	solute carrier family 3 member 2 [Source:HGNC Symbol;Acc:HGNC:11026]	4100.66	-0.306147	0.0620067	-4.93731	7.92058e-07	1.89179e-05		E218D_control
ENSG00000198420	TCAF1	TRPM8 channel associated factor 1 [Source:HGNC Symbol;Acc:HGNC:22201]	461.636	0.611758	0.124303	4.92149	8.58864e-07	2.04766e-05	Up	E218D_control
ENSG00000118898	PPL	periplakin [Source:HGNC Symbol;Acc:HGNC:9273]	168.415	-0.834173	0.169622	-4.91784	8.75052e-07	2.0825e-05	Down	E218D_control
ENSG00000117152	RGS4	regulator of G protein signaling 4 [Source:HGNC Symbol;Acc:HGNC:10000]	829.103	-0.567151	0.11548	-4.91126	9.04923e-07	2.14214e-05		E218D_control
ENSG00000131724	IL13RA1	interleukin 13 receptor subunit alpha 1 [Source:HGNC Symbol;Acc:HGNC:5974]	683.65	0.386483	0.078699	4.9109	9.06588e-07	2.14214e-05		E218D_control
ENSG00000168811	IL12A	interleukin 12A [Source:HGNC Symbol;Acc:HGNC:5969]	80.9851	-1.27477	0.259569	-4.91111	9.05644e-07	2.14214e-05	Down	E218D_control
ENSG00000173706	HEG1	heart development protein with EGF like domains 1 [Source:HGNC Symbol;Acc:HGNC:29227]	3162.74	0.471061	0.0959047	4.91176	9.0262e-07	2.14214e-05		E218D_control
ENSG00000128872	TMOD2	tropomodulin 2 [Source:HGNC Symbol;Acc:HGNC:11872]	86.2056	0.994905	0.20282	4.90536	9.32584e-07	2.19964e-05	Up	E218D_control
ENSG00000182247	UBE2E2	ubiquitin conjugating enzyme E2 E2 [Source:HGNC Symbol;Acc:HGNC:12478]	627.32	0.45755	0.0935285	4.89209	9.97706e-07	2.34905e-05		E218D_control
ENSG00000040731	CDH10	cadherin 10 [Source:HGNC Symbol;Acc:HGNC:1749]	165.797	0.887132	0.181617	4.88463	1.03626e-06	2.43548e-05	Up	E218D_control
ENSG00000107957	SH3PXD2A	SH3 and PX domains 2A [Source:HGNC Symbol;Acc:HGNC:23664]	57.0287	1.56365	0.320238	4.88277	1.04605e-06	2.45415e-05	Up	E218D_control
ENSG00000164308	ERAP2	endoplasmic reticulum aminopeptidase 2 [Source:HGNC Symbol;Acc:HGNC:29499]	1480.96	0.480372	0.0984756	4.87808	1.07125e-06	2.5088e-05		E218D_control
ENSG00000120708	TGFBI	transforming growth factor beta induced [Source:HGNC Symbol;Acc:HGNC:11771]	18685.2	0.414465	0.0849824	4.87707	1.07671e-06	2.51714e-05		E218D_control
ENSG00000125347	IRF1	interferon regulatory factor 1 [Source:HGNC Symbol;Acc:HGNC:6116]	167.304	0.720254	0.147742	4.87507	1.08768e-06	2.53383e-05	Up	E218D_control
ENSG00000144381	HSPD1	heat shock protein family D (Hsp60) member 1 [Source:HGNC Symbol;Acc:HGNC:5261]	4995.65	-0.398231	0.0816825	-4.87535	1.08617e-06	2.53383e-05		E218D_control
ENSG00000113389	NPR3	natriuretic peptide receptor 3 [Source:HGNC Symbol;Acc:HGNC:7945]	138.297	-0.867844	0.178122	-4.87218	1.10374e-06	2.56672e-05	Down	E218D_control
ENSG00000132471	WBP2	WW domain binding protein 2 [Source:HGNC Symbol;Acc:HGNC:12738]	4006.65	-0.423629	0.0869904	-4.86984	1.11688e-06	2.59272e-05		E218D_control
ENSG00000166016	ABTB2	ankyrin repeat and BTB domain containing 2 [Source:HGNC Symbol;Acc:HGNC:23842]	197.603	0.792147	0.16274	4.86757	1.12981e-06	2.61815e-05	Up	E218D_control
ENSG00000117266	CDK18	cyclin dependent kinase 18 [Source:HGNC Symbol;Acc:HGNC:8751]	627.735	-0.537492	0.110491	-4.86458	1.14699e-06	2.65331e-05		E218D_control
ENSG00000213639	PPP1CB	protein phosphatase 1 catalytic subunit beta [Source:HGNC Symbol;Acc:HGNC:9282]	10288.2	-0.263362	0.054159	-4.86275	1.15766e-06	2.67332e-05		E218D_control
ENSG00000163661	PTX3	pentraxin 3 [Source:HGNC Symbol;Acc:HGNC:9692]	21.5273	-2.01242	0.414432	-4.85586	1.19865e-06	2.76315e-05	Down	E218D_control
ENSG00000147894	C9orf72	C9orf72-SMCR8 complex subunit [Source:HGNC Symbol;Acc:HGNC:28337]	112.008	-0.813812	0.167706	-4.85261	1.2185e-06	2.80402e-05	Down	E218D_control
ENSG00000120306	CYSTM1	cysteine rich transmembrane module containing 1 [Source:HGNC Symbol;Acc:HGNC:30239]	4216	-0.551487	0.113704	-4.85018	1.23347e-06	2.83356e-05		E218D_control
ENSG00000133401	PDZD2	PDZ domain containing 2 [Source:HGNC Symbol;Acc:HGNC:18486]	41.2967	1.74361	0.359987	4.84354	1.27545e-06	2.92491e-05	Up	E218D_control
ENSG00000110723	EXPH5	exophilin 5 [Source:HGNC Symbol;Acc:HGNC:30578]	138.331	-0.743615	0.153792	-4.8352	1.33014e-06	3.04506e-05	Down	E218D_control
ENSG00000204856	FAM216A	family with sequence similarity 216 member A [Source:HGNC Symbol;Acc:HGNC:30180]	503.964	-0.542671	0.112254	-4.83433	1.33595e-06	3.05307e-05		E218D_control
ENSG00000077238	IL4R	interleukin 4 receptor [Source:HGNC Symbol;Acc:HGNC:6015]	236.541	0.756905	0.156817	4.82668	1.38828e-06	3.16718e-05	Up	E218D_control
ENSG00000100162	CENPM	centromere protein M [Source:HGNC Symbol;Acc:HGNC:18352]	820.175	-0.555721	0.115418	-4.81485	1.47308e-06	3.35487e-05		E218D_control
ENSG00000132823	OSER1	oxidative stress responsive serine rich 1 [Source:HGNC Symbol;Acc:HGNC:16105]	655.354	-0.367403	0.07632	-4.81398	1.47952e-06	3.36375e-05		E218D_control
ENSG00000197249	SERPINA1	serpin family A member 1 [Source:HGNC Symbol;Acc:HGNC:8941]	72.6713	1.0606	0.220432	4.81147	1.49826e-06	3.40051e-05	Up	E218D_control
ENSG00000172575	RASGRP1	RAS guanyl releasing protein 1 [Source:HGNC Symbol;Acc:HGNC:9878]	60.7138	-1.26947	0.263925	-4.80997	1.50956e-06	3.42029e-05	Down	E218D_control
ENSG00000166803	PCLAF	PCNA clamp associated factor [Source:HGNC Symbol;Acc:HGNC:28961]	2321.87	-0.457839	0.095201	-4.80919	1.51546e-06	3.42778e-05		E218D_control
ENSG00000178726	THBD	thrombomodulin [Source:HGNC Symbol;Acc:HGNC:11784]	40.7023	1.38376	0.28788	4.80672	1.53426e-06	3.46438e-05	Up	E218D_control
ENSG00000063660	GPC1	glypican 1 [Source:HGNC Symbol;Acc:HGNC:4449]	3695.6	0.392024	0.0816426	4.80171	1.57315e-06	3.54614e-05		E218D_control
ENSG00000124839	RAB17	RAB17, member RAS oncogene family [Source:HGNC Symbol;Acc:HGNC:16523]	72.2029	-1.08673	0.226448	-4.79903	1.59435e-06	3.58782e-05	Down	E218D_control
ENSG00000182809	CRIP2	cysteine rich protein 2 [Source:HGNC Symbol;Acc:HGNC:2361]	89.1783	0.975619	0.203369	4.79728	1.60838e-06	3.61325e-05	Up	E218D_control
ENSG00000260428	SCX	scleraxis bHLH transcription factor [Source:HGNC Symbol;Acc:HGNC:32322]	865.463	0.641514	0.133739	4.79677	1.61248e-06	3.61633e-05	Up	E218D_control
ENSG00000175866	BAIAP2	BAR/IMD domain containing adaptor protein 2 [Source:HGNC Symbol;Acc:HGNC:947]	523.785	-0.579913	0.120952	-4.79456	1.63031e-06	3.65014e-05		E218D_control
ENSG00000125848	FLRT3	fibronectin leucine rich transmembrane protein 3 [Source:HGNC Symbol;Acc:HGNC:3762]	94.8624	-0.912765	0.190509	-4.7912	1.65785e-06	3.70551e-05	Down	E218D_control
ENSG00000184220	CMSS1	cms1 ribosomal small subunit homolog [Source:HGNC Symbol;Acc:HGNC:28666]	298.985	-0.552722	0.115598	-4.78143	1.74055e-06	3.88381e-05		E218D_control
ENSG00000076706	MCAM	melanoma cell adhesion molecule [Source:HGNC Symbol;Acc:HGNC:6934]	613.474	0.488991	0.102333	4.77844	1.76664e-06	3.93539e-05		E218D_control
ENSG00000070808	CAMK2A	calcium/calmodulin dependent protein kinase II alpha [Source:HGNC Symbol;Acc:HGNC:1460]	80.8077	1.08703	0.227925	4.76923	1.84931e-06	4.11261e-05	Up	E218D_control
ENSG00000131979	GCH1	GTP cyclohydrolase 1 [Source:HGNC Symbol;Acc:HGNC:4193]	70.4482	-1.05359	0.221	-4.76739	1.86631e-06	4.14345e-05	Down	E218D_control
ENSG00000138758	SEPTIN11	septin 11 [Source:HGNC Symbol;Acc:HGNC:25589]	1953.45	0.528665	0.110957	4.76461	1.89221e-06	4.19393e-05		E218D_control
ENSG00000181938	GINS3	GINS complex subunit 3 [Source:HGNC Symbol;Acc:HGNC:25851]	326.134	-0.54234	0.113952	-4.75937	1.94201e-06	4.2971e-05		E218D_control
ENSG00000150625	GPM6A	glycoprotein M6A [Source:HGNC Symbol;Acc:HGNC:4460]	32.435	-1.62355	0.341222	-4.75805	1.95474e-06	4.31805e-05	Down	E218D_control
ENSG00000110328	GALNT18	polypeptide N-acetylgalactosaminyltransferase 18 [Source:HGNC Symbol;Acc:HGNC:30488]	104.462	0.915873	0.192555	4.75642	1.9706e-06	4.34582e-05	Up	E218D_control
ENSG00000105048	TNNT1	troponin T1, slow skeletal type [Source:HGNC Symbol;Acc:HGNC:11948]	1156.66	0.337658	0.0710001	4.75574	1.97724e-06	4.35321e-05		E218D_control
ENSG00000134291	TMEM106C	transmembrane protein 106C [Source:HGNC Symbol;Acc:HGNC:28775]	2218.38	-0.325975	0.0685507	-4.75524	1.98207e-06	4.35661e-05		E218D_control
ENSG00000107249	GLIS3	GLIS family zinc finger 3 [Source:HGNC Symbol;Acc:HGNC:28510]	423.579	-0.526467	0.11084	-4.74981	2.03611e-06	4.46796e-05		E218D_control
ENSG00000184792	OSBP2	oxysterol binding protein 2 [Source:HGNC Symbol;Acc:HGNC:8504]	357.701	0.611355	0.128731	4.74907	2.0435e-06	4.47675e-05	Up	E218D_control
ENSG00000117399	CDC20	cell division cycle 20 [Source:HGNC Symbol;Acc:HGNC:1723]	2314.42	-0.426971	0.0899128	-4.74872	2.04712e-06	4.47727e-05		E218D_control
ENSG00000156466	GDF6	growth differentiation factor 6 [Source:HGNC Symbol;Acc:HGNC:4221]	24.2167	2.46689	0.519648	4.74723	2.06218e-06	4.50276e-05	Up	E218D_control
ENSG00000143013	LMO4	LIM domain only 4 [Source:HGNC Symbol;Acc:HGNC:6644]	1404.9	-0.497422	0.104834	-4.74486	2.08652e-06	4.5484e-05		E218D_control
ENSG00000134243	SORT1	sortilin 1 [Source:HGNC Symbol;Acc:HGNC:11186]	3044.95	0.32005	0.0676348	4.73203	2.22283e-06	4.82963e-05		E218D_control
ENSG00000151376	ME3	malic enzyme 3 [Source:HGNC Symbol;Acc:HGNC:6985]	457.336	-0.555398	0.117367	-4.73214	2.22163e-06	4.82963e-05		E218D_control
ENSG00000162733	DDR2	discoidin domain receptor tyrosine kinase 2 [Source:HGNC Symbol;Acc:HGNC:2731]	1422.41	0.545936	0.115477	4.72767	2.27107e-06	4.92636e-05		E218D_control
ENSG00000105855	ITGB8	integrin subunit beta 8 [Source:HGNC Symbol;Acc:HGNC:6163]	580.012	-0.585451	0.123877	-4.72606	2.28922e-06	4.9576e-05	Down	E218D_control
ENSG00000117632	STMN1	stathmin 1 [Source:HGNC Symbol;Acc:HGNC:6510]	4225.02	-0.295484	0.0625785	-4.72181	2.33759e-06	5.05408e-05		E218D_control
ENSG00000137312	FLOT1	flotillin 1 [Source:HGNC Symbol;Acc:HGNC:3757]	1309.58	-0.328541	0.0696361	-4.71797	2.38213e-06	5.14197e-05		E218D_control
ENSG00000106080	FKBP14	FKBP prolyl isomerase 14 [Source:HGNC Symbol;Acc:HGNC:18625]	268.595	0.849512	0.180122	4.71632	2.40148e-06	5.1753e-05	Up	E218D_control
ENSG00000180287	PLD5	phospholipase D family member 5 [Source:HGNC Symbol;Acc:HGNC:26879]	512.329	0.537021	0.113959	4.71241	2.44801e-06	5.267e-05		E218D_control
ENSG00000114251	WNT5A	Wnt family member 5A [Source:HGNC Symbol;Acc:HGNC:12784]	216.642	-0.724235	0.153715	-4.71154	2.45853e-06	5.2725e-05	Down	E218D_control
ENSG00000134109	EDEM1	ER degradation enhancing alpha-mannosidase like protein 1 [Source:HGNC Symbol;Acc:HGNC:18967]	794.812	-0.416903	0.08848	-4.71183	2.45503e-06	5.2725e-05		E218D_control
ENSG00000139112	GABARAPL1	GABA type A receptor associated protein like 1 [Source:HGNC Symbol;Acc:HGNC:4068]	436.501	-0.550165	0.116847	-4.70841	2.4966e-06	5.34547e-05		E218D_control
ENSG00000196139	AKR1C3	aldo-keto reductase family 1 member C3 [Source:HGNC Symbol;Acc:HGNC:386]	325.963	0.680294	0.144499	4.70797	2.50201e-06	5.34839e-05	Up	E218D_control
ENSG00000148541	FAM13C	family with sequence similarity 13 member C [Source:HGNC Symbol;Acc:HGNC:19371]	33.5619	-1.77776	0.377645	-4.70749	2.50786e-06	5.35225e-05	Down	E218D_control
ENSG00000148158	SNX30	sorting nexin family member 30 [Source:HGNC Symbol;Acc:HGNC:23685]	182.958	0.658203	0.140104	4.69796	2.62767e-06	5.5978e-05	Up	E218D_control
ENSG00000186854	TRABD2A	TraB domain containing 2A [Source:HGNC Symbol;Acc:HGNC:27013]	141.56	0.742153	0.157983	4.69768	2.63137e-06	5.5978e-05	Up	E218D_control
ENSG00000113070	HBEGF	heparin binding EGF like growth factor [Source:HGNC Symbol;Acc:HGNC:3059]	310.729	0.569399	0.121559	4.68415	2.81121e-06	5.97079e-05		E218D_control
ENSG00000151746	BICD1	BICD cargo adaptor 1 [Source:HGNC Symbol;Acc:HGNC:1049]	483.151	0.484896	0.103748	4.67377	2.9572e-06	6.27079e-05		E218D_control
ENSG00000118263	KLF7	KLF transcription factor 7 [Source:HGNC Symbol;Acc:HGNC:6350]	1360.81	0.390937	0.0836927	4.6711	2.99586e-06	6.34259e-05		E218D_control
ENSG00000128335	APOL2	apolipoprotein L2 [Source:HGNC Symbol;Acc:HGNC:619]	651.312	0.394621	0.0845001	4.67007	3.011e-06	6.36446e-05		E218D_control
ENSG00000120885	CLU	clusterin [Source:HGNC Symbol;Acc:HGNC:2095]	380.869	-0.645848	0.138331	-4.66886	3.02877e-06	6.39182e-05	Down	E218D_control
ENSG00000187837	H1-2	H1.2 linker histone, cluster member [Source:HGNC Symbol;Acc:HGNC:4716]	458.365	0.627538	0.134481	4.66636	3.06576e-06	6.45958e-05	Up	E218D_control
ENSG00000092964	DPYSL2	dihydropyrimidinase like 2 [Source:HGNC Symbol;Acc:HGNC:3014]	2570.8	0.323097	0.0694799	4.65022	3.31585e-06	6.97541e-05		E218D_control
ENSG00000125398	SOX9	SRY-box transcription factor 9 [Source:HGNC Symbol;Acc:HGNC:11204]	2222.15	0.371208	0.0798979	4.64603	3.38383e-06	7.10712e-05		E218D_control
ENSG00000140395	SKIC8	SKI8 subunit of superkiller complex [Source:HGNC Symbol;Acc:HGNC:30300]	917.18	-0.506504	0.109127	-4.64142	3.46029e-06	7.25619e-05		E218D_control
ENSG00000222009	BTBD19	BTB domain containing 19 [Source:HGNC Symbol;Acc:HGNC:27145]	111.093	0.86931	0.187394	4.63895	3.5019e-06	7.33184e-05	Up	E218D_control
ENSG00000149380	P4HA3	prolyl 4-hydroxylase subunit alpha 3 [Source:HGNC Symbol;Acc:HGNC:30135]	256.8	0.65832	0.142133	4.6317	3.6267e-06	7.58112e-05	Up	E218D_control
ENSG00000112183	RBM24	RNA binding motif protein 24 [Source:HGNC Symbol;Acc:HGNC:21539]	126.322	-0.771889	0.166738	-4.62935	3.66814e-06	7.65566e-05	Down	E218D_control
ENSG00000108179	PPIF	peptidylprolyl isomerase F [Source:HGNC Symbol;Acc:HGNC:9259]	1609.72	-0.498605	0.10773	-4.62826	3.68754e-06	7.67195e-05		E218D_control
ENSG00000145687	SSBP2	single stranded DNA binding protein 2 [Source:HGNC Symbol;Acc:HGNC:15831]	335.503	0.583036	0.125966	4.62851	3.68313e-06	7.67195e-05		E218D_control
ENSG00000154553	PDLIM3	PDZ and LIM domain 3 [Source:HGNC Symbol;Acc:HGNC:20767]	160.397	0.738181	0.159596	4.62531	3.74033e-06	7.76955e-05	Up	E218D_control
ENSG00000182578	CSF1R	colony stimulating factor 1 receptor [Source:HGNC Symbol;Acc:HGNC:2433]	40.5182	1.37438	0.29732	4.62255	3.79045e-06	7.86132e-05	Up	E218D_control
ENSG00000159335	PTMS	parathymosin [Source:HGNC Symbol;Acc:HGNC:9629]	8428.9	0.332052	0.0719286	4.61641	3.90441e-06	8.08501e-05		E218D_control
ENSG00000163395	IGFN1	immunoglobulin like and fibronectin type III domain containing 1 [Source:HGNC Symbol;Acc:HGNC:24607]	58.0182	-1.38113	0.299336	-4.61397	3.9505e-06	8.16765e-05	Down	E218D_control
ENSG00000035862	TIMP2	TIMP metallopeptidase inhibitor 2 [Source:HGNC Symbol;Acc:HGNC:11821]	5031.36	-0.444524	0.0963508	-4.61361	3.95742e-06	8.16921e-05		E218D_control
ENSG00000166833	NAV2	neuron navigator 2 [Source:HGNC Symbol;Acc:HGNC:15997]	2197.48	-0.435654	0.0945496	-4.60768	4.07192e-06	8.39247e-05		E218D_control
ENSG00000180398	MCFD2	multiple coagulation factor deficiency 2, ER cargo receptor complex subunit [Source:HGNC Symbol;Acc:HGNC:18451]	1535.23	0.303176	0.0658402	4.60472	4.13011e-06	8.49917e-05		E218D_control
ENSG00000157978	LDLRAP1	low density lipoprotein receptor adaptor protein 1 [Source:HGNC Symbol;Acc:HGNC:18640]	238.239	0.657095	0.14277	4.60247	4.17509e-06	8.57721e-05	Up	E218D_control
ENSG00000184254	ALDH1A3	aldehyde dehydrogenase 1 family member A3 [Source:HGNC Symbol;Acc:HGNC:409]	1634.95	-0.651271	0.141514	-4.60218	4.181e-06	8.57721e-05	Down	E218D_control
ENSG00000075711	DLG1	discs large MAGUK scaffold protein 1 [Source:HGNC Symbol;Acc:HGNC:2900]	1509.78	-0.387376	0.0842662	-4.59705	4.28506e-06	8.77707e-05		E218D_control
ENSG00000108061	SHOC2	SHOC2 leucine rich repeat scaffold protein [Source:HGNC Symbol;Acc:HGNC:15454]	794.262	0.439762	0.0957121	4.59464	4.33507e-06	8.86578e-05		E218D_control
ENSG00000171105	INSR	insulin receptor [Source:HGNC Symbol;Acc:HGNC:6091]	1287.4	-0.449706	0.0979701	-4.59023	4.42751e-06	9.04087e-05		E218D_control
ENSG00000166106	ADAMTS15	ADAM metallopeptidase with thrombospondin type 1 motif 15 [Source:HGNC Symbol;Acc:HGNC:16305]	223.763	0.862219	0.188041	4.58528	4.53379e-06	9.24362e-05	Up	E218D_control
ENSG00000131094	C1QL1	complement C1q like 1 [Source:HGNC Symbol;Acc:HGNC:24182]	304.428	-0.558316	0.121824	-4.58296	4.58447e-06	9.33258e-05		E218D_control
ENSG00000140443	IGF1R	insulin like growth factor 1 receptor [Source:HGNC Symbol;Acc:HGNC:5465]	606.908	0.564254	0.123182	4.58067	4.63496e-06	9.40642e-05		E218D_control
ENSG00000197614	MFAP5	microfibril associated protein 5 [Source:HGNC Symbol;Acc:HGNC:29673]	13.0119	3.93416	0.858844	4.58076	4.63287e-06	9.40642e-05	Up	E218D_control
ENSG00000120738	EGR1	early growth response 1 [Source:HGNC Symbol;Acc:HGNC:3238]	1733.98	0.835783	0.182522	4.57908	4.67023e-06	9.46347e-05	Up	E218D_control
ENSG00000204442	NALF1	NALCN channel auxiliary factor 1 [Source:HGNC Symbol;Acc:HGNC:33877]	270.601	-0.574881	0.125558	-4.57861	4.68086e-06	9.47051e-05		E218D_control
ENSG00000092621	PHGDH	phosphoglycerate dehydrogenase [Source:HGNC Symbol;Acc:HGNC:8923]	543.138	-0.483796	0.105789	-4.5732	4.80322e-06	9.70323e-05		E218D_control
ENSG00000170293	CMTM8	CKLF like MARVEL transmembrane domain containing 8 [Source:HGNC Symbol;Acc:HGNC:19179]	232.691	-0.648785	0.141943	-4.57073	4.86036e-06	9.80371e-05	Down	E218D_control
ENSG00000120217	CD274	CD274 molecule [Source:HGNC Symbol;Acc:HGNC:17635]	117.266	0.84515	0.184972	4.56907	4.89895e-06	9.8665e-05	Up	E218D_control
ENSG00000133142	TCEAL4	transcription elongation factor A like 4 [Source:HGNC Symbol;Acc:HGNC:26121]	2153.3	0.300241	0.0657531	4.5662	4.96651e-06	9.98737e-05		E218D_control
ENSG00000048544	MRPS10	mitochondrial ribosomal protein S10 [Source:HGNC Symbol;Acc:HGNC:14502]	1305.88	-0.404249	0.0885998	-4.56264	5.05144e-06	0.000101427		E218D_control
ENSG00000170054	SERPINA9	serpin family A member 9 [Source:HGNC Symbol;Acc:HGNC:15995]	20.4966	2.00895	0.440616	4.55941	5.12985e-06	0.000102846	Up	E218D_control
ENSG00000081791	DELE1	DAP3 binding cell death enhancer 1 [Source:HGNC Symbol;Acc:HGNC:28969]	280.032	-0.514828	0.112945	-4.55822	5.159e-06	0.000103274		E218D_control
ENSG00000134668	SPOCD1	SPOC domain containing 1 [Source:HGNC Symbol;Acc:HGNC:26338]	1208.68	-0.373623	0.0820388	-4.55422	5.25803e-06	0.000105097		E218D_control
ENSG00000137959	IFI44L	interferon induced protein 44 like [Source:HGNC Symbol;Acc:HGNC:17817]	31.5843	1.74582	0.383662	4.55041	5.35408e-06	0.000106856	Up	E218D_control
ENSG00000099377	HSD3B7	hydroxy-delta-5-steroid dehydrogenase, 3 beta- and steroid delta-isomerase 7 [Source:HGNC Symbol;Acc:HGNC:18324]	176.458	0.620927	0.136472	4.54985	5.36841e-06	0.00010698	Up	E218D_control
ENSG00000197381	ADARB1	adenosine deaminase RNA specific B1 [Source:HGNC Symbol;Acc:HGNC:226]	94.0669	0.881968	0.193861	4.54948	5.37777e-06	0.000107006	Up	E218D_control
ENSG00000114698	PLSCR4	phospholipid scramblase 4 [Source:HGNC Symbol;Acc:HGNC:16497]	151.646	0.80567	0.177404	4.54145	5.58679e-06	0.000110998	Up	E218D_control
ENSG00000158321	AUTS2	activator of transcription and developmental regulator AUTS2 [Source:HGNC Symbol;Acc:HGNC:14262]	425.096	-0.506444	0.111551	-4.54001	5.62508e-06	0.000111591		E218D_control
ENSG00000164292	RHOBTB3	Rho related BTB domain containing 3 [Source:HGNC Symbol;Acc:HGNC:18757]	2951.34	0.488486	0.107612	4.53932	5.64357e-06	0.00011179		E218D_control
ENSG00000064666	CNN2	calponin 2 [Source:HGNC Symbol;Acc:HGNC:2156]	875.283	0.486508	0.107246	4.53635	5.72358e-06	0.000113205		E218D_control
ENSG00000184903	IMMP2L	inner mitochondrial membrane peptidase subunit 2 [Source:HGNC Symbol;Acc:HGNC:14598]	333.863	-0.526394	0.11618	-4.53086	5.8745e-06	0.000116017		E218D_control
ENSG00000108821	COL1A1	collagen type I alpha 1 chain [Source:HGNC Symbol;Acc:HGNC:2197]	747.557	1.17075	0.2585	4.529	5.92634e-06	0.000116866	Up	E218D_control
ENSG00000181751	MACIR	macrophage immunometabolism regulator [Source:HGNC Symbol;Acc:HGNC:25052]	179.818	0.682466	0.150739	4.52745	5.96987e-06	0.00011755	Up	E218D_control
ENSG00000174482	LINGO2	leucine rich repeat and Ig domain containing 2 [Source:HGNC Symbol;Acc:HGNC:21207]	36.2126	1.50664	0.332968	4.52486	6.04349e-06	0.000118822	Up	E218D_control
ENSG00000138434	ITPRID2	ITPR interacting domain containing 2 [Source:HGNC Symbol;Acc:HGNC:11319]	493.058	-0.455863	0.100817	-4.5217	6.13444e-06	0.000120432		E218D_control
ENSG00000107819	SFXN3	sideroflexin 3 [Source:HGNC Symbol;Acc:HGNC:16087]	686.289	0.425924	0.0942097	4.52102	6.15417e-06	0.00012064		E218D_control
ENSG00000057657	PRDM1	PR/SET domain 1 [Source:HGNC Symbol;Acc:HGNC:9346]	14.9224	2.16941	0.480071	4.51894	6.21515e-06	0.000121655	Up	E218D_control
ENSG00000163520	FBLN2	fibulin 2 [Source:HGNC Symbol;Acc:HGNC:3601]	409.496	0.764518	0.169204	4.51832	6.23318e-06	0.000121828	Up	E218D_control
ENSG00000118855	MFSD1	major facilitator superfamily domain containing 1 [Source:HGNC Symbol;Acc:HGNC:25874]	997.89	0.327987	0.0729565	4.49565	6.93575e-06	0.00013536		E218D_control
ENSG00000106992	AK1	adenylate kinase 1 [Source:HGNC Symbol;Acc:HGNC:361]	408.451	0.45737	0.10178	4.49372	6.99884e-06	0.00013639		E218D_control
ENSG00000166482	MFAP4	microfibril associated protein 4 [Source:HGNC Symbol;Acc:HGNC:7035]	39.1314	1.68565	0.375141	4.49337	7.01035e-06	0.000136413	Up	E218D_control
ENSG00000100345	MYH9	myosin heavy chain 9 [Source:HGNC Symbol;Acc:HGNC:7579]	28984.9	0.244336	0.0543959	4.49182	7.0618e-06	0.000137212		E218D_control
ENSG00000162645	GBP2	guanylate binding protein 2 [Source:HGNC Symbol;Acc:HGNC:4183]	34.9467	1.48917	0.331579	4.49116	7.08357e-06	0.000137434	Up	E218D_control
ENSG00000172071	EIF2AK3	eukaryotic translation initiation factor 2 alpha kinase 3 [Source:HGNC Symbol;Acc:HGNC:3255]	244.761	-0.566523	0.12635	-4.48377	7.33357e-06	0.000142076		E218D_control
ENSG00000007541	PIGQ	phosphatidylinositol glycan anchor biosynthesis class Q [Source:HGNC Symbol;Acc:HGNC:14135]	628.348	-0.382844	0.0854637	-4.47962	7.47776e-06	0.000144658		E218D_control
ENSG00000277972	CISD3	CDGSH iron sulfur domain 3 [Source:HGNC Symbol;Acc:HGNC:27578]	1214.04	-0.283225	0.0632299	-4.47928	7.48942e-06	0.000144671		E218D_control
ENSG00000105329	TGFB1	transforming growth factor beta 1 [Source:HGNC Symbol;Acc:HGNC:11766]	402.007	0.438521	0.0980097	4.47426	7.66765e-06	0.000147898		E218D_control
ENSG00000073792	IGF2BP2	insulin like growth factor 2 mRNA binding protein 2 [Source:HGNC Symbol;Acc:HGNC:28867]	625.915	-0.565535	0.12647	-4.47168	7.76079e-06	0.00014926		E218D_control
ENSG00000131100	ATP6V1E1	ATPase H+ transporting V1 subunit E1 [Source:HGNC Symbol;Acc:HGNC:857]	2010.33	-0.299694	0.0670191	-4.47177	7.75746e-06	0.00014926		E218D_control
ENSG00000072840	EVC	EvC ciliary complex subunit 1 [Source:HGNC Symbol;Acc:HGNC:3497]	134.309	-0.829508	0.185533	-4.47093	7.78794e-06	0.000149565	Down	E218D_control
ENSG00000117984	CTSD	cathepsin D [Source:HGNC Symbol;Acc:HGNC:2529]	16644.7	0.378553	0.0847151	4.46855	7.8753e-06	0.000151023		E218D_control
ENSG00000182004	SNRPE	small nuclear ribonucleoprotein polypeptide E [Source:HGNC Symbol;Acc:HGNC:11161]	4107.53	-0.380729	0.0852438	-4.46635	7.95666e-06	0.000152363		E218D_control
ENSG00000127946	HIP1	huntingtin interacting protein 1 [Source:HGNC Symbol;Acc:HGNC:4913]	290.967	-0.539346	0.12087	-4.46221	8.11205e-06	0.000155114		E218D_control
ENSG00000103811	CTSH	cathepsin H [Source:HGNC Symbol;Acc:HGNC:2535]	3336.62	-0.526659	0.118125	-4.4585	8.25341e-06	0.000157589		E218D_control
ENSG00000101306	MYLK2	myosin light chain kinase 2 [Source:HGNC Symbol;Acc:HGNC:16243]	12.3185	2.73735	0.614116	4.45738	8.29665e-06	0.000158186	Up	E218D_control
ENSG00000135698	MPHOSPH6	M-phase phosphoprotein 6 [Source:HGNC Symbol;Acc:HGNC:7214]	647.779	-0.554156	0.12448	-4.45178	8.51612e-06	0.000162137		E218D_control
ENSG00000077782	FGFR1	fibroblast growth factor receptor 1 [Source:HGNC Symbol;Acc:HGNC:3688]	1134.46	0.318932	0.0717102	4.44751	8.68699e-06	0.000165153		E218D_control
ENSG00000178038	ALS2CL	ALS2 C-terminal like [Source:HGNC Symbol;Acc:HGNC:20605]	197.817	0.66921	0.150481	4.44713	8.70249e-06	0.00016521	Up	E218D_control
ENSG00000166128	RAB8B	RAB8B, member RAS oncogene family [Source:HGNC Symbol;Acc:HGNC:30273]	883.743	-0.414844	0.0933967	-4.44174	8.92342e-06	0.000169161		E218D_control
ENSG00000106483	SFRP4	secreted frizzled related protein 4 [Source:HGNC Symbol;Acc:HGNC:10778]	81.9243	-1.06039	0.238854	-4.43949	9.01736e-06	0.000170698	Down	E218D_control
ENSG00000164742	ADCY1	adenylate cyclase 1 [Source:HGNC Symbol;Acc:HGNC:232]	71.6817	-1.03571	0.233506	-4.43546	9.18774e-06	0.000173675	Down	E218D_control
ENSG00000149970	CNKSR2	connector enhancer of kinase suppressor of Ras 2 [Source:HGNC Symbol;Acc:HGNC:19701]	87.919	-0.945141	0.213301	-4.43102	9.37875e-06	0.000177032	Down	E218D_control
ENSG00000164040	PGRMC2	progesterone receptor membrane component 2 [Source:HGNC Symbol;Acc:HGNC:16089]	2197.85	-0.303158	0.0684696	-4.42763	9.5275e-06	0.000179584		E218D_control
ENSG00000112182	BACH2	BTB domain and CNC homolog 2 [Source:HGNC Symbol;Acc:HGNC:14078]	29.8633	-1.58944	0.35905	-4.42678	9.56488e-06	0.000180032	Down	E218D_control
ENSG00000099282	TSPAN15	tetraspanin 15 [Source:HGNC Symbol;Acc:HGNC:23298]	331.25	0.522229	0.118014	4.42516	9.6371e-06	0.000181134		E218D_control
ENSG00000082996	RNF13	ring finger protein 13 [Source:HGNC Symbol;Acc:HGNC:10057]	1455.6	-0.477548	0.107934	-4.42446	9.66817e-06	0.00018146		E218D_control
ENSG00000182022	CHST15	carbohydrate sulfotransferase 15 [Source:HGNC Symbol;Acc:HGNC:18137]	159.361	0.718119	0.16232	4.4241	9.68473e-06	0.000181513	Up	E218D_control
ENSG00000131378	RFTN1	raftlin, lipid raft linker 1 [Source:HGNC Symbol;Acc:HGNC:30278]	71.9591	1.01323	0.229413	4.41664	1.00249e-05	0.000187623	Up	E218D_control
ENSG00000155330	C16orf87	chromosome 16 open reading frame 87 [Source:HGNC Symbol;Acc:HGNC:33754]	337.068	0.482509	0.109264	4.41601	1.00539e-05	0.0001879		E218D_control
ENSG00000025772	TOMM34	translocase of outer mitochondrial membrane 34 [Source:HGNC Symbol;Acc:HGNC:15746]	1275.46	-0.334674	0.0758213	-4.41399	1.01484e-05	0.000189398		E218D_control
ENSG00000106789	CORO2A	coronin 2A [Source:HGNC Symbol;Acc:HGNC:2255]	217.279	-0.635806	0.144215	-4.40872	1.03983e-05	0.000193789	Down	E218D_control
ENSG00000164109	MAD2L1	mitotic arrest deficient 2 like 1 [Source:HGNC Symbol;Acc:HGNC:6763]	1312.97	-0.40746	0.0929366	-4.38429	1.16367e-05	0.000216564		E218D_control
ENSG00000248905	FMN1	formin 1 [Source:HGNC Symbol;Acc:HGNC:3768]	37.7277	-1.28556	0.29338	-4.38188	1.17657e-05	0.000218657	Down	E218D_control
ENSG00000177459	ERICH5	glutamate rich 5 [Source:HGNC Symbol;Acc:HGNC:26823]	102.557	-0.970831	0.221702	-4.37898	1.19234e-05	0.000221277	Down	E218D_control
ENSG00000178209	PLEC	plectin [Source:HGNC Symbol;Acc:HGNC:9069]	3296.37	0.365096	0.0834661	4.37418	1.21891e-05	0.000225891		E218D_control
ENSG00000196739	COL27A1	collagen type XXVII alpha 1 chain [Source:HGNC Symbol;Acc:HGNC:22986]	42.8399	1.35842	0.310718	4.37188	1.2318e-05	0.000227961	Up	E218D_control
ENSG00000142185	TRPM2	transient receptor potential cation channel subfamily M member 2 [Source:HGNC Symbol;Acc:HGNC:12339]	68.536	0.971651	0.222463	4.36769	1.25566e-05	0.000232052	Up	E218D_control
ENSG00000013810	TACC3	transforming acidic coiled-coil containing protein 3 [Source:HGNC Symbol;Acc:HGNC:11524]	1642.92	-0.365083	0.0837226	-4.36063	1.29691e-05	0.000239341		E218D_control
ENSG00000099810	MTAP	methylthioadenosine phosphorylase [Source:HGNC Symbol;Acc:HGNC:7413]	783.354	-0.369726	0.0848572	-4.35704	1.31833e-05	0.000242954		E218D_control
ENSG00000214517	PPME1	protein phosphatase methylesterase 1 [Source:HGNC Symbol;Acc:HGNC:30178]	2434.92	-0.484037	0.111141	-4.35515	1.32975e-05	0.000244719		E218D_control
ENSG00000013297	CLDN11	claudin 11 [Source:HGNC Symbol;Acc:HGNC:8514]	860.075	-0.451222	0.103628	-4.35424	1.33526e-05	0.000245392		E218D_control
ENSG00000058804	NDC1	NDC1 transmembrane nucleoporin [Source:HGNC Symbol;Acc:HGNC:25525]	490.752	-0.472351	0.108672	-4.34657	1.38281e-05	0.000253776		E218D_control
ENSG00000168393	DTYMK	deoxythymidylate kinase [Source:HGNC Symbol;Acc:HGNC:3061]	1647.44	-0.391248	0.090061	-4.34425	1.39751e-05	0.00025612		E218D_control
ENSG00000172366	MCRIP2	MAPK regulated corepressor interacting protein 2 [Source:HGNC Symbol;Acc:HGNC:14142]	640.794	-0.381726	0.0878911	-4.34317	1.40441e-05	0.000257029		E218D_control
ENSG00000100003	SEC14L2	SEC14 like lipid binding 2 [Source:HGNC Symbol;Acc:HGNC:10699]	366.386	0.500729	0.115338	4.34142	1.41562e-05	0.000258722		E218D_control
ENSG00000101439	CST3	cystatin C [Source:HGNC Symbol;Acc:HGNC:2475]	3703.12	0.332928	0.0767014	4.34057	1.42117e-05	0.000259377		E218D_control
ENSG00000135486	HNRNPA1	heterogeneous nuclear ribonucleoprotein A1 [Source:HGNC Symbol;Acc:HGNC:5031]	10057.5	-0.256476	0.059096	-4.33999	1.42489e-05	0.000259699		E218D_control
ENSG00000048052	HDAC9	histone deacetylase 9 [Source:HGNC Symbol;Acc:HGNC:14065]	299.042	-0.666135	0.153645	-4.33554	1.454e-05	0.000264639	Down	E218D_control
ENSG00000184232	OAF	out at first homolog [Source:HGNC Symbol;Acc:HGNC:28752]	1192.11	-0.485989	0.112121	-4.33449	1.461e-05	0.00026555		E218D_control
ENSG00000115041	KCNIP3	potassium voltage-gated channel interacting protein 3 [Source:HGNC Symbol;Acc:HGNC:15523]	17.933	2.05023	0.473293	4.33185	1.47859e-05	0.000268378	Up	E218D_control
ENSG00000178573	MAF	MAF bZIP transcription factor [Source:HGNC Symbol;Acc:HGNC:6776]	243.389	-0.714083	0.165108	-4.32495	1.5257e-05	0.000276548	Down	E218D_control
ENSG00000110063	DCPS	decapping enzyme, scavenger [Source:HGNC Symbol;Acc:HGNC:29812]	793.336	-0.420806	0.0973864	-4.32099	1.55332e-05	0.00028117		E218D_control
ENSG00000175727	MLXIP	MLX interacting protein [Source:HGNC Symbol;Acc:HGNC:17055]	1109.29	0.321102	0.0744368	4.31375	1.60506e-05	0.000290138		E218D_control
ENSG00000183876	ARSI	arylsulfatase family member I [Source:HGNC Symbol;Acc:HGNC:32521]	1288.37	0.293667	0.0681173	4.3112	1.62368e-05	0.000293104		E218D_control
ENSG00000121068	TBX2	T-box transcription factor 2 [Source:HGNC Symbol;Acc:HGNC:11597]	44.504	-1.08782	0.252531	-4.30766	1.64988e-05	0.000297427	Down	E218D_control
ENSG00000154856	APCDD1	APC down-regulated 1 [Source:HGNC Symbol;Acc:HGNC:15718]	18.5591	-1.93996	0.450528	-4.30598	1.66245e-05	0.000299287	Down	E218D_control
ENSG00000137273	FOXF2	forkhead box F2 [Source:HGNC Symbol;Acc:HGNC:3810]	359.191	-0.58648	0.136233	-4.30496	1.67013e-05	0.00030026	Down	E218D_control
ENSG00000101773	RBBP8	RB binding protein 8, endonuclease [Source:HGNC Symbol;Acc:HGNC:9891]	684.954	-0.345114	0.0802133	-4.30245	1.6892e-05	0.000303277		E218D_control
ENSG00000129354	AP1M2	adaptor related protein complex 1 subunit mu 2 [Source:HGNC Symbol;Acc:HGNC:558]	2017.66	-0.313179	0.0728041	-4.30167	1.69513e-05	0.000303929		E218D_control
ENSG00000139641	ESYT1	extended synaptotagmin 1 [Source:HGNC Symbol;Acc:HGNC:29534]	1827.6	0.305469	0.0710208	4.30112	1.69934e-05	0.000304271		E218D_control
ENSG00000109790	KLHL5	kelch like family member 5 [Source:HGNC Symbol;Acc:HGNC:6356]	883.876	-0.373233	0.086893	-4.29532	1.74443e-05	0.000311923		E218D_control
ENSG00000137309	HMGA1	high mobility group AT-hook 1 [Source:HGNC Symbol;Acc:HGNC:5010]	8433.34	-0.277505	0.0646292	-4.2938	1.7564e-05	0.00031364		E218D_control
ENSG00000168016	TRANK1	tetratricopeptide repeat and ankyrin repeat containing 1 [Source:HGNC Symbol;Acc:HGNC:29011]	94.4957	0.852868	0.198873	4.28851	1.7988e-05	0.000320777	Up	E218D_control
ENSG00000007372	PAX6	paired box 6 [Source:HGNC Symbol;Acc:HGNC:8620]	246.696	-0.603019	0.140713	-4.28545	1.82371e-05	0.000324783	Down	E218D_control
ENSG00000160963	COL26A1	collagen type XXVI alpha 1 chain [Source:HGNC Symbol;Acc:HGNC:18038]	11.2637	4.82601	1.12635	4.28464	1.83034e-05	0.000325209	Up	E218D_control
ENSG00000166750	SLFN5	schlafen family member 5 [Source:HGNC Symbol;Acc:HGNC:28286]	612.936	-0.371432	0.0866908	-4.28456	1.83102e-05	0.000325209		E218D_control
ENSG00000135365	PHF21A	PHD finger protein 21A [Source:HGNC Symbol;Acc:HGNC:24156]	303.201	0.553276	0.129355	4.27719	1.89266e-05	0.000335705		E218D_control
ENSG00000135919	SERPINE2	serpin family E member 2 [Source:HGNC Symbol;Acc:HGNC:8951]	146.696	-0.745472	0.174327	-4.27627	1.90048e-05	0.000336642	Down	E218D_control
ENSG00000126803	HSPA2	heat shock protein family A (Hsp70) member 2 [Source:HGNC Symbol;Acc:HGNC:5235]	226.728	0.601947	0.140868	4.27313	1.92748e-05	0.000340967	Up	E218D_control
ENSG00000049089	COL9A2	collagen type IX alpha 2 chain [Source:HGNC Symbol;Acc:HGNC:2218]	36.0031	-1.44546	0.338423	-4.27116	1.94456e-05	0.000343073	Down	E218D_control
ENSG00000159840	ZYX	zyxin [Source:HGNC Symbol;Acc:HGNC:13200]	7472.72	0.249657	0.0584516	4.27118	1.94444e-05	0.000343073		E218D_control
ENSG00000124942	AHNAK	AHNAK nucleoprotein [Source:HGNC Symbol;Acc:HGNC:347]	3999.01	0.319205	0.0747607	4.26968	1.95749e-05	0.000344894		E218D_control
ENSG00000151348	EXT2	exostosin glycosyltransferase 2 [Source:HGNC Symbol;Acc:HGNC:3513]	1314.58	0.376788	0.0883218	4.26608	1.98934e-05	0.00035004		E218D_control
ENSG00000010278	CD9	CD9 molecule [Source:HGNC Symbol;Acc:HGNC:1709]	2853.93	0.377539	0.0885923	4.26153	2.0303e-05	0.000356298		E218D_control
ENSG00000039560	RAI14	retinoic acid induced 14 [Source:HGNC Symbol;Acc:HGNC:14873]	2992.56	-0.284809	0.0668308	-4.26164	2.02934e-05	0.000356298		E218D_control
ENSG00000178952	TUFM	Tu translation elongation factor, mitochondrial [Source:HGNC Symbol;Acc:HGNC:12420]	2501.86	-0.243479	0.0571575	-4.25979	2.04619e-05	0.000358611		E218D_control
ENSG00000183527	PSMG1	proteasome assembly chaperone 1 [Source:HGNC Symbol;Acc:HGNC:3043]	784.162	-0.397097	0.0932861	-4.25677	2.07402e-05	0.000363008		E218D_control
ENSG00000108852	MPP2	MAGUK p55 scaffold protein 2 [Source:HGNC Symbol;Acc:HGNC:7220]	727.382	0.36012	0.0846471	4.25437	2.09635e-05	0.000366432		E218D_control
ENSG00000136231	IGF2BP3	insulin like growth factor 2 mRNA binding protein 3 [Source:HGNC Symbol;Acc:HGNC:28868]	19.6524	-2.54013	0.597722	-4.24969	2.14067e-05	0.000373685	Down	E218D_control
ENSG00000078237	TIGAR	TP53 induced glycolysis regulatory phosphatase [Source:HGNC Symbol;Acc:HGNC:1185]	256.22	0.54752	0.128855	4.24911	2.14618e-05	0.000374153		E218D_control
ENSG00000082482	KCNK2	potassium two pore domain channel subfamily K member 2 [Source:HGNC Symbol;Acc:HGNC:6277]	48.787	1.07431	0.25285	4.24881	2.14905e-05	0.000374161	Up	E218D_control
ENSG00000004846	ABCB5	ATP binding cassette subfamily B member 5 [Source:HGNC Symbol;Acc:HGNC:46]	71.0966	-0.928072	0.218512	-4.24723	2.16426e-05	0.000376314	Down	E218D_control
ENSG00000131669	NINJ1	ninjurin 1 [Source:HGNC Symbol;Acc:HGNC:7824]	1438.19	0.358839	0.0845268	4.24527	2.18333e-05	0.000379132		E218D_control
ENSG00000108106	UBE2S	ubiquitin conjugating enzyme E2 S [Source:HGNC Symbol;Acc:HGNC:17895]	1006.04	-0.387753	0.0914142	-4.24172	2.21814e-05	0.000384672		E218D_control
ENSG00000180613	GSX2	GS homeobox 2 [Source:HGNC Symbol;Acc:HGNC:24959]	21.2885	-1.88013	0.444281	-4.23186	2.31771e-05	0.000401413	Down	E218D_control
ENSG00000164761	TNFRSF11B	TNF receptor superfamily member 11b [Source:HGNC Symbol;Acc:HGNC:11909]	24.4773	1.84595	0.436421	4.22976	2.33946e-05	0.00040465	Up	E218D_control
ENSG00000169047	IRS1	insulin receptor substrate 1 [Source:HGNC Symbol;Acc:HGNC:6125]	974.341	0.347356	0.0822104	4.22521	2.38721e-05	0.000412369		E218D_control
ENSG00000113552	GNPDA1	glucosamine-6-phosphate deaminase 1 [Source:HGNC Symbol;Acc:HGNC:4417]	1100.79	-0.434654	0.102999	-4.21996	2.44341e-05	0.000421528		E218D_control
ENSG00000186187	ZNRF1	zinc and ring finger 1 [Source:HGNC Symbol;Acc:HGNC:18452]	615.045	-0.331781	0.0786867	-4.21647	2.48151e-05	0.000427544		E218D_control
ENSG00000158290	CUL4B	cullin 4B [Source:HGNC Symbol;Acc:HGNC:2555]	1112.4	-0.392546	0.0931262	-4.2152	2.49556e-05	0.000429405		E218D_control
ENSG00000091436	MAP3K20	mitogen-activated protein kinase kinase kinase 20 [Source:HGNC Symbol;Acc:HGNC:17797]	2022.88	0.365846	0.0868678	4.21153	2.5365e-05	0.000435883		E218D_control
ENSG00000124762	CDKN1A	cyclin dependent kinase inhibitor 1A [Source:HGNC Symbol;Acc:HGNC:1784]	4027.9	0.29755	0.0706714	4.21032	2.55004e-05	0.000437641		E218D_control
ENSG00000138678	GPAT3	glycerol-3-phosphate acyltransferase 3 [Source:HGNC Symbol;Acc:HGNC:28157]	46.3928	-1.04987	0.24951	-4.20773	2.5795e-05	0.000442124	Down	E218D_control
ENSG00000101850	GPR143	G protein-coupled receptor 143 [Source:HGNC Symbol;Acc:HGNC:20145]	738.467	-0.357302	0.0849777	-4.20466	2.61473e-05	0.000447583		E218D_control
ENSG00000054282	SDCCAG8	SHH signaling and ciliogenesis regulator SDCCAG8 [Source:HGNC Symbol;Acc:HGNC:10671]	270.648	-0.51034	0.121486	-4.20081	2.65961e-05	0.000454676		E218D_control
ENSG00000006282	SPATA20	spermatogenesis associated 20 [Source:HGNC Symbol;Acc:HGNC:26125]	317.195	0.477157	0.113602	4.20024	2.6663e-05	0.000455232		E218D_control
ENSG00000147041	SYTL5	synaptotagmin like 5 [Source:HGNC Symbol;Acc:HGNC:15589]	16.1666	-2.07753	0.494813	-4.19861	2.68555e-05	0.000457928	Down	E218D_control
ENSG00000131791	PRKAB2	protein kinase AMP-activated non-catalytic subunit beta 2 [Source:HGNC Symbol;Acc:HGNC:9379]	169.564	0.63742	0.151867	4.19724	2.7019e-05	0.000460123	Up	E218D_control
ENSG00000135074	ADAM19	ADAM metallopeptidase domain 19 [Source:HGNC Symbol;Acc:HGNC:197]	897.071	1.07269	0.255739	4.19446	2.73518e-05	0.000465192	Up	E218D_control
ENSG00000186205	MTARC1	mitochondrial amidoxime reducing component 1 [Source:HGNC Symbol;Acc:HGNC:26189]	777.319	-0.373982	0.0891775	-4.19368	2.74464e-05	0.000466201		E218D_control
ENSG00000144278	GALNT13	polypeptide N-acetylgalactosaminyltransferase 13 [Source:HGNC Symbol;Acc:HGNC:23242]	173.927	-0.61602	0.14697	-4.19146	2.77168e-05	0.00047019	Down	E218D_control
ENSG00000033170	FUT8	fucosyltransferase 8 [Source:HGNC Symbol;Acc:HGNC:4019]	1036.62	0.323519	0.0771927	4.19106	2.77658e-05	0.000470419		E218D_control
ENSG00000156136	DCK	deoxycytidine kinase [Source:HGNC Symbol;Acc:HGNC:2704]	776.809	-0.322208	0.0769303	-4.18831	2.81038e-05	0.000475536		E218D_control
ENSG00000035403	VCL	vinculin [Source:HGNC Symbol;Acc:HGNC:12665]	4477.23	0.278865	0.0666041	4.1869	2.8279e-05	0.000477889		E218D_control
ENSG00000159423	ALDH4A1	aldehyde dehydrogenase 4 family member A1 [Source:HGNC Symbol;Acc:HGNC:406]	948.74	0.500888	0.11971	4.18419	2.86182e-05	0.000483005		E218D_control
ENSG00000181163	NPM1	nucleophosmin 1 [Source:HGNC Symbol;Acc:HGNC:7910]	10191.5	-0.290717	0.0694974	-4.18314	2.87513e-05	0.000484633		E218D_control
ENSG00000123096	SSPN	sarcospan [Source:HGNC Symbol;Acc:HGNC:11322]	298.677	0.587552	0.140651	4.17739	2.94878e-05	0.000496415	Up	E218D_control
ENSG00000129195	PIMREG	PICALM interacting mitotic regulator [Source:HGNC Symbol;Acc:HGNC:25483]	406.904	-0.527065	0.126246	-4.17492	2.98092e-05	0.000501189		E218D_control
ENSG00000310517	CAST	calpastatin [Source:NCBI gene (formerly Entrezgene);Acc:831]	1955.66	0.432997	0.103838	4.16991	3.04718e-05	0.000511679		E218D_control
ENSG00000099785	MARCHF2	membrane associated ring-CH-type finger 2 [Source:HGNC Symbol;Acc:HGNC:28038]	742.18	0.428622	0.102799	4.1695	3.05263e-05	0.000511944		E218D_control
ENSG00000152061	RABGAP1L	RAB GTPase activating protein 1 like [Source:HGNC Symbol;Acc:HGNC:24663]	219.039	0.705989	0.169356	4.16866	3.06389e-05	0.000513183	Up	E218D_control
ENSG00000198203	SULT1C2	sulfotransferase family 1C member 2 [Source:HGNC Symbol;Acc:HGNC:11456]	28.3195	-1.45467	0.349491	-4.16226	3.15109e-05	0.00052712	Down	E218D_control
ENSG00000116285	ERRFI1	ERBB receptor feedback inhibitor 1 [Source:HGNC Symbol;Acc:HGNC:18185]	349.622	0.477384	0.114721	4.16126	3.16496e-05	0.000528773		E218D_control
ENSG00000075415	SLC25A3	solute carrier family 25 member 3 [Source:HGNC Symbol;Acc:HGNC:10989]	8350.7	-0.223145	0.0536587	-4.1586	3.20197e-05	0.000534281		E218D_control
ENSG00000180354	MTURN	maturin, neural progenitor differentiation regulator homolog [Source:HGNC Symbol;Acc:HGNC:25457]	311.892	-0.526954	0.126769	-4.15679	3.22757e-05	0.000537874		E218D_control
ENSG00000143353	LYPLAL1	lysophospholipase like 1 [Source:HGNC Symbol;Acc:HGNC:20440]	1069.6	-0.463358	0.111519	-4.15496	3.25351e-05	0.000540835		E218D_control
ENSG00000244509	APOBEC3C	apolipoprotein B mRNA editing enzyme catalytic subunit 3C [Source:HGNC Symbol;Acc:HGNC:17353]	191.774	0.60013	0.144428	4.15522	3.24973e-05	0.000540835	Up	E218D_control
ENSG00000017483	SLC38A5	solute carrier family 38 member 5 [Source:HGNC Symbol;Acc:HGNC:18070]	143.423	0.799816	0.192921	4.14581	3.38608e-05	0.000562165	Up	E218D_control
ENSG00000105825	TFPI2	tissue factor pathway inhibitor 2 [Source:HGNC Symbol;Acc:HGNC:11761]	646.849	-0.571298	0.138123	-4.13617	3.53154e-05	0.00058558		E218D_control
ENSG00000067208	EVI5	ecotropic viral integration site 5 [Source:HGNC Symbol;Acc:HGNC:3501]	1062.37	0.519179	0.125569	4.13461	3.55565e-05	0.00058884		E218D_control
ENSG00000142619	PADI3	peptidyl arginine deiminase 3 [Source:HGNC Symbol;Acc:HGNC:18337]	10.4785	2.6111	0.631834	4.13257	3.58728e-05	0.000593337	Up	E218D_control
ENSG00000164611	PTTG1	PTTG1 regulator of sister chromatid separation, securin [Source:HGNC Symbol;Acc:HGNC:9690]	3255.26	-0.429989	0.104105	-4.13036	3.62198e-05	0.000598327		E218D_control
ENSG00000117410	ATP6V0B	ATPase H+ transporting V0 subunit b [Source:HGNC Symbol;Acc:HGNC:861]	2732.03	-0.262471	0.0635852	-4.12786	3.66151e-05	0.000602601		E218D_control
ENSG00000148204	CRB2	crumbs cell polarity complex component 2 [Source:HGNC Symbol;Acc:HGNC:18688]	64.5561	-0.966568	0.234127	-4.1284	3.65303e-05	0.000602601	Down	E218D_control
ENSG00000156504	PABIR2	PABIR family member 2 [Source:HGNC Symbol;Acc:HGNC:30490]	337.455	-0.528229	0.127966	-4.12787	3.66131e-05	0.000602601		E218D_control
ENSG00000082497	SERTAD4	SERTA domain containing 4 [Source:HGNC Symbol;Acc:HGNC:25236]	422.023	0.504085	0.12219	4.1254	3.70085e-05	0.000608318		E218D_control
ENSG00000134108	ARL8B	ADP ribosylation factor like GTPase 8B [Source:HGNC Symbol;Acc:HGNC:25564]	1548.12	-0.325307	0.0789352	-4.12119	3.76917e-05	0.00061878		E218D_control
ENSG00000175352	NRIP3	nuclear receptor interacting protein 3 [Source:HGNC Symbol;Acc:HGNC:1167]	195.975	0.64512	0.156683	4.11736	3.83241e-05	0.000628382	Up	E218D_control
ENSG00000049130	KITLG	KIT ligand [Source:HGNC Symbol;Acc:HGNC:6343]	55.1107	-1.17081	0.284402	-4.11675	3.84248e-05	0.000628476	Down	E218D_control
ENSG00000165887	ANKRD2	ankyrin repeat domain 2 [Source:HGNC Symbol;Acc:HGNC:495]	107.426	-0.808602	0.196417	-4.11677	3.8422e-05	0.000628476	Down	E218D_control
ENSG00000122545	SEPTIN7	septin 7 [Source:HGNC Symbol;Acc:HGNC:1717]	2653.9	0.265628	0.0645347	4.11605	3.85422e-05	0.000629617		E218D_control
ENSG00000181523	SGSH	N-sulfoglucosamine sulfohydrolase [Source:HGNC Symbol;Acc:HGNC:10818]	163.437	0.695932	0.169581	4.10383	4.06372e-05	0.000663023	Up	E218D_control
ENSG00000127863	TNFRSF19	TNF receptor superfamily member 19 [Source:HGNC Symbol;Acc:HGNC:11915]	746.374	-0.445574	0.108643	-4.10126	4.10906e-05	0.000669594		E218D_control
ENSG00000151725	CENPU	centromere protein U [Source:HGNC Symbol;Acc:HGNC:21348]	283.67	-0.464147	0.113218	-4.09957	4.13915e-05	0.000673668		E218D_control
ENSG00000150471	ADGRL3	adhesion G protein-coupled receptor L3 [Source:HGNC Symbol;Acc:HGNC:20974]	157.414	0.85837	0.209414	4.09891	4.15097e-05	0.000674762	Up	E218D_control
ENSG00000197712	FAM114A1	family with sequence similarity 114 member A1 [Source:HGNC Symbol;Acc:HGNC:25087]	1849.53	0.31989	0.0780566	4.09818	4.16409e-05	0.000676065		E218D_control
ENSG00000172638	EFEMP2	EGF containing fibulin extracellular matrix protein 2 [Source:HGNC Symbol;Acc:HGNC:3219]	1869.37	0.315758	0.0770607	4.09753	4.17581e-05	0.000677136		E218D_control
ENSG00000152492	CCDC50	coiled-coil domain containing 50 [Source:HGNC Symbol;Acc:HGNC:18111]	2653.65	0.258152	0.0630649	4.09344	4.25028e-05	0.000688369		E218D_control
ENSG00000067066	SP100	SP100 nuclear antigen [Source:HGNC Symbol;Acc:HGNC:11206]	1176.15	0.319065	0.0780176	4.08965	4.32024e-05	0.000698844		E218D_control
ENSG00000173905	GOLIM4	golgi integral membrane protein 4 [Source:HGNC Symbol;Acc:HGNC:15448]	1257.63	0.446366	0.109236	4.08625	4.38395e-05	0.000708283		E218D_control
ENSG00000116016	EPAS1	endothelial PAS domain protein 1 [Source:HGNC Symbol;Acc:HGNC:3374]	576.064	0.427056	0.104695	4.07907	4.52171e-05	0.00072965		E218D_control
ENSG00000130827	PLXNA3	plexin A3 [Source:HGNC Symbol;Acc:HGNC:9101]	387.196	0.525114	0.128795	4.07712	4.55977e-05	0.000734894		E218D_control
ENSG00000105835	NAMPT	nicotinamide phosphoribosyltransferase [Source:HGNC Symbol;Acc:HGNC:30092]	562.594	-0.43442	0.10657	-4.07638	4.57414e-05	0.000736315		E218D_control
ENSG00000166974	MAPRE2	microtubule associated protein RP/EB family member 2 [Source:HGNC Symbol;Acc:HGNC:6891]	604.269	-0.389689	0.0957821	-4.0685	4.73172e-05	0.000760754		E218D_control
ENSG00000161714	PLCD3	phospholipase C delta 3 [Source:HGNC Symbol;Acc:HGNC:9061]	1621.79	-0.370177	0.0911347	-4.06187	4.86818e-05	0.000781139		E218D_control
ENSG00000184584	STING1	stimulator of interferon response cGAMP interactor 1 [Source:HGNC Symbol;Acc:HGNC:27962]	218.911	0.636296	0.156655	4.06176	4.87031e-05	0.000781139	Up	E218D_control
ENSG00000196526	AFAP1	actin filament associated protein 1 [Source:HGNC Symbol;Acc:HGNC:24017]	194.744	0.639151	0.157568	4.05634	4.98485e-05	0.000798542	Up	E218D_control
ENSG00000126749	EMG1	EMG1 N1-specific pseudouridine methyltransferase [Source:HGNC Symbol;Acc:HGNC:16912]	560.812	-0.402419	0.0992247	-4.05563	4.99992e-05	0.000799987		E218D_control
ENSG00000137575	SDCBP	syndecan binding protein [Source:HGNC Symbol;Acc:HGNC:10662]	4638.96	-0.238604	0.0588435	-4.05488	5.01591e-05	0.000801576		E218D_control
ENSG00000115993	TRAK2	trafficking kinesin protein 2 [Source:HGNC Symbol;Acc:HGNC:13206]	899.483	-0.454926	0.11222	-4.05386	5.03794e-05	0.000804125		E218D_control
ENSG00000164741	DLC1	DLC1 Rho GTPase activating protein [Source:HGNC Symbol;Acc:HGNC:2897]	1499.85	0.339312	0.0838426	4.04701	5.1875e-05	0.000827		E218D_control
ENSG00000116017	ARID3A	AT-rich interaction domain 3A [Source:HGNC Symbol;Acc:HGNC:3031]	59.4677	0.925868	0.228822	4.04623	5.20495e-05	0.000828783	Up	E218D_control
ENSG00000130193	THEM6	thioesterase superfamily member 6 [Source:HGNC Symbol;Acc:HGNC:29656]	560.56	-0.390955	0.0967659	-4.04022	5.34021e-05	0.000849298		E218D_control
ENSG00000117461	PIK3R3	phosphoinositide-3-kinase regulatory subunit 3 [Source:HGNC Symbol;Acc:HGNC:8981]	126.605	0.661726	0.163847	4.03867	5.37551e-05	0.000853236	Up	E218D_control
ENSG00000119938	PPP1R3C	protein phosphatase 1 regulatory subunit 3C [Source:HGNC Symbol;Acc:HGNC:9293]	112.335	0.793254	0.19642	4.03857	5.37787e-05	0.000853236	Up	E218D_control
ENSG00000124570	SERPINB6	serpin family B member 6 [Source:HGNC Symbol;Acc:HGNC:8950]	1344.08	0.301417	0.0746548	4.03748	5.40289e-05	0.000856181		E218D_control
ENSG00000118689	FOXO3	forkhead box O3 [Source:HGNC Symbol;Acc:HGNC:3821]	880.753	-0.558045	0.138291	-4.0353	5.45336e-05	0.000863145		E218D_control
ENSG00000129538	RNASE1	ribonuclease A family member 1, pancreatic [Source:HGNC Symbol;Acc:HGNC:10044]	25.5106	1.38836	0.3442	4.03357	5.49348e-05	0.000868456	Up	E218D_control
ENSG00000026103	FAS	Fas cell surface death receptor [Source:HGNC Symbol;Acc:HGNC:11920]	576.451	-0.399536	0.0991179	-4.03092	5.556e-05	0.000877291		E218D_control
ENSG00000119280	C1orf198	chromosome 1 open reading frame 198 [Source:HGNC Symbol;Acc:HGNC:25900]	1459.85	0.362119	0.0898633	4.02967	5.58557e-05	0.00088091		E218D_control
ENSG00000171812	COL8A2	collagen type VIII alpha 2 chain [Source:HGNC Symbol;Acc:HGNC:2216]	58.0313	1.05987	0.263052	4.02912	5.59869e-05	0.000881927	Up	E218D_control
ENSG00000183337	BCOR	BCL6 corepressor [Source:HGNC Symbol;Acc:HGNC:20893]	309.501	0.535582	0.132938	4.02882	5.60572e-05	0.000881985		E218D_control
ENSG00000165169	DYNLT3	dynein light chain Tctex-type 3 [Source:HGNC Symbol;Acc:HGNC:11694]	878.483	-0.402004	0.0997994	-4.02812	5.62256e-05	0.000883583		E218D_control
ENSG00000141433	ADCYAP1	adenylate cyclase activating polypeptide 1 [Source:HGNC Symbol;Acc:HGNC:241]	358.054	-0.430247	0.106871	-4.02584	5.67725e-05	0.000891119		E218D_control
ENSG00000115419	GLS	glutaminase [Source:HGNC Symbol;Acc:HGNC:4331]	4385.61	0.323359	0.0803348	4.02514	5.69415e-05	0.000892714		E218D_control
ENSG00000133083	DCLK1	doublecortin like kinase 1 [Source:HGNC Symbol;Acc:HGNC:2700]	40.0895	-1.29834	0.322815	-4.02191	5.77271e-05	0.000903958	Down	E218D_control
ENSG00000155906	RMND1	required for meiotic nuclear division 1 homolog [Source:HGNC Symbol;Acc:HGNC:21176]	377.526	-0.445331	0.110831	-4.01811	5.8666e-05	0.000917576		E218D_control
ENSG00000115548	KDM3A	lysine demethylase 3A [Source:HGNC Symbol;Acc:HGNC:20815]	378.866	0.493501	0.122835	4.01758	5.87998e-05	0.000918582		E218D_control
ENSG00000121297	TSHZ3	teashirt zinc finger homeobox 3 [Source:HGNC Symbol;Acc:HGNC:30700]	222.712	0.580484	0.14454	4.01609	5.91722e-05	0.00092331		E218D_control
ENSG00000067182	TNFRSF1A	TNF receptor superfamily member 1A [Source:HGNC Symbol;Acc:HGNC:11916]	755.514	0.429013	0.106884	4.01382	5.97427e-05	0.000931113		E218D_control
ENSG00000173207	CKS1B	CDC28 protein kinase regulatory subunit 1B [Source:HGNC Symbol;Acc:HGNC:19083]	880.364	-0.383297	0.0955672	-4.01076	6.05249e-05	0.000942194		E218D_control
ENSG00000153551	CMTM7	CKLF like MARVEL transmembrane domain containing 7 [Source:HGNC Symbol;Acc:HGNC:19178]	931.443	-0.413787	0.103188	-4.01005	6.07063e-05	0.000943909		E218D_control
ENSG00000130176	CNN1	calponin 1 [Source:HGNC Symbol;Acc:HGNC:2155]	32.6335	1.356	0.338254	4.00883	6.10209e-05	0.000947686	Up	E218D_control
ENSG00000130717	UCK1	uridine-cytidine kinase 1 [Source:HGNC Symbol;Acc:HGNC:14859]	420.949	-0.370367	0.0924022	-4.0082	6.11828e-05	0.000949086		E218D_control
ENSG00000065534	MYLK	myosin light chain kinase [Source:HGNC Symbol;Acc:HGNC:7590]	884.092	-0.536875	0.134029	-4.00565	6.18463e-05	0.000958256		E218D_control
ENSG00000115944	COX7A2L	cytochrome c oxidase subunit 7A2 like [Source:HGNC Symbol;Acc:HGNC:2289]	3435.6	-0.275893	0.0689882	-3.99913	6.3576e-05	0.000983904		E218D_control
ENSG00000131080	EDA2R	ectodysplasin A2 receptor [Source:HGNC Symbol;Acc:HGNC:17756]	509.454	-0.438342	0.109629	-3.99841	6.37688e-05	0.000985734		E218D_control
ENSG00000100154	TTC28	tetratricopeptide repeat domain 28 [Source:HGNC Symbol;Acc:HGNC:29179]	507.795	-0.382904	0.0958204	-3.99607	6.44039e-05	0.000994391		E218D_control
ENSG00000090924	PLEKHG2	pleckstrin homology and RhoGEF domain containing G2 [Source:HGNC Symbol;Acc:HGNC:29515]	129.096	0.753012	0.188587	3.99291	6.52669e-05	0.00100654	Up	E218D_control
ENSG00000126432	PRDX5	peroxiredoxin 5 [Source:HGNC Symbol;Acc:HGNC:9355]	6393.79	0.20308	0.0509187	3.98832	6.6542e-05	0.00102501		E218D_control
ENSG00000177707	NECTIN3	nectin cell adhesion molecule 3 [Source:HGNC Symbol;Acc:HGNC:17664]	609.035	0.411175	0.103116	3.98748	6.67782e-05	0.00102745		E218D_control
ENSG00000137502	RAB30	RAB30, member RAS oncogene family [Source:HGNC Symbol;Acc:HGNC:9770]	237.619	-0.571806	0.143424	-3.98682	6.69641e-05	0.00102912		E218D_control
ENSG00000095777	MYO3A	myosin IIIA [Source:HGNC Symbol;Acc:HGNC:7601]	61.4597	0.991416	0.249182	3.97868	6.92977e-05	0.00106374	Up	E218D_control
ENSG00000162595	DIRAS3	DIRAS family GTPase 3 [Source:HGNC Symbol;Acc:HGNC:687]	22.67	1.63536	0.411721	3.972	7.12716e-05	0.00109278	Up	E218D_control
ENSG00000102981	PARD6A	par-6 family cell polarity regulator alpha [Source:HGNC Symbol;Acc:HGNC:15943]	192.916	-0.540842	0.136413	-3.96474	7.34772e-05	0.00112529		E218D_control
ENSG00000197122	SRC	SRC proto-oncogene, non-receptor tyrosine kinase [Source:HGNC Symbol;Acc:HGNC:11283]	820.278	0.359037	0.0906081	3.96253	7.41607e-05	0.00113444		E218D_control
ENSG00000095066	HOOK2	hook microtubule tethering protein 2 [Source:HGNC Symbol;Acc:HGNC:19885]	185.707	0.522503	0.131901	3.96134	7.45307e-05	0.00113879		E218D_control
ENSG00000116044	NFE2L2	NFE2 like bZIP transcription factor 2 [Source:HGNC Symbol;Acc:HGNC:7782]	1197.98	-0.31063	0.0784252	-3.96084	7.46877e-05	0.00113987		E218D_control
ENSG00000114268	PFKFB4	6-phosphofructo-2-kinase/fructose-2,6-biphosphatase 4 [Source:HGNC Symbol;Acc:HGNC:8875]	152.775	0.668392	0.168882	3.95775	7.56598e-05	0.00115338	Up	E218D_control
ENSG00000095015	MAP3K1	mitogen-activated protein kinase kinase kinase 1 [Source:HGNC Symbol;Acc:HGNC:6848]	266.688	0.478678	0.12105	3.95439	7.67298e-05	0.00116834		E218D_control
ENSG00000128606	LRRC17	leucine rich repeat containing 17 [Source:HGNC Symbol;Acc:HGNC:16895]	185.933	-0.701599	0.177444	-3.95391	7.68844e-05	0.00116935	Down	E218D_control
ENSG00000126785	RHOJ	ras homolog family member J [Source:HGNC Symbol;Acc:HGNC:688]	844.867	0.396728	0.10052	3.94676	7.92159e-05	0.00120343		E218D_control
ENSG00000173950	XXYLT1	xyloside xylosyltransferase 1 [Source:HGNC Symbol;Acc:HGNC:26639]	581.419	0.407098	0.103186	3.9453	7.96989e-05	0.00120931		E218D_control
ENSG00000180155	LYNX1	Ly6/neurotoxin 1 [Source:HGNC Symbol;Acc:HGNC:29604]	172.179	0.633702	0.160633	3.94504	7.97862e-05	0.00120931	Up	E218D_control
ENSG00000168702	LRP1B	LDL receptor related protein 1B [Source:HGNC Symbol;Acc:HGNC:6693]	16.0225	-2.21272	0.560955	-3.94455	7.99484e-05	0.00121039	Down	E218D_control
ENSG00000172915	NBEA	neurobeachin [Source:HGNC Symbol;Acc:HGNC:7648]	426.364	-0.561764	0.142452	-3.94353	8.02905e-05	0.00121418		E218D_control
ENSG00000124145	SDC4	syndecan 4 [Source:HGNC Symbol;Acc:HGNC:10661]	2846.59	0.34462	0.0874643	3.94013	8.14386e-05	0.00123013		E218D_control
ENSG00000100504	PYGL	glycogen phosphorylase L [Source:HGNC Symbol;Acc:HGNC:9725]	673.014	-0.366394	0.0930651	-3.93696	8.25187e-05	0.00124502		E218D_control
ENSG00000155016	CYP2U1	cytochrome P450 family 2 subfamily U member 1 [Source:HGNC Symbol;Acc:HGNC:20582]	485.13	0.499759	0.126997	3.93519	8.31309e-05	0.00125283		E218D_control
ENSG00000171604	CXXC5	CXXC finger protein 5 [Source:HGNC Symbol;Acc:HGNC:26943]	5146.54	0.257736	0.0655117	3.9342	8.3474e-05	0.00125657		E218D_control
ENSG00000172318	B3GALT1	beta-1,3-galactosyltransferase 1 [Source:HGNC Symbol;Acc:HGNC:916]	19.3649	-1.57636	0.401123	-3.92986	8.49951e-05	0.00127802	Down	E218D_control
ENSG00000110107	PRPF19	pre-mRNA processing factor 19 [Source:HGNC Symbol;Acc:HGNC:17896]	1504.25	-0.285194	0.072585	-3.9291	8.52636e-05	0.0012806		E218D_control
ENSG00000115091	ACTR3	actin related protein 3 [Source:HGNC Symbol;Acc:HGNC:170]	3558.38	0.23835	0.0607027	3.92652	8.61826e-05	0.00129147		E218D_control
ENSG00000169122	FAM110B	family with sequence similarity 110 member B [Source:HGNC Symbol;Acc:HGNC:28587]	186.407	-0.549555	0.13995	-3.92679	8.60887e-05	0.00129147		E218D_control
ENSG00000179292	TMEM151A	transmembrane protein 151A [Source:HGNC Symbol;Acc:HGNC:28497]	742.76	-0.398354	0.101483	-3.92531	8.66171e-05	0.00129651		E218D_control
ENSG00000133321	PLAAT4	phospholipase A and acyltransferase 4 [Source:HGNC Symbol;Acc:HGNC:9869]	52.8567	1.00309	0.255569	3.92494	8.67512e-05	0.00129705	Up	E218D_control
ENSG00000078269	SYNJ2	synaptojanin 2 [Source:HGNC Symbol;Acc:HGNC:11504]	1158.3	0.266469	0.0679097	3.92387	8.71388e-05	0.00130138		E218D_control
ENSG00000089685	BIRC5	baculoviral IAP repeat containing 5 [Source:HGNC Symbol;Acc:HGNC:593]	1922.63	-0.325757	0.0830368	-3.92305	8.74367e-05	0.00130435		E218D_control
ENSG00000104332	SFRP1	secreted frizzled related protein 1 [Source:HGNC Symbol;Acc:HGNC:10776]	811.136	0.504348	0.128657	3.92009	8.85141e-05	0.00131894		E218D_control
ENSG00000168621	GDNF	glial cell derived neurotrophic factor [Source:HGNC Symbol;Acc:HGNC:4232]	19.2481	1.7354	0.442857	3.91865	8.90481e-05	0.0013254	Up	E218D_control
ENSG00000084636	COL16A1	collagen type XVI alpha 1 chain [Source:HGNC Symbol;Acc:HGNC:2193]	8.77807	2.8193	0.721052	3.90998	9.23028e-05	0.0013723	Up	E218D_control
ENSG00000163069	SGCB	sarcoglycan beta [Source:HGNC Symbol;Acc:HGNC:10806]	1060.78	0.321757	0.082414	3.90415	9.45556e-05	0.00140422		E218D_control
ENSG00000069869	NEDD4	NEDD4 E3 ubiquitin protein ligase [Source:HGNC Symbol;Acc:HGNC:7727]	392.541	0.467358	0.119758	3.90251	9.51991e-05	0.00141219		E218D_control
ENSG00000168078	PBK	PDZ binding kinase [Source:HGNC Symbol;Acc:HGNC:18282]	558.469	-0.399179	0.10239	-3.89861	9.67469e-05	0.00143354		E218D_control
ENSG00000136111	TBC1D4	TBC1 domain family member 4 [Source:HGNC Symbol;Acc:HGNC:19165]	102.225	0.749866	0.192375	3.89793	9.70177e-05	0.00143595	Up	E218D_control
ENSG00000128487	SPECC1	sperm antigen with calponin homology and coiled-coil domains 1 [Source:HGNC Symbol;Acc:HGNC:30615]	1251.57	0.349022	0.089714	3.89039	0.000100084	0.00147968		E218D_control
ENSG00000093009	CDC45	cell division cycle 45 [Source:HGNC Symbol;Acc:HGNC:1739]	310.74	-0.479307	0.123291	-3.88762	0.000101232	0.00149485		E218D_control
ENSG00000135451	TROAP	trophinin associated protein [Source:HGNC Symbol;Acc:HGNC:12327]	238.075	-0.515221	0.132537	-3.88737	0.000101336	0.00149485		E218D_control
ENSG00000151287	TEX30	testis expressed 30 [Source:HGNC Symbol;Acc:HGNC:25188]	433.411	-0.500557	0.128812	-3.88594	0.000101934	0.00150199		E218D_control
ENSG00000161281	COX7A1	cytochrome c oxidase subunit 7A1 [Source:HGNC Symbol;Acc:HGNC:2287]	157.629	0.616408	0.158743	3.88305	0.000103154	0.00151827	Up	E218D_control
ENSG00000136114	THSD1	thrombospondin type 1 domain containing 1 [Source:HGNC Symbol;Acc:HGNC:17754]	39.3615	-1.06546	0.27474	-3.87806	0.000105292	0.00154802	Down	E218D_control
ENSG00000147454	SLC25A37	solute carrier family 25 member 37 [Source:HGNC Symbol;Acc:HGNC:29786]	1210	0.391062	0.100939	3.87424	0.000106957	0.00157076		E218D_control
ENSG00000113621	TXNDC15	thioredoxin domain containing 15 [Source:HGNC Symbol;Acc:HGNC:20652]	569.967	0.378463	0.0978746	3.86682	0.000110264	0.00161754		E218D_control
ENSG00000183779	ZNF703	zinc finger protein 703 [Source:HGNC Symbol;Acc:HGNC:25883]	640.963	0.368391	0.0952842	3.86624	0.000110527	0.00161959		E218D_control
ENSG00000172986	GXYLT2	glucoside xylosyltransferase 2 [Source:HGNC Symbol;Acc:HGNC:33383]	199.918	0.542395	0.140313	3.86561	0.000110812	0.00162198		E218D_control
ENSG00000144642	RBMS3	RNA binding motif single stranded interacting protein 3 [Source:HGNC Symbol;Acc:HGNC:13427]	1491.75	0.450273	0.116824	3.85428	0.000116072	0.00169709		E218D_control
ENSG00000175003	SLC22A1	solute carrier family 22 member 1 [Source:HGNC Symbol;Acc:HGNC:10963]	13.7845	1.91413	0.496781	3.85307	0.000116648	0.00170363	Up	E218D_control
ENSG00000147883	CDKN2B	cyclin dependent kinase inhibitor 2B [Source:HGNC Symbol;Acc:HGNC:1788]	573.695	0.587495	0.152575	3.85052	0.000117865	0.0017195	Up	E218D_control
ENSG00000115884	SDC1	syndecan 1 [Source:HGNC Symbol;Acc:HGNC:10658]	524.219	0.41648	0.108191	3.84949	0.000118364	0.00172488		E218D_control
ENSG00000089006	SNX5	sorting nexin 5 [Source:HGNC Symbol;Acc:HGNC:14969]	1900.96	-0.268447	0.0698429	-3.84358	0.000121252	0.00176308		E218D_control
ENSG00000161267	BDH1	3-hydroxybutyrate dehydrogenase 1 [Source:HGNC Symbol;Acc:HGNC:1027]	111.877	-0.794648	0.206735	-3.84379	0.000121148	0.00176308	Down	E218D_control
ENSG00000177106	EPS8L2	EPS8 signaling adaptor L2 [Source:HGNC Symbol;Acc:HGNC:21296]	477.345	0.419595	0.109279	3.83967	0.000123201	0.00178946		E218D_control
ENSG00000169710	FASN	fatty acid synthase [Source:HGNC Symbol;Acc:HGNC:3594]	2983.72	-0.225534	0.0587631	-3.83802	0.000124029	0.00179951		E218D_control
ENSG00000137210	TMEM14B	transmembrane protein 14B [Source:HGNC Symbol;Acc:HGNC:21384]	2865.15	-0.39506	0.102975	-3.83645	0.000124825	0.00180512		E218D_control
ENSG00000153317	ASAP1	ArfGAP with SH3 domain, ankyrin repeat and PH domain 1 [Source:HGNC Symbol;Acc:HGNC:2720]	2380.9	0.389253	0.101457	3.83664	0.000124727	0.00180512		E218D_control
ENSG00000166250	CLMP	CXADR like membrane protein [Source:HGNC Symbol;Acc:HGNC:24039]	220.911	0.521173	0.135842	3.83661	0.000124743	0.00180512		E218D_control
ENSG00000103522	IL21R	interleukin 21 receptor [Source:HGNC Symbol;Acc:HGNC:6006]	9.63807	2.74672	0.717051	3.83058	0.000127843	0.00184675	Up	E218D_control
ENSG00000067064	IDI1	isopentenyl-diphosphate delta isomerase 1 [Source:HGNC Symbol;Acc:HGNC:5387]	1370.07	-0.328371	0.0857407	-3.82982	0.000128239	0.00185045		E218D_control
ENSG00000164096	C4orf3	chromosome 4 open reading frame 3 [Source:HGNC Symbol;Acc:HGNC:19225]	2516.58	0.367016	0.0958405	3.82944	0.000128433	0.00185123		E218D_control
ENSG00000101236	RNF24	ring finger protein 24 [Source:HGNC Symbol;Acc:HGNC:13779]	271.776	0.507163	0.132522	3.82702	0.000129704	0.00186751		E218D_control
ENSG00000070081	NUCB2	nucleobindin 2 [Source:HGNC Symbol;Acc:HGNC:8044]	1358.78	0.28763	0.0752056	3.82458	0.000130997	0.00188407		E218D_control
ENSG00000107518	ATRNL1	attractin like 1 [Source:HGNC Symbol;Acc:HGNC:29063]	108.993	-0.716288	0.187308	-3.82412	0.00013124	0.00188552	Down	E218D_control
ENSG00000172738	TMEM217	transmembrane protein 217 [Source:HGNC Symbol;Acc:HGNC:21238]	97.6516	0.712142	0.1863	3.82256	0.000132073	0.00189543	Up	E218D_control
ENSG00000180667	YOD1	YOD1 deubiquitinase [Source:HGNC Symbol;Acc:HGNC:25035]	323.819	-0.528156	0.138186	-3.82205	0.000132347	0.00189731		E218D_control
ENSG00000138772	ANXA3	annexin A3 [Source:HGNC Symbol;Acc:HGNC:541]	3843.54	-0.326134	0.0853916	-3.81927	0.000133847	0.00191674		E218D_control
ENSG00000121769	FABP3	fatty acid binding protein 3 [Source:HGNC Symbol;Acc:HGNC:3557]	29.7527	1.33286	0.349444	3.81424	0.000136602	0.00195407	Up	E218D_control
ENSG00000041353	RAB27B	RAB27B, member RAS oncogene family [Source:HGNC Symbol;Acc:HGNC:9767]	145.151	-0.586416	0.153772	-3.81355	0.000136986	0.00195744	Down	E218D_control
ENSG00000166579	NDEL1	nudE neurodevelopment protein 1 like 1 [Source:HGNC Symbol;Acc:HGNC:17620]	251.553	0.437022	0.114625	3.81263	0.000137494	0.00196259		E218D_control
ENSG00000100644	HIF1A	hypoxia inducible factor 1 subunit alpha [Source:HGNC Symbol;Acc:HGNC:4910]	6277.74	-0.329989	0.086572	-3.81173	0.000138	0.00196769		E218D_control
ENSG00000113657	DPYSL3	dihydropyrimidinase like 3 [Source:HGNC Symbol;Acc:HGNC:3015]	325.909	0.411228	0.10792	3.8105	0.000138687	0.00197536		E218D_control
ENSG00000162413	KLHL21	kelch like family member 21 [Source:HGNC Symbol;Acc:HGNC:29041]	977.567	-0.310979	0.0816544	-3.80848	0.000139822	0.00198938		E218D_control
ENSG00000008441	NFIX	nuclear factor I X [Source:HGNC Symbol;Acc:HGNC:7788]	1099.92	0.741964	0.194862	3.80764	0.000140297	0.001994	Up	E218D_control
ENSG00000104047	DTWD1	DTW domain containing 1 [Source:HGNC Symbol;Acc:HGNC:30926]	326.77	-0.417622	0.10974	-3.80556	0.000141484	0.00200871		E218D_control
ENSG00000104324	CPQ	carboxypeptidase Q [Source:HGNC Symbol;Acc:HGNC:16910]	250.161	0.517768	0.136073	3.80506	0.000141768	0.00201036		E218D_control
ENSG00000154153	RETREG1	reticulophagy regulator 1 [Source:HGNC Symbol;Acc:HGNC:25964]	798.607	-0.400279	0.105203	-3.80483	0.000141904	0.00201036		E218D_control
ENSG00000143382	ADAMTSL4	ADAMTS like 4 [Source:HGNC Symbol;Acc:HGNC:19706]	77.992	0.748099	0.19683	3.80073	0.000144269	0.00204168	Up	E218D_control
ENSG00000115756	HPCAL1	hippocalcin like 1 [Source:HGNC Symbol;Acc:HGNC:5145]	2521.78	0.332065	0.0874104	3.79892	0.000145326	0.00205444		E218D_control
ENSG00000174804	FZD4	frizzled class receptor 4 [Source:HGNC Symbol;Acc:HGNC:4042]	560.067	-0.365237	0.0962071	-3.79636	0.000146834	0.00207354		E218D_control
ENSG00000127824	TUBA4A	tubulin alpha 4a [Source:HGNC Symbol;Acc:HGNC:12407]	3652.96	0.289115	0.0761621	3.79605	0.000147019	0.00207394		E218D_control
ENSG00000168487	BMP1	bone morphogenetic protein 1 [Source:HGNC Symbol;Acc:HGNC:1067]	961.58	0.413037	0.108858	3.79426	0.000148086	0.00208676		E218D_control
ENSG00000088305	DNMT3B	DNA methyltransferase 3 beta [Source:HGNC Symbol;Acc:HGNC:2979]	41.6802	-1.11104	0.293039	-3.79144	0.000149775	0.00210832	Down	E218D_control
ENSG00000122025	FLT3	fms related receptor tyrosine kinase 3 [Source:HGNC Symbol;Acc:HGNC:3765]	39.055	-1.11956	0.29548	-3.78894	0.000151294	0.00212596	Down	E218D_control
ENSG00000125266	EFNB2	ephrin B2 [Source:HGNC Symbol;Acc:HGNC:3227]	108.122	0.79011	0.208536	3.78884	0.00015135	0.00212596	Up	E218D_control
ENSG00000114166	KAT2B	lysine acetyltransferase 2B [Source:HGNC Symbol;Acc:HGNC:8638]	205.752	-0.548194	0.144716	-3.78806	0.000151829	0.00212803		E218D_control
ENSG00000198556	ZNF789	zinc finger protein 789 [Source:HGNC Symbol;Acc:HGNC:27801]	56.333	-0.969561	0.255962	-3.78791	0.000151923	0.00212803	Down	E218D_control
ENSG00000213722	DDAH2	DDAH family member 2, ADMA-independent [Source:HGNC Symbol;Acc:HGNC:2716]	935.121	0.384237	0.10144	3.78781	0.000151979	0.00212803		E218D_control
ENSG00000188641	DPYD	dihydropyrimidine dehydrogenase [Source:HGNC Symbol;Acc:HGNC:3012]	293.332	0.461891	0.122047	3.78454	0.000153992	0.00215393		E218D_control
ENSG00000075420	FNDC3B	fibronectin type III domain containing 3B [Source:HGNC Symbol;Acc:HGNC:24670]	3319.58	0.388987	0.102962	3.77797	0.000158111	0.00220921		E218D_control
ENSG00000197903	H2BC12	H2B clustered histone 12 [Source:HGNC Symbol;Acc:HGNC:13954]	949.598	0.391362	0.103844	3.76876	0.000164058	0.00228989		E218D_control
ENSG00000174501	ANKRD36C	ankyrin repeat domain 36C [Source:HGNC Symbol;Acc:HGNC:32946]	167.004	0.793252	0.210542	3.76767	0.000164777	0.0022975	Up	E218D_control
ENSG00000110955	ATP5F1B	ATP synthase F1 subunit beta [Source:HGNC Symbol;Acc:HGNC:830]	4590.15	-0.205995	0.0547847	-3.76009	0.000169852	0.00236577		E218D_control
ENSG00000100612	DHRS7	dehydrogenase/reductase 7 [Source:HGNC Symbol;Acc:HGNC:21524]	183.229	0.585068	0.155881	3.7533	0.000174518	0.00242821	Up	E218D_control
ENSG00000155893	PXYLP1	2-phosphoxylose phosphatase 1 [Source:HGNC Symbol;Acc:HGNC:26303]	273.067	0.481851	0.12842	3.75215	0.000175324	0.00243686		E218D_control
ENSG00000106853	PTGR1	prostaglandin reductase 1 [Source:HGNC Symbol;Acc:HGNC:18429]	977.193	-0.317423	0.0846168	-3.7513	0.000175923	0.00244261		E218D_control
ENSG00000184005	ST6GALNAC3	ST6 N-acetylgalactosaminide alpha-2,6-sialyltransferase 3 [Source:HGNC Symbol;Acc:HGNC:19343]	128.505	-0.678054	0.180847	-3.74932	0.000177313	0.00245934	Down	E218D_control
ENSG00000105202	FBL	fibrillarin [Source:HGNC Symbol;Acc:HGNC:3599]	2575.26	-0.235439	0.0628549	-3.74576	0.000179845	0.00249185		E218D_control
ENSG00000011201	ANOS1	anosmin 1 [Source:HGNC Symbol;Acc:HGNC:6211]	213.642	0.535893	0.143182	3.74275	0.00018202	0.00251934		E218D_control
ENSG00000101460	MAP1LC3A	microtubule associated protein 1 light chain 3 alpha [Source:HGNC Symbol;Acc:HGNC:6838]	306.332	0.457089	0.122221	3.73986	0.00018412	0.00254575		E218D_control
ENSG00000158104	HPD	4-hydroxyphenylpyruvate dioxygenase [Source:HGNC Symbol;Acc:HGNC:5147]	334.125	-0.413926	0.110905	-3.73227	0.000189765	0.00262106		E218D_control
ENSG00000185860	CCDC190	coiled-coil domain containing 190 [Source:HGNC Symbol;Acc:HGNC:28736]	62.4228	-0.862292	0.231135	-3.73069	0.000190957	0.00263476	Down	E218D_control
ENSG00000076344	RGS11	regulator of G protein signaling 11 [Source:HGNC Symbol;Acc:HGNC:9993]	69.3991	0.860149	0.230629	3.72959	0.000191793	0.00264192	Up	E218D_control
ENSG00000115594	IL1R1	interleukin 1 receptor type 1 [Source:HGNC Symbol;Acc:HGNC:5993]	42.0695	1.06979	0.286848	3.72948	0.000191874	0.00264192	Up	E218D_control
ENSG00000183496	MEX3B	mex-3 RNA binding family member B [Source:HGNC Symbol;Acc:HGNC:25297]	178.414	-0.659815	0.176978	-3.72823	0.00019283	0.00265231	Down	E218D_control
ENSG00000026025	VIM	vimentin [Source:HGNC Symbol;Acc:HGNC:12692]	123007	-0.174497	0.0468482	-3.72473	0.000195523	0.00268657		E218D_control
ENSG00000119888	EPCAM	epithelial cell adhesion molecule [Source:HGNC Symbol;Acc:HGNC:11529]	95.2087	1.00435	0.269743	3.72335	0.000196596	0.00269571	Up	E218D_control
ENSG00000164535	DAGLB	diacylglycerol lipase beta [Source:HGNC Symbol;Acc:HGNC:28923]	436.209	-0.402251	0.108032	-3.72343	0.000196531	0.00269571		E218D_control
ENSG00000188613	NANOS1	nanos C2HC-type zinc finger 1 [Source:HGNC Symbol;Acc:HGNC:23044]	174.638	0.559579	0.150318	3.72263	0.000197157	0.0027006		E218D_control
ENSG00000196535	MYO18A	myosin XVIIIA [Source:HGNC Symbol;Acc:HGNC:31104]	423.592	0.568624	0.152775	3.72196	0.000197679	0.00270495		E218D_control
ENSG00000138468	SENP7	SUMO specific peptidase 7 [Source:HGNC Symbol;Acc:HGNC:30402]	70.7318	0.756503	0.203302	3.72108	0.000198376	0.00271168	Up	E218D_control
ENSG00000136738	STAM	signal transducing adaptor molecule [Source:HGNC Symbol;Acc:HGNC:11357]	455.83	-0.332411	0.0893703	-3.71948	0.000199632	0.00272322		E218D_control
ENSG00000153904	DDAH1	dimethylarginine dimethylaminohydrolase 1 [Source:HGNC Symbol;Acc:HGNC:2715]	2584.71	0.268982	0.0723129	3.7197	0.000199461	0.00272322		E218D_control
ENSG00000058453	CROCC	ciliary rootlet coiled-coil, rootletin [Source:HGNC Symbol;Acc:HGNC:21299]	167.182	0.610739	0.16422	3.71902	0.000199995	0.00272537	Up	E218D_control
ENSG00000167173	C15orf39	chromosome 15 open reading frame 39 [Source:HGNC Symbol;Acc:HGNC:24497]	60.3325	0.908603	0.244465	3.7167	0.000201841	0.00274769	Up	E218D_control
ENSG00000183386	FHL3	four and a half LIM domains 3 [Source:HGNC Symbol;Acc:HGNC:3704]	663.432	0.357806	0.0962908	3.71589	0.00020249	0.0027537		E218D_control
ENSG00000155252	PI4K2A	phosphatidylinositol 4-kinase type 2 alpha [Source:HGNC Symbol;Acc:HGNC:30031]	653.736	-0.369507	0.0994625	-3.71504	0.00020317	0.0027601		E218D_control
ENSG00000197093	GAL3ST4	galactose-3-O-sulfotransferase 4 [Source:HGNC Symbol;Acc:HGNC:24145]	89.0672	0.672657	0.181182	3.7126	0.000205139	0.002784	Up	E218D_control
ENSG00000071054	MAP4K4	mitogen-activated protein kinase kinase kinase kinase 4 [Source:HGNC Symbol;Acc:HGNC:6866]	2682.15	0.330067	0.088933	3.71141	0.000206109	0.00279144		E218D_control
ENSG00000144583	MARCHF4	membrane associated ring-CH-type finger 4 [Source:HGNC Symbol;Acc:HGNC:29269]	1121.12	-0.289243	0.0779288	-3.71164	0.000205923	0.00279144		E218D_control
ENSG00000185760	KCNQ5	potassium voltage-gated channel subfamily Q member 5 [Source:HGNC Symbol;Acc:HGNC:6299]	67.1357	-0.933196	0.251531	-3.71007	0.000207203	0.00280338	Down	E218D_control
ENSG00000163110	PDLIM5	PDZ and LIM domain 5 [Source:HGNC Symbol;Acc:HGNC:17468]	3833.03	0.342265	0.0922702	3.70937	0.000207772	0.00280821		E218D_control
ENSG00000049618	ARID1B	AT-rich interaction domain 1B [Source:HGNC Symbol;Acc:HGNC:18040]	1557.52	0.268335	0.0723909	3.70674	0.00020994	0.00283462		E218D_control
ENSG00000135723	FHOD1	formin homology 2 domain containing 1 [Source:HGNC Symbol;Acc:HGNC:17905]	295.148	0.449945	0.121405	3.70615	0.000210433	0.00283837		E218D_control
ENSG00000166396	SERPINB7	serpin family B member 7 [Source:HGNC Symbol;Acc:HGNC:13902]	619.465	0.449392	0.121354	3.70316	0.000212929	0.00286912		E218D_control
ENSG00000169756	LIMS1	LIM zinc finger domain containing 1 [Source:HGNC Symbol;Acc:HGNC:6616]	1183.68	0.511674	0.138292	3.69996	0.000215635	0.00290262		E218D_control
ENSG00000156475	PPP2R2B	protein phosphatase 2 regulatory subunit Bbeta [Source:HGNC Symbol;Acc:HGNC:9305]	29.665	-1.33308	0.360452	-3.69834	0.000217011	0.00291819	Down	E218D_control
ENSG00000163191	S100A11	S100 calcium binding protein A11 [Source:HGNC Symbol;Acc:HGNC:10488]	5994.48	0.382279	0.103435	3.69583	0.000219173	0.00294426		E218D_control
ENSG00000111863	ADTRP	androgen dependent TFPI regulating protein [Source:HGNC Symbol;Acc:HGNC:21214]	1371.9	-0.432959	0.117215	-3.69372	0.000220994	0.00296572		E218D_control
ENSG00000139990	DCAF5	DDB1 and CUL4 associated factor 5 [Source:HGNC Symbol;Acc:HGNC:20224]	422.724	0.335197	0.090758	3.6933	0.000221362	0.00296764		E218D_control
ENSG00000155066	PROM2	prominin 2 [Source:HGNC Symbol;Acc:HGNC:20685]	36.1977	1.38515	0.375103	3.69271	0.000221878	0.00297154	Up	E218D_control
ENSG00000143653	SCCPDH	saccharopine dehydrogenase (putative) [Source:HGNC Symbol;Acc:HGNC:24275]	1112.92	-0.283853	0.0769158	-3.69044	0.000223868	0.00299517		E218D_control
ENSG00000188342	GTF2F2	general transcription factor IIF subunit 2 [Source:HGNC Symbol;Acc:HGNC:4653]	1228.5	0.256297	0.0694618	3.68976	0.000224464	0.00300011		E218D_control
ENSG00000197872	CYRIA	CYFIP related Rac1 interactor A [Source:HGNC Symbol;Acc:HGNC:25373]	111.912	-0.60022	0.162723	-3.6886	0.000225488	0.00301075	Down	E218D_control
ENSG00000020577	SAMD4A	sterile alpha motif domain containing 4A [Source:HGNC Symbol;Acc:HGNC:23023]	378.384	0.421154	0.114216	3.68734	0.000226607	0.00302265		E218D_control
ENSG00000163694	RBM47	RNA binding motif protein 47 [Source:HGNC Symbol;Acc:HGNC:30358]	1218.84	-0.315631	0.085609	-3.68689	0.000227008	0.00302495		E218D_control
ENSG00000197555	SIPA1L1	signal induced proliferation associated 1 like 1 [Source:HGNC Symbol;Acc:HGNC:20284]	289.121	0.502036	0.136182	3.68651	0.000227349	0.00302644		E218D_control
ENSG00000123595	RAB9A	RAB9A, member RAS oncogene family [Source:HGNC Symbol;Acc:HGNC:9792]	597.592	-0.454052	0.123208	-3.68525	0.000228481	0.00303825		E218D_control
ENSG00000177697	CD151	CD151 molecule (Raph blood group) [Source:HGNC Symbol;Acc:HGNC:1630]	8043.92	0.236528	0.0641867	3.68501	0.000228695	0.00303825		E218D_control
ENSG00000102678	FGF9	fibroblast growth factor 9 [Source:HGNC Symbol;Acc:HGNC:3687]	10.0861	2.77606	0.754965	3.67708	0.000235923	0.00313112	Up	E218D_control
ENSG00000139083	ETV6	ETS variant transcription factor 6 [Source:HGNC Symbol;Acc:HGNC:3495]	228.219	0.483736	0.131731	3.67215	0.000240519	0.00318892		E218D_control
ENSG00000099800	TIMM13	translocase of inner mitochondrial membrane 13 [Source:HGNC Symbol;Acc:HGNC:11816]	2644.58	-0.195917	0.0533975	-3.66903	0.000243477	0.00322491		E218D_control
ENSG00000049759	NEDD4L	NEDD4 like E3 ubiquitin protein ligase [Source:HGNC Symbol;Acc:HGNC:7728]	779.258	-0.271467	0.074026	-3.66718	0.000245242	0.0032418		E218D_control
ENSG00000104687	GSR	glutathione-disulfide reductase [Source:HGNC Symbol;Acc:HGNC:4623]	836.813	-0.305562	0.0833184	-3.6674	0.00024503	0.0032418		E218D_control
ENSG00000105810	CDK6	cyclin dependent kinase 6 [Source:HGNC Symbol;Acc:HGNC:1777]	1822.89	-0.439203	0.120022	-3.65936	0.000252844	0.00333896		E218D_control
ENSG00000110080	ST3GAL4	ST3 beta-galactoside alpha-2,3-sialyltransferase 4 [Source:HGNC Symbol;Acc:HGNC:10864]	638.702	-0.388895	0.106294	-3.65866	0.000253537	0.00334423		E218D_control
ENSG00000145901	TNIP1	TNFAIP3 interacting protein 1 [Source:HGNC Symbol;Acc:HGNC:16903]	1528.85	0.256177	0.0700234	3.65845	0.000253749	0.00334423		E218D_control
ENSG00000204673	AKT1S1	AKT1 substrate 1 [Source:HGNC Symbol;Acc:HGNC:28426]	1017.2	-0.305635	0.0835667	-3.65738	0.000254811	0.00335489		E218D_control
ENSG00000138835	RGS3	regulator of G protein signaling 3 [Source:HGNC Symbol;Acc:HGNC:9999]	977.354	0.305249	0.0834692	3.65703	0.000255155	0.00335608		E218D_control
ENSG00000184486	POU3F2	POU class 3 homeobox 2 [Source:HGNC Symbol;Acc:HGNC:9215]	234.645	0.532557	0.145666	3.65602	0.000256163	0.00336598		E218D_control
ENSG00000143162	CREG1	cellular repressor of E1A stimulated genes 1 [Source:HGNC Symbol;Acc:HGNC:2351]	666.465	-0.380526	0.104113	-3.65494	0.00025724	0.00337678		E218D_control
ENSG00000108523	RNF167	ring finger protein 167 [Source:HGNC Symbol;Acc:HGNC:24544]	1283.72	-0.302874	0.0828901	-3.65392	0.000258266	0.00338689		E218D_control
ENSG00000151468	CCDC3	coiled-coil domain containing 3 [Source:HGNC Symbol;Acc:HGNC:23813]	31.8821	-1.1793	0.322885	-3.65238	0.000259818	0.00340387	Down	E218D_control
ENSG00000143387	CTSK	cathepsin K [Source:HGNC Symbol;Acc:HGNC:2536]	535.787	0.44581	0.122077	3.65188	0.000260332	0.00340724		E218D_control
ENSG00000004534	RBM6	RNA binding motif protein 6 [Source:HGNC Symbol;Acc:HGNC:9903]	836.176	0.372847	0.102129	3.65075	0.000261477	0.00341547		E218D_control
ENSG00000122705	CLTA	clathrin light chain A [Source:HGNC Symbol;Acc:HGNC:2090]	6161.72	0.201413	0.0551667	3.65099	0.000261232	0.00341547		E218D_control
ENSG00000105854	PON2	paraoxonase 2 [Source:HGNC Symbol;Acc:HGNC:9205]	1553.98	0.392835	0.107633	3.64978	0.000262465	0.00342499		E218D_control
ENSG00000106829	TLE4	TLE family member 4, transcriptional corepressor [Source:HGNC Symbol;Acc:HGNC:11840]	180.601	-0.558591	0.153103	-3.64847	0.000263804	0.00343907		E218D_control
ENSG00000099814	CEP170B	centrosomal protein 170B [Source:HGNC Symbol;Acc:HGNC:20362]	664.916	0.346226	0.0949067	3.64807	0.000264223	0.00344114		E218D_control
ENSG00000150394	CDH8	cadherin 8 [Source:HGNC Symbol;Acc:HGNC:1767]	29.4084	1.39505	0.382583	3.64641	0.000265928	0.00345994	Up	E218D_control
ENSG00000100867	DHRS2	dehydrogenase/reductase 2 [Source:HGNC Symbol;Acc:HGNC:18349]	180.534	0.71955	0.197428	3.64462	0.000267786	0.00348069	Up	E218D_control
ENSG00000081052	COL4A4	collagen type IV alpha 4 chain [Source:HGNC Symbol;Acc:HGNC:2206]	842.096	0.482482	0.132505	3.64124	0.000271326	0.00352325		E218D_control
ENSG00000145860	RNF145	ring finger protein 145 [Source:HGNC Symbol;Acc:HGNC:20853]	2065.32	-0.292549	0.0804277	-3.63742	0.000275387	0.00357247		E218D_control
ENSG00000240583	AQP1	aquaporin 1 (Colton blood group) [Source:HGNC Symbol;Acc:HGNC:633]	14.0916	1.70642	0.469353	3.63569	0.000277242	0.00359302	Up	E218D_control
ENSG00000119487	MAPKAP1	MAPK associated protein 1 [Source:HGNC Symbol;Acc:HGNC:18752]	1074.35	-0.325942	0.0896652	-3.6351	0.000277873	0.00359766		E218D_control
ENSG00000122952	ZWINT	ZW10 interacting kinetochore protein [Source:HGNC Symbol;Acc:HGNC:13195]	941.877	-0.376763	0.103654	-3.63483	0.000278165	0.00359792		E218D_control
ENSG00000174136	RGMB	repulsive guidance molecule BMP co-receptor b [Source:HGNC Symbol;Acc:HGNC:26896]	338.308	-0.370287	0.101891	-3.63416	0.00027889	0.00360379		E218D_control
ENSG00000108828	VAT1	vesicle amine transport 1 [Source:HGNC Symbol;Acc:HGNC:16919]	2691.47	0.254163	0.0699471	3.63365	0.000279443	0.00360389		E218D_control
ENSG00000112902	SEMA5A	semaphorin 5A [Source:HGNC Symbol;Acc:HGNC:10736]	353.354	-0.524813	0.144428	-3.63373	0.000279358	0.00360389		E218D_control
ENSG00000127990	SGCE	sarcoglycan epsilon [Source:HGNC Symbol;Acc:HGNC:10808]	711.973	0.51717	0.142384	3.63222	0.000280997	0.00362041		E218D_control
ENSG00000124116	WFDC3	WAP four-disulfide core domain 3 [Source:HGNC Symbol;Acc:HGNC:15957]	82.0416	0.79568	0.219138	3.63096	0.000282372	0.00363457	Up	E218D_control
ENSG00000125733	TRIP10	thyroid hormone receptor interactor 10 [Source:HGNC Symbol;Acc:HGNC:12304]	208.858	0.513819	0.141544	3.63011	0.000283299	0.00364297		E218D_control
ENSG00000173559	NABP1	nucleic acid binding protein 1 [Source:HGNC Symbol;Acc:HGNC:26232]	851.391	0.318269	0.0877066	3.6288	0.000284747	0.00365803		E218D_control
ENSG00000164484	TMEM200A	transmembrane protein 200A [Source:HGNC Symbol;Acc:HGNC:21075]	14.2101	-1.95772	0.539843	-3.62646	0.000287336	0.00368771	Down	E218D_control
ENSG00000040608	RTN4R	reticulon 4 receptor [Source:HGNC Symbol;Acc:HGNC:18601]	106.387	0.650556	0.179499	3.62428	0.000289768	0.00371173	Up	E218D_control
ENSG00000250479	CHCHD10	coiled-coil-helix-coiled-coil-helix domain containing 10 [Source:HGNC Symbol;Acc:HGNC:15559]	452.622	0.406255	0.112091	3.62435	0.000289691	0.00371173		E218D_control
ENSG00000078596	ITM2A	integral membrane protein 2A [Source:HGNC Symbol;Acc:HGNC:6173]	168.257	-0.524767	0.144882	-3.62202	0.000292309	0.00374064		E218D_control
ENSG00000028203	VEZT	vezatin, adherens junctions transmembrane protein [Source:HGNC Symbol;Acc:HGNC:18258]	798.433	0.324837	0.0896974	3.62147	0.000292932	0.003745		E218D_control
ENSG00000198663	C6orf89	chromosome 6 open reading frame 89 [Source:HGNC Symbol;Acc:HGNC:21114]	1516.7	0.247517	0.0684698	3.61498	0.000300372	0.00383641		E218D_control
ENSG00000134996	OSTF1	osteoclast stimulating factor 1 [Source:HGNC Symbol;Acc:HGNC:8510]	540.5	0.430367	0.119071	3.61438	0.000301071	0.00383793		E218D_control
ENSG00000163882	POLR2H	RNA polymerase II, I and III subunit H [Source:HGNC Symbol;Acc:HGNC:9195]	1814.54	-0.304224	0.08417	-3.6144	0.000301043	0.00383793		E218D_control
ENSG00000109572	CLCN3	chloride voltage-gated channel 3 [Source:HGNC Symbol;Acc:HGNC:2021]	779.906	-0.280696	0.0776678	-3.61407	0.000301433	0.00383884		E218D_control
ENSG00000100292	HMOX1	heme oxygenase 1 [Source:HGNC Symbol;Acc:HGNC:5013]	602.696	0.424783	0.117577	3.6128	0.00030291	0.00385025		E218D_control
ENSG00000117479	SLC19A2	solute carrier family 19 member 2 [Source:HGNC Symbol;Acc:HGNC:10938]	169.822	-0.518942	0.143632	-3.61299	0.000302685	0.00385025		E218D_control
ENSG00000155760	FZD7	frizzled class receptor 7 [Source:HGNC Symbol;Acc:HGNC:4045]	62.8416	0.90088	0.249511	3.61059	0.000305507	0.00387952	Up	E218D_control
ENSG00000161791	FMNL3	formin like 3 [Source:HGNC Symbol;Acc:HGNC:23698]	372.027	0.421848	0.116917	3.60809	0.000308459	0.00391326		E218D_control
ENSG00000165215	CLDN3	claudin 3 [Source:HGNC Symbol;Acc:HGNC:2045]	163.621	-0.553186	0.15334	-3.60758	0.000309067	0.00391722		E218D_control
ENSG00000039068	CDH1	cadherin 1 [Source:HGNC Symbol;Acc:HGNC:1748]	40.0554	1.11756	0.310211	3.60257	0.000315082	0.00398963	Up	E218D_control
ENSG00000122873	CISD1	CDGSH iron sulfur domain 1 [Source:HGNC Symbol;Acc:HGNC:30880]	898.438	-0.302234	0.0838997	-3.60232	0.000315389	0.0039897		E218D_control
ENSG00000142949	PTPRF	protein tyrosine phosphatase receptor type F [Source:HGNC Symbol;Acc:HGNC:9670]	5465.4	0.24398	0.0677644	3.60041	0.000317717	0.00401531		E218D_control
ENSG00000165185	KIAA1958	KIAA1958 [Source:HGNC Symbol;Acc:HGNC:23427]	141.408	-0.591601	0.164545	-3.59538	0.000323923	0.00408984	Down	E218D_control
ENSG00000157456	CCNB2	cyclin B2 [Source:HGNC Symbol;Acc:HGNC:1580]	1061.27	-0.310419	0.0865489	-3.58663	0.000334979	0.0042254		E218D_control
ENSG00000127472	PLA2G5	phospholipase A2 group V [Source:HGNC Symbol;Acc:HGNC:9038]	6.20128	3.15602	0.880375	3.58485	0.000337266	0.00424375	Up	E218D_control
ENSG00000142798	HSPG2	heparan sulfate proteoglycan 2 [Source:HGNC Symbol;Acc:HGNC:5273]	140.732	0.630378	0.175835	3.58505	0.000337015	0.00424375	Up	E218D_control
ENSG00000196367	TRRAP	transformation/transcription domain associated protein [Source:HGNC Symbol;Acc:HGNC:12347]	519.5	-0.39301	0.109634	-3.58475	0.000337396	0.00424375		E218D_control
ENSG00000186866	POFUT2	protein O-fucosyltransferase 2 [Source:HGNC Symbol;Acc:HGNC:14683]	548.114	0.401604	0.112117	3.582	0.00034097	0.00428463		E218D_control
ENSG00000196935	SRGAP1	SLIT-ROBO Rho GTPase activating protein 1 [Source:HGNC Symbol;Acc:HGNC:17382]	213.293	0.548227	0.153235	3.57768	0.000346654	0.00435193		E218D_control
ENSG00000167515	TRAPPC2L	trafficking protein particle complex subunit 2L [Source:HGNC Symbol;Acc:HGNC:30887]	1581.77	-0.266764	0.0745958	-3.57613	0.000348725	0.00437377		E218D_control
ENSG00000081913	PHLPP1	PH domain and leucine rich repeat protein phosphatase 1 [Source:HGNC Symbol;Acc:HGNC:20610]	706.422	-0.366765	0.102669	-3.5723	0.000353858	0.00443394		E218D_control
ENSG00000120802	TMPO	thymopoietin [Source:HGNC Symbol;Acc:HGNC:11875]	801.895	-0.322519	0.0902921	-3.57195	0.000354333	0.00443569		E218D_control
ENSG00000128944	KNSTRN	kinetochore localized astrin (SPAG5) binding protein [Source:HGNC Symbol;Acc:HGNC:30767]	609.353	-0.37351	0.104576	-3.57166	0.000354719	0.00443634		E218D_control
ENSG00000139970	RTN1	reticulon 1 [Source:HGNC Symbol;Acc:HGNC:10467]	39.1825	-1.07471	0.301002	-3.57044	0.000356378	0.00445287	Down	E218D_control
ENSG00000203727	SAMD5	sterile alpha motif domain containing 5 [Source:HGNC Symbol;Acc:HGNC:21180]	19.2451	-1.51718	0.425054	-3.56939	0.000357818	0.00446664	Down	E218D_control
ENSG00000241839	PLEKHO2	pleckstrin homology domain containing O2 [Source:HGNC Symbol;Acc:HGNC:30026]	317.011	0.432518	0.121202	3.56856	0.000358948	0.00447653		E218D_control
ENSG00000128340	RAC2	Rac family small GTPase 2 [Source:HGNC Symbol;Acc:HGNC:9802]	523.331	-0.469392	0.13174	-3.56301	0.000366626	0.00456799		E218D_control
ENSG00000108219	TSPAN14	tetraspanin 14 [Source:HGNC Symbol;Acc:HGNC:23303]	2040.42	0.228438	0.0641197	3.56269	0.000367077	0.0045693		E218D_control
ENSG00000107731	UNC5B	unc-5 netrin receptor B [Source:HGNC Symbol;Acc:HGNC:12568]	134.359	-0.582633	0.163638	-3.5605	0.000370154	0.00459894		E218D_control
ENSG00000124596	OARD1	O-acyl-ADP-ribose deacylase 1 [Source:HGNC Symbol;Acc:HGNC:21257]	324.697	-0.444912	0.124954	-3.56061	0.000369996	0.00459894		E218D_control
ENSG00000117143	UAP1	UDP-N-acetylglucosamine pyrophosphorylase 1 [Source:HGNC Symbol;Acc:HGNC:12457]	1954.27	-0.239082	0.0671782	-3.55893	0.000372372	0.00462022		E218D_control
ENSG00000269190	FBXO17	F-box protein 17 [Source:HGNC Symbol;Acc:HGNC:18754]	391.635	0.360619	0.101332	3.55879	0.000372564	0.00462022		E218D_control
ENSG00000111962	UST	uronyl 2-sulfotransferase [Source:HGNC Symbol;Acc:HGNC:17223]	101.635	-0.674761	0.189754	-3.55598	0.000376576	0.00466438	Down	E218D_control
ENSG00000145242	EPHA5	EPH receptor A5 [Source:HGNC Symbol;Acc:HGNC:3389]	102.178	-0.691916	0.194588	-3.5558	0.000376831	0.00466438	Down	E218D_control
ENSG00000152291	TGOLN2	trans-golgi network protein 2 [Source:HGNC Symbol;Acc:HGNC:15450]	3564.31	0.19601	0.0551405	3.55474	0.000378347	0.00467877		E218D_control
ENSG00000177674	AGTRAP	angiotensin II receptor associated protein [Source:HGNC Symbol;Acc:HGNC:13539]	1260.12	-0.222354	0.0625845	-3.55287	0.000381055	0.00470786		E218D_control
ENSG00000124802	EEF1E1	eukaryotic translation elongation factor 1 epsilon 1 [Source:HGNC Symbol;Acc:HGNC:3212]	1387.81	-0.285584	0.0804152	-3.55136	0.00038324	0.00473044		E218D_control
ENSG00000020633	RUNX3	RUNX family transcription factor 3 [Source:HGNC Symbol;Acc:HGNC:10473]	4.09757	4.91516	1.38519	3.54836	0.000387638	0.00478027	Up	E218D_control
ENSG00000187624	LIAT1	ligand of ATE1 [Source:HGNC Symbol;Acc:HGNC:33800]	93.3866	-0.685731	0.193323	-3.54708	0.000389528	0.0047991	Down	E218D_control
ENSG00000176142	TMEM39A	transmembrane protein 39A [Source:HGNC Symbol;Acc:HGNC:25600]	184.501	0.474805	0.133967	3.54418	0.000393831	0.0048476		E218D_control
ENSG00000143398	PIP5K1A	phosphatidylinositol-4-phosphate 5-kinase type 1 alpha [Source:HGNC Symbol;Acc:HGNC:8994]	497.348	-0.330895	0.0934008	-3.54275	0.000395981	0.00486953		E218D_control
ENSG00000051108	HERPUD1	homocysteine inducible ER protein with ubiquitin like domain 1 [Source:HGNC Symbol;Acc:HGNC:13744]	938.05	0.299609	0.0846558	3.53914	0.000401431	0.00493197		E218D_control
ENSG00000123643	SLC36A1	solute carrier family 36 member 1 [Source:HGNC Symbol;Acc:HGNC:18761]	176.081	0.585624	0.165495	3.53863	0.000402217	0.00493704	Up	E218D_control
ENSG00000158201	ABHD3	abhydrolase domain containing 3, phospholipase [Source:HGNC Symbol;Acc:HGNC:18718]	83.4371	-0.808597	0.228591	-3.5373	0.000404238	0.00495725	Down	E218D_control
ENSG00000167107	ACSF2	acyl-CoA synthetase family member 2 [Source:HGNC Symbol;Acc:HGNC:26101]	127.046	0.582226	0.164674	3.53563	0.000406809	0.00498416		E218D_control
ENSG00000105928	GSDME	gasdermin E [Source:HGNC Symbol;Acc:HGNC:2810]	1079.2	-0.392691	0.111193	-3.53163	0.00041301	0.00505079		E218D_control
ENSG00000162687	KCNT2	potassium sodium-activated channel subfamily T member 2 [Source:HGNC Symbol;Acc:HGNC:18866]	32.9987	-1.19943	0.339612	-3.53177	0.000412783	0.00505079	Down	E218D_control
ENSG00000198743	SLC5A3	solute carrier family 5 member 3 [Source:HGNC Symbol;Acc:HGNC:11038]	850.773	-0.401903	0.113814	-3.53123	0.00041364	0.00505381		E218D_control
ENSG00000271605	MILR1	mast cell immunoglobulin like receptor 1 [Source:HGNC Symbol;Acc:HGNC:27570]	29.2942	1.12072	0.3174	3.53095	0.000414076	0.00505448	Up	E218D_control
ENSG00000170442	KRT86	keratin 86 [Source:HGNC Symbol;Acc:HGNC:6463]	168.494	0.718398	0.203534	3.52963	0.000416138	0.00507496	Up	E218D_control
ENSG00000184160	ADRA2C	adrenoceptor alpha 2C [Source:HGNC Symbol;Acc:HGNC:283]	42.8082	1.01343	0.287171	3.52902	0.000417096	0.00508196	Up	E218D_control
ENSG00000165588	OTX2	orthodenticle homeobox 2 [Source:HGNC Symbol;Acc:HGNC:8522]	379.328	-0.390415	0.110714	-3.52635	0.000421333	0.00512887		E218D_control
ENSG00000152518	ZFP36L2	ZFP36 ring finger protein like 2 [Source:HGNC Symbol;Acc:HGNC:1108]	1022.92	-0.3085	0.0875145	-3.52513	0.000423274	0.00514776		E218D_control
ENSG00000171862	PTEN	phosphatase and tensin homolog [Source:HGNC Symbol;Acc:HGNC:9588]	1446.21	0.268443	0.0761634	3.52457	0.000424175	0.00515398		E218D_control
ENSG00000136603	SKIL	SKI like proto-oncogene [Source:HGNC Symbol;Acc:HGNC:10897]	1197.35	0.322201	0.0915049	3.52114	0.000429703	0.00521635		E218D_control
ENSG00000138771	SHROOM3	shroom family member 3 [Source:HGNC Symbol;Acc:HGNC:30422]	1116.87	-0.332311	0.0944046	-3.52008	0.000431423	0.00522764		E218D_control
ENSG00000164970	FAM219A	family with sequence similarity 219 member A [Source:HGNC Symbol;Acc:HGNC:19920]	365.58	0.484735	0.137702	3.52018	0.000431259	0.00522764		E218D_control
ENSG00000146112	PPP1R18	protein phosphatase 1 regulatory subunit 18 [Source:HGNC Symbol;Acc:HGNC:29413]	1798.23	0.28698	0.0815463	3.51923	0.000432805	0.00523476		E218D_control
ENSG00000188112	C6orf132	chromosome 6 open reading frame 132 [Source:HGNC Symbol;Acc:HGNC:21288]	1206.01	-0.309256	0.0878882	-3.51875	0.000433592	0.00523476		E218D_control
ENSG00000196743	GM2A	ganglioside GM2 activator [Source:HGNC Symbol;Acc:HGNC:4367]	435.797	0.354592	0.100767	3.51892	0.000433312	0.00523476		E218D_control
ENSG00000267060	PTGES3L	prostaglandin E synthase 3 like [Source:HGNC Symbol;Acc:HGNC:43943]	20.7367	1.42402	0.404685	3.51883	0.000433455	0.00523476	Up	E218D_control
ENSG00000114541	FRMD4B	FERM domain containing 4B [Source:HGNC Symbol;Acc:HGNC:24886]	254.93	-0.580407	0.165005	-3.51751	0.000435614	0.00525437		E218D_control
ENSG00000110218	PANX1	pannexin 1 [Source:HGNC Symbol;Acc:HGNC:8599]	191.034	0.531196	0.151223	3.51267	0.000443635	0.00534625		E218D_control
ENSG00000171150	SOCS5	suppressor of cytokine signaling 5 [Source:HGNC Symbol;Acc:HGNC:16852]	318.423	0.463378	0.131929	3.51234	0.000444174	0.00534788		E218D_control
ENSG00000008513	ST3GAL1	ST3 beta-galactoside alpha-2,3-sialyltransferase 1 [Source:HGNC Symbol;Acc:HGNC:10862]	188.384	-0.584507	0.166459	-3.51142	0.000445719	0.00536159		E218D_control
ENSG00000198522	GPN1	GPN-loop GTPase 1 [Source:HGNC Symbol;Acc:HGNC:17030]	435.851	-0.368863	0.105077	-3.51041	0.000447415	0.00537711		E218D_control
ENSG00000070540	WIPI1	WD repeat domain, phosphoinositide interacting 1 [Source:HGNC Symbol;Acc:HGNC:25471]	39.2704	1.13767	0.324644	3.50434	0.000457735	0.00549615	Up	E218D_control
ENSG00000008311	AASS	aminoadipate-semialdehyde synthase [Source:HGNC Symbol;Acc:HGNC:17366]	207.46	-0.506907	0.144681	-3.50362	0.000458982	0.00550291		E218D_control
ENSG00000173267	SNCG	synuclein gamma [Source:HGNC Symbol;Acc:HGNC:11141]	64.2064	0.767493	0.219063	3.50353	0.00045913	0.00550291	Up	E218D_control
ENSG00000147257	GPC3	glypican 3 [Source:HGNC Symbol;Acc:HGNC:4451]	24.2283	-1.58995	0.454013	-3.502	0.000461778	0.00552963	Down	E218D_control
ENSG00000212724	KRTAP2-3	keratin associated protein 2-3 [Source:HGNC Symbol;Acc:HGNC:18906]	1857.3	0.316211	0.090315	3.5012	0.000463171	0.0055413		E218D_control
ENSG00000136928	GABBR2	gamma-aminobutyric acid type B receptor subunit 2 [Source:HGNC Symbol;Acc:HGNC:4507]	12.5488	1.94778	0.556413	3.50061	0.000464203	0.00554863	Up	E218D_control
ENSG00000110047	EHD1	EH domain containing 1 [Source:HGNC Symbol;Acc:HGNC:3242]	1443.76	0.238877	0.0682601	3.49951	0.000466109	0.00556639		E218D_control
ENSG00000137941	TTLL7	tubulin tyrosine ligase like 7 [Source:HGNC Symbol;Acc:HGNC:26242]	476.029	0.456985	0.130638	3.49811	0.000468576	0.0055908		E218D_control
ENSG00000029993	HMGB3	high mobility group box 3 [Source:HGNC Symbol;Acc:HGNC:5004]	741.141	-0.396624	0.113418	-3.49703	0.000470476	0.00560677		E218D_control
ENSG00000082512	TRAF5	TNF receptor associated factor 5 [Source:HGNC Symbol;Acc:HGNC:12035]	78.9324	0.767648	0.219536	3.49669	0.000471073	0.00560677	Up	E218D_control
ENSG00000239672	NME1	NME/NM23 nucleoside diphosphate kinase 1 [Source:HGNC Symbol;Acc:HGNC:7849]	2708.85	-0.210529	0.0602091	-3.49662	0.000471185	0.00560677		E218D_control
ENSG00000182986	ZNF320	zinc finger protein 320 [Source:HGNC Symbol;Acc:HGNC:13842]	67.0575	0.828426	0.236945	3.49629	0.000471784	0.00560884	Up	E218D_control
ENSG00000121039	RDH10	retinol dehydrogenase 10 [Source:HGNC Symbol;Acc:HGNC:19975]	2852.14	-0.29033	0.0830783	-3.49466	0.000474669	0.00563808		E218D_control
ENSG00000145416	MARCHF1	membrane associated ring-CH-type finger 1 [Source:HGNC Symbol;Acc:HGNC:26077]	138.268	0.554498	0.15874	3.49311	0.000477428	0.00566576		E218D_control
ENSG00000087301	TXNDC16	thioredoxin domain containing 16 [Source:HGNC Symbol;Acc:HGNC:19965]	74.9643	-0.764065	0.218756	-3.49278	0.000478028	0.0056678	Down	E218D_control
ENSG00000173846	PLK3	polo like kinase 3 [Source:HGNC Symbol;Acc:HGNC:2154]	200.812	0.586097	0.168	3.48866	0.000485442	0.00575055	Up	E218D_control
ENSG00000171174	RBKS	ribokinase [Source:HGNC Symbol;Acc:HGNC:30325]	104.419	0.704037	0.202141	3.4829	0.000496007	0.00587046	Up	E218D_control
ENSG00000119403	PHF19	PHD finger protein 19 [Source:HGNC Symbol;Acc:HGNC:24566]	1109.95	-0.374085	0.107466	-3.48097	0.000499608	0.00590779		E218D_control
ENSG00000163565	IFI16	interferon gamma inducible protein 16 [Source:HGNC Symbol;Acc:HGNC:5395]	206.256	0.453976	0.130486	3.4791	0.000503092	0.00594367		E218D_control
ENSG00000024422	EHD2	EH domain containing 2 [Source:HGNC Symbol;Acc:HGNC:3243]	1567.54	0.341972	0.0983349	3.47762	0.000505879	0.00597127		E218D_control
ENSG00000156113	KCNMA1	potassium calcium-activated channel subfamily M alpha 1 [Source:HGNC Symbol;Acc:HGNC:6284]	633.702	-0.41291	0.118763	-3.47677	0.000507497	0.00598503		E218D_control
ENSG00000164764	SBSPON	somatomedin B and thrombospondin type 1 domain containing [Source:HGNC Symbol;Acc:HGNC:30362]	23.7923	-1.35627	0.390176	-3.47603	0.000508887	0.00599607	Down	E218D_control
ENSG00000095752	IL11	interleukin 11 [Source:HGNC Symbol;Acc:HGNC:5966]	52.9144	0.937365	0.269915	3.47281	0.000515035	0.00606312	Up	E218D_control
ENSG00000123684	LPGAT1	lysophosphatidylglycerol acyltransferase 1 [Source:HGNC Symbol;Acc:HGNC:28985]	536.226	0.380683	0.109627	3.47254	0.000515557	0.00606387		E218D_control
ENSG00000100714	MTHFD1	methylenetetrahydrofolate dehydrogenase, cyclohydrolase and formyltetrahydrofolate synthetase 1 [Source:HGNC Symbol;Acc:HGNC:7432]	933.897	-0.318257	0.0916682	-3.47184	0.000516913	0.00606902		E218D_control
ENSG00000143622	RIT1	Ras like without CAAX 1 [Source:HGNC Symbol;Acc:HGNC:10023]	576.762	0.365915	0.10539	3.47202	0.000516559	0.00606902		E218D_control
ENSG00000100065	CARD10	caspase recruitment domain family member 10 [Source:HGNC Symbol;Acc:HGNC:16422]	109.88	0.666879	0.1921	3.47152	0.00051752	0.00607077	Up	E218D_control
ENSG00000184014	DENND5A	DENN domain containing 5A [Source:HGNC Symbol;Acc:HGNC:19344]	874.136	0.315055	0.0907832	3.47041	0.000519663	0.00608512		E218D_control
ENSG00000187720	THSD4	thrombospondin type 1 domain containing 4 [Source:HGNC Symbol;Acc:HGNC:25835]	305.502	0.490646	0.141372	3.47061	0.000519285	0.00608512		E218D_control
ENSG00000173085	COQ2	coenzyme Q2, polyprenyltransferase [Source:HGNC Symbol;Acc:HGNC:25223]	360.688	-0.37094	0.106938	-3.46874	0.000522907	0.00611769		E218D_control
ENSG00000221869	CEBPD	CCAAT enhancer binding protein delta [Source:HGNC Symbol;Acc:HGNC:1835]	221.954	0.518534	0.14954	3.46753	0.000525272	0.00613992		E218D_control
ENSG00000122884	P4HA1	prolyl 4-hydroxylase subunit alpha 1 [Source:HGNC Symbol;Acc:HGNC:8546]	2625.12	0.304914	0.0879556	3.46668	0.00052693	0.00615387		E218D_control
ENSG00000102572	STK24	serine/threonine kinase 24 [Source:HGNC Symbol;Acc:HGNC:11403]	62.7351	-0.884892	0.255583	-3.46225	0.000535675	0.00625048	Down	E218D_control
ENSG00000179104	TMTC2	transmembrane O-mannosyltransferase targeting cadherins 2 [Source:HGNC Symbol;Acc:HGNC:25440]	181.133	-0.545621	0.157682	-3.46026	0.000539656	0.00629139		E218D_control
ENSG00000185262	UBALD2	UBA like domain containing 2 [Source:HGNC Symbol;Acc:HGNC:28438]	831.633	-0.308053	0.0890401	-3.45971	0.000540757	0.00629868		E218D_control
ENSG00000152611	CAPSL	calcyphosine like [Source:HGNC Symbol;Acc:HGNC:28375]	7.08396	-3.64788	1.05485	-3.45821	0.000543784	0.0063228	Down	E218D_control
ENSG00000171492	LRRC8D	leucine rich repeat containing 8 VRAC subunit D [Source:HGNC Symbol;Acc:HGNC:16992]	634.662	-0.345428	0.0998799	-3.45844	0.000543321	0.0063228		E218D_control
ENSG00000165156	ZHX1	zinc fingers and homeoboxes 1 [Source:HGNC Symbol;Acc:HGNC:12871]	552.01	0.334697	0.0967974	3.4577	0.000544802	0.00632908		E218D_control
ENSG00000108854	SMURF2	SMAD specific E3 ubiquitin protein ligase 2 [Source:HGNC Symbol;Acc:HGNC:16809]	1228.38	0.318009	0.092009	3.45628	0.000547679	0.00635692		E218D_control
ENSG00000100304	TTLL12	tubulin tyrosine ligase like 12 [Source:HGNC Symbol;Acc:HGNC:28974]	599.978	-0.339996	0.0984517	-3.45343	0.000553509	0.00641896		E218D_control
ENSG00000175087	PDIK1L	PDLIM1 interacting kinase 1 like [Source:HGNC Symbol;Acc:HGNC:18981]	84.157	-0.763977	0.221272	-3.45266	0.00055509	0.00643165	Down	E218D_control
ENSG00000070501	POLB	DNA polymerase beta [Source:HGNC Symbol;Acc:HGNC:9174]	340.189	-0.389165	0.112781	-3.45061	0.000559324	0.00647504		E218D_control
ENSG00000112851	ERBIN	erbb2 interacting protein [Source:HGNC Symbol;Acc:HGNC:15842]	860.056	-0.311233	0.0902033	-3.45035	0.000559868	0.00647567		E218D_control
ENSG00000139218	SCAF11	SR-related CTD associated factor 11 [Source:HGNC Symbol;Acc:HGNC:10784]	1826.95	0.320558	0.0929202	3.44982	0.000560962	0.00648266		E218D_control
ENSG00000175063	UBE2C	ubiquitin conjugating enzyme E2 C [Source:HGNC Symbol;Acc:HGNC:15937]	3897.03	-0.391152	0.1134	-3.44932	0.000561999	0.00648899		E218D_control
ENSG00000165949	IFI27	interferon alpha inducible protein 27 [Source:HGNC Symbol;Acc:HGNC:5397]	175.109	0.57003	0.165313	3.44819	0.000564352	0.00651046		E218D_control
ENSG00000173852	DPY19L1	dpy-19 like C-mannosyltransferase 1 [Source:HGNC Symbol;Acc:HGNC:22205]	482.647	0.353486	0.102559	3.44666	0.000567557	0.00654174		E218D_control
ENSG00000134107	BHLHE40	basic helix-loop-helix family member e40 [Source:HGNC Symbol;Acc:HGNC:1046]	1315.45	0.315045	0.091445	3.44518	0.000570669	0.00657189		E218D_control
ENSG00000144320	LNPK	lunapark, ER junction formation factor [Source:HGNC Symbol;Acc:HGNC:21610]	589.054	0.361792	0.105041	3.44431	0.000572513	0.00658738		E218D_control
ENSG00000010810	FYN	FYN proto-oncogene, Src family tyrosine kinase [Source:HGNC Symbol;Acc:HGNC:4037]	379.179	-0.44349	0.128785	-3.44365	0.000573928	0.00659793		E218D_control
ENSG00000101412	E2F1	E2F transcription factor 1 [Source:HGNC Symbol;Acc:HGNC:3113]	531.637	-0.435057	0.126491	-3.43944	0.000582923	0.00669552		E218D_control
ENSG00000136848	DAB2IP	DAB2 interacting protein [Source:HGNC Symbol;Acc:HGNC:17294]	260.282	0.394848	0.114831	3.43851	0.00058493	0.00671275		E218D_control
ENSG00000110092	CCND1	cyclin D1 [Source:HGNC Symbol;Acc:HGNC:1582]	7976.34	0.696178	0.202885	3.43139	0.000600507	0.00688554	Up	E218D_control
ENSG00000176845	METRNL	meteorin like, glial cell differentiation regulator [Source:HGNC Symbol;Acc:HGNC:27584]	584.331	-0.394386	0.114983	-3.42995	0.000603687	0.00691601		E218D_control
ENSG00000146729	NIPSNAP2	nipsnap homolog 2 [Source:HGNC Symbol;Acc:HGNC:4179]	596.631	-0.284143	0.0828923	-3.42786	0.000608358	0.00696349		E218D_control
ENSG00000196754	S100A2	S100 calcium binding protein A2 [Source:HGNC Symbol;Acc:HGNC:10492]	1295.28	0.325173	0.0949668	3.42407	0.000616915	0.00705533		E218D_control
ENSG00000141448	GATA6	GATA binding protein 6 [Source:HGNC Symbol;Acc:HGNC:4174]	580.311	-0.369562	0.107953	-3.42336	0.000618526	0.00706765		E218D_control
ENSG00000143543	JTB	jumping translocation breakpoint [Source:HGNC Symbol;Acc:HGNC:6201]	1543.79	-0.263063	0.0768776	-3.42184	0.000621981	0.00710099		E218D_control
ENSG00000154358	OBSCN	obscurin, cytoskeletal calmodulin and titin-interacting RhoGEF [Source:HGNC Symbol;Acc:HGNC:15719]	97.3848	0.64738	0.18929	3.42004	0.000626112	0.00713737	Up	E218D_control
ENSG00000176485	PLAAT3	phospholipase A and acyltransferase 3 [Source:HGNC Symbol;Acc:HGNC:17825]	1144.28	-0.329581	0.0963692	-3.41998	0.000626246	0.00713737		E218D_control
ENSG00000107562	CXCL12	C-X-C motif chemokine ligand 12 [Source:HGNC Symbol;Acc:HGNC:10672]	4.31109	-4.72744	1.38246	-3.41959	0.00062716	0.00714163	Down	E218D_control
ENSG00000154122	ANKH	ANKH inorganic pyrophosphate transport regulator [Source:HGNC Symbol;Acc:HGNC:15492]	143.926	0.562445	0.164535	3.41839	0.000629933	0.00716704		E218D_control
ENSG00000169372	CRADD	CASP2 and RIPK1 domain containing adaptor with death domain [Source:HGNC Symbol;Acc:HGNC:2340]	192.99	-0.5231	0.153053	-3.41777	0.000631373	0.00717726		E218D_control
ENSG00000109472	CPE	carboxypeptidase E [Source:HGNC Symbol;Acc:HGNC:2303]	238.245	0.481354	0.140864	3.41716	0.000632776	0.00717983		E218D_control
ENSG00000110237	ARHGEF17	Rho guanine nucleotide exchange factor 17 [Source:HGNC Symbol;Acc:HGNC:21726]	96.2641	0.624043	0.182612	3.41732	0.000632402	0.00717983	Up	E218D_control
ENSG00000182541	LIMK2	LIM domain kinase 2 [Source:HGNC Symbol;Acc:HGNC:6614]	527.662	0.31233	0.0914055	3.41697	0.000633227	0.00717983		E218D_control
ENSG00000130164	LDLR	low density lipoprotein receptor [Source:HGNC Symbol;Acc:HGNC:6547]	755.272	0.302872	0.0887265	3.41355	0.000641229	0.00726433		E218D_control
ENSG00000134955	SLC37A2	solute carrier family 37 member 2 [Source:HGNC Symbol;Acc:HGNC:20644]	44.4432	0.951716	0.27898	3.41141	0.00064628	0.00731145	Up	E218D_control
ENSG00000165689	ENTR1	endosome associated trafficking regulator 1 [Source:HGNC Symbol;Acc:HGNC:10667]	1074.85	-0.278736	0.081709	-3.41132	0.000646493	0.00731145		E218D_control
ENSG00000138674	SEC31A	SEC31 homolog A, COPII coat complex component [Source:HGNC Symbol;Acc:HGNC:17052]	1839.8	0.294245	0.0862726	3.41065	0.000648091	0.00732326		E218D_control
ENSG00000214022	REPIN1	replication initiator 1 [Source:HGNC Symbol;Acc:HGNC:17922]	1516.16	-0.300062	0.0879894	-3.4102	0.000649147	0.00732894		E218D_control
ENSG00000119699	TGFB3	transforming growth factor beta 3 [Source:HGNC Symbol;Acc:HGNC:11769]	59.3516	0.932061	0.273346	3.40982	0.000650049	0.00733286	Up	E218D_control
ENSG00000112078	KCTD20	potassium channel tetramerization domain containing 20 [Source:HGNC Symbol;Acc:HGNC:21052]	678.449	0.318526	0.0934316	3.40919	0.000651571	0.00734377		E218D_control
ENSG00000137727	ARHGAP20	Rho GTPase activating protein 20 [Source:HGNC Symbol;Acc:HGNC:18357]	16.2912	-1.43769	0.421823	-3.40829	0.000653726	0.00736178	Down	E218D_control
ENSG00000109046	WSB1	WD repeat and SOCS box containing 1 [Source:HGNC Symbol;Acc:HGNC:19221]	1906.11	0.280433	0.0822865	3.40801	0.000654385	0.00736275		E218D_control
ENSG00000146425	DYNLT1	dynein light chain Tctex-type 1 [Source:HGNC Symbol;Acc:HGNC:11697]	3096.64	-0.443645	0.130186	-3.40779	0.000654925	0.00736275		E218D_control
ENSG00000092969	TGFB2	transforming growth factor beta 2 [Source:HGNC Symbol;Acc:HGNC:11768]	1694.35	0.261662	0.0767943	3.40731	0.000656069	0.00736935		E218D_control
ENSG00000082701	GSK3B	glycogen synthase kinase 3 beta [Source:HGNC Symbol;Acc:HGNC:4617]	885.522	0.3001	0.0880985	3.40642	0.000658212	0.00738716		E218D_control
ENSG00000156261	CCT8	chaperonin containing TCP1 subunit 8 [Source:HGNC Symbol;Acc:HGNC:1623]	3394.93	-0.256455	0.0753183	-3.40494	0.000661777	0.00742087		E218D_control
ENSG00000110958	PTGES3	prostaglandin E synthase 3 [Source:HGNC Symbol;Acc:HGNC:16049]	5844.4	-0.189526	0.0556926	-3.40307	0.000666324	0.00746553		E218D_control
ENSG00000072849	DERL2	derlin 2 [Source:HGNC Symbol;Acc:HGNC:17943]	1062.74	-0.303803	0.0892928	-3.40233	0.00066814	0.00747955		E218D_control
ENSG00000170088	TMEM192	transmembrane protein 192 [Source:HGNC Symbol;Acc:HGNC:26775]	601.133	-0.346287	0.101798	-3.4017	0.000669686	0.00749052		E218D_control
ENSG00000005448	WDR54	WD repeat domain 54 [Source:HGNC Symbol;Acc:HGNC:25770]	618.928	-0.298675	0.0878439	-3.40006	0.000673701	0.00752906		E218D_control
ENSG00000133119	RFC3	replication factor C subunit 3 [Source:HGNC Symbol;Acc:HGNC:9971]	394.391	-0.370667	0.109044	-3.39924	0.000675738	0.00754217		E218D_control
ENSG00000171552	BCL2L1	BCL2 like 1 [Source:HGNC Symbol;Acc:HGNC:992]	1596.8	0.249033	0.0732638	3.39913	0.000676014	0.00754217		E218D_control
ENSG00000139737	SLAIN1	SLAIN motif family member 1 [Source:HGNC Symbol;Acc:HGNC:26387]	158.223	-0.559343	0.164638	-3.3974	0.000680292	0.0075804		E218D_control
ENSG00000175906	ARL4D	ADP ribosylation factor like GTPase 4D [Source:HGNC Symbol;Acc:HGNC:656]	226.862	-0.496323	0.146094	-3.39728	0.000680586	0.0075804		E218D_control
ENSG00000169083	AR	androgen receptor [Source:HGNC Symbol;Acc:HGNC:644]	224.289	0.602382	0.177448	3.39469	0.000687064	0.00763969	Up	E218D_control
ENSG00000172548	NIPAL4	NIPA like domain containing 4 [Source:HGNC Symbol;Acc:HGNC:28018]	147.385	-0.544118	0.160276	-3.39488	0.00068659	0.00763969		E218D_control
ENSG00000179456	ZBTB18	zinc finger and BTB domain containing 18 [Source:HGNC Symbol;Acc:HGNC:13030]	437.861	-0.346482	0.102075	-3.3944	0.000687794	0.00764138		E218D_control
ENSG00000168309	FAM107A	family with sequence similarity 107 member A [Source:HGNC Symbol;Acc:HGNC:30827]	35.5493	1.10616	0.326131	3.39177	0.00069442	0.00770853	Up	E218D_control
ENSG00000109680	TBC1D19	TBC1 domain family member 19 [Source:HGNC Symbol;Acc:HGNC:25624]	158.431	0.534283	0.157561	3.39097	0.000696465	0.00772475		E218D_control
ENSG00000147459	DOCK5	dedicator of cytokinesis 5 [Source:HGNC Symbol;Acc:HGNC:23476]	4015.88	-0.326765	0.0963804	-3.39037	0.000697995	0.00773523		E218D_control
ENSG00000130513	GDF15	growth differentiation factor 15 [Source:HGNC Symbol;Acc:HGNC:30142]	173.156	0.591924	0.174668	3.38885	0.00070186	0.00776941	Up	E218D_control
ENSG00000143753	DEGS1	delta 4-desaturase, sphingolipid 1 [Source:HGNC Symbol;Acc:HGNC:13709]	1472.22	0.298005	0.0879408	3.3887	0.000702253	0.00776941		E218D_control
ENSG00000148634	HERC4	HECT and RLD domain containing E3 ubiquitin protein ligase 4 [Source:HGNC Symbol;Acc:HGNC:24521]	627.655	-0.289505	0.0854679	-3.38729	0.000705867	0.00780286		E218D_control
ENSG00000110906	KCTD10	potassium channel tetramerization domain containing 10 [Source:HGNC Symbol;Acc:HGNC:23236]	619.875	0.279194	0.0824437	3.38648	0.000707964	0.00780649		E218D_control
ENSG00000154240	CEP112	centrosomal protein 112 [Source:HGNC Symbol;Acc:HGNC:28514]	85.9187	0.639592	0.188844	3.38689	0.000706906	0.00780649	Up	E218D_control
ENSG00000164056	SPRY1	sprouty RTK signaling antagonist 1 [Source:HGNC Symbol;Acc:HGNC:11269]	40.7301	0.977111	0.288514	3.3867	0.000707398	0.00780649	Up	E218D_control
ENSG00000166851	PLK1	polo like kinase 1 [Source:HGNC Symbol;Acc:HGNC:9077]	410.607	-0.442844	0.130884	-3.38348	0.000715732	0.00788557		E218D_control
ENSG00000105738	SIPA1L3	signal induced proliferation associated 1 like 3 [Source:HGNC Symbol;Acc:HGNC:23801]	1545.06	-0.217184	0.0642107	-3.38236	0.000718666	0.0079113		E218D_control
ENSG00000165501	LRR1	leucine rich repeat protein 1 [Source:HGNC Symbol;Acc:HGNC:19742]	508.581	-0.352652	0.104315	-3.38066	0.00072312	0.00795372		E218D_control
ENSG00000102024	PLS3	plastin 3 [Source:HGNC Symbol;Acc:HGNC:9091]	2330.85	-0.262917	0.0777912	-3.37978	0.000725445	0.00797267		E218D_control
ENSG00000081923	ATP8B1	ATPase phospholipid transporting 8B1 [Source:HGNC Symbol;Acc:HGNC:3706]	1072.6	-0.267868	0.0792802	-3.37875	0.00072815	0.00799575		E218D_control
ENSG00000171444	MCC	MCC regulator of WNT signaling pathway [Source:HGNC Symbol;Acc:HGNC:6935]	240.78	-0.464151	0.137418	-3.37767	0.000731036	0.00802079		E218D_control
ENSG00000111266	DUSP16	dual specificity phosphatase 16 [Source:HGNC Symbol;Acc:HGNC:17909]	371.597	-0.347303	0.102913	-3.37472	0.000738907	0.00810043		E218D_control
ENSG00000061656	SPAG4	sperm associated antigen 4 [Source:HGNC Symbol;Acc:HGNC:11214]	262.022	0.440432	0.130554	3.37356	0.00074203	0.00812794		E218D_control
ENSG00000137960	GIPC2	GIPC PDZ domain containing family member 2 [Source:HGNC Symbol;Acc:HGNC:18177]	8.60572	2.64811	0.785056	3.37314	0.000743159	0.00813356	Up	E218D_control
ENSG00000173436	MICOS10	mitochondrial contact site and cristae organizing system subunit 10 [Source:HGNC Symbol;Acc:HGNC:32068]	2521.34	-0.336527	0.0998706	-3.36963	0.000752686	0.00823103		E218D_control
ENSG00000172216	CEBPB	CCAAT enhancer binding protein beta [Source:HGNC Symbol;Acc:HGNC:1834]	5469.11	-0.301838	0.0896196	-3.36799	0.000757182	0.00827335		E218D_control
ENSG00000112561	TFEB	transcription factor EB [Source:HGNC Symbol;Acc:HGNC:11753]	96.1821	0.637395	0.189276	3.36754	0.000758434	0.00828019	Up	E218D_control
ENSG00000160255	ITGB2	integrin subunit beta 2 [Source:HGNC Symbol;Acc:HGNC:6155]	5.74647	3.68711	1.0957	3.36508	0.000765221	0.00834741	Up	E218D_control
ENSG00000168925	CTRB1	chymotrypsinogen B1 [Source:HGNC Symbol;Acc:HGNC:2521]	27.5589	1.16689	0.347333	3.35956	0.000780658	0.00850878	Up	E218D_control
ENSG00000136802	LRRC8A	leucine rich repeat containing 8 VRAC subunit A [Source:HGNC Symbol;Acc:HGNC:19027]	2301.66	0.363382	0.108206	3.35825	0.000784389	0.00854241		E218D_control
ENSG00000126870	DYNC2I1	dynein 2 intermediate chain 1 [Source:HGNC Symbol;Acc:HGNC:21862]	257.379	0.480614	0.143215	3.35589	0.000791114	0.00860202		E218D_control
ENSG00000186153	WWOX	WW domain containing oxidoreductase [Source:HGNC Symbol;Acc:HGNC:12799]	58.5749	-0.738196	0.219972	-3.35587	0.000791162	0.00860202	Down	E218D_control
ENSG00000106025	TSPAN12	tetraspanin 12 [Source:HGNC Symbol;Acc:HGNC:21641]	167.267	-0.48221	0.143733	-3.35491	0.000793915	0.00862198		E218D_control
ENSG00000131711	MAP1B	microtubule associated protein 1B [Source:HGNC Symbol;Acc:HGNC:6836]	14750.2	0.278347	0.0829705	3.35477	0.000794301	0.00862198		E218D_control
ENSG00000109089	CDR2L	cerebellar degeneration related protein 2 like [Source:HGNC Symbol;Acc:HGNC:29999]	718.778	0.405751	0.121014	3.35292	0.000799644	0.00867286		E218D_control
ENSG00000116774	OLFML3	olfactomedin like 3 [Source:HGNC Symbol;Acc:HGNC:24956]	15.8862	1.75284	0.523023	3.35136	0.000804161	0.00871471	Up	E218D_control
ENSG00000230989	HSBP1	heat shock factor binding protein 1 [Source:HGNC Symbol;Acc:HGNC:5203]	2688.31	-0.179655	0.0536232	-3.35031	0.000807198	0.00874046		E218D_control
ENSG00000115541	HSPE1	heat shock protein family E (Hsp10) member 1 [Source:HGNC Symbol;Acc:HGNC:5269]	3952	-0.342353	0.10246	-3.34132	0.000833799	0.00902112		E218D_control
ENSG00000140367	UBE2Q2	ubiquitin conjugating enzyme E2 Q2 [Source:HGNC Symbol;Acc:HGNC:19248]	862.559	0.255923	0.0766041	3.34086	0.000835208	0.00902898		E218D_control
ENSG00000134590	RTL8C	retrotransposon Gag like 8C [Source:HGNC Symbol;Acc:HGNC:2569]	2935.02	0.303662	0.0909229	3.33978	0.000838454	0.00905667		E218D_control
ENSG00000180573	H2AC6	H2A clustered histone 6 [Source:HGNC Symbol;Acc:HGNC:4733]	258.698	0.459926	0.137889	3.33547	0.000851551	0.00919064		E218D_control
ENSG00000135720	DYNC1LI2	dynein cytoplasmic 1 light intermediate chain 2 [Source:HGNC Symbol;Acc:HGNC:2966]	938.635	0.485759	0.145755	3.3327	0.000860068	0.00927499		E218D_control
ENSG00000135821	GLUL	glutamate-ammonia ligase [Source:HGNC Symbol;Acc:HGNC:4341]	1167.2	-0.274233	0.0822957	-3.33229	0.000861345	0.0092812		E218D_control
ENSG00000103855	CD276	CD276 molecule [Source:HGNC Symbol;Acc:HGNC:19137]	1483.91	0.22461	0.0674488	3.33007	0.000868228	0.00934775		E218D_control
ENSG00000077380	DYNC1I2	dynein cytoplasmic 1 intermediate chain 2 [Source:HGNC Symbol;Acc:HGNC:2964]	1057.9	0.289531	0.0870043	3.32778	0.000875418	0.0094175		E218D_control
ENSG00000108924	HLF	HLF transcription factor, PAR bZIP family member [Source:HGNC Symbol;Acc:HGNC:4977]	16.9885	-1.44996	0.435854	-3.32671	0.000878787	0.00944606	Down	E218D_control
ENSG00000159128	IFNGR2	interferon gamma receptor 2 [Source:HGNC Symbol;Acc:HGNC:5440]	616.995	-0.306032	0.0921448	-3.3212	0.000896302	0.00962652		E218D_control
ENSG00000083937	CHMP2B	charged multivesicular body protein 2B [Source:HGNC Symbol;Acc:HGNC:24537]	2364.43	0.215476	0.0648898	3.32064	0.000898121	0.00963823		E218D_control
ENSG00000082684	SEMA5B	semaphorin 5B [Source:HGNC Symbol;Acc:HGNC:10737]	11.2186	2.27457	0.68503	3.3204	0.000898887	0.00963864	Up	E218D_control
ENSG00000180660	MAB21L1	mab-21 like 1 [Source:HGNC Symbol;Acc:HGNC:6757]	325.9	-0.390111	0.1175	-3.32009	0.000899886	0.00964153		E218D_control
ENSG00000099194	SCD	stearoyl-CoA desaturase [Source:HGNC Symbol;Acc:HGNC:10571]	2999.89	0.237688	0.0716192	3.31878	0.000904124	0.0096791		E218D_control
ENSG00000153395	LPCAT1	lysophosphatidylcholine acyltransferase 1 [Source:HGNC Symbol;Acc:HGNC:25718]	481.998	-0.443883	0.133794	-3.31766	0.000907762	0.00971019		E218D_control
ENSG00000137760	ALKBH8	alkB homolog 8, tRNA methyltransferase [Source:HGNC Symbol;Acc:HGNC:25189]	55.1098	0.897522	0.270983	3.31209	0.000926012	0.00989741	Up	E218D_control
ENSG00000059804	SLC2A3	solute carrier family 2 member 3 [Source:HGNC Symbol;Acc:HGNC:11007]	279.328	0.423025	0.12799	3.30515	0.000949253	0.0101312		E218D_control
ENSG00000107175	CREB3	cAMP responsive element binding protein 3 [Source:HGNC Symbol;Acc:HGNC:2347]	570.607	0.315506	0.095467	3.30488	0.000950183	0.0101312		E218D_control
ENSG00000198455	ZXDB	zinc finger X-linked duplicated B [Source:HGNC Symbol;Acc:HGNC:13199]	68.8665	-0.703752	0.212933	-3.30503	0.000949653	0.0101312	Down	E218D_control
ENSG00000161217	PCYT1A	phosphate cytidylyltransferase 1A, choline [Source:HGNC Symbol;Acc:HGNC:8754]	647.97	0.424576	0.128814	3.29603	0.00098062	0.0104473		E218D_control
ENSG00000107882	SUFU	SUFU negative regulator of hedgehog signaling [Source:HGNC Symbol;Acc:HGNC:16466]	169.343	0.475883	0.144522	3.29281	0.000991921	0.0105592		E218D_control
ENSG00000106605	BLVRA	biliverdin reductase A [Source:HGNC Symbol;Acc:HGNC:1062]	500.258	0.317431	0.0964083	3.29257	0.000992756	0.0105596		E218D_control
ENSG00000138061	CYP1B1	cytochrome P450 family 1 subfamily B member 1 [Source:HGNC Symbol;Acc:HGNC:2597]	218.803	-0.565415	0.171764	-3.29181	0.000995435	0.0105796		E218D_control
ENSG00000112081	SRSF3	serine and arginine rich splicing factor 3 [Source:HGNC Symbol;Acc:HGNC:10785]	5247.17	-0.212152	0.0644804	-3.29018	0.00100124	0.0106327		E218D_control
ENSG00000089159	PXN	paxillin [Source:HGNC Symbol;Acc:HGNC:9718]	1078.28	-0.26768	0.0813804	-3.28924	0.00100458	0.0106511		E218D_control
ENSG00000100526	CDKN3	cyclin dependent kinase inhibitor 3 [Source:HGNC Symbol;Acc:HGNC:1791]	1408.65	-0.375849	0.114265	-3.28928	0.00100445	0.0106511		E218D_control
ENSG00000143776	CDC42BPA	CDC42 binding protein kinase alpha [Source:HGNC Symbol;Acc:HGNC:1737]	449.364	0.342927	0.104303	3.28778	0.00100982	0.0106867		E218D_control
ENSG00000146005	PSD2	pleckstrin and Sec7 domain containing 2 [Source:HGNC Symbol;Acc:HGNC:19092]	17.7166	1.79652	0.546447	3.28765	0.00101028	0.0106867	Up	E218D_control
ENSG00000169504	CLIC4	chloride intracellular channel 4 [Source:HGNC Symbol;Acc:HGNC:13518]	4417.31	0.235429	0.0716106	3.28763	0.00101036	0.0106867		E218D_control
ENSG00000159200	RCAN1	regulator of calcineurin 1 [Source:HGNC Symbol;Acc:HGNC:3040]	561.825	0.368364	0.112083	3.28653	0.00101431	0.0107199		E218D_control
ENSG00000150961	SEC24D	SEC24 homolog D, COPII coat complex component [Source:HGNC Symbol;Acc:HGNC:10706]	472.21	0.357122	0.108749	3.28392	0.00102374	0.010811		E218D_control
ENSG00000138071	ACTR2	actin related protein 2 [Source:HGNC Symbol;Acc:HGNC:169]	4417.34	0.288185	0.0877816	3.28298	0.00102717	0.0108385		E218D_control
ENSG00000121753	ADGRB2	adhesion G protein-coupled receptor B2 [Source:HGNC Symbol;Acc:HGNC:944]	38.9917	1.00528	0.306464	3.28024	0.00103718	0.0109354	Up	E218D_control
ENSG00000144645	OSBPL10	oxysterol binding protein like 10 [Source:HGNC Symbol;Acc:HGNC:16395]	218.551	0.437321	0.133381	3.27875	0.00104269	0.010976		E218D_control
ENSG00000196968	FUT11	fucosyltransferase 11 [Source:HGNC Symbol;Acc:HGNC:19233]	341.472	0.391115	0.119287	3.27877	0.00104259	0.010976		E218D_control
ENSG00000064393	HIPK2	homeodomain interacting protein kinase 2 [Source:HGNC Symbol;Acc:HGNC:14402]	1402.99	-0.304188	0.0927911	-3.27821	0.00104469	0.0109883		E218D_control
ENSG00000142871	CCN1	cellular communication network factor 1 [Source:HGNC Symbol;Acc:HGNC:2654]	24185.3	0.434908	0.132794	3.27505	0.00105644	0.0111031		E218D_control
ENSG00000164251	F2RL1	F2R like trypsin receptor 1 [Source:HGNC Symbol;Acc:HGNC:3538]	67.9613	-0.722648	0.220701	-3.27432	0.00105915	0.0111228	Down	E218D_control
ENSG00000122787	AKR1D1	aldo-keto reductase family 1 member D1 [Source:HGNC Symbol;Acc:HGNC:388]	4.47215	-3.52376	1.07687	-3.27222	0.00106708	0.0111883	Down	E218D_control
ENSG00000132321	IQCA1	IQ motif containing with AAA domain 1 [Source:HGNC Symbol;Acc:HGNC:26195]	383.227	0.333902	0.102036	3.27239	0.00106642	0.0111883		E218D_control
ENSG00000158516	CPA2	carboxypeptidase A2 [Source:HGNC Symbol;Acc:HGNC:2297]	4.13639	-4.02447	1.22998	-3.27199	0.00106795	0.0111885	Down	E218D_control
ENSG00000136244	IL6	interleukin 6 [Source:HGNC Symbol;Acc:HGNC:6018]	127.26	0.617261	0.188679	3.27149	0.00106981	0.0111992	Up	E218D_control
ENSG00000134198	TSPAN2	tetraspanin 2 [Source:HGNC Symbol;Acc:HGNC:20659]	67.8549	0.742453	0.227028	3.27032	0.00107426	0.0112368	Up	E218D_control
ENSG00000244242	IFITM10	interferon induced transmembrane protein 10 [Source:HGNC Symbol;Acc:HGNC:40022]	6.23744	2.68238	0.820451	3.2694	0.00107777	0.0112646	Up	E218D_control
ENSG00000033122	LRRC7	leucine rich repeat containing 7 [Source:HGNC Symbol;Acc:HGNC:18531]	17.7512	-1.42477	0.436038	-3.26754	0.00108485	0.0113208	Down	E218D_control
ENSG00000198833	UBE2J1	ubiquitin conjugating enzyme E2 J1 [Source:HGNC Symbol;Acc:HGNC:17598]	1621.99	0.231983	0.070992	3.26773	0.00108413	0.0113208		E218D_control
ENSG00000182180	MRPS16	mitochondrial ribosomal protein S16 [Source:HGNC Symbol;Acc:HGNC:14048]	1892	-0.228361	0.0699224	-3.26592	0.0010911	0.011377		E218D_control
ENSG00000113739	STC2	stanniocalcin 2 [Source:HGNC Symbol;Acc:HGNC:11374]	961.69	-0.311669	0.0954687	-3.26462	0.00109612	0.0114204		E218D_control
ENSG00000278023	RDM1	RAD52 motif containing 1 [Source:HGNC Symbol;Acc:HGNC:19950]	38.1575	-0.90296	0.276654	-3.26386	0.00109904	0.0114418	Down	E218D_control
ENSG00000126214	KLC1	kinesin light chain 1 [Source:HGNC Symbol;Acc:HGNC:6387]	851.997	0.2663	0.0817331	3.25817	0.00112133	0.0116646		E218D_control
ENSG00000169641	LUZP1	leucine zipper protein 1 [Source:HGNC Symbol;Acc:HGNC:14985]	816.171	0.380983	0.116995	3.25639	0.00112838	0.0117195		E218D_control
ENSG00000229833	PET100	PET100 cytochrome c oxidase chaperone [Source:HGNC Symbol;Acc:HGNC:40038]	197.678	-0.440299	0.135209	-3.25642	0.00112827	0.0117195		E218D_control
ENSG00000081059	TCF7	transcription factor 7 [Source:HGNC Symbol;Acc:HGNC:11639]	162.207	-0.513648	0.157773	-3.25562	0.00113147	0.0117332		E218D_control
ENSG00000183722	LHFPL6	LHFPL tetraspan subfamily member 6 [Source:HGNC Symbol;Acc:HGNC:6586]	383.515	0.33476	0.102819	3.25583	0.00113061	0.0117332		E218D_control
ENSG00000214575	CPEB1	cytoplasmic polyadenylation element binding protein 1 [Source:HGNC Symbol;Acc:HGNC:21744]	37.5068	1.02116	0.31432	3.24879	0.00115899	0.0120092	Up	E218D_control
ENSG00000154917	RAB6B	RAB6B, member RAS oncogene family [Source:HGNC Symbol;Acc:HGNC:14902]	49.6601	0.824481	0.253843	3.248	0.0011622	0.012033	Up	E218D_control
ENSG00000144118	RALB	RAS like proto-oncogene B [Source:HGNC Symbol;Acc:HGNC:9840]	551.737	0.336366	0.103596	3.2469	0.00116669	0.0120701		E218D_control
ENSG00000059378	PARP12	poly(ADP-ribose) polymerase family member 12 [Source:HGNC Symbol;Acc:HGNC:21919]	398.731	-0.446161	0.1375	-3.2448	0.00117532	0.0121499		E218D_control
ENSG00000145912	NHP2	NHP2 ribonucleoprotein [Source:HGNC Symbol;Acc:HGNC:14377]	75.519	-0.718135	0.221516	-3.24192	0.00118728	0.012264	Down	E218D_control
ENSG00000159842	ABR	ABR activator of RhoGEF and GTPase [Source:HGNC Symbol;Acc:HGNC:81]	741.736	-0.338383	0.104458	-3.23943	0.00119768	0.0123617		E218D_control
ENSG00000102893	PHKB	phosphorylase kinase regulatory subunit beta [Source:HGNC Symbol;Acc:HGNC:8927]	783.927	0.30894	0.0954106	3.23801	0.00120367	0.0124139		E218D_control
ENSG00000102359	SRPX2	sushi repeat containing protein X-linked 2 [Source:HGNC Symbol;Acc:HGNC:30668]	70.9408	0.833883	0.257601	3.23711	0.00120747	0.0124434	Up	E218D_control
ENSG00000113721	PDGFRB	platelet derived growth factor receptor beta [Source:HGNC Symbol;Acc:HGNC:8804]	1025.25	0.438301	0.135426	3.23647	0.00121018	0.0124616		E218D_control
ENSG00000179674	ARL14	ADP ribosylation factor like GTPase 14 [Source:HGNC Symbol;Acc:HGNC:22974]	6.3804	-2.40144	0.743304	-3.23077	0.00123459	0.012703	Down	E218D_control
ENSG00000140386	SCAPER	S-phase cyclin A associated protein in the ER [Source:HGNC Symbol;Acc:HGNC:13081]	178.045	0.540305	0.167277	3.23	0.00123791	0.0127273		E218D_control
ENSG00000177570	SAMD12	sterile alpha motif domain containing 12 [Source:HGNC Symbol;Acc:HGNC:31750]	499.935	0.288609	0.0893592	3.22976	0.00123892	0.0127278		E218D_control
ENSG00000184897	H1-10	H1.10 linker histone [Source:HGNC Symbol;Acc:HGNC:4722]	3320.06	-0.185811	0.0575584	-3.22822	0.00124565	0.0127869		E218D_control
ENSG00000162734	PEA15	proliferation and apoptosis adaptor protein 15 [Source:HGNC Symbol;Acc:HGNC:8822]	4506.03	0.179658	0.055745	3.22286	0.00126918	0.0130184		E218D_control
ENSG00000065923	SLC9A7	solute carrier family 9 member A7 [Source:HGNC Symbol;Acc:HGNC:17123]	344.772	-0.39021	0.121088	-3.22252	0.00127068	0.0130237		E218D_control
ENSG00000101665	SMAD7	SMAD family member 7 [Source:HGNC Symbol;Acc:HGNC:6773]	664.795	0.274566	0.0852168	3.22197	0.00127313	0.0130388		E218D_control
ENSG00000011422	PLAUR	plasminogen activator, urokinase receptor [Source:HGNC Symbol;Acc:HGNC:9053]	739.531	0.487961	0.151608	3.21858	0.00128827	0.0131632		E218D_control
ENSG00000169926	KLF13	KLF transcription factor 13 [Source:HGNC Symbol;Acc:HGNC:13672]	167.532	0.567002	0.17615	3.21887	0.00128697	0.0131632		E218D_control
ENSG00000188582	PAQR9	progestin and adipoQ receptor family member 9 [Source:HGNC Symbol;Acc:HGNC:30131]	120.589	-0.707731	0.219882	-3.21868	0.00128782	0.0131632	Down	E218D_control
ENSG00000147526	TACC1	transforming acidic coiled-coil containing protein 1 [Source:HGNC Symbol;Acc:HGNC:11522]	3106.04	0.309143	0.096062	3.21817	0.00129014	0.0131721		E218D_control
ENSG00000125384	PTGER2	prostaglandin E receptor 2 [Source:HGNC Symbol;Acc:HGNC:9594]	37.5007	-0.986703	0.306626	-3.21794	0.00129115	0.0131723	Down	E218D_control
ENSG00000114450	GNB4	G protein subunit beta 4 [Source:HGNC Symbol;Acc:HGNC:20731]	447.034	0.408299	0.126949	3.21625	0.00129877	0.0132399		E218D_control
ENSG00000143537	ADAM15	ADAM metallopeptidase domain 15 [Source:HGNC Symbol;Acc:HGNC:193]	1418.7	0.289553	0.0900388	3.21587	0.00130051	0.0132474		E218D_control
ENSG00000127129	EDN2	endothelin 2 [Source:HGNC Symbol;Acc:HGNC:3177]	1757.36	0.695768	0.216623	3.21188	0.00131867	0.0134221	Up	E218D_control
ENSG00000143320	CRABP2	cellular retinoic acid binding protein 2 [Source:HGNC Symbol;Acc:HGNC:2339]	180.081	-0.597158	0.186104	-3.20874	0.00133318	0.0135593	Down	E218D_control
ENSG00000108175	ZMIZ1	zinc finger MIZ-type containing 1 [Source:HGNC Symbol;Acc:HGNC:16493]	999.865	0.272023	0.0848321	3.20661	0.00134311	0.0136493		E218D_control
ENSG00000142634	EFHD2	EF-hand domain family member D2 [Source:HGNC Symbol;Acc:HGNC:28670]	905.749	-0.313936	0.0979094	-3.2064	0.00134409	0.0136493		E218D_control
ENSG00000116221	MRPL37	mitochondrial ribosomal protein L37 [Source:HGNC Symbol;Acc:HGNC:14034]	1690.27	-0.185893	0.0579937	-3.2054	0.00134876	0.0136663		E218D_control
ENSG00000139946	PELI2	pellino E3 ubiquitin protein ligase family member 2 [Source:HGNC Symbol;Acc:HGNC:8828]	28.5348	-1.16056	0.362066	-3.20539	0.0013488	0.0136663	Down	E218D_control
ENSG00000168610	STAT3	signal transducer and activator of transcription 3 [Source:HGNC Symbol;Acc:HGNC:11364]	1587.14	0.265751	0.082908	3.20537	0.00134887	0.0136663		E218D_control
ENSG00000164125	GASK1B	golgi associated kinase 1B [Source:HGNC Symbol;Acc:HGNC:25312]	386.991	0.355943	0.111126	3.20306	0.00135977	0.0137663		E218D_control
ENSG00000181264	TLCD5	TLC domain containing 5 [Source:HGNC Symbol;Acc:HGNC:28280]	599.943	-0.319628	0.099811	-3.20234	0.00136318	0.0137902		E218D_control
ENSG00000165283	STOML2	stomatin like 2 [Source:HGNC Symbol;Acc:HGNC:14559]	4186.1	-0.251292	0.0784983	-3.20125	0.00136835	0.0138319		E218D_control
ENSG00000105726	ATP13A1	ATPase 13A1 [Source:HGNC Symbol;Acc:HGNC:24215]	642.016	-0.264388	0.0826045	-3.20065	0.00137119	0.0138501		E218D_control
ENSG00000106819	ASPN	asporin [Source:HGNC Symbol;Acc:HGNC:14872]	10.6246	2.23106	0.697113	3.20043	0.00137224	0.0138501	Up	E218D_control
ENSG00000071967	CYBRD1	cytochrome b reductase 1 [Source:HGNC Symbol;Acc:HGNC:20797]	1435.42	0.309918	0.0968567	3.19976	0.00137544	0.0138718		E218D_control
ENSG00000119632	IFI27L2	interferon alpha inducible protein 27 like 2 [Source:HGNC Symbol;Acc:HGNC:19753]	2540.36	0.23921	0.0747882	3.1985	0.00138147	0.013922		E218D_control
ENSG00000123136	DDX39A	DExD-box helicase 39A [Source:HGNC Symbol;Acc:HGNC:17821]	928.267	-0.294068	0.0919891	-3.19677	0.00138977	0.013995		E218D_control
ENSG00000182636	NDN	necdin, MAGE family member [Source:HGNC Symbol;Acc:HGNC:7675]	41.6257	0.912454	0.285504	3.19594	0.00139377	0.0140246	Up	E218D_control
ENSG00000197943	PLCG2	phospholipase C gamma 2 [Source:HGNC Symbol;Acc:HGNC:9066]	58.8274	-0.754691	0.23628	-3.19405	0.0014029	0.0141057	Down	E218D_control
ENSG00000167513	CDT1	chromatin licensing and DNA replication factor 1 [Source:HGNC Symbol;Acc:HGNC:24576]	413.104	-0.355872	0.111571	-3.18965	0.00142446	0.0143116		E218D_control
ENSG00000101444	AHCY	adenosylhomocysteinase [Source:HGNC Symbol;Acc:HGNC:343]	1784.68	-0.202442	0.0635074	-3.18769	0.00143414	0.014398		E218D_control
ENSG00000127947	PTPN12	protein tyrosine phosphatase non-receptor type 12 [Source:HGNC Symbol;Acc:HGNC:9645]	531.989	0.304267	0.0956337	3.18158	0.00146472	0.0146938		E218D_control
ENSG00000134057	CCNB1	cyclin B1 [Source:HGNC Symbol;Acc:HGNC:1579]	2090.7	-0.346456	0.108933	-3.18045	0.00147048	0.0147405		E218D_control
ENSG00000130147	SH3BP4	SH3 domain binding protein 4 [Source:HGNC Symbol;Acc:HGNC:10826]	1083.17	-0.282226	0.0887928	-3.17848	0.00148052	0.0148289		E218D_control
ENSG00000131153	GINS2	GINS complex subunit 2 [Source:HGNC Symbol;Acc:HGNC:24575]	446.892	-0.288157	0.0906668	-3.1782	0.00148194	0.0148289		E218D_control
ENSG00000226742	HSBP1L1	heat shock factor binding protein 1 like 1 [Source:HGNC Symbol;Acc:HGNC:37243]	580.16	-0.393091	0.123689	-3.17806	0.00148266	0.0148289		E218D_control
ENSG00000106772	PRUNE2	prune homolog 2 with BCH domain [Source:HGNC Symbol;Acc:HGNC:25209]	31.1506	1.06194	0.33465	3.17329	0.0015072	0.0150629	Up	E218D_control
ENSG00000164418	GRIK2	glutamate ionotropic receptor kainate type subunit 2 [Source:HGNC Symbol;Acc:HGNC:4580]	16.6436	1.5135	0.477469	3.16985	0.00152519	0.0152312	Up	E218D_control
ENSG00000162302	RPS6KA4	ribosomal protein S6 kinase A4 [Source:HGNC Symbol;Acc:HGNC:10433]	399.408	0.349238	0.110241	3.16795	0.00153515	0.0153191		E218D_control
ENSG00000105011	ASF1B	anti-silencing function 1B histone chaperone [Source:HGNC Symbol;Acc:HGNC:20996]	245.084	-0.43546	0.137491	-3.1672	0.00153915	0.0153289		E218D_control
ENSG00000126903	SLC10A3	solute carrier family 10 member 3 [Source:HGNC Symbol;Acc:HGNC:22979]	944.235	0.361347	0.114098	3.16697	0.00154034	0.0153289		E218D_control
ENSG00000135604	STX11	syntaxin 11 [Source:HGNC Symbol;Acc:HGNC:11429]	80.8452	-0.652404	0.206022	-3.16668	0.00154193	0.0153289	Down	E218D_control
ENSG00000169180	XPO6	exportin 6 [Source:HGNC Symbol;Acc:HGNC:19733]	1544.5	-0.295084	0.0931702	-3.16715	0.00153943	0.0153289		E218D_control
ENSG00000186297	GABRA5	gamma-aminobutyric acid type A receptor subunit alpha5 [Source:HGNC Symbol;Acc:HGNC:4079]	134.095	-0.614791	0.194133	-3.16686	0.00154095	0.0153289	Down	E218D_control
ENSG00000109861	CTSC	cathepsin C [Source:HGNC Symbol;Acc:HGNC:2528]	2236.17	-0.41214	0.130162	-3.16637	0.00154355	0.0153336		E218D_control
ENSG00000161980	POLR3K	RNA polymerase III subunit K [Source:HGNC Symbol;Acc:HGNC:14121]	337.429	-0.508497	0.160736	-3.16356	0.00155854	0.0154708		E218D_control
ENSG00000117597	UTP25	UTP25 small subunit processome component [Source:HGNC Symbol;Acc:HGNC:28440]	360.5	-0.325304	0.102869	-3.16233	0.00156512	0.0155244		E218D_control
ENSG00000169031	COL4A3	collagen type IV alpha 3 chain [Source:HGNC Symbol;Acc:HGNC:2204]	369.185	0.436906	0.138344	3.1581	0.00158801	0.0157397		E218D_control
ENSG00000129625	REEP5	receptor accessory protein 5 [Source:HGNC Symbol;Acc:HGNC:30077]	1718.76	-0.215091	0.0681218	-3.15744	0.0015916	0.0157635		E218D_control
ENSG00000124357	NAGK	N-acetylglucosamine kinase [Source:HGNC Symbol;Acc:HGNC:17174]	732.313	0.26102	0.0826896	3.15663	0.00159606	0.0157958		E218D_control
ENSG00000204540	PSORS1C1	psoriasis susceptibility 1 candidate 1 [Source:HGNC Symbol;Acc:HGNC:17202]	49.9131	0.841995	0.266774	3.15621	0.00159835	0.0158067	Up	E218D_control
ENSG00000178467	P4HTM	prolyl 4-hydroxylase, transmembrane [Source:HGNC Symbol;Acc:HGNC:28858]	293.44	-0.421125	0.133542	-3.15351	0.00161322	0.0159418		E218D_control
ENSG00000049249	TNFRSF9	TNF receptor superfamily member 9 [Source:HGNC Symbol;Acc:HGNC:11924]	193.004	0.525202	0.16663	3.15191	0.00162208	0.0160131		E218D_control
ENSG00000171819	ANGPTL7	angiopoietin like 7 [Source:HGNC Symbol;Acc:HGNC:24078]	144.77	-0.543942	0.172583	-3.15177	0.00162285	0.0160131		E218D_control
ENSG00000181467	RAP2B	RAP2B, member of RAS oncogene family [Source:HGNC Symbol;Acc:HGNC:9862]	1500.45	0.354387	0.112557	3.14851	0.00164104	0.0161806		E218D_control
ENSG00000162885	B3GALNT2	beta-1,3-N-acetylgalactosaminyltransferase 2 [Source:HGNC Symbol;Acc:HGNC:28596]	417.21	0.310402	0.0986431	3.14672	0.00165113	0.0162679		E218D_control
ENSG00000136997	MYC	MYC proto-oncogene, bHLH transcription factor [Source:HGNC Symbol;Acc:HGNC:7553]	3626.74	-0.227548	0.0723422	-3.14544	0.00165838	0.0163272		E218D_control
ENSG00000049323	LTBP1	latent transforming growth factor beta binding protein 1 [Source:HGNC Symbol;Acc:HGNC:6714]	146.22	0.530338	0.168693	3.1438	0.00166769	0.0163944		E218D_control
ENSG00000134824	FADS2	fatty acid desaturase 2 [Source:HGNC Symbol;Acc:HGNC:3575]	3967.84	0.24115	0.0767036	3.14393	0.00166698	0.0163944		E218D_control
ENSG00000091136	LAMB1	laminin subunit beta 1 [Source:HGNC Symbol;Acc:HGNC:6486]	935.979	0.307895	0.0979864	3.14222	0.00167671	0.0164708		E218D_control
ENSG00000127418	FGFRL1	fibroblast growth factor receptor like 1 [Source:HGNC Symbol;Acc:HGNC:3693]	1043.57	-0.251346	0.0800532	-3.13974	0.001691	0.0165743		E218D_control
ENSG00000137642	SORL1	sortilin related receptor 1 [Source:HGNC Symbol;Acc:HGNC:11185]	492.95	-0.31051	0.0988834	-3.14016	0.00168855	0.0165743		E218D_control
ENSG00000183484	GPR132	G protein-coupled receptor 132 [Source:HGNC Symbol;Acc:HGNC:17482]	6.01808	2.55945	0.815152	3.13984	0.00169038	0.0165743	Up	E218D_control
ENSG00000040275	SPDL1	spindle apparatus coiled-coil protein 1 [Source:HGNC Symbol;Acc:HGNC:26010]	1282.01	-0.261679	0.0833862	-3.13816	0.00170014	0.0166516		E218D_control
ENSG00000135842	NIBAN1	niban apoptosis regulator 1 [Source:HGNC Symbol;Acc:HGNC:16784]	346.643	-0.583808	0.186123	-3.13668	0.00170874	0.0167234		E218D_control
ENSG00000161179	YDJC	YdjC chitooligosaccharide deacetylase homolog [Source:HGNC Symbol;Acc:HGNC:27158]	653.197	-0.339542	0.108352	-3.13369	0.00172624	0.0168822		E218D_control
ENSG00000163378	EOGT	EGF domain specific O-linked N-acetylglucosamine transferase [Source:HGNC Symbol;Acc:HGNC:28526]	279.54	0.392779	0.125372	3.13291	0.00173082	0.0169145		E218D_control
ENSG00000104763	ASAH1	N-acylsphingosine amidohydrolase 1 [Source:HGNC Symbol;Acc:HGNC:735]	994.199	0.28594	0.0913105	3.13152	0.00173906	0.0169824		E218D_control
ENSG00000117155	SSX2IP	SSX family member 2 interacting protein [Source:HGNC Symbol;Acc:HGNC:16509]	397.327	-0.35005	0.111877	-3.12888	0.00175474	0.0171229		E218D_control
ENSG00000148572	NRBF2	nuclear receptor binding factor 2 [Source:HGNC Symbol;Acc:HGNC:19692]	442.698	0.312172	0.0998001	3.12797	0.00176016	0.0171632		E218D_control
ENSG00000112658	SRF	serum response factor [Source:HGNC Symbol;Acc:HGNC:11291]	678.682	0.354403	0.113425	3.12457	0.00178066	0.0173503		E218D_control
ENSG00000151422	FER	FER tyrosine kinase [Source:HGNC Symbol;Acc:HGNC:3655]	342.01	0.378145	0.121035	3.12426	0.00178256	0.017356		E218D_control
ENSG00000159208	CIART	circadian associated repressor of transcription [Source:HGNC Symbol;Acc:HGNC:25200]	66.72	0.713521	0.228401	3.12399	0.00178418	0.0173591	Up	E218D_control
ENSG00000115738	ID2	inhibitor of DNA binding 2 [Source:HGNC Symbol;Acc:HGNC:5361]	1087.39	-0.304296	0.0974256	-3.12337	0.00178795	0.0173829		E218D_control
ENSG00000099204	ABLIM1	actin binding LIM protein 1 [Source:HGNC Symbol;Acc:HGNC:78]	449.567	0.445625	0.142759	3.12151	0.00179927	0.0174801		E218D_control
ENSG00000142867	BCL10	BCL10 immune signaling adaptor [Source:HGNC Symbol;Acc:HGNC:989]	979.096	0.294846	0.0944795	3.12074	0.00180397	0.0175001		E218D_control
ENSG00000149131	SERPING1	serpin family G member 1 [Source:HGNC Symbol;Acc:HGNC:1228]	53.6292	0.860988	0.275886	3.12081	0.00180354	0.0175001	Up	E218D_control
ENSG00000175591	P2RY2	purinergic receptor P2Y2 [Source:HGNC Symbol;Acc:HGNC:8541]	113.412	0.586991	0.18811	3.12047	0.00180563	0.0175033	Up	E218D_control
ENSG00000124383	MPHOSPH10	M-phase phosphoprotein 10 [Source:HGNC Symbol;Acc:HGNC:7213]	467.411	0.392142	0.125679	3.1202	0.00180731	0.0175068		E218D_control
ENSG00000137944	KYAT3	kynurenine aminotransferase 3 [Source:HGNC Symbol;Acc:HGNC:33238]	204.441	-0.401514	0.128714	-3.11941	0.00181211	0.0175405		E218D_control
ENSG00000145431	PDGFC	platelet derived growth factor C [Source:HGNC Symbol;Acc:HGNC:8801]	2619.69	-0.214188	0.0686705	-3.11907	0.00181423	0.0175482		E218D_control
ENSG00000101670	LIPG	lipase G, endothelial type [Source:HGNC Symbol;Acc:HGNC:6623]	162.186	-0.48408	0.155238	-3.1183	0.00181898	0.0175777		E218D_control
ENSG00000163867	ZMYM6	zinc finger MYM-type containing 6 [Source:HGNC Symbol;Acc:HGNC:13050]	149.632	0.442803	0.142008	3.11814	0.00181994	0.0175777		E218D_control
ENSG00000131652	THOC6	THO complex subunit 6 [Source:HGNC Symbol;Acc:HGNC:28369]	469.611	-0.395141	0.126798	-3.11629	0.00183142	0.0176757		E218D_control
ENSG00000113269	RNF130	ring finger protein 130 [Source:HGNC Symbol;Acc:HGNC:18280]	1490.26	0.332659	0.106805	3.11463	0.00184173	0.0177399		E218D_control
ENSG00000115295	CLIP4	CAP-Gly domain containing linker protein family member 4 [Source:HGNC Symbol;Acc:HGNC:26108]	674.491	-0.307973	0.098875	-3.11478	0.00184085	0.0177399		E218D_control
ENSG00000154589	LY96	lymphocyte antigen 96 [Source:HGNC Symbol;Acc:HGNC:17156]	77.5034	-0.666668	0.214048	-3.11458	0.0018421	0.0177399	Down	E218D_control
ENSG00000172175	MALT1	MALT1 paracaspase [Source:HGNC Symbol;Acc:HGNC:6819]	358.358	-0.337785	0.108515	-3.11279	0.00185325	0.0178344		E218D_control
ENSG00000112796	ENPP5	ectonucleotide pyrophosphatase/phosphodiesterase family member 5 [Source:HGNC Symbol;Acc:HGNC:13717]	130.884	0.54307	0.174575	3.11082	0.00186568	0.0179082		E218D_control
ENSG00000139597	N4BP2L1	NEDD4 binding protein 2 like 1 [Source:HGNC Symbol;Acc:HGNC:25037]	69.8748	-0.709839	0.228172	-3.11099	0.00186462	0.0179082	Down	E218D_control
ENSG00000142669	SH3BGRL3	SH3 domain binding glutamate rich protein like 3 [Source:HGNC Symbol;Acc:HGNC:15568]	1901.4	0.368518	0.118467	3.11072	0.00186634	0.0179082		E218D_control
ENSG00000143479	DYRK3	dual specificity tyrosine phosphorylation regulated kinase 3 [Source:HGNC Symbol;Acc:HGNC:3094]	352.035	-0.346299	0.11132	-3.11085	0.00186549	0.0179082		E218D_control
ENSG00000071626	DAZAP1	DAZ associated protein 1 [Source:HGNC Symbol;Acc:HGNC:2683]	1324.68	-0.227617	0.0731825	-3.11027	0.00186918	0.0179225		E218D_control
ENSG00000105514	RAB3D	RAB3D, member RAS oncogene family [Source:HGNC Symbol;Acc:HGNC:9779]	32.8099	0.968254	0.311594	3.10742	0.00188727	0.0180828	Up	E218D_control
ENSG00000123240	OPTN	optineurin [Source:HGNC Symbol;Acc:HGNC:17142]	2891.58	0.21138	0.0680614	3.10572	0.00189813	0.0181737		E218D_control
ENSG00000085511	MAP3K4	mitogen-activated protein kinase kinase kinase 4 [Source:HGNC Symbol;Acc:HGNC:6856]	321.652	-0.423116	0.136307	-3.10415	0.00190827	0.0182554		E218D_control
ENSG00000143669	LYST	lysosomal trafficking regulator [Source:HGNC Symbol;Acc:HGNC:1968]	276.446	-0.385188	0.124095	-3.10397	0.00190942	0.0182554		E218D_control
ENSG00000166997	CNPY4	canopy FGF signaling regulator 4 [Source:HGNC Symbol;Acc:HGNC:28631]	240.389	0.474375	0.152882	3.10289	0.00191642	0.0182989		E218D_control
ENSG00000185567	AHNAK2	AHNAK nucleoprotein 2 [Source:HGNC Symbol;Acc:HGNC:20125]	789.921	0.674152	0.217269	3.10284	0.00191674	0.0182989	Up	E218D_control
ENSG00000054392	HHAT	hedgehog acyltransferase [Source:HGNC Symbol;Acc:HGNC:18270]	73.2669	-0.598533	0.19294	-3.10217	0.00192107	0.0183271	Down	E218D_control
ENSG00000182718	ANXA2	annexin A2 [Source:HGNC Symbol;Acc:HGNC:537]	22154.4	0.289253	0.0932512	3.10187	0.00192303	0.0183325		E218D_control
ENSG00000150628	SPATA4	spermatogenesis associated 4 [Source:HGNC Symbol;Acc:HGNC:17333]	6.77072	-2.52396	0.813823	-3.10136	0.00192632	0.0183507	Down	E218D_control
ENSG00000119408	NEK6	NIMA related kinase 6 [Source:HGNC Symbol;Acc:HGNC:7749]	1378.83	-0.21394	0.0690767	-3.09713	0.00195402	0.0186011		E218D_control
ENSG00000105520	PLPPR2	phospholipid phosphatase related 2 [Source:HGNC Symbol;Acc:HGNC:29566]	471.15	0.298402	0.0964127	3.09505	0.00196783	0.0187191		E218D_control
ENSG00000155099	PIP4P2	phosphatidylinositol-4,5-bisphosphate 4-phosphatase 2 [Source:HGNC Symbol;Acc:HGNC:25452]	301.283	0.324253	0.104776	3.09472	0.00196996	0.0187259		E218D_control
ENSG00000151012	SLC7A11	solute carrier family 7 member 11 [Source:HGNC Symbol;Acc:HGNC:11059]	213.859	-0.604193	0.195269	-3.09416	0.00197374	0.0187484	Down	E218D_control
ENSG00000103485	QPRT	quinolinate phosphoribosyltransferase [Source:HGNC Symbol;Acc:HGNC:9755]	122.455	0.532846	0.172287	3.09278	0.00198288	0.0188108		E218D_control
ENSG00000163638	ADAMTS9	ADAM metallopeptidase with thrombospondin type 1 motif 9 [Source:HGNC Symbol;Acc:HGNC:13202]	172.301	-0.521265	0.168544	-3.09274	0.00198315	0.0188108		E218D_control
ENSG00000180346	TIGD2	tigger transposable element derived 2 [Source:HGNC Symbol;Acc:HGNC:18333]	106.216	-0.524435	0.169585	-3.09246	0.00198506	0.0188154		E218D_control
ENSG00000172183	ISG20	interferon stimulated exonuclease gene 20 [Source:HGNC Symbol;Acc:HGNC:6130]	23.7149	-1.24754	0.403508	-3.09172	0.00198999	0.0188487	Down	E218D_control
ENSG00000124160	NCOA5	nuclear receptor coactivator 5 [Source:HGNC Symbol;Acc:HGNC:15909]	591.9	-0.257966	0.0834499	-3.09127	0.00199303	0.0188639		E218D_control
ENSG00000111269	CREBL2	cAMP responsive element binding protein like 2 [Source:HGNC Symbol;Acc:HGNC:2350]	627.152	-0.283785	0.0918364	-3.09011	0.0020008	0.018924		E218D_control
ENSG00000135976	ANKRD36	ankyrin repeat domain 36 [Source:HGNC Symbol;Acc:HGNC:24079]	49.501	0.920717	0.298117	3.08845	0.00201207	0.0190169	Up	E218D_control
ENSG00000115107	STEAP3	STEAP3 metalloreductase [Source:HGNC Symbol;Acc:HGNC:24592]	1034.59	0.266684	0.086413	3.08615	0.00202765	0.0191505		E218D_control
ENSG00000204899	MZT1	mitotic spindle organizing protein 1 [Source:HGNC Symbol;Acc:HGNC:33830]	753.827	-0.239875	0.0777473	-3.08532	0.00203333	0.0191905		E218D_control
ENSG00000110046	ATG2A	autophagy related 2A [Source:HGNC Symbol;Acc:HGNC:29028]	447.214	-0.275978	0.0895045	-3.0834	0.00204651	0.0193011		E218D_control
ENSG00000114200	BCHE	butyrylcholinesterase [Source:HGNC Symbol;Acc:HGNC:983]	11.7302	2.37811	0.771506	3.08242	0.00205322	0.0193506	Up	E218D_control
ENSG00000135373	EHF	ETS homologous factor [Source:HGNC Symbol;Acc:HGNC:3246]	19.299	1.45352	0.472009	3.07942	0.00207402	0.0195327	Up	E218D_control
ENSG00000176170	SPHK1	sphingosine kinase 1 [Source:HGNC Symbol;Acc:HGNC:11240]	1236.62	-0.27939	0.0908256	-3.07612	0.00209715	0.0197365		E218D_control
ENSG00000112294	ALDH5A1	aldehyde dehydrogenase 5 family member A1 [Source:HGNC Symbol;Acc:HGNC:408]	107.049	-0.518425	0.168564	-3.07554	0.00210119	0.0197605		E218D_control
ENSG00000076321	KLHL20	kelch like family member 20 [Source:HGNC Symbol;Acc:HGNC:25056]	691.573	0.310206	0.100969	3.07228	0.0021243	0.0199597		E218D_control
ENSG00000127526	SLC35E1	solute carrier family 35 member E1 [Source:HGNC Symbol;Acc:HGNC:20803]	694.889	0.274362	0.0893067	3.07213	0.00212539	0.0199597		E218D_control
ENSG00000161800	RACGAP1	Rac GTPase activating protein 1 [Source:HGNC Symbol;Acc:HGNC:9804]	594.473	-0.296073	0.0963901	-3.07161	0.00212906	0.0199703		E218D_control
ENSG00000198399	ITSN2	intersectin 2 [Source:HGNC Symbol;Acc:HGNC:6184]	504.431	0.430317	0.140098	3.07155	0.00212954	0.0199703		E218D_control
ENSG00000140600	SH3GL3	SH3 domain containing GRB2 like 3, endophilin A3 [Source:HGNC Symbol;Acc:HGNC:10832]	123.406	0.542816	0.176762	3.07088	0.00213427	0.0199739		E218D_control
ENSG00000143847	PPFIA4	PTPRF interacting protein alpha 4 [Source:HGNC Symbol;Acc:HGNC:9248]	37.9329	1.04849	0.341455	3.07065	0.00213597	0.0199739	Up	E218D_control
ENSG00000174939	ASPHD1	aspartate beta-hydroxylase domain containing 1 [Source:HGNC Symbol;Acc:HGNC:27380]	353.785	-0.44219	0.143982	-3.07115	0.00213235	0.0199739		E218D_control
ENSG00000203805	PLPP4	phospholipid phosphatase 4 [Source:HGNC Symbol;Acc:HGNC:23531]	2647.27	0.201244	0.0655345	3.0708	0.00213483	0.0199739		E218D_control
ENSG00000054598	FOXC1	forkhead box C1 [Source:HGNC Symbol;Acc:HGNC:3800]	206.817	-0.448208	0.145989	-3.07014	0.00213958	0.0199936		E218D_control
ENSG00000182472	CAPN12	calpain 12 [Source:HGNC Symbol;Acc:HGNC:13249]	11.7119	1.78683	0.582217	3.06901	0.00214771	0.0200554	Up	E218D_control
ENSG00000112290	WASF1	WASP family member 1 [Source:HGNC Symbol;Acc:HGNC:12732]	273.315	-0.445829	0.145295	-3.06844	0.00215182	0.0200796		E218D_control
ENSG00000144218	AFF3	ALF transcription elongation factor 3 [Source:HGNC Symbol;Acc:HGNC:6473]	105.192	-0.649269	0.211631	-3.06792	0.00215552	0.0200999	Down	E218D_control
ENSG00000135272	MDFIC	MyoD family inhibitor domain containing [Source:HGNC Symbol;Acc:HGNC:28870]	505.799	0.312635	0.101949	3.06659	0.00216518	0.0201758		E218D_control
ENSG00000139679	LPAR6	lysophosphatidic acid receptor 6 [Source:HGNC Symbol;Acc:HGNC:15520]	11.4205	1.7328	0.565195	3.06585	0.00217053	0.0201972	Up	E218D_control
ENSG00000204388	HSPA1B	heat shock protein family A (Hsp70) member 1B [Source:HGNC Symbol;Acc:HGNC:5233]	2055.79	-0.22876	0.0746106	-3.06605	0.00216906	0.0201972		E218D_control
ENSG00000196912	ANKRD36B	ankyrin repeat domain 36B [Source:HGNC Symbol;Acc:HGNC:29333]	51.4082	0.919408	0.299976	3.06494	0.00217714	0.0202445	Up	E218D_control
ENSG00000149782	PLCB3	phospholipase C beta 3 [Source:HGNC Symbol;Acc:HGNC:9056]	649.905	0.280367	0.0915337	3.06299	0.00219138	0.0203626		E218D_control
ENSG00000144824	PHLDB2	pleckstrin homology like domain family B member 2 [Source:HGNC Symbol;Acc:HGNC:29573]	1814.21	0.264645	0.0864194	3.06234	0.00219617	0.0203928		E218D_control
ENSG00000139433	GLTP	glycolipid transfer protein [Source:HGNC Symbol;Acc:HGNC:24867]	1814.36	0.245088	0.0800393	3.06209	0.00219796	0.0203951		E218D_control
ENSG00000168496	FEN1	flap structure-specific endonuclease 1 [Source:HGNC Symbol;Acc:HGNC:3650]	1239.08	-0.254884	0.0832783	-3.06063	0.0022087	0.020466		E218D_control
ENSG00000183691	NOG	noggin [Source:HGNC Symbol;Acc:HGNC:7866]	394.389	0.38926	0.127177	3.06078	0.00220758	0.020466		E218D_control
ENSG00000165675	ENOX2	ecto-NOX disulfide-thiol exchanger 2 [Source:HGNC Symbol;Acc:HGNC:2259]	168.026	-0.457739	0.149577	-3.06022	0.00221174	0.0204799		E218D_control
ENSG00000156709	AIFM1	apoptosis inducing factor mitochondria associated 1 [Source:HGNC Symbol;Acc:HGNC:8768]	559.278	-0.278695	0.0910816	-3.05984	0.00221452	0.0204913		E218D_control
ENSG00000134245	WNT2B	Wnt family member 2B [Source:HGNC Symbol;Acc:HGNC:12781]	792.201	-0.369752	0.120875	-3.05896	0.00222106	0.0205374		E218D_control
ENSG00000065717	TLE2	TLE family member 2, transcriptional corepressor [Source:HGNC Symbol;Acc:HGNC:11838]	20.1544	1.21173	0.396304	3.05757	0.00223141	0.0206188	Up	E218D_control
ENSG00000072422	RHOBTB1	Rho related BTB domain containing 1 [Source:HGNC Symbol;Acc:HGNC:18738]	608.501	-0.261985	0.085705	-3.05682	0.00223699	0.0206558		E218D_control
ENSG00000153029	MR1	major histocompatibility complex, class I-related [Source:HGNC Symbol;Acc:HGNC:4975]	251.168	0.389933	0.127644	3.05485	0.00225173	0.0207775		E218D_control
ENSG00000132326	PER2	period circadian regulator 2 [Source:HGNC Symbol;Acc:HGNC:8846]	23.1942	1.10109	0.360537	3.05404	0.00225784	0.020808	Up	E218D_control
ENSG00000139163	ETNK1	ethanolamine kinase 1 [Source:HGNC Symbol;Acc:HGNC:24649]	696.13	-0.263899	0.0864112	-3.05399	0.00225819	0.020808		E218D_control
ENSG00000015532	XYLT2	xylosyltransferase 2 [Source:HGNC Symbol;Acc:HGNC:15517]	608.265	0.316859	0.103765	3.05364	0.00226085	0.0208181		E218D_control
ENSG00000125746	EML2	EMAP like 2 [Source:HGNC Symbol;Acc:HGNC:18035]	182.029	0.422099	0.138291	3.05226	0.00227124	0.0208992		E218D_control
ENSG00000176771	NCKAP5	NCK associated protein 5 [Source:HGNC Symbol;Acc:HGNC:29847]	156.02	0.672278	0.220272	3.05204	0.00227295	0.0209004	Up	E218D_control
ENSG00000070778	PTPN21	protein tyrosine phosphatase non-receptor type 21 [Source:HGNC Symbol;Acc:HGNC:9651]	265.545	0.401048	0.131444	3.05109	0.00228012	0.0209518		E218D_control
ENSG00000140564	FURIN	furin, paired basic amino acid cleaving enzyme [Source:HGNC Symbol;Acc:HGNC:8568]	1146.92	0.257653	0.0844567	3.05071	0.002283	0.0209636		E218D_control
ENSG00000137193	PIM1	Pim-1 proto-oncogene, serine/threonine kinase [Source:HGNC Symbol;Acc:HGNC:8986]	275.605	-0.361617	0.118558	-3.05012	0.00228748	0.0209903		E218D_control
ENSG00000008277	ADAM22	ADAM metallopeptidase domain 22 [Source:HGNC Symbol;Acc:HGNC:201]	45.2122	0.755584	0.247907	3.04786	0.00230478	0.0211197	Up	E218D_control
ENSG00000175155	YPEL2	yippee like 2 [Source:HGNC Symbol;Acc:HGNC:18326]	145.24	0.506703	0.166239	3.04805	0.00230335	0.0211197		E218D_control
ENSG00000159216	RUNX1	RUNX family transcription factor 1 [Source:HGNC Symbol;Acc:HGNC:10471]	553.598	0.369196	0.121161	3.04716	0.00231013	0.0211541		E218D_control
ENSG00000075223	SEMA3C	semaphorin 3C [Source:HGNC Symbol;Acc:HGNC:10725]	1787.2	-0.284655	0.0934556	-3.04588	0.00232	0.0212298		E218D_control
ENSG00000122863	CHST3	carbohydrate sulfotransferase 3 [Source:HGNC Symbol;Acc:HGNC:1971]	1034.16	0.254449	0.0836262	3.04269	0.00234472	0.0214412		E218D_control
ENSG00000124243	BCAS4	breast carcinoma amplified sequence 4 [Source:HGNC Symbol;Acc:HGNC:14367]	383.874	-0.310998	0.102292	-3.0403	0.00236346	0.0215944		E218D_control
ENSG00000136536	MARCHF7	membrane associated ring-CH-type finger 7 [Source:HGNC Symbol;Acc:HGNC:17393]	586.819	0.26461	0.087039	3.04013	0.00236475	0.0215944		E218D_control
ENSG00000161888	SPC24	SPC24 component of NDC80 kinetochore complex [Source:HGNC Symbol;Acc:HGNC:26913]	472.085	-0.389393	0.12811	-3.03951	0.00236961	0.0216239		E218D_control
ENSG00000100320	RBFOX2	RNA binding fox-1 homolog 2 [Source:HGNC Symbol;Acc:HGNC:9906]	1189.76	0.284965	0.093856	3.03619	0.00239589	0.0218486		E218D_control
ENSG00000186577	SMIM29	small integral membrane protein 29 [Source:HGNC Symbol;Acc:HGNC:1340]	556.325	0.335077	0.110439	3.03404	0.00241299	0.0219895		E218D_control
ENSG00000013619	MAMLD1	mastermind like domain containing 1 [Source:HGNC Symbol;Acc:HGNC:2568]	53.2956	0.756104	0.249269	3.03328	0.00241908	0.0220298	Up	E218D_control
ENSG00000171877	FRMD5	FERM domain containing 5 [Source:HGNC Symbol;Acc:HGNC:28214]	222.351	0.383454	0.126457	3.03229	0.00242708	0.0220875		E218D_control
ENSG00000204592	HLA-E	major histocompatibility complex, class I, E [Source:HGNC Symbol;Acc:HGNC:4962]	1858.56	-0.195667	0.0645723	-3.0302	0.0024439	0.0222252		E218D_control
ENSG00000152402	GUCY1A2	guanylate cyclase 1 soluble subunit alpha 2 [Source:HGNC Symbol;Acc:HGNC:4684]	319.401	-0.530006	0.174921	-3.02998	0.00244567	0.022226		E218D_control
ENSG00000167751	KLK2	kallikrein related peptidase 2 [Source:HGNC Symbol;Acc:HGNC:6363]	213.629	0.564252	0.186294	3.02883	0.00245503	0.0222652		E218D_control
ENSG00000185650	ZFP36L1	ZFP36 ring finger protein like 1 [Source:HGNC Symbol;Acc:HGNC:1107]	15391.9	0.322936	0.106612	3.02908	0.00245297	0.0222652		E218D_control
ENSG00000221968	FADS3	fatty acid desaturase 3 [Source:HGNC Symbol;Acc:HGNC:3576]	2931.04	0.289577	0.0956005	3.02903	0.00245337	0.0222652		E218D_control
ENSG00000072818	ACAP1	ArfGAP with coiled-coil, ankyrin repeat and PH domains 1 [Source:HGNC Symbol;Acc:HGNC:16467]	91.1414	0.576111	0.190282	3.02766	0.00246452	0.022336		E218D_control
ENSG00000162909	CAPN2	calpain 2 [Source:HGNC Symbol;Acc:HGNC:1479]	3375.02	0.22683	0.074939	3.02686	0.00247108	0.0223801		E218D_control
ENSG00000112335	SNX3	sorting nexin 3 [Source:HGNC Symbol;Acc:HGNC:11174]	2345.89	0.284043	0.0938512	3.02653	0.00247382	0.0223896		E218D_control
ENSG00000120913	PDLIM2	PDZ and LIM domain 2 [Source:HGNC Symbol;Acc:HGNC:13992]	764.024	0.343007	0.113354	3.02597	0.00247838	0.0224155		E218D_control
ENSG00000131019	ULBP3	UL16 binding protein 3 [Source:HGNC Symbol;Acc:HGNC:14895]	226.745	0.421454	0.139351	3.0244	0.00249125	0.0225165		E218D_control
ENSG00000139289	PHLDA1	pleckstrin homology like domain family A member 1 [Source:HGNC Symbol;Acc:HGNC:8933]	821.006	0.2803	0.0926868	3.02416	0.00249323	0.022519		E218D_control
ENSG00000101057	MYBL2	MYB proto-oncogene like 2 [Source:HGNC Symbol;Acc:HGNC:7548]	1157.3	-0.334661	0.110738	-3.02209	0.00251036	0.0226583		E218D_control
ENSG00000107815	TWNK	twinkle mtDNA helicase [Source:HGNC Symbol;Acc:HGNC:1160]	197.129	-0.412551	0.136525	-3.0218	0.00251276	0.0226645		E218D_control
ENSG00000130066	SAT1	spermidine/spermine N1-acetyltransferase 1 [Source:HGNC Symbol;Acc:HGNC:10540]	1893.19	0.216659	0.0717239	3.02074	0.00252156	0.0227284		E218D_control
ENSG00000197375	SLC22A5	solute carrier family 22 member 5 [Source:HGNC Symbol;Acc:HGNC:10969]	752.321	0.370049	0.122581	3.01882	0.00253765	0.0228578		E218D_control
ENSG00000116096	SPR	sepiapterin reductase [Source:HGNC Symbol;Acc:HGNC:11257]	601.635	-0.243026	0.0805349	-3.01765	0.00254745	0.0229149		E218D_control
ENSG00000136098	NEK3	NIMA related kinase 3 [Source:HGNC Symbol;Acc:HGNC:7746]	18.6773	1.35163	0.447884	3.01782	0.00254603	0.0229149	Up	E218D_control
ENSG00000110888	CAPRIN2	caprin family member 2 [Source:HGNC Symbol;Acc:HGNC:21259]	236.154	0.467076	0.154799	3.0173	0.00255037	0.0229238		E218D_control
ENSG00000160145	KALRN	kalirin RhoGEF kinase [Source:HGNC Symbol;Acc:HGNC:4814]	177.265	-0.461681	0.15302	-3.01712	0.0025519	0.0229238		E218D_control
ENSG00000158525	CPA5	carboxypeptidase A5 [Source:HGNC Symbol;Acc:HGNC:15722]	12.0955	-1.59918	0.530094	-3.0168	0.00255461	0.0229325	Down	E218D_control
ENSG00000130939	UBE4B	ubiquitination factor E4B [Source:HGNC Symbol;Acc:HGNC:12500]	693.38	-0.275464	0.0913386	-3.01586	0.00256253	0.022988		E218D_control
ENSG00000002587	HS3ST1	heparan sulfate-glucosamine 3-sulfotransferase 1 [Source:HGNC Symbol;Acc:HGNC:5194]	189.731	-0.425524	0.141125	-3.01522	0.00256789	0.0230206		E218D_control
ENSG00000105426	PTPRS	protein tyrosine phosphatase receptor type S [Source:HGNC Symbol;Acc:HGNC:9681]	1096.65	0.242618	0.0804754	3.01481	0.00257142	0.0230231		E218D_control
ENSG00000148248	SURF4	surfeit 4 [Source:HGNC Symbol;Acc:HGNC:11476]	993.938	-0.282302	0.0936394	-3.01478	0.00257165	0.0230231		E218D_control
ENSG00000183963	SMTN	smoothelin [Source:HGNC Symbol;Acc:HGNC:11126]	1297.3	0.202287	0.0671046	3.0145	0.00257403	0.0230288		E218D_control
ENSG00000117226	GBP3	guanylate binding protein 3 [Source:HGNC Symbol;Acc:HGNC:4184]	506.158	0.32608	0.108213	3.01332	0.00258404	0.0231027		E218D_control
ENSG00000108100	CCNY	cyclin Y [Source:HGNC Symbol;Acc:HGNC:23354]	2687.37	0.18357	0.0609491	3.01186	0.00259652	0.0231986		E218D_control
ENSG00000069399	BCL3	BCL3 transcription coactivator [Source:HGNC Symbol;Acc:HGNC:998]	636.226	0.445309	0.147864	3.01161	0.00259863	0.0232018		E218D_control
ENSG00000163697	APBB2	amyloid beta precursor protein binding family B member 2 [Source:HGNC Symbol;Acc:HGNC:582]	547.724	-0.285338	0.0947618	-3.01111	0.00260293	0.0232245		E218D_control
ENSG00000197702	PARVA	parvin alpha [Source:HGNC Symbol;Acc:HGNC:14652]	1730.48	0.200381	0.0665962	3.0089	0.00262192	0.0233782		E218D_control
ENSG00000130309	COLGALT1	collagen beta(1-O)galactosyltransferase 1 [Source:HGNC Symbol;Acc:HGNC:26182]	2136.58	0.172445	0.0573517	3.00679	0.00264019	0.0235252		E218D_control
ENSG00000136830	NIBAN2	niban apoptosis regulator 2 [Source:HGNC Symbol;Acc:HGNC:25282]	2818.27	0.34967	0.116371	3.0048	0.00265756	0.0236482		E218D_control
ENSG00000138036	DYNC2LI1	dynein cytoplasmic 2 light intermediate chain 1 [Source:HGNC Symbol;Acc:HGNC:24595]	275.893	-0.36583	0.121747	-3.00483	0.00265732	0.0236482		E218D_control
ENSG00000275342	PRAG1	PEAK1 related, kinase-activating pseudokinase 1 [Source:HGNC Symbol;Acc:HGNC:25438]	114.287	-0.546593	0.181923	-3.00453	0.0026599	0.0236531		E218D_control
ENSG00000169071	ROR2	receptor tyrosine kinase like orphan receptor 2 [Source:HGNC Symbol;Acc:HGNC:10257]	21.2272	-1.23221	0.410188	-3.00402	0.00266438	0.023677	Down	E218D_control
ENSG00000002834	LASP1	LIM and SH3 protein 1 [Source:HGNC Symbol;Acc:HGNC:6513]	765.638	0.312373	0.104012	3.00324	0.00267125	0.0237222		E218D_control
ENSG00000214944	ARHGEF28	Rho guanine nucleotide exchange factor 28 [Source:HGNC Symbol;Acc:HGNC:30322]	290.824	-0.360838	0.120201	-3.00195	0.00268252	0.0238062		E218D_control
ENSG00000100299	ARSA	arylsulfatase A [Source:HGNC Symbol;Acc:HGNC:713]	346.809	0.332782	0.110938	2.99971	0.00270237	0.0239663		E218D_control
ENSG00000007376	RPUSD1	RNA pseudouridine synthase domain containing 1 [Source:HGNC Symbol;Acc:HGNC:14173]	415.515	-0.280859	0.0936372	-2.99944	0.00270475	0.0239714		E218D_control
ENSG00000128626	MRPS12	mitochondrial ribosomal protein S12 [Source:HGNC Symbol;Acc:HGNC:10380]	988.691	-0.237569	0.0792444	-2.99793	0.00271824	0.0240748		E218D_control
ENSG00000092148	HECTD1	HECT domain E3 ubiquitin protein ligase 1 [Source:HGNC Symbol;Acc:HGNC:20157]	1442.31	-0.288058	0.0961348	-2.99639	0.00273194	0.02418		E218D_control
ENSG00000092820	EZR	ezrin [Source:HGNC Symbol;Acc:HGNC:12691]	2812.7	1.41102	0.471009	2.99574	0.00273779	0.0241994	Up	E218D_control
ENSG00000107771	CCSER2	coiled-coil serine rich protein 2 [Source:HGNC Symbol;Acc:HGNC:29197]	760.086	0.290329	0.0969075	2.99594	0.002736	0.0241994		E218D_control
ENSG00000182963	GJC1	gap junction protein gamma 1 [Source:HGNC Symbol;Acc:HGNC:4280]	576.007	-0.272398	0.0910038	-2.99326	0.00276014	0.0243806		E218D_control
ENSG00000170456	DENND5B	DENN domain containing 5B [Source:HGNC Symbol;Acc:HGNC:28338]	275.447	-0.355366	0.118742	-2.99277	0.00276461	0.0244038		E218D_control
ENSG00000140836	ZFHX3	zinc finger homeobox 3 [Source:HGNC Symbol;Acc:HGNC:777]	1341.74	0.301056	0.10063	2.9917	0.00277427	0.0244728		E218D_control
ENSG00000142875	PRKACB	protein kinase cAMP-activated catalytic subunit beta [Source:HGNC Symbol;Acc:HGNC:9381]	326.219	0.329838	0.110272	2.99115	0.00277932	0.024501		E218D_control
ENSG00000150867	PIP4K2A	phosphatidylinositol-5-phosphate 4-kinase type 2 alpha [Source:HGNC Symbol;Acc:HGNC:8997]	506.643	-0.341985	0.114368	-2.99022	0.00278773	0.0245587		E218D_control
ENSG00000137449	CPEB2	cytoplasmic polyadenylation element binding protein 2 [Source:HGNC Symbol;Acc:HGNC:21745]	256.789	0.416739	0.139381	2.98993	0.00279043	0.0245591		E218D_control
ENSG00000168961	LGALS9	galectin 9 [Source:HGNC Symbol;Acc:HGNC:6570]	21.1548	1.18019	0.394736	2.98981	0.00279148	0.0245591	Up	E218D_control
ENSG00000151292	CSNK1G3	casein kinase 1 gamma 3 [Source:HGNC Symbol;Acc:HGNC:2456]	338.895	0.349947	0.11716	2.98691	0.00281812	0.024777		E218D_control
ENSG00000148019	CEP78	centrosomal protein 78 [Source:HGNC Symbol;Acc:HGNC:25740]	571.368	0.362933	0.121557	2.9857	0.00282934	0.0248426		E218D_control
ENSG00000164967	RPP25L	ribonuclease P/MRP subunit p25 like [Source:HGNC Symbol;Acc:HGNC:19909]	378.333	-0.329598	0.110389	-2.98578	0.00282856	0.0248426		E218D_control
ENSG00000177426	TGIF1	TGFB induced factor homeobox 1 [Source:HGNC Symbol;Acc:HGNC:11776]	1328.25	-0.362396	0.121493	-2.98287	0.00285563	0.0250418		E218D_control
ENSG00000180628	PCGF5	polycomb group ring finger 5 [Source:HGNC Symbol;Acc:HGNC:28264]	446.587	-0.294891	0.0988624	-2.98285	0.0028558	0.0250418		E218D_control
ENSG00000128052	KDR	kinase insert domain receptor [Source:HGNC Symbol;Acc:HGNC:6307]	13.0606	-1.61219	0.540632	-2.98205	0.00286329	0.0250907	Down	E218D_control
ENSG00000106603	COA1	cytochrome c oxidase assembly factor 1 [Source:HGNC Symbol;Acc:HGNC:21868]	1291.03	-0.373885	0.125411	-2.98128	0.00287049	0.0251206		E218D_control
ENSG00000180332	KCTD4	potassium channel tetramerization domain containing 4 [Source:HGNC Symbol;Acc:HGNC:23227]	43.7659	0.849676	0.284991	2.98141	0.00286926	0.0251206	Up	E218D_control
ENSG00000197191	CYSRT1	cysteine rich tail 1 [Source:HGNC Symbol;Acc:HGNC:30529]	201.689	-0.400473	0.134364	-2.98051	0.00287766	0.0251667		E218D_control
ENSG00000075391	RASAL2	RAS protein activator like 2 [Source:HGNC Symbol;Acc:HGNC:9874]	506.587	0.281398	0.0945263	2.97693	0.00291154	0.0254461		E218D_control
ENSG00000147642	SYBU	syntabulin [Source:HGNC Symbol;Acc:HGNC:26011]	38.6619	-1.04875	0.352549	-2.97476	0.00293218	0.0255944	Down	E218D_control
ENSG00000163347	CLDN1	claudin 1 [Source:HGNC Symbol;Acc:HGNC:2032]	341.319	-0.341674	0.114859	-2.97474	0.00293237	0.0255944		E218D_control
ENSG00000118946	PCDH17	protocadherin 17 [Source:HGNC Symbol;Acc:HGNC:14267]	22.8002	-1.20566	0.405368	-2.97424	0.00293711	0.025602	Down	E218D_control
ENSG00000136261	BZW2	basic leucine zipper and W2 domains 2 [Source:HGNC Symbol;Acc:HGNC:18808]	1568.13	-0.218671	0.0735197	-2.97432	0.00293637	0.025602		E218D_control
ENSG00000173406	DAB1	DAB adaptor protein 1 [Source:HGNC Symbol;Acc:HGNC:2661]	4.99014	-2.77161	0.93237	-2.97265	0.00295245	0.0257188	Down	E218D_control
ENSG00000108797	CNTNAP1	contactin associated protein 1 [Source:HGNC Symbol;Acc:HGNC:8011]	133.823	0.501674	0.16878	2.97235	0.00295529	0.0257266		E218D_control
ENSG00000163898	LIPH	lipase H [Source:HGNC Symbol;Acc:HGNC:18483]	33.7393	-0.915174	0.307997	-2.97138	0.00296468	0.0257914	Down	E218D_control
ENSG00000130821	SLC6A8	solute carrier family 6 member 8 [Source:HGNC Symbol;Acc:HGNC:11055]	807.817	-0.238005	0.0801211	-2.97057	0.00297247	0.0258122		E218D_control
ENSG00000160208	RRP1B	ribosomal RNA processing 1B [Source:HGNC Symbol;Acc:HGNC:23818]	147.215	0.734425	0.247208	2.97088	0.00296949	0.0258122	Up	E218D_control
ENSG00000204941	PSG5	pregnancy specific beta-1-glycoprotein 5 [Source:HGNC Symbol;Acc:HGNC:9522]	25.0311	1.02101	0.343715	2.97052	0.00297292	0.0258122	Up	E218D_control
ENSG00000104765	BNIP3L	BCL2 interacting protein 3 like [Source:HGNC Symbol;Acc:HGNC:1085]	4100.58	0.280769	0.0945484	2.96958	0.00298204	0.0258743		E218D_control
ENSG00000110811	P3H3	prolyl 3-hydroxylase 3 [Source:HGNC Symbol;Acc:HGNC:19318]	576.681	0.257014	0.0865794	2.96853	0.00299224	0.0259458		E218D_control
ENSG00000143418	CERS2	ceramide synthase 2 [Source:HGNC Symbol;Acc:HGNC:14076]	159.735	-0.410068	0.138159	-2.96809	0.00299658	0.0259665		E218D_control
ENSG00000073169	SELENOO	selenoprotein O [Source:HGNC Symbol;Acc:HGNC:30395]	376.039	-0.284032	0.0957044	-2.9678	0.00299936	0.0259735		E218D_control
ENSG00000164032	H2AZ1	H2A.Z variant histone 1 [Source:HGNC Symbol;Acc:HGNC:4741]	12115.5	-0.323232	0.108945	-2.96692	0.00300804	0.0259976		E218D_control
ENSG00000170471	RALGAPB	Ral GTPase activating protein non-catalytic subunit beta [Source:HGNC Symbol;Acc:HGNC:29221]	349.736	0.327449	0.110361	2.96706	0.00300664	0.0259976		E218D_control
ENSG00000172340	SUCLG2	succinate-CoA ligase GDP-forming subunit beta [Source:HGNC Symbol;Acc:HGNC:11450]	1552.16	-0.189241	0.0637762	-2.96726	0.00300465	0.0259976		E218D_control
ENSG00000075413	MARK3	microtubule affinity regulating kinase 3 [Source:HGNC Symbol;Acc:HGNC:6897]	747.23	0.268578	0.0905433	2.96629	0.00301413	0.0260333		E218D_control
ENSG00000153044	CENPH	centromere protein H [Source:HGNC Symbol;Acc:HGNC:17268]	488.733	-0.35274	0.118933	-2.96586	0.00301835	0.0260436		E218D_control
ENSG00000172954	LCLAT1	lysocardiolipin acyltransferase 1 [Source:HGNC Symbol;Acc:HGNC:26756]	349.768	-0.322812	0.108846	-2.96577	0.00301926	0.0260436		E218D_control
ENSG00000168497	CAVIN2	caveolae associated protein 2 [Source:HGNC Symbol;Acc:HGNC:10690]	83.3179	0.713178	0.240701	2.96292	0.00304735	0.0262516	Up	E218D_control
ENSG00000179300	RTL3	retrotransposon Gag like 3 [Source:HGNC Symbol;Acc:HGNC:22997]	5.77573	-2.78547	0.940049	-2.96311	0.00304546	0.0262516	Down	E218D_control
ENSG00000064115	TM7SF3	transmembrane 7 superfamily member 3 [Source:HGNC Symbol;Acc:HGNC:23049]	966.964	0.239491	0.0808472	2.96227	0.00305377	0.0262899		E218D_control
ENSG00000084623	EIF3I	eukaryotic translation initiation factor 3 subunit I [Source:HGNC Symbol;Acc:HGNC:3272]	3856.81	-0.148271	0.0500665	-2.96148	0.00306168	0.0263236		E218D_control
ENSG00000119900	OGFRL1	opioid growth factor receptor like 1 [Source:HGNC Symbol;Acc:HGNC:21378]	6160.68	-0.173497	0.0585817	-2.96163	0.00306016	0.0263236		E218D_control
ENSG00000105737	GRIK5	glutamate ionotropic receptor kainate type subunit 5 [Source:HGNC Symbol;Acc:HGNC:4583]	292.477	0.430072	0.145328	2.95931	0.00308326	0.0264907		E218D_control
ENSG00000161040	FBXL13	F-box and leucine rich repeat protein 13 [Source:HGNC Symbol;Acc:HGNC:21658]	18.9095	-1.29175	0.436529	-2.95913	0.00308511	0.0264907	Down	E218D_control
ENSG00000198417	MT1F	metallothionein 1F [Source:HGNC Symbol;Acc:HGNC:7398]	901.789	-0.307128	0.103819	-2.95829	0.00309353	0.0265458		E218D_control
ENSG00000146733	PSPH	phosphoserine phosphatase [Source:HGNC Symbol;Acc:HGNC:9577]	336.583	-0.366229	0.123869	-2.95659	0.00311064	0.0266753		E218D_control
ENSG00000167658	EEF2	eukaryotic translation elongation factor 2 [Source:HGNC Symbol;Acc:HGNC:3214]	20966.4	-0.146164	0.0494799	-2.95401	0.00313673	0.0268817		E218D_control
ENSG00000050438	SLC4A8	solute carrier family 4 member 8 [Source:HGNC Symbol;Acc:HGNC:11034]	83.7154	-0.64625	0.218931	-2.95185	0.00315877	0.0270523	Down	E218D_control
ENSG00000108819	PPP1R9B	protein phosphatase 1 regulatory subunit 9B [Source:HGNC Symbol;Acc:HGNC:9298]	469.421	0.296007	0.100285	2.95166	0.00316074	0.0270523		E218D_control
ENSG00000079739	PGM1	phosphoglucomutase 1 [Source:HGNC Symbol;Acc:HGNC:8905]	1132.29	0.265181	0.0899601	2.94776	0.00320082	0.0273647		E218D_control
ENSG00000082212	ME2	malic enzyme 2 [Source:HGNC Symbol;Acc:HGNC:6984]	611.512	-0.299986	0.101776	-2.94751	0.00320344	0.0273647		E218D_control
ENSG00000198692	EIF1AY	eukaryotic translation initiation factor 1A Y-linked [Source:HGNC Symbol;Acc:HGNC:3252]	787.638	-0.268359	0.0910411	-2.94767	0.00320174	0.0273647		E218D_control
ENSG00000196511	TPK1	thiamin pyrophosphokinase 1 [Source:HGNC Symbol;Acc:HGNC:17358]	79.6309	-0.569071	0.193175	-2.94588	0.00322041	0.0274742		E218D_control
ENSG00000197312	DDI2	DNA damage inducible 1 homolog 2 [Source:HGNC Symbol;Acc:HGNC:24578]	543.382	-0.352667	0.119712	-2.94597	0.00321944	0.0274742		E218D_control
ENSG00000128739	SNRPN	small nuclear ribonucleoprotein polypeptide N [Source:HGNC Symbol;Acc:HGNC:11164]	1055.4	0.312361	0.106129	2.94323	0.00324803	0.027692		E218D_control
ENSG00000166689	PLEKHA7	pleckstrin homology domain containing A7 [Source:HGNC Symbol;Acc:HGNC:27049]	132.154	-0.518591	0.176228	-2.94273	0.00325336	0.0277196		E218D_control
ENSG00000034152	MAP2K3	mitogen-activated protein kinase kinase 3 [Source:HGNC Symbol;Acc:HGNC:6843]	1249.49	-0.252293	0.0857659	-2.94165	0.00326473	0.0277806		E218D_control
ENSG00000174738	NR1D2	nuclear receptor subfamily 1 group D member 2 [Source:HGNC Symbol;Acc:HGNC:7963]	382.697	-0.422799	0.143719	-2.94184	0.00326265	0.0277806		E218D_control
ENSG00000134717	BTF3L4	basic transcription factor 3 like 4 [Source:HGNC Symbol;Acc:HGNC:30547]	1316.47	-0.287347	0.0976991	-2.94114	0.00327008	0.0278083		E218D_control
ENSG00000214063	TSPAN4	tetraspanin 4 [Source:HGNC Symbol;Acc:HGNC:11859]	1352.99	0.233723	0.0795048	2.93974	0.00328488	0.0279162		E218D_control
ENSG00000182512	GLRX5	glutaredoxin 5 [Source:HGNC Symbol;Acc:HGNC:20134]	1439.65	-0.258175	0.0879936	-2.93403	0.00334597	0.0284171		E218D_control
ENSG00000276043	UHRF1	ubiquitin like with PHD and ring finger domains 1 [Source:HGNC Symbol;Acc:HGNC:12556]	495.973	-0.408385	0.139209	-2.93362	0.00335039	0.0284364		E218D_control
ENSG00000138095	LRPPRC	leucine rich pentatricopeptide repeat containing [Source:HGNC Symbol;Acc:HGNC:15714]	1311.39	-0.187454	0.0639084	-2.93317	0.00335521	0.0284591		E218D_control
ENSG00000179715	PCED1B	PC-esterase domain containing 1B [Source:HGNC Symbol;Acc:HGNC:28255]	42.0803	0.839929	0.28645	2.9322	0.00336569	0.0285297	Up	E218D_control
ENSG00000179833	SERTAD2	SERTA domain containing 2 [Source:HGNC Symbol;Acc:HGNC:30784]	813.772	0.36043	0.122967	2.93112	0.00337742	0.0286108		E218D_control
ENSG00000188997	KCTD21	potassium channel tetramerization domain containing 21 [Source:HGNC Symbol;Acc:HGNC:27452]	51.65	0.718656	0.245384	2.9287	0.0034038	0.0288158	Up	E218D_control
ENSG00000245680	ZNF585B	zinc finger protein 585B [Source:HGNC Symbol;Acc:HGNC:30948]	69.2234	0.641126	0.219201	2.92483	0.00344645	0.0291582	Up	E218D_control
ENSG00000126947	ARMCX1	armadillo repeat containing X-linked 1 [Source:HGNC Symbol;Acc:HGNC:18073]	393.02	-0.316466	0.108228	-2.92406	0.00345496	0.0291929		E218D_control
ENSG00000172009	THOP1	thimet oligopeptidase 1 [Source:HGNC Symbol;Acc:HGNC:11793]	622.744	-0.241441	0.08257	-2.92407	0.00345485	0.0291929		E218D_control
ENSG00000197046	SIGLEC15	sialic acid binding Ig like lectin 15 [Source:HGNC Symbol;Acc:HGNC:27596]	9.84276	1.73708	0.594111	2.92384	0.00345746	0.0291953	Up	E218D_control
ENSG00000183853	KIRREL1	kirre like nephrin family adhesion molecule 1 [Source:HGNC Symbol;Acc:HGNC:15734]	498.948	0.281281	0.0962246	2.92317	0.00346489	0.0292394		E218D_control
ENSG00000134987	WDR36	WD repeat domain 36 [Source:HGNC Symbol;Acc:HGNC:30696]	433.45	-0.330728	0.113247	-2.9204	0.00349578	0.0294813		E218D_control
ENSG00000165496	RPL10L	ribosomal protein L10 like [Source:HGNC Symbol;Acc:HGNC:17976]	3.83246	3.31457	1.13605	2.91762	0.00352711	0.0297266	Up	E218D_control
ENSG00000204954	UQCC6	ubiquinol-cytochrome c reductase complex assembly factor 6 [Source:HGNC Symbol;Acc:HGNC:34450]	252.032	-0.320017	0.109722	-2.91661	0.00353863	0.0298047		E218D_control
ENSG00000134901	POGLUT2	protein O-glucosyltransferase 2 [Source:HGNC Symbol;Acc:HGNC:19350]	274.476	-0.388135	0.13312	-2.91567	0.00354927	0.0298563		E218D_control
ENSG00000143727	ACP1	acid phosphatase 1 [Source:HGNC Symbol;Acc:HGNC:122]	1533.59	-0.229139	0.0785854	-2.91579	0.00354785	0.0298563		E218D_control
ENSG00000198060	MARCHF5	membrane associated ring-CH-type finger 5 [Source:HGNC Symbol;Acc:HGNC:26025]	1060.01	-0.255663	0.0877014	-2.91515	0.00355514	0.0298866		E218D_control
ENSG00000149541	B3GAT3	beta-1,3-glucuronyltransferase 3 [Source:HGNC Symbol;Acc:HGNC:923]	661.021	-0.240066	0.0824151	-2.91289	0.00358102	0.0300852		E218D_control
ENSG00000204764	RANBP17	RAN binding protein 17 [Source:HGNC Symbol;Acc:HGNC:14428]	61.5354	0.670354	0.230168	2.91246	0.00358593	0.0301072	Up	E218D_control
ENSG00000100997	ABHD12	abhydrolase domain containing 12, lysophospholipase [Source:HGNC Symbol;Acc:HGNC:15868]	2025.93	0.164512	0.0564907	2.91219	0.00358901	0.030114		E218D_control
ENSG00000176809	LRRC37A3	leucine rich repeat containing 37 member A3 [Source:HGNC Symbol;Acc:HGNC:32427]	39.5577	0.81289	0.279341	2.91003	0.00361391	0.0302938	Up	E218D_control
ENSG00000182667	NTM	neurotrimin [Source:HGNC Symbol;Acc:HGNC:17941]	24.3745	-1.04698	0.359795	-2.90994	0.00361501	0.0302938	Down	E218D_control
ENSG00000186479	RGS7BP	regulator of G protein signaling 7 binding protein [Source:HGNC Symbol;Acc:HGNC:23271]	50.2822	-1.0154	0.348979	-2.90963	0.00361855	0.0303042	Down	E218D_control
ENSG00000175105	ZNF654	zinc finger protein 654 [Source:HGNC Symbol;Acc:HGNC:25612]	292.459	0.372845	0.128218	2.90789	0.00363879	0.0304352		E218D_control
ENSG00000183778	B3GALT5	beta-1,3-galactosyltransferase 5 [Source:HGNC Symbol;Acc:HGNC:920]	8.65888	-2.5883	0.890093	-2.90789	0.00363874	0.0304352	Down	E218D_control
ENSG00000085415	SEH1L	SEH1 like nucleoporin [Source:HGNC Symbol;Acc:HGNC:30379]	573.257	-0.319526	0.109907	-2.90723	0.00364639	0.0304412		E218D_control
ENSG00000117335	CD46	CD46 molecule [Source:HGNC Symbol;Acc:HGNC:6953]	1612.9	0.224693	0.0772815	2.90746	0.00364374	0.0304412		E218D_control
ENSG00000136824	SMC2	structural maintenance of chromosomes 2 [Source:HGNC Symbol;Acc:HGNC:14011]	1495.62	-0.293168	0.100841	-2.90722	0.00364652	0.0304412		E218D_control
ENSG00000153814	JAZF1	JAZF zinc finger 1 [Source:HGNC Symbol;Acc:HGNC:28917]	466.436	0.324052	0.111472	2.90704	0.00364872	0.0304412		E218D_control
ENSG00000149600	COMMD7	COMM domain containing 7 [Source:HGNC Symbol;Acc:HGNC:16223]	1346.31	-0.241273	0.0830752	-2.90427	0.00368114	0.0306924		E218D_control
ENSG00000075426	FOSL2	FOS like 2, AP-1 transcription factor subunit [Source:HGNC Symbol;Acc:HGNC:3798]	3165.82	0.223581	0.0770528	2.90166	0.00371196	0.0309266		E218D_control
ENSG00000145386	CCNA2	cyclin A2 [Source:HGNC Symbol;Acc:HGNC:1578]	634.66	-0.293927	0.101302	-2.90149	0.0037139	0.0309266		E218D_control
ENSG00000130726	TRIM28	tripartite motif containing 28 [Source:HGNC Symbol;Acc:HGNC:16384]	3819.83	-0.202984	0.0699825	-2.9005	0.00372568	0.0309857		E218D_control
ENSG00000160888	IER2	immediate early response 2 [Source:HGNC Symbol;Acc:HGNC:28871]	1361.4	0.325132	0.112088	2.90069	0.00372343	0.0309857		E218D_control
ENSG00000197385	ZNF860	zinc finger protein 860 [Source:HGNC Symbol;Acc:HGNC:34513]	12.3249	1.7736	0.611792	2.89902	0.00374326	0.0311123	Up	E218D_control
ENSG00000143842	SOX13	SRY-box transcription factor 13 [Source:HGNC Symbol;Acc:HGNC:11192]	157.727	-0.465039	0.160496	-2.89751	0.00376142	0.031224		E218D_control
ENSG00000170312	CDK1	cyclin dependent kinase 1 [Source:HGNC Symbol;Acc:HGNC:1722]	1084.4	-0.30098	0.103875	-2.89752	0.00376131	0.031224		E218D_control
ENSG00000134030	CTIF	cap binding complex dependent translation initiation factor [Source:HGNC Symbol;Acc:HGNC:23925]	731.711	0.23591	0.0814365	2.89686	0.00376923	0.0312693		E218D_control
ENSG00000067225	PKM	pyruvate kinase M1/2 [Source:HGNC Symbol;Acc:HGNC:9021]	16029.3	0.167517	0.0578482	2.8958	0.00378197	0.0313552		E218D_control
ENSG00000168938	PPIC	peptidylprolyl isomerase C [Source:HGNC Symbol;Acc:HGNC:9256]	1529.92	0.274622	0.094869	2.89475	0.00379456	0.03144		E218D_control
ENSG00000129493	HEATR5A	HEAT repeat containing 5A [Source:HGNC Symbol;Acc:HGNC:20276]	538.477	-0.331574	0.114567	-2.89416	0.00380176	0.0314799		E218D_control
ENSG00000099968	BCL2L13	BCL2 like 13 [Source:HGNC Symbol;Acc:HGNC:17164]	1150.28	-0.302156	0.104454	-2.89272	0.00381924	0.0316049		E218D_control
ENSG00000109466	KLHL2	kelch like family member 2 [Source:HGNC Symbol;Acc:HGNC:6353]	196.529	-0.423193	0.146335	-2.89195	0.00382857	0.0316623		E218D_control
ENSG00000128342	LIF	LIF interleukin 6 family cytokine [Source:HGNC Symbol;Acc:HGNC:6596]	1005.4	0.279635	0.0967203	2.89118	0.00383803	0.0317206		E218D_control
ENSG00000109220	CHIC2	cysteine rich hydrophobic domain 2 [Source:HGNC Symbol;Acc:HGNC:1935]	1013.47	-0.313453	0.108473	-2.88967	0.00385646	0.0318332		E218D_control
ENSG00000164627	KIF6	kinesin family member 6 [Source:HGNC Symbol;Acc:HGNC:21202]	64.9212	-0.677399	0.234416	-2.88973	0.00385571	0.0318332	Down	E218D_control
ENSG00000154914	USP43	ubiquitin specific peptidase 43 [Source:HGNC Symbol;Acc:HGNC:20072]	67.8089	-0.665694	0.230445	-2.88874	0.00386793	0.0318934	Down	E218D_control
ENSG00000188732	FAM221A	family with sequence similarity 221 member A [Source:HGNC Symbol;Acc:HGNC:27977]	350.842	-0.321828	0.11141	-2.88868	0.00386857	0.0318934		E218D_control
ENSG00000089472	HEPH	hephaestin [Source:HGNC Symbol;Acc:HGNC:4866]	83.2243	0.62665	0.216952	2.88843	0.0038717	0.0318994	Up	E218D_control
ENSG00000150787	PTS	6-pyruvoyltetrahydropterin synthase [Source:HGNC Symbol;Acc:HGNC:9689]	692.819	-0.356821	0.123563	-2.88777	0.00387979	0.0319327		E218D_control
ENSG00000172380	GNG12	G protein subunit gamma 12 [Source:HGNC Symbol;Acc:HGNC:19663]	8073.65	-0.230128	0.0796922	-2.88771	0.00388058	0.0319327		E218D_control
ENSG00000127561	SYNGR3	synaptogyrin 3 [Source:HGNC Symbol;Acc:HGNC:11501]	193.143	0.496591	0.172012	2.88695	0.00388991	0.0319896		E218D_control
ENSG00000175416	CLTB	clathrin light chain B [Source:HGNC Symbol;Acc:HGNC:2091]	3946.32	0.17069	0.0591338	2.8865	0.00389549	0.0320156		E218D_control
ENSG00000147100	SLC16A2	solute carrier family 16 member 2 [Source:HGNC Symbol;Acc:HGNC:10923]	444.472	0.274392	0.09518	2.88288	0.00394063	0.0323665		E218D_control
ENSG00000165458	INPPL1	inositol polyphosphate phosphatase like 1 [Source:HGNC Symbol;Acc:HGNC:6080]	1255.51	-0.265112	0.0919804	-2.88226	0.00394832	0.0324096		E218D_control
ENSG00000185565	LSAMP	limbic system associated membrane protein [Source:HGNC Symbol;Acc:HGNC:6705]	19.8243	-1.2318	0.427785	-2.87948	0.00398328	0.0326762	Down	E218D_control
ENSG00000101003	GINS1	GINS complex subunit 1 [Source:HGNC Symbol;Acc:HGNC:28980]	236.652	-0.403699	0.140223	-2.87899	0.00398957	0.0327075		E218D_control
ENSG00000065308	TRAM2	translocation associated membrane protein 2 [Source:HGNC Symbol;Acc:HGNC:16855]	4813.9	0.202454	0.0703344	2.87845	0.00399631	0.0327425		E218D_control
ENSG00000186684	CYP27C1	cytochrome P450 family 27 subfamily C member 1 [Source:HGNC Symbol;Acc:HGNC:33480]	42.2123	0.790142	0.274543	2.87803	0.00400173	0.0327666	Up	E218D_control
ENSG00000149201	CCDC81	coiled-coil domain containing 81 [Source:HGNC Symbol;Acc:HGNC:26281]	61.7147	0.771992	0.268435	2.8759	0.00402883	0.0329681	Up	E218D_control
ENSG00000174306	ZHX3	zinc fingers and homeoboxes 3 [Source:HGNC Symbol;Acc:HGNC:15935]	524.022	0.305498	0.106328	2.87316	0.0040639	0.0332346		E218D_control
ENSG00000198887	SMC5	structural maintenance of chromosomes 5 [Source:HGNC Symbol;Acc:HGNC:20465]	475.765	0.300379	0.1046	2.87168	0.00408295	0.0333698		E218D_control
ENSG00000171621	SPSB1	splA/ryanodine receptor domain and SOCS box containing 1 [Source:HGNC Symbol;Acc:HGNC:30628]	160.522	-0.453431	0.157952	-2.87069	0.00409575	0.0334536		E218D_control
ENSG00000115839	RAB3GAP1	RAB3 GTPase activating protein catalytic subunit 1 [Source:HGNC Symbol;Acc:HGNC:17063]	1147.72	0.234378	0.0816552	2.87033	0.00410041	0.0334553		E218D_control
ENSG00000221826	PSG3	pregnancy specific beta-1-glycoprotein 3 [Source:HGNC Symbol;Acc:HGNC:9520]	10.4229	-1.65014	0.574906	-2.87029	0.00410101	0.0334553	Down	E218D_control
ENSG00000117868	ESYT2	extended synaptotagmin 2 [Source:HGNC Symbol;Acc:HGNC:22211]	691.373	0.302108	0.105282	2.86951	0.00411105	0.0334959		E218D_control
ENSG00000179088	C12orf42	chromosome 12 open reading frame 42 [Source:HGNC Symbol;Acc:HGNC:24729]	3.76346	-3.94239	1.37385	-2.86959	0.00411003	0.0334959	Down	E218D_control
ENSG00000033178	UBA6	ubiquitin like modifier activating enzyme 6 [Source:HGNC Symbol;Acc:HGNC:25581]	878.428	0.237641	0.0828875	2.86703	0.00414343	0.0337236		E218D_control
ENSG00000205277	MUC12	mucin 12, cell surface associated [Source:HGNC Symbol;Acc:HGNC:7510]	8.73186	1.95898	0.683291	2.86698	0.00414409	0.0337236	Up	E218D_control
ENSG00000165813	CCDC186	coiled-coil domain containing 186 [Source:HGNC Symbol;Acc:HGNC:24349]	443.263	0.466805	0.162837	2.8667	0.00414781	0.0337331		E218D_control
ENSG00000108064	TFAM	transcription factor A, mitochondrial [Source:HGNC Symbol;Acc:HGNC:11741]	766.244	-0.237374	0.0828426	-2.86536	0.00416539	0.0338553		E218D_control
ENSG00000128829	EIF2AK4	eukaryotic translation initiation factor 2 alpha kinase 4 [Source:HGNC Symbol;Acc:HGNC:19687]	883.765	0.334913	0.116897	2.86502	0.00416982	0.0338705		E218D_control
ENSG00000070756	PABPC1	poly(A) binding protein cytoplasmic 1 [Source:HGNC Symbol;Acc:HGNC:8554]	14617.9	-0.253228	0.0884202	-2.86392	0.00418437	0.0339678		E218D_control
ENSG00000121653	MAPK8IP1	mitogen-activated protein kinase 8 interacting protein 1 [Source:HGNC Symbol;Acc:HGNC:6882]	14.7958	1.53896	0.537879	2.86116	0.00422099	0.0342441	Up	E218D_control
ENSG00000198498	TMA16	translation machinery associated 16 homolog [Source:HGNC Symbol;Acc:HGNC:25638]	579.496	-0.280307	0.0979888	-2.8606	0.0042284	0.0342832		E218D_control
ENSG00000170011	MYRIP	myosin VIIA and Rab interacting protein [Source:HGNC Symbol;Acc:HGNC:19156]	28.3041	-1.00075	0.350029	-2.85905	0.00424909	0.0344298	Down	E218D_control
ENSG00000184985	SORCS2	sortilin related VPS10 domain containing receptor 2 [Source:HGNC Symbol;Acc:HGNC:16698]	6.59388	2.6074	0.912316	2.85801	0.00426312	0.0345224	Up	E218D_control
ENSG00000155850	SLC26A2	solute carrier family 26 member 2 [Source:HGNC Symbol;Acc:HGNC:10994]	698.839	0.42116	0.147375	2.85774	0.00426668	0.0345301		E218D_control
ENSG00000186832	KRT16	keratin 16 [Source:HGNC Symbol;Acc:HGNC:6423]	32.0374	0.959007	0.335939	2.85471	0.00430764	0.0348403	Up	E218D_control
ENSG00000115163	CENPA	centromere protein A [Source:HGNC Symbol;Acc:HGNC:1851]	392.395	-0.353554	0.123896	-2.85364	0.0043221	0.0349359		E218D_control
ENSG00000099783	HNRNPM	heterogeneous nuclear ribonucleoprotein M [Source:HGNC Symbol;Acc:HGNC:5046]	4800.06	-0.206617	0.0724328	-2.85254	0.00433719	0.0350365		E218D_control
ENSG00000108641	B9D1	B9 domain containing 1 [Source:HGNC Symbol;Acc:HGNC:24123]	373.386	-0.323529	0.113428	-2.85229	0.00434051	0.0350419		E218D_control
ENSG00000112305	SMAP1	small ArfGAP 1 [Source:HGNC Symbol;Acc:HGNC:19651]	384.894	0.27327	0.0958185	2.85195	0.00434517	0.0350581		E218D_control
ENSG00000059573	ALDH18A1	aldehyde dehydrogenase 18 family member A1 [Source:HGNC Symbol;Acc:HGNC:9722]	1207.5	0.197067	0.0691256	2.85085	0.00436028	0.0351586		E218D_control
ENSG00000023697	DERA	deoxyribose-phosphate aldolase [Source:HGNC Symbol;Acc:HGNC:24269]	730.339	-0.269775	0.0946799	-2.84934	0.00438101	0.0352828		E218D_control
ENSG00000153714	LURAP1L	leucine rich adaptor protein 1 like [Source:HGNC Symbol;Acc:HGNC:31452]	436.916	-0.365787	0.128373	-2.8494	0.00438011	0.0352828		E218D_control
ENSG00000197019	SERTAD1	SERTA domain containing 1 [Source:HGNC Symbol;Acc:HGNC:17932]	339.326	0.326044	0.114443	2.84897	0.00438605	0.0353018		E218D_control
ENSG00000115267	IFIH1	interferon induced with helicase C domain 1 [Source:HGNC Symbol;Acc:HGNC:18873]	103.782	0.475051	0.166795	2.84811	0.00439793	0.035376		E218D_control
ENSG00000103356	EARS2	glutamyl-tRNA synthetase 2, mitochondrial [Source:HGNC Symbol;Acc:HGNC:29419]	250.269	-0.330266	0.116042	-2.84609	0.00442597	0.0355798		E218D_control
ENSG00000171067	C11orf24	chromosome 11 open reading frame 24 [Source:HGNC Symbol;Acc:HGNC:1174]	738.337	0.290884	0.102217	2.84576	0.00443057	0.0355952		E218D_control
ENSG00000224578	HNRNPA1L3	heterogeneous nuclear ribonucleoprotein A1 like 3 [Source:HGNC Symbol;Acc:HGNC:48778]	472.463	-0.280401	0.0985406	-2.84554	0.0044336	0.0355979		E218D_control
ENSG00000117395	EBNA1BP2	EBNA1 binding protein 2 [Source:HGNC Symbol;Acc:HGNC:15531]	1854.85	-0.2496	0.0877899	-2.84315	0.00446696	0.035832		E218D_control
ENSG00000242247	ARFGAP3	ADP ribosylation factor GTPase activating protein 3 [Source:HGNC Symbol;Acc:HGNC:661]	505.725	0.305082	0.107307	2.84307	0.00446817	0.035832		E218D_control
ENSG00000148218	ALAD	aminolevulinate dehydratase [Source:HGNC Symbol;Acc:HGNC:395]	315.563	0.371036	0.130515	2.84285	0.0044712	0.0358346		E218D_control
ENSG00000146085	MMUT	methylmalonyl-CoA mutase [Source:HGNC Symbol;Acc:HGNC:7526]	339.992	-0.297443	0.104689	-2.84121	0.00449423	0.0359973		E218D_control
ENSG00000154978	VOPP1	VOPP1 WW domain binding protein [Source:HGNC Symbol;Acc:HGNC:34518]	1167.42	0.265142	0.0933585	2.84005	0.00451071	0.0361075		E218D_control
ENSG00000116604	MEF2D	myocyte enhancer factor 2D [Source:HGNC Symbol;Acc:HGNC:6997]	622.389	0.276443	0.0973602	2.83938	0.00452014	0.0361611		E218D_control
ENSG00000115525	ST3GAL5	ST3 beta-galactoside alpha-2,3-sialyltransferase 5 [Source:HGNC Symbol;Acc:HGNC:10872]	26.9419	0.978275	0.344793	2.83728	0.00454997	0.0363777	Up	E218D_control
ENSG00000015475	BID	BH3 interacting domain death agonist [Source:HGNC Symbol;Acc:HGNC:1050]	515.353	-0.345534	0.121799	-2.83692	0.00455513	0.036397		E218D_control
ENSG00000198576	ARC	activity regulated cytoskeleton associated protein [Source:HGNC Symbol;Acc:HGNC:648]	45.7183	-0.798836	0.281705	-2.83571	0.00457233	0.0365124	Down	E218D_control
ENSG00000121310	ECHDC2	enoyl-CoA hydratase domain containing 2 [Source:HGNC Symbol;Acc:HGNC:23408]	353.361	0.329905	0.116358	2.83526	0.00457891	0.0365429		E218D_control
ENSG00000137038	DMAC1	distal membrane arm assembly component 1 [Source:HGNC Symbol;Acc:HGNC:30536]	1174.79	-0.277341	0.0978276	-2.835	0.00458263	0.0365505		E218D_control
ENSG00000145817	YIPF5	Yip1 domain family member 5 [Source:HGNC Symbol;Acc:HGNC:24877]	1795.78	0.222849	0.0786362	2.83392	0.00459811	0.0366519		E218D_control
ENSG00000135823	STX6	syntaxin 6 [Source:HGNC Symbol;Acc:HGNC:11441]	611.885	0.261543	0.092297	2.83371	0.0046011	0.0366537		E218D_control
ENSG00000163975	MELTF	melanotransferrin [Source:HGNC Symbol;Acc:HGNC:7037]	388.073	-0.405287	0.143053	-2.83313	0.00460944	0.036698		E218D_control
ENSG00000176046	NUPR1	nuclear protein 1, transcriptional regulator [Source:HGNC Symbol;Acc:HGNC:29990]	45.2286	0.752713	0.265743	2.83248	0.00461878	0.0367503	Up	E218D_control
ENSG00000073008	PVR	PVR cell adhesion molecule [Source:HGNC Symbol;Acc:HGNC:9705]	1616.92	0.212535	0.0751041	2.82988	0.00465659	0.0370289		E218D_control
ENSG00000059728	MXD1	MAX dimerization protein 1 [Source:HGNC Symbol;Acc:HGNC:6761]	155.137	0.464747	0.164324	2.82824	0.00468047	0.0371964		E218D_control
ENSG00000267534	S1PR2	sphingosine-1-phosphate receptor 2 [Source:HGNC Symbol;Acc:HGNC:3169]	142.167	0.498144	0.176177	2.82752	0.00469103	0.0372579		E218D_control
ENSG00000113648	MACROH2A1	macroH2A.1 histone [Source:HGNC Symbol;Acc:HGNC:4740]	4099.85	-0.248348	0.0878896	-2.82568	0.00471801	0.0374497		E218D_control
ENSG00000136869	TLR4	toll like receptor 4 [Source:HGNC Symbol;Acc:HGNC:11850]	64.5351	0.648802	0.229667	2.82497	0.00472847	0.0375103	Up	E218D_control
ENSG00000111716	LDHB	lactate dehydrogenase B [Source:HGNC Symbol;Acc:HGNC:6541]	4362.93	-0.162749	0.0576384	-2.82362	0.00474844	0.0376461		E218D_control
ENSG00000116871	MAP7D1	MAP7 domain containing 1 [Source:HGNC Symbol;Acc:HGNC:25514]	1998.59	0.184634	0.0653968	2.82329	0.00475343	0.0376631		E218D_control
ENSG00000124562	SNRPC	small nuclear ribonucleoprotein polypeptide C [Source:HGNC Symbol;Acc:HGNC:11157]	2929.59	-0.198909	0.0705062	-2.82115	0.00478516	0.0378918		E218D_control
ENSG00000067221	STOML1	stomatin like 1 [Source:HGNC Symbol;Acc:HGNC:14560]	270.484	0.369212	0.1309	2.82056	0.00479397	0.0379389		E218D_control
ENSG00000112984	KIF20A	kinesin family member 20A [Source:HGNC Symbol;Acc:HGNC:9787]	784.79	-0.36674	0.130071	-2.81954	0.00480928	0.0380373		E218D_control
ENSG00000171940	ZNF217	zinc finger protein 217 [Source:HGNC Symbol;Acc:HGNC:13009]	718.98	-0.347544	0.123283	-2.81908	0.00481617	0.0380691		E218D_control
ENSG00000179981	TSHZ1	teashirt zinc finger homeobox 1 [Source:HGNC Symbol;Acc:HGNC:10669]	123.01	-0.524363	0.186033	-2.81865	0.00482263	0.0380974		E218D_control
ENSG00000071539	TRIP13	thyroid hormone receptor interactor 13 [Source:HGNC Symbol;Acc:HGNC:12307]	489.691	-0.313046	0.111099	-2.81773	0.00483648	0.0381839		E218D_control
ENSG00000180767	CHST13	carbohydrate sulfotransferase 13 [Source:HGNC Symbol;Acc:HGNC:21755]	51.0711	0.748261	0.26559	2.81735	0.0048421	0.0382055	Up	E218D_control
ENSG00000100297	MCM5	minichromosome maintenance complex component 5 [Source:HGNC Symbol;Acc:HGNC:6948]	743.782	-0.270371	0.0960017	-2.81631	0.00485781	0.0383066		E218D_control
ENSG00000101190	TCFL5	transcription factor like 5 [Source:HGNC Symbol;Acc:HGNC:11646]	114.015	-0.495391	0.175931	-2.81583	0.00486513	0.0383415		E218D_control
ENSG00000158258	CLSTN2	calsyntenin 2 [Source:HGNC Symbol;Acc:HGNC:17448]	700.266	-0.643079	0.228423	-2.8153	0.00487323	0.0383597	Down	E218D_control
ENSG00000165006	UBAP1	ubiquitin associated protein 1 [Source:HGNC Symbol;Acc:HGNC:12461]	192.651	-0.456953	0.162301	-2.81547	0.00487059	0.0383597		E218D_control
ENSG00000198876	DCAF12	DDB1 and CUL4 associated factor 12 [Source:HGNC Symbol;Acc:HGNC:19911]	599.944	-0.244583	0.0869049	-2.81438	0.00488717	0.0384465		E218D_control
ENSG00000121966	CXCR4	C-X-C motif chemokine receptor 4 [Source:HGNC Symbol;Acc:HGNC:2561]	27.5725	-1.28387	0.456357	-2.81329	0.00490367	0.0385534	Down	E218D_control
ENSG00000007968	E2F2	E2F transcription factor 2 [Source:HGNC Symbol;Acc:HGNC:3114]	42.8484	-0.73589	0.261704	-2.81192	0.00492468	0.0386956	Down	E218D_control
ENSG00000139131	YARS2	tyrosyl-tRNA synthetase 2 [Source:HGNC Symbol;Acc:HGNC:24249]	464.995	-0.281262	0.100082	-2.81031	0.00494932	0.0388661		E218D_control
ENSG00000100739	BDKRB1	bradykinin receptor B1 [Source:HGNC Symbol;Acc:HGNC:1029]	271.304	0.473363	0.168452	2.81008	0.00495299	0.0388719		E218D_control
ENSG00000159674	SPON2	spondin 2 [Source:HGNC Symbol;Acc:HGNC:11253]	236.968	0.553349	0.196984	2.80911	0.0049679	0.0389657		E218D_control
ENSG00000150764	DIXDC1	DIX domain containing 1 [Source:HGNC Symbol;Acc:HGNC:23695]	390.806	-0.458549	0.163333	-2.80745	0.0049935	0.0391434		E218D_control
ENSG00000153561	RMND5A	required for meiotic nuclear division 5 homolog A [Source:HGNC Symbol;Acc:HGNC:25850]	472.569	-0.331144	0.11797	-2.80703	0.00500007	0.0391716		E218D_control
ENSG00000172081	MOB3A	MOB kinase activator 3A [Source:HGNC Symbol;Acc:HGNC:29802]	349.107	0.338279	0.120539	2.80639	0.00500994	0.0391848		E218D_control
ENSG00000180776	ZDHHC20	zinc finger DHHC-type palmitoyltransferase 20 [Source:HGNC Symbol;Acc:HGNC:20749]	568.056	0.276815	0.0986317	2.80655	0.00500746	0.0391848		E218D_control
ENSG00000186665	C17orf58	chromosome 17 open reading frame 58 [Source:HGNC Symbol;Acc:HGNC:27568]	148.13	-0.426125	0.151843	-2.80635	0.00501063	0.0391848		E218D_control
ENSG00000175634	RPS6KB2	ribosomal protein S6 kinase B2 [Source:HGNC Symbol;Acc:HGNC:10437]	57.298	0.718634	0.256101	2.80606	0.00501516	0.039197	Up	E218D_control
ENSG00000099949	LZTR1	leucine zipper like post translational regulator 1 [Source:HGNC Symbol;Acc:HGNC:6742]	278.92	0.348927	0.124369	2.80557	0.00502281	0.0392337		E218D_control
ENSG00000011275	RNF216	ring finger protein 216 [Source:HGNC Symbol;Acc:HGNC:21698]	525.371	-0.313359	0.111724	-2.80477	0.00503528	0.0392847		E218D_control
ENSG00000182931	WFDC10B	WAP four-disulfide core domain 10B [Source:HGNC Symbol;Acc:HGNC:20479]	9.23849	1.73725	0.619393	2.80477	0.00503528	0.0392847	Up	E218D_control
ENSG00000116761	CTH	cystathionine gamma-lyase [Source:HGNC Symbol;Acc:HGNC:2501]	95.7476	-0.561453	0.200289	-2.80322	0.00505947	0.0394269		E218D_control
ENSG00000136490	LIMD2	LIM domain containing 2 [Source:HGNC Symbol;Acc:HGNC:28142]	84.729	0.563942	0.201174	2.80326	0.00505896	0.0394269		E218D_control
ENSG00000268940	CT45A1	cancer/testis antigen family 45 member A1 [Source:HGNC Symbol;Acc:HGNC:33267]	4.28653	3.08779	1.10171	2.80272	0.00506732	0.0394649	Up	E218D_control
ENSG00000108262	GIT1	GIT ArfGAP 1 [Source:HGNC Symbol;Acc:HGNC:4272]	698.237	-0.215057	0.0767716	-2.80126	0.00509038	0.0396211		E218D_control
ENSG00000146376	ARHGAP18	Rho GTPase activating protein 18 [Source:HGNC Symbol;Acc:HGNC:21035]	929.417	0.269037	0.0960694	2.80044	0.00510331	0.0396984		E218D_control
ENSG00000126226	PCID2	PCI domain containing 2 [Source:HGNC Symbol;Acc:HGNC:25653]	633.21	-0.401991	0.143566	-2.80004	0.00510969	0.0397247		E218D_control
ENSG00000153914	SREK1	splicing regulatory glutamic acid and lysine rich protein 1 [Source:HGNC Symbol;Acc:HGNC:17882]	915.295	0.255747	0.091375	2.79887	0.00512814	0.0398447		E218D_control
ENSG00000162735	PEX19	peroxisomal biogenesis factor 19 [Source:HGNC Symbol;Acc:HGNC:9713]	427.913	-0.268378	0.0959306	-2.79763	0.00514788	0.0399746		E218D_control
ENSG00000124140	SLC12A5	solute carrier family 12 member 5 [Source:HGNC Symbol;Acc:HGNC:13818]	33.6457	0.855283	0.305757	2.79726	0.00515373	0.0399966	Up	E218D_control
ENSG00000173083	HPSE	heparanase [Source:HGNC Symbol;Acc:HGNC:5164]	110.182	-0.574392	0.205462	-2.79561	0.00518013	0.0401779		E218D_control
ENSG00000005700	IBTK	inhibitor of Bruton tyrosine kinase [Source:HGNC Symbol;Acc:HGNC:17853]	669.249	0.30616	0.109528	2.79527	0.00518562	0.0401969		E218D_control
ENSG00000170043	TRAPPC1	trafficking protein particle complex subunit 1 [Source:HGNC Symbol;Acc:HGNC:19894]	2437.56	0.190726	0.0682515	2.79446	0.00519862	0.0402741		E218D_control
ENSG00000163754	GYG1	glycogenin 1 [Source:HGNC Symbol;Acc:HGNC:4699]	727.034	0.217616	0.0778869	2.794	0.00520604	0.040308		E218D_control
ENSG00000162924	REL	REL proto-oncogene, NF-kB subunit [Source:HGNC Symbol;Acc:HGNC:9954]	81.4392	0.637903	0.228335	2.79371	0.00521069	0.0403203	Up	E218D_control
ENSG00000165868	HSPA12A	heat shock protein family A (Hsp70) member 12A [Source:HGNC Symbol;Acc:HGNC:19022]	170.469	0.403267	0.144378	2.79313	0.00522008	0.0403694		E218D_control
ENSG00000029153	BMAL2	basic helix-loop-helix ARNT like 2 [Source:HGNC Symbol;Acc:HGNC:18984]	441.933	0.267365	0.095736	2.79273	0.00522658	0.0403923		E218D_control
ENSG00000175274	TP53I11	tumor protein p53 inducible protein 11 [Source:HGNC Symbol;Acc:HGNC:16842]	108.695	0.564538	0.202157	2.79257	0.00522914	0.0403923		E218D_control
ENSG00000127663	KDM4B	lysine demethylase 4B [Source:HGNC Symbol;Acc:HGNC:29136]	743.138	0.296664	0.106242	2.79235	0.00523263	0.0403957		E218D_control
ENSG00000139910	NOVA1	NOVA alternative splicing regulator 1 [Source:HGNC Symbol;Acc:HGNC:7886]	317.602	-0.350836	0.125668	-2.79176	0.00524215	0.0404456		E218D_control
ENSG00000100216	TOMM22	translocase of outer mitochondrial membrane 22 [Source:HGNC Symbol;Acc:HGNC:18002]	3129.05	-0.162031	0.0580519	-2.79115	0.00525219	0.0404994		E218D_control
ENSG00000232434	AJM1	apical junction component 1 homolog [Source:HGNC Symbol;Acc:HGNC:37284]	11.2782	1.5141	0.54276	2.78964	0.00527673	0.040665	Up	E218D_control
ENSG00000134954	ETS1	ETS proto-oncogene 1, transcription factor [Source:HGNC Symbol;Acc:HGNC:3488]	893.956	0.230471	0.0826372	2.78895	0.00528793	0.0407276		E218D_control
ENSG00000149218	ENDOD1	endonuclease domain containing 1 [Source:HGNC Symbol;Acc:HGNC:29129]	684.206	0.285392	0.10235	2.7884	0.00529699	0.0407736		E218D_control
ENSG00000167105	TMEM92	transmembrane protein 92 [Source:HGNC Symbol;Acc:HGNC:26579]	13.9103	1.45142	0.520802	2.7869	0.00532156	0.0409389	Up	E218D_control
ENSG00000122870	BICC1	BicC family RNA binding protein 1 [Source:HGNC Symbol;Acc:HGNC:19351]	1386.57	-0.286058	0.102761	-2.78371	0.00537418	0.0413197		E218D_control
ENSG00000111275	ALDH2	aldehyde dehydrogenase 2 family member [Source:HGNC Symbol;Acc:HGNC:404]	425.371	0.368946	0.132678	2.78076	0.00542315	0.0416619		E218D_control
ENSG00000130545	CRB3	crumbs cell polarity complex component 3 [Source:HGNC Symbol;Acc:HGNC:20237]	50.5869	-0.815089	0.293129	-2.78065	0.00542499	0.0416619	Down	E218D_control
ENSG00000116793	PHTF1	putative homeodomain transcription factor 1 [Source:HGNC Symbol;Acc:HGNC:8939]	429.381	0.270701	0.0974101	2.77898	0.00545294	0.0418522		E218D_control
ENSG00000198858	R3HDM4	R3H domain containing 4 [Source:HGNC Symbol;Acc:HGNC:28270]	501.231	0.277603	0.099901	2.77878	0.00545641	0.0418546		E218D_control
ENSG00000133019	CHRM3	cholinergic receptor muscarinic 3 [Source:HGNC Symbol;Acc:HGNC:1952]	105.42	-0.53183	0.191406	-2.77854	0.00546042	0.0418611		E218D_control
ENSG00000131981	LGALS3	galectin 3 [Source:HGNC Symbol;Acc:HGNC:6563]	660.903	-0.251215	0.0904337	-2.7779	0.0054712	0.0419194		E218D_control
ENSG00000013583	HEBP1	heme binding protein 1 [Source:HGNC Symbol;Acc:HGNC:17176]	1457.88	-0.258151	0.0929405	-2.77759	0.00547635	0.0419346		E218D_control
ENSG00000160326	SLC2A6	solute carrier family 2 member 6 [Source:HGNC Symbol;Acc:HGNC:11011]	954.675	0.236084	0.0850555	2.77565	0.00550922	0.042162		E218D_control
ENSG00000185010	F8	coagulation factor VIII [Source:HGNC Symbol;Acc:HGNC:3546]	39.3834	0.761475	0.274384	2.77522	0.00551646	0.042193	Up	E218D_control
ENSG00000141429	GALNT1	polypeptide N-acetylgalactosaminyltransferase 1 [Source:HGNC Symbol;Acc:HGNC:4123]	3472.08	0.219137	0.0790179	2.77326	0.00554984	0.0424237		E218D_control
ENSG00000163412	EIF4E3	eukaryotic translation initiation factor 4E family member 3 [Source:HGNC Symbol;Acc:HGNC:31837]	74.742	0.671344	0.242104	2.77296	0.00555494	0.0424382	Up	E218D_control
ENSG00000146038	DCDC2	doublecortin domain containing 2 [Source:HGNC Symbol;Acc:HGNC:18141]	20.7383	-1.25112	0.451294	-2.7723	0.00556616	0.0424839	Down	E218D_control
ENSG00000147852	VLDLR	very low density lipoprotein receptor [Source:HGNC Symbol;Acc:HGNC:12698]	264.525	0.362754	0.130853	2.77223	0.00556734	0.0424839		E218D_control
ENSG00000105821	DNAJC2	DnaJ heat shock protein family (Hsp40) member C2 [Source:HGNC Symbol;Acc:HGNC:13192]	368.604	0.370617	0.133734	2.77129	0.00558343	0.0425821		E218D_control
ENSG00000147123	NDUFB11	NADH:ubiquinone oxidoreductase subunit B11 [Source:HGNC Symbol;Acc:HGNC:20372]	2169.86	-0.18634	0.0672651	-2.77023	0.00560167	0.0426966		E218D_control
ENSG00000058404	CAMK2B	calcium/calmodulin dependent protein kinase II beta [Source:HGNC Symbol;Acc:HGNC:1461]	209.648	0.411139	0.148454	2.76948	0.00561466	0.042771		E218D_control
ENSG00000138050	THUMPD2	THUMP domain containing 2 [Source:HGNC Symbol;Acc:HGNC:14890]	142.406	0.444198	0.160422	2.76893	0.005624	0.0428175		E218D_control
ENSG00000204120	GIGYF2	GRB10 interacting GYF protein 2 [Source:HGNC Symbol;Acc:HGNC:11960]	671.99	0.344558	0.124474	2.76811	0.00563832	0.0429018		E218D_control
ENSG00000131018	SYNE1	spectrin repeat containing nuclear envelope protein 1 [Source:HGNC Symbol;Acc:HGNC:17089]	325.374	0.363249	0.131244	2.76774	0.00564467	0.0429255		E218D_control
ENSG00000151014	NOCT	nocturnin [Source:HGNC Symbol;Acc:HGNC:14254]	117.204	-0.483937	0.175016	-2.76509	0.00569062	0.0432501		E218D_control
ENSG00000170145	SIK2	salt inducible kinase 2 [Source:HGNC Symbol;Acc:HGNC:21680]	399.781	-0.338722	0.122551	-2.76393	0.00571093	0.0433794		E218D_control
ENSG00000082126	MPP4	MAGUK p55 scaffold protein 4 [Source:HGNC Symbol;Acc:HGNC:13680]	6.08718	-2.29349	0.830193	-2.76261	0.0057342	0.0435069	Down	E218D_control
ENSG00000165030	NFIL3	nuclear factor, interleukin 3 regulated [Source:HGNC Symbol;Acc:HGNC:7787]	80.6864	-0.541063	0.195853	-2.7626	0.00573428	0.0435069		E218D_control
ENSG00000188549	CCDC9B	coiled-coil domain containing 9B [Source:HGNC Symbol;Acc:HGNC:33488]	503.628	0.2974	0.107689	2.76166	0.00575077	0.043607		E218D_control
ENSG00000022840	RNF10	ring finger protein 10 [Source:HGNC Symbol;Acc:HGNC:10055]	1827.82	-0.188987	0.0684574	-2.76065	0.00576862	0.0437173		E218D_control
ENSG00000178860	MSC	musculin [Source:HGNC Symbol;Acc:HGNC:7321]	226.435	-0.408658	0.148223	-2.75704	0.00583265	0.0441772		E218D_control
ENSG00000163959	SLC51A	solute carrier family 51 member A [Source:HGNC Symbol;Acc:HGNC:29955]	13.314	1.43623	0.521003	2.75666	0.00583944	0.0442033	Up	E218D_control
ENSG00000071655	MBD3	methyl-CpG binding domain protein 3 [Source:HGNC Symbol;Acc:HGNC:6918]	1084.96	-0.234487	0.0850826	-2.75599	0.00585143	0.0442435		E218D_control
ENSG00000088280	ASAP3	ArfGAP with SH3 domain, ankyrin repeat and PH domain 3 [Source:HGNC Symbol;Acc:HGNC:14987]	78.7942	0.622778	0.225967	2.75606	0.00585024	0.0442435	Up	E218D_control
ENSG00000163466	ARPC2	actin related protein 2/3 complex subunit 2 [Source:HGNC Symbol;Acc:HGNC:705]	9747.07	0.139858	0.0507528	2.75567	0.00585712	0.0442613		E218D_control
ENSG00000119640	ACYP1	acylphosphatase 1 [Source:HGNC Symbol;Acc:HGNC:179]	169.798	-0.548298	0.199023	-2.75494	0.00587023	0.0443349		E218D_control
ENSG00000155254	MARVELD1	MARVEL domain containing 1 [Source:HGNC Symbol;Acc:HGNC:28674]	1320.11	0.233037	0.0847653	2.74921	0.00597396	0.0450926		E218D_control
ENSG00000106588	PSMA2	proteasome 20S subunit alpha 2 [Source:HGNC Symbol;Acc:HGNC:9531]	8.99042	-2.12368	0.772842	-2.74789	0.00599807	0.0452488	Down	E218D_control
ENSG00000185721	DRG1	developmentally regulated GTP binding protein 1 [Source:HGNC Symbol;Acc:HGNC:3029]	687.088	-0.208705	0.0759917	-2.74642	0.00602487	0.0454251		E218D_control
ENSG00000170584	NUDCD2	NudC domain containing 2 [Source:HGNC Symbol;Acc:HGNC:30535]	1152.46	-0.275052	0.100159	-2.74614	0.00603012	0.0454388		E218D_control
ENSG00000109189	USP46	ubiquitin specific peptidase 46 [Source:HGNC Symbol;Acc:HGNC:20075]	297.216	-0.311281	0.113381	-2.74544	0.00604301	0.04551		E218D_control
ENSG00000188486	H2AX	H2A.X variant histone [Source:HGNC Symbol;Acc:HGNC:4739]	3632.02	-0.297855	0.108511	-2.74494	0.00605228	0.0455539		E218D_control
ENSG00000176406	RIMS2	regulating synaptic membrane exocytosis 2 [Source:HGNC Symbol;Acc:HGNC:17283]	48.6295	0.753164	0.274533	2.74344	0.00608	0.0457365	Up	E218D_control
ENSG00000136895	GARNL3	GTPase activating Rap/RanGAP domain like 3 [Source:HGNC Symbol;Acc:HGNC:25425]	58.336	0.682201	0.248907	2.74079	0.00612917	0.0460802	Up	E218D_control
ENSG00000155368	DBI	diazepam binding inhibitor, acyl-CoA binding protein [Source:HGNC Symbol;Acc:HGNC:2690]	8909.3	-0.302476	0.110448	-2.73862	0.00616973	0.0463325		E218D_control
ENSG00000183765	CHEK2	checkpoint kinase 2 [Source:HGNC Symbol;Acc:HGNC:16627]	199.343	-0.388826	0.141977	-2.73865	0.00616918	0.0463325		E218D_control
ENSG00000039123	MTREX	Mtr4 exosome RNA helicase [Source:HGNC Symbol;Acc:HGNC:18734]	204.83	-0.37287	0.136246	-2.73675	0.00620495	0.0465706		E218D_control
ENSG00000006638	TBXA2R	thromboxane A2 receptor [Source:HGNC Symbol;Acc:HGNC:11608]	76.6233	0.534867	0.19548	2.73617	0.00621582	0.0465993		E218D_control
ENSG00000167670	CHAF1A	chromatin assembly factor 1 subunit A [Source:HGNC Symbol;Acc:HGNC:1910]	364.457	0.361651	0.132167	2.73632	0.006213	0.0465993		E218D_control
ENSG00000044090	CUL7	cullin 7 [Source:HGNC Symbol;Acc:HGNC:21024]	206.211	0.347973	0.127226	2.73507	0.00623661	0.0467287		E218D_control
ENSG00000079931	MOXD1	monooxygenase DBH like 1 [Source:HGNC Symbol;Acc:HGNC:21063]	176.61	-0.391276	0.143161	-2.73312	0.00627382	0.0469808		E218D_control
ENSG00000132274	TRIM22	tripartite motif containing 22 [Source:HGNC Symbol;Acc:HGNC:16379]	940.806	0.288014	0.105517	2.72956	0.00634184	0.0473905		E218D_control
ENSG00000157350	ST3GAL2	ST3 beta-galactoside alpha-2,3-sialyltransferase 2 [Source:HGNC Symbol;Acc:HGNC:10863]	450.469	0.296711	0.108703	2.72955	0.006342	0.0473905		E218D_control
ENSG00000162078	ZG16B	zymogen granule protein 16B [Source:HGNC Symbol;Acc:HGNC:30456]	10.9776	1.60223	0.587002	2.72951	0.00634284	0.0473905	Up	E218D_control
ENSG00000168306	ACOX2	acyl-CoA oxidase 2 [Source:HGNC Symbol;Acc:HGNC:120]	83.5836	0.548705	0.201006	2.72979	0.00633738	0.0473905		E218D_control
ENSG00000102471	NDFIP2	Nedd4 family interacting protein 2 [Source:HGNC Symbol;Acc:HGNC:18537]	898.181	-0.228852	0.0838958	-2.72781	0.00637557	0.0474747		E218D_control
ENSG00000116299	ELAPOR1	endosome-lysosome associated apoptosis and autophagy regulator 1 [Source:HGNC Symbol;Acc:HGNC:29618]	41.3769	0.802273	0.294109	2.72781	0.00637565	0.0474747	Up	E218D_control
ENSG00000169583	CLIC3	chloride intracellular channel 3 [Source:HGNC Symbol;Acc:HGNC:2064]	53.2403	0.686261	0.251545	2.72818	0.00636846	0.0474747	Up	E218D_control
ENSG00000173918	C1QTNF1	C1q and TNF related 1 [Source:HGNC Symbol;Acc:HGNC:14324]	7.32838	-2.06132	0.755475	-2.72851	0.00636221	0.0474747	Down	E218D_control
ENSG00000179409	GEMIN4	gem nuclear organelle associated protein 4 [Source:HGNC Symbol;Acc:HGNC:15717]	276.649	-0.335215	0.122881	-2.72797	0.00637249	0.0474747		E218D_control
ENSG00000259120	SMIM6	small integral membrane protein 6 [Source:HGNC Symbol;Acc:HGNC:40032]	67.6134	-0.671612	0.246161	-2.72834	0.00636541	0.0474747	Down	E218D_control
ENSG00000167779	IGFBP6	insulin like growth factor binding protein 6 [Source:HGNC Symbol;Acc:HGNC:5475]	1551.78	0.233899	0.0858015	2.72605	0.00640969	0.0476828		E218D_control
ENSG00000176946	THAP4	THAP domain containing 4 [Source:HGNC Symbol;Acc:HGNC:23187]	694.179	-0.253228	0.0928938	-2.726	0.0064108	0.0476828		E218D_control
ENSG00000039523	RIPOR1	RHO family interacting cell polarization regulator 1 [Source:HGNC Symbol;Acc:HGNC:25836]	583.449	0.284074	0.104241	2.72515	0.00642717	0.0477777		E218D_control
ENSG00000004700	RECQL	RecQ like helicase [Source:HGNC Symbol;Acc:HGNC:9948]	66.0149	0.710279	0.260748	2.724	0.00644958	0.0478905	Up	E218D_control
ENSG00000182827	ACBD3	acyl-CoA binding domain containing 3 [Source:HGNC Symbol;Acc:HGNC:15453]	906.57	0.259354	0.0952049	2.72416	0.00644644	0.0478905		E218D_control
ENSG00000144233	AMMECR1L	AMMECR1 like [Source:HGNC Symbol;Acc:HGNC:28658]	215.378	0.329149	0.120921	2.72201	0.00648862	0.0481534		E218D_control
ENSG00000077312	SNRPA	small nuclear ribonucleoprotein polypeptide A [Source:HGNC Symbol;Acc:HGNC:11151]	1968.06	-0.213399	0.0784275	-2.72097	0.00650909	0.0482782		E218D_control
ENSG00000123545	NDUFAF4	NADH:ubiquinone oxidoreductase complex assembly factor 4 [Source:HGNC Symbol;Acc:HGNC:21034]	552.827	-0.30324	0.111469	-2.7204	0.0065202	0.0483244		E218D_control
ENSG00000126247	CAPNS1	calpain small subunit 1 [Source:HGNC Symbol;Acc:HGNC:1481]	6958.13	0.147716	0.0543017	2.72028	0.00652263	0.0483244		E218D_control
ENSG00000123091	RNF11	ring finger protein 11 [Source:HGNC Symbol;Acc:HGNC:10056]	1712.34	0.184251	0.0677645	2.71899	0.00654816	0.0484865		E218D_control
ENSG00000069956	MAPK6	mitogen-activated protein kinase 6 [Source:HGNC Symbol;Acc:HGNC:6879]	820.19	-0.214914	0.0790586	-2.71842	0.00655947	0.048543		E218D_control
ENSG00000100918	REC8	REC8 meiotic recombination protein [Source:HGNC Symbol;Acc:HGNC:16879]	4510.08	-0.301017	0.110753	-2.71791	0.00656961	0.0485908		E218D_control
ENSG00000102401	ARMCX3	armadillo repeat containing X-linked 3 [Source:HGNC Symbol;Acc:HGNC:24065]	778.948	0.254198	0.0935647	2.71681	0.0065914	0.0486673		E218D_control
ENSG00000113163	CERT1	ceramide transporter 1 [Source:HGNC Symbol;Acc:HGNC:2205]	556.243	-0.360752	0.1328	-2.71651	0.00659734	0.0486673		E218D_control
ENSG00000133612	AGAP3	ArfGAP with GTPase domain, ankyrin repeat and PH domain 3 [Source:HGNC Symbol;Acc:HGNC:16923]	827.65	-0.221034	0.081359	-2.71678	0.00659213	0.0486673		E218D_control
ENSG00000143164	DCAF6	DDB1 and CUL4 associated factor 6 [Source:HGNC Symbol;Acc:HGNC:30002]	1069.44	0.196461	0.0723224	2.71646	0.00659834	0.0486673		E218D_control
ENSG00000188215	DCUN1D3	defective in cullin neddylation 1 domain containing 3 [Source:HGNC Symbol;Acc:HGNC:28734]	333.027	0.308962	0.11373	2.71664	0.00659488	0.0486673		E218D_control
ENSG00000138760	SCARB2	scavenger receptor class B member 2 [Source:HGNC Symbol;Acc:HGNC:1665]	1997.42	-0.236181	0.0869541	-2.71615	0.00660451	0.0486857		E218D_control
ENSG00000182749	PAQR7	progestin and adipoQ receptor family member 7 [Source:HGNC Symbol;Acc:HGNC:23146]	238.746	0.408285	0.150363	2.71533	0.00662096	0.0487798		E218D_control
ENSG00000156052	GNAQ	G protein subunit alpha q [Source:HGNC Symbol;Acc:HGNC:4390]	1484.98	-0.380807	0.140279	-2.71465	0.00663468	0.0488537		E218D_control
ENSG00000171914	TLN2	talin 2 [Source:HGNC Symbol;Acc:HGNC:15447]	345.692	-0.293726	0.10827	-2.71291	0.00666949	0.0490554		E218D_control
ENSG00000198586	TLK1	tousled like kinase 1 [Source:HGNC Symbol;Acc:HGNC:11841]	650.617	0.24696	0.0910264	2.71306	0.00666642	0.0490554		E218D_control
ENSG00000137337	MDC1	mediator of DNA damage checkpoint 1 [Source:HGNC Symbol;Acc:HGNC:21163]	152.926	0.45423	0.167482	2.71211	0.00668572	0.0491475		E218D_control
ENSG00000120837	NFYB	nuclear transcription factor Y subunit beta [Source:HGNC Symbol;Acc:HGNC:7805]	549.962	-0.343089	0.12652	-2.71173	0.00669329	0.0491485		E218D_control
ENSG00000183248	PRR36	proline rich 36 [Source:HGNC Symbol;Acc:HGNC:26172]	121.234	-0.469705	0.173201	-2.71191	0.00668975	0.0491485		E218D_control
ENSG00000130812	ANGPTL6	angiopoietin like 6 [Source:HGNC Symbol;Acc:HGNC:23140]	7.94126	1.89917	0.700947	2.70943	0.00673982	0.0494627	Up	E218D_control
ENSG00000125037	EMC3	ER membrane protein complex subunit 3 [Source:HGNC Symbol;Acc:HGNC:23999]	1377.05	-0.191999	0.0709091	-2.70768	0.00677544	0.049669		E218D_control
ENSG00000126457	PRMT1	protein arginine methyltransferase 1 [Source:HGNC Symbol;Acc:HGNC:5187]	2040.02	-0.213719	0.078927	-2.7078	0.00677303	0.049669		E218D_control
ENSG00000111679	PTPN6	protein tyrosine phosphatase non-receptor type 6 [Source:HGNC Symbol;Acc:HGNC:9658]	73.4483	-0.555517	0.205275	-2.70621	0.00680556	0.0498242		E218D_control
ENSG00000129197	RPAIN	RPA interacting protein [Source:HGNC Symbol;Acc:HGNC:28641]	172.459	-0.478257	0.176725	-2.70622	0.00680543	0.0498242		E218D_control
ENSG00000142197	DOP1B	DOP1 leucine zipper like protein B [Source:HGNC Symbol;Acc:HGNC:1291]	318.577	0.350213	0.129419	2.70605	0.00680887	0.0498242		E218D_control
ENSG00000168763	CNNM3	cyclin and CBS domain divalent metal cation transport mediator 3 [Source:HGNC Symbol;Acc:HGNC:104]	170.343	-0.421931	0.155929	-2.70591	0.00681167	0.0498242		E218D_control
ENSG00000171860	C3AR1	complement C3a receptor 1 [Source:HGNC Symbol;Acc:HGNC:1319]	27.4046	0.965857	0.357019	2.70534	0.00682351	0.0498582	Up	E218D_control
ENSG00000184261	KCNK12	potassium two pore domain channel subfamily K member 12 [Source:HGNC Symbol;Acc:HGNC:6274]	20.4113	-1.09525	0.404852	-2.70532	0.00682385	0.0498582	Down	E218D_control
ENSG00000152527	PLEKHH2	pleckstrin homology, MyTH4 and FERM domain containing H2 [Source:HGNC Symbol;Acc:HGNC:30506]	90.444	-0.563467	0.208313	-2.70491	0.00683239	0.049893		E218D_control
ENSG00000114115	RBP1	retinol binding protein 1 [Source:HGNC Symbol;Acc:HGNC:9919]	294.638	0.517815	0.191466	2.70447	0.00684143	0.0499279		E218D_control
ENSG00000123636	BAZ2B	bromodomain adjacent to zinc finger domain 2B [Source:HGNC Symbol;Acc:HGNC:963]	597.991	0.325593	0.120398	2.70431	0.00684471	0.0499279		E218D_control
ENSG00000095739	BAMBI	BMP and activin membrane bound inhibitor [Source:HGNC Symbol;Acc:HGNC:30251]	2809.1	-0.286112	0.105842	-2.7032	0.00686759	0.050041		E218D_control
ENSG00000170234	PWWP2A	PWWP domain containing 2A [Source:HGNC Symbol;Acc:HGNC:29406]	409.686	0.310288	0.114786	2.70319	0.00686778	0.050041		E218D_control
ENSG00000115266	APC2	APC regulator of WNT signaling pathway 2 [Source:HGNC Symbol;Acc:HGNC:24036]	15.2163	1.39332	0.515524	2.70273	0.00687727	0.050055		E218D_control
ENSG00000171467	ZNF318	zinc finger protein 318 [Source:HGNC Symbol;Acc:HGNC:13578]	175.189	0.412653	0.15267	2.70291	0.00687355	0.050055		E218D_control
ENSG00000167900	TK1	thymidine kinase 1 [Source:HGNC Symbol;Acc:HGNC:11830]	1808.38	-0.280505	0.1038	-2.70235	0.0068852	0.0500852		E218D_control
ENSG00000123179	EBPL	EBP like [Source:HGNC Symbol;Acc:HGNC:18061]	1941.88	-0.293954	0.10879	-2.70204	0.00689145	0.0501031		E218D_control
ENSG00000257218	GATC	glutamyl-tRNA amidotransferase subunit C [Source:HGNC Symbol;Acc:HGNC:25068]	263.472	-0.324371	0.120061	-2.70172	0.00689808	0.0501238		E218D_control
ENSG00000014914	MTMR11	myotubularin related protein 11 [Source:HGNC Symbol;Acc:HGNC:24307]	56.7985	0.76883	0.284623	2.70122	0.00690862	0.0501728		E218D_control
ENSG00000186889	TMEM17	transmembrane protein 17 [Source:HGNC Symbol;Acc:HGNC:26623]	120.034	-0.449027	0.166245	-2.701	0.00691316	0.0501783		E218D_control
ENSG00000097046	CDC7	cell division cycle 7 [Source:HGNC Symbol;Acc:HGNC:1745]	60.6721	-0.696981	0.258207	-2.69931	0.00694827	0.0504054		E218D_control
ENSG00000049246	PER3	period circadian regulator 3 [Source:HGNC Symbol;Acc:HGNC:8847]	100.555	0.528426	0.195795	2.69888	0.00695739	0.0504389		E218D_control
ENSG00000100519	PSMC6	proteasome 26S subunit, ATPase 6 [Source:HGNC Symbol;Acc:HGNC:9553]	1099.99	-0.30411	0.112688	-2.6987	0.00696111	0.0504389		E218D_control
ENSG00000151617	EDNRA	endothelin receptor type A [Source:HGNC Symbol;Acc:HGNC:3179]	5.77781	-2.05257	0.760674	-2.69836	0.00696813	0.0504389		E218D_control
ENSG00000184384	MAML2	mastermind like transcriptional coactivator 2 [Source:HGNC Symbol;Acc:HGNC:16259]	227.202	0.402554	0.149177	2.6985	0.00696525	0.0504389		E218D_control
ENSG00000101974	ATP11C	ATPase phospholipid transporting 11C [Source:HGNC Symbol;Acc:HGNC:13554]	391.148	0.295036	0.109378	2.69739	0.00698847	0.0505585		E218D_control
ENSG00000163785	RYK	receptor like tyrosine kinase [Source:HGNC Symbol;Acc:HGNC:10481]	1068.78	0.199942	0.0741347	2.69701	0.00699654	0.0505892		E218D_control
ENSG00000165983	PTER	phosphotriesterase related [Source:HGNC Symbol;Acc:HGNC:9590]	461.175	-0.357403	0.132529	-2.6968	0.00700095	0.0505934		E218D_control
ENSG00000164619	BMPER	BMP binding endothelial regulator [Source:HGNC Symbol;Acc:HGNC:24154]	537.863	-0.29996	0.111312	-2.69477	0.0070438	0.0508753		E218D_control
ENSG00000159259	CHAF1B	chromatin assembly factor 1 subunit B [Source:HGNC Symbol;Acc:HGNC:1911]	214.862	-0.35798	0.132869	-2.69423	0.00705522	0.05093		E218D_control
ENSG00000127837	AAMP	angio associated migratory cell protein [Source:HGNC Symbol;Acc:HGNC:18]	1140.12	-0.221127	0.0821023	-2.69331	0.00707469	0.0510427		E218D_control
ENSG00000148090	AUH	AU RNA binding methylglutaconyl-CoA hydratase [Source:HGNC Symbol;Acc:HGNC:890]	120.951	-0.515954	0.191609	-2.69274	0.00708677	0.051102		E218D_control
ENSG00000137834	SMAD6	SMAD family member 6 [Source:HGNC Symbol;Acc:HGNC:6772]	446.229	-0.326453	0.121252	-2.69236	0.00709474	0.0511233		E218D_control
ENSG00000153071	DAB2	DAB adaptor protein 2 [Source:HGNC Symbol;Acc:HGNC:2662]	1060.69	0.247673	0.0919951	2.69224	0.00709746	0.0511233		E218D_control
ENSG00000130741	EIF2S3	eukaryotic translation initiation factor 2 subunit gamma [Source:HGNC Symbol;Acc:HGNC:3267]	4149.66	-0.189282	0.0703209	-2.69169	0.0071091	0.0511793		E218D_control
ENSG00000180964	TCEAL8	transcription elongation factor A like 8 [Source:HGNC Symbol;Acc:HGNC:28683]	1471.46	0.204185	0.0758802	2.69089	0.00712625	0.0512749		E218D_control
ENSG00000023902	PLEKHO1	pleckstrin homology domain containing O1 [Source:HGNC Symbol;Acc:HGNC:24310]	1537.24	-0.176217	0.0655007	-2.69031	0.00713851	0.0513287		E218D_control
ENSG00000111602	TIMELESS	timeless circadian regulator [Source:HGNC Symbol;Acc:HGNC:11813]	357.912	-0.294637	0.109524	-2.69017	0.00714148	0.0513287		E218D_control
ENSG00000135046	ANXA1	annexin A1 [Source:HGNC Symbol;Acc:HGNC:533]	6900.32	0.188973	0.0702566	2.68976	0.00715042	0.051365		E218D_control
ENSG00000102595	UGGT2	UDP-glucose glycoprotein glucosyltransferase 2 [Source:HGNC Symbol;Acc:HGNC:15664]	223.511	0.362409	0.134763	2.68924	0.00716155	0.051417		E218D_control
ENSG00000132361	CLUH	clustered mitochondria homolog [Source:HGNC Symbol;Acc:HGNC:29094]	595.067	-0.241066	0.0897452	-2.68612	0.00722875	0.0518231		E218D_control
ENSG00000142611	PRDM16	PR/SET domain 16 [Source:HGNC Symbol;Acc:HGNC:14000]	515.309	0.305878	0.113884	2.68588	0.00723382	0.0518231		E218D_control
ENSG00000146530	VWDE	von Willebrand factor D and EGF domains [Source:HGNC Symbol;Acc:HGNC:21897]	16.5761	1.29784	0.48313	2.68632	0.00722449	0.0518231		E218D_control
ENSG00000164086	DUSP7	dual specificity phosphatase 7 [Source:HGNC Symbol;Acc:HGNC:3073]	764.115	0.287912	0.107193	2.68593	0.00723283	0.0518231		E218D_control
ENSG00000170836	PPM1D	protein phosphatase, Mg2+/Mn2+ dependent 1D [Source:HGNC Symbol;Acc:HGNC:9277]	217.679	-0.387219	0.144178	-2.68571	0.00723769	0.0518231		E218D_control
ENSG00000093183	SEC22C	SEC22 homolog C, vesicle trafficking protein [Source:HGNC Symbol;Acc:HGNC:16828]	599.118	0.238657	0.0888826	2.68508	0.00725129	0.0518754		E218D_control
ENSG00000099617	EFNA2	ephrin A2 [Source:HGNC Symbol;Acc:HGNC:3222]	24.4452	1.10226	0.410564	2.68474	0.00725872	0.0518754		E218D_control
ENSG00000122862	SRGN	serglycin [Source:HGNC Symbol;Acc:HGNC:9361]	4.38594	3.89367	1.45027	2.68479	0.00725753	0.0518754		E218D_control
ENSG00000124201	ZNFX1	zinc finger NFX1-type containing 1 [Source:HGNC Symbol;Acc:HGNC:29271]	988.423	0.24201	0.090146	2.68465	0.00726067	0.0518754		E218D_control
ENSG00000111665	CDCA3	cell division cycle associated 3 [Source:HGNC Symbol;Acc:HGNC:14624]	1158.34	-0.282262	0.105165	-2.684	0.0072747	0.0519475		E218D_control
ENSG00000109084	TMEM97	transmembrane protein 97 [Source:HGNC Symbol;Acc:HGNC:28106]	720.068	-0.292208	0.108948	-2.6821	0.00731618	0.0521874		E218D_control
ENSG00000184588	PDE4B	phosphodiesterase 4B [Source:HGNC Symbol;Acc:HGNC:8781]	16.6278	1.32404	0.493638	2.6822	0.00731394	0.0521874		E218D_control
ENSG00000170915	PAQR8	progestin and adipoQ receptor family member 8 [Source:HGNC Symbol;Acc:HGNC:15708]	67.2822	0.63341	0.236278	2.68078	0.00734513	0.0523657		E218D_control
ENSG00000056998	GYG2	glycogenin 2 [Source:HGNC Symbol;Acc:HGNC:4700]	29.9665	0.85973	0.320933	2.67885	0.00738757	0.052555		E218D_control
ENSG00000104886	PLEKHJ1	pleckstrin homology domain containing J1 [Source:HGNC Symbol;Acc:HGNC:18211]	1114.82	-0.198897	0.0742466	-2.67887	0.00738705	0.052555		E218D_control
ENSG00000155827	RNF20	ring finger protein 20 [Source:HGNC Symbol;Acc:HGNC:10062]	355.796	0.373604	0.139451	2.67911	0.0073819	0.052555		E218D_control
ENSG00000265972	TXNIP	thioredoxin interacting protein [Source:HGNC Symbol;Acc:HGNC:16952]	107.153	0.532088	0.198607	2.6791	0.00738202	0.052555		E218D_control
ENSG00000087086	FTL	ferritin light chain [Source:HGNC Symbol;Acc:HGNC:3999]	28983.8	-0.180669	0.0674554	-2.67834	0.00739877	0.0526055		E218D_control
ENSG00000167969	ECI1	enoyl-CoA delta isomerase 1 [Source:HGNC Symbol;Acc:HGNC:2703]	899.077	-0.258751	0.0966151	-2.67817	0.00740262	0.0526055		E218D_control
ENSG00000108010	GLRX3	glutaredoxin 3 [Source:HGNC Symbol;Acc:HGNC:15987]	1727.58	-0.212818	0.079496	-2.67709	0.00742639	0.0526994		E218D_control
ENSG00000234965	SHISA8	shisa family member 8 [Source:HGNC Symbol;Acc:HGNC:18351]	6.40865	-1.93289	0.722027	-2.67703	0.00742778	0.0526994		E218D_control
ENSG00000240857	RDH14	retinol dehydrogenase 14 [Source:HGNC Symbol;Acc:HGNC:19979]	416.654	-0.266928	0.0996997	-2.67732	0.00742132	0.0526994		E218D_control
ENSG00000144476	ACKR3	atypical chemokine receptor 3 [Source:HGNC Symbol;Acc:HGNC:23692]	2702.63	0.383608	0.143316	2.67665	0.0074362	0.0527026		E218D_control
ENSG00000158352	SHROOM4	shroom family member 4 [Source:HGNC Symbol;Acc:HGNC:29215]	86.9455	-0.597455	0.223209	-2.67666	0.00743598	0.0527026		E218D_control
ENSG00000185527	PDE6G	phosphodiesterase 6G [Source:HGNC Symbol;Acc:HGNC:8789]	38.4857	0.835635	0.312221	2.67642	0.00744139	0.0527112		E218D_control
ENSG00000115109	EPB41L5	erythrocyte membrane protein band 4.1 like 5 [Source:HGNC Symbol;Acc:HGNC:19819]	98.3086	-0.486926	0.182061	-2.67451	0.00748376	0.052983		E218D_control
ENSG00000047249	ATP6V1H	ATPase H+ transporting V1 subunit H [Source:HGNC Symbol;Acc:HGNC:18303]	766.412	-0.201598	0.0753994	-2.67374	0.00750115	0.0529926		E218D_control
ENSG00000177425	PAWR	pro-apoptotic WT1 regulator [Source:HGNC Symbol;Acc:HGNC:8614]	3637.9	0.202588	0.0757667	2.67383	0.00749895	0.0529926		E218D_control
ENSG00000184349	EFNA5	ephrin A5 [Source:HGNC Symbol;Acc:HGNC:3225]	464.618	-0.321655	0.1203	-2.67378	0.00750027	0.0529926		E218D_control
ENSG00000198648	STK39	serine/threonine kinase 39 [Source:HGNC Symbol;Acc:HGNC:17717]	361.948	0.291148	0.10887	2.67427	0.00748916	0.0529926		E218D_control
ENSG00000084234	APLP2	amyloid beta precursor like protein 2 [Source:HGNC Symbol;Acc:HGNC:598]	3387.84	0.199591	0.0746751	2.67279	0.00752223	0.0531132		E218D_control
ENSG00000179314	WSCD1	WSC domain containing 1 [Source:HGNC Symbol;Acc:HGNC:29060]	61.6852	-0.628244	0.235195	-2.67116	0.00755895	0.053344		E218D_control
ENSG00000185737	NRG3	neuregulin 3 [Source:HGNC Symbol;Acc:HGNC:7999]	19.1613	-1.18786	0.445068	-2.66893	0.00760939	0.0536713		E218D_control
ENSG00000130396	AFDN	afadin, adherens junction formation factor [Source:HGNC Symbol;Acc:HGNC:7137]	1426.78	-0.267284	0.100155	-2.66871	0.00761422	0.0536768		E218D_control
ENSG00000103257	SLC7A5	solute carrier family 7 member 5 [Source:HGNC Symbol;Acc:HGNC:11063]	3821.73	-0.164392	0.0616491	-2.66657	0.00766295	0.0539915		E218D_control
ENSG00000144401	METTL21A	methyltransferase 21A, HSPA lysine [Source:HGNC Symbol;Acc:HGNC:30476]	217.572	-0.368527	0.138215	-2.66634	0.00766825	0.0540002		E218D_control
ENSG00000119326	CTNNAL1	catenin alpha like 1 [Source:HGNC Symbol;Acc:HGNC:2512]	2474.6	0.19464	0.0730342	2.66505	0.00769763	0.0541494		E218D_control
ENSG00000160703	NLRX1	NLR family member X1 [Source:HGNC Symbol;Acc:HGNC:29890]	173.311	0.384272	0.144186	2.66512	0.00769619	0.0541494		E218D_control
ENSG00000162981	LRATD1	LRAT domain containing 1 [Source:HGNC Symbol;Acc:HGNC:20743]	64.7007	0.568617	0.213401	2.66455	0.00770917	0.054173		E218D_control
ENSG00000204291	COL15A1	collagen type XV alpha 1 chain [Source:HGNC Symbol;Acc:HGNC:2192]	11.2299	1.66578	0.62514	2.66466	0.00770667	0.054173		E218D_control
ENSG00000214160	ALG3	ALG3 alpha-1,3- mannosyltransferase [Source:HGNC Symbol;Acc:HGNC:23056]	674.363	-0.209701	0.078713	-2.66413	0.00771885	0.0542122		E218D_control
ENSG00000107020	PLGRKT	plasminogen receptor with a C-terminal lysine [Source:HGNC Symbol;Acc:HGNC:23633]	433.623	0.300463	0.112804	2.66359	0.00773112	0.0542613		E218D_control
ENSG00000163166	IWS1	interacts with SUPT6H, CTD assembly factor 1 [Source:HGNC Symbol;Acc:HGNC:25467]	441.476	0.355196	0.133359	2.66347	0.00773404	0.0542613		E218D_control
ENSG00000135093	USP30	ubiquitin specific peptidase 30 [Source:HGNC Symbol;Acc:HGNC:20065]	158.934	-0.40193	0.150924	-2.66312	0.00774188	0.0542876		E218D_control
ENSG00000103657	HERC1	HECT and RLD domain containing E3 ubiquitin protein ligase family member 1 [Source:HGNC Symbol;Acc:HGNC:4867]	246.328	0.353608	0.132824	2.66223	0.00776247	0.0544031		E218D_control
ENSG00000145287	PLAC8	placenta associated 8 [Source:HGNC Symbol;Acc:HGNC:19254]	15.4185	-1.22475	0.460234	-2.66115	0.00778753	0.0545498		E218D_control
ENSG00000169933	FRMPD4	FERM and PDZ domain containing 4 [Source:HGNC Symbol;Acc:HGNC:29007]	10.6337	-1.82218	0.685333	-2.65883	0.00784126	0.0548971		E218D_control
ENSG00000112996	MRPS30	mitochondrial ribosomal protein S30 [Source:HGNC Symbol;Acc:HGNC:8769]	436.884	-0.300185	0.112922	-2.65833	0.0078528	0.0549488		E218D_control
ENSG00000185630	PBX1	PBX homeobox 1 [Source:HGNC Symbol;Acc:HGNC:8632]	398.01	-0.317933	0.119622	-2.6578	0.00786515	0.0550061		E218D_control
ENSG00000167986	DDB1	damage specific DNA binding protein 1 [Source:HGNC Symbol;Acc:HGNC:2717]	2990.47	-0.16609	0.0625048	-2.65723	0.00787846	0.0550656		E218D_control
ENSG00000205208	C4orf46	chromosome 4 open reading frame 46 [Source:HGNC Symbol;Acc:HGNC:27320]	301.615	-0.314697	0.118437	-2.65708	0.00788198	0.0550656		E218D_control
ENSG00000107338	SHB	SH2 domain containing adaptor protein B [Source:HGNC Symbol;Acc:HGNC:10838]	793.758	0.293443	0.110463	2.65648	0.0078962	0.0550828		E218D_control
ENSG00000166225	FRS2	fibroblast growth factor receptor substrate 2 [Source:HGNC Symbol;Acc:HGNC:16971]	286.834	0.344344	0.129628	2.6564	0.00789808	0.0550828		E218D_control
ENSG00000188266	HYKK	hydroxylysine kinase [Source:HGNC Symbol;Acc:HGNC:34403]	30.3081	-0.811959	0.305677	-2.65627	0.00790109	0.0550828		E218D_control
ENSG00000243955	GSTA1	glutathione S-transferase alpha 1 [Source:HGNC Symbol;Acc:HGNC:4626]	10.0076	1.49383	0.562321	2.65654	0.00789468	0.0550828		E218D_control
ENSG00000018510	AGPS	alkylglycerone phosphate synthase [Source:HGNC Symbol;Acc:HGNC:327]	825.872	-0.224149	0.084397	-2.65588	0.00791007	0.0550874		E218D_control
ENSG00000196419	XRCC6	X-ray repair cross complementing 6 [Source:HGNC Symbol;Acc:HGNC:4055]	2621.4	-0.173425	0.0652972	-2.65593	0.00790896	0.0550874		E218D_control
ENSG00000149115	TNKS1BP1	tankyrase 1 binding protein 1 [Source:HGNC Symbol;Acc:HGNC:19081]	1008.34	0.222826	0.0839215	2.65518	0.00792666	0.0551449		E218D_control
ENSG00000167972	ABCA3	ATP binding cassette subfamily A member 3 [Source:HGNC Symbol;Acc:HGNC:33]	324.624	0.34722	0.130766	2.65529	0.00792412	0.0551449		E218D_control
ENSG00000175826	CTDNEP1	CTD nuclear envelope phosphatase 1 [Source:HGNC Symbol;Acc:HGNC:19085]	919.677	-0.216789	0.0817252	-2.65265	0.00798618	0.0555297		E218D_control
ENSG00000143322	ABL2	ABL proto-oncogene 2, non-receptor tyrosine kinase [Source:HGNC Symbol;Acc:HGNC:77]	3418.42	-0.233692	0.0881564	-2.65088	0.00802828	0.0557932		E218D_control
ENSG00000164403	SHROOM1	shroom family member 1 [Source:HGNC Symbol;Acc:HGNC:24084]	129.715	0.431549	0.162826	2.65037	0.0080404	0.0558481		E218D_control
ENSG00000129351	ILF3	interleukin enhancer binding factor 3 [Source:HGNC Symbol;Acc:HGNC:6038]	2549.53	-0.196836	0.0742795	-2.64993	0.00805077	0.0558665		E218D_control
ENSG00000178974	FBXO34	F-box protein 34 [Source:HGNC Symbol;Acc:HGNC:20201]	283.31	-0.305381	0.115242	-2.6499	0.00805149	0.0558665		E218D_control
ENSG00000130024	PHF10	PHD finger protein 10 [Source:HGNC Symbol;Acc:HGNC:18250]	253.963	-0.359408	0.135703	-2.64848	0.0080854	0.0560723		E218D_control
ENSG00000104812	GYS1	glycogen synthase 1 [Source:HGNC Symbol;Acc:HGNC:4706]	628.723	0.213437	0.0806097	2.64778	0.00810214	0.056159		E218D_control
ENSG00000112079	STK38	serine/threonine kinase 38 [Source:HGNC Symbol;Acc:HGNC:17847]	605.011	0.272747	0.103039	2.64703	0.00812033	0.0562556		E218D_control
ENSG00000182551	ADI1	acireductone dioxygenase 1 [Source:HGNC Symbol;Acc:HGNC:30576]	2123.16	-0.253605	0.0958181	-2.64673	0.0081274	0.0562751		E218D_control
ENSG00000090661	CERS4	ceramide synthase 4 [Source:HGNC Symbol;Acc:HGNC:23747]	198.289	-0.347977	0.131507	-2.64606	0.00814351	0.0563277		E218D_control
ENSG00000124788	ATXN1	ataxin 1 [Source:HGNC Symbol;Acc:HGNC:10548]	576.736	0.331197	0.12516	2.64619	0.00814037	0.0563277		E218D_control
ENSG00000104953	TLE6	TLE family member 6, subcortical maternal complex member [Source:HGNC Symbol;Acc:HGNC:30788]	14.0828	1.26091	0.476703	2.64506	0.00816771	0.0564656		E218D_control
ENSG00000169857	AVEN	apoptosis and caspase activation inhibitor [Source:HGNC Symbol;Acc:HGNC:13509]	405.145	0.286115	0.108241	2.64332	0.00820978	0.0567268		E218D_control
ENSG00000129515	SNX6	sorting nexin 6 [Source:HGNC Symbol;Acc:HGNC:14970]	1089.44	0.237265	0.089806	2.64197	0.00824244	0.0569227		E218D_control
ENSG00000174705	SH3PXD2B	SH3 and PX domains 2B [Source:HGNC Symbol;Acc:HGNC:29242]	75.7678	0.609519	0.231251	2.63575	0.00839516	0.0579472		E218D_control
ENSG00000170632	ARMC10	armadillo repeat containing 10 [Source:HGNC Symbol;Acc:HGNC:21706]	596.239	-0.223429	0.084791	-2.63506	0.00841218	0.0580344		E218D_control
ENSG00000166025	AMOTL1	angiomotin like 1 [Source:HGNC Symbol;Acc:HGNC:17811]	516.408	0.267119	0.101379	2.63487	0.00841705	0.0580377		E218D_control
ENSG00000127022	CANX	calnexin [Source:HGNC Symbol;Acc:HGNC:1473]	5651.31	-0.139836	0.0530787	-2.63449	0.00842629	0.0580409		E218D_control
ENSG00000165434	PGM2L1	phosphoglucomutase 2 like 1 [Source:HGNC Symbol;Acc:HGNC:20898]	308.35	0.390755	0.148315	2.63463	0.00842289	0.0580409		E218D_control
ENSG00000072110	ACTN1	actinin alpha 1 [Source:HGNC Symbol;Acc:HGNC:163]	22590.3	0.255537	0.0970403	2.6333	0.00845588	0.0582145		E218D_control
ENSG00000133131	MORC4	MORC family CW-type zinc finger 4 [Source:HGNC Symbol;Acc:HGNC:23485]	245.516	0.361377	0.137296	2.63211	0.00848569	0.0583893		E218D_control
ENSG00000145934	TENM2	teneurin transmembrane protein 2 [Source:HGNC Symbol;Acc:HGNC:29943]	18.9326	1.16074	0.441338	2.63006	0.00853703	0.0586512		E218D_control
ENSG00000205542	TMSB4X	thymosin beta 4 X-linked [Source:HGNC Symbol;Acc:HGNC:11881]	147045	0.322733	0.122709	2.63006	0.00853705	0.0586512		E218D_control
ENSG00000226479	TMEM185B	transmembrane protein 185B [Source:HGNC Symbol;Acc:HGNC:18896]	508.296	0.229792	0.0873688	2.63014	0.00853508	0.0586512		E218D_control
ENSG00000103942	HOMER2	homer scaffold protein 2 [Source:HGNC Symbol;Acc:HGNC:17513]	423.75	0.291693	0.111036	2.627	0.00861411	0.0591499		E218D_control
ENSG00000167315	ACAA2	acetyl-CoA acyltransferase 2 [Source:HGNC Symbol;Acc:HGNC:83]	837.035	0.231555	0.0881833	2.62583	0.00864367	0.0593221		E218D_control
ENSG00000086475	SEPHS1	selenophosphate synthetase 1 [Source:HGNC Symbol;Acc:HGNC:19685]	1000.77	-0.212677	0.0810035	-2.62553	0.00865134	0.059344		E218D_control
ENSG00000172889	EGFL7	EGF like domain multiple 7 [Source:HGNC Symbol;Acc:HGNC:20594]	215.155	0.366643	0.139756	2.62345	0.00870437	0.0596768		E218D_control
ENSG00000170515	PA2G4	proliferation-associated 2G4 [Source:HGNC Symbol;Acc:HGNC:8550]	2153.47	-0.234109	0.0892539	-2.62296	0.00871697	0.0597322		E218D_control
ENSG00000113119	TMCO6	transmembrane and coiled-coil domains 6 [Source:HGNC Symbol;Acc:HGNC:28814]	37.2681	-0.704723	0.268702	-2.62269	0.00872381	0.0597482		E218D_control
ENSG00000104081	BMF	Bcl2 modifying factor [Source:HGNC Symbol;Acc:HGNC:24132]	16.6031	1.25075	0.476997	2.62213	0.00873829	0.0598164		E218D_control
ENSG00000188153	COL4A5	collagen type IV alpha 5 chain [Source:HGNC Symbol;Acc:HGNC:2207]	276.74	0.363372	0.138632	2.62112	0.00876411	0.0599621		E218D_control
ENSG00000119383	PTPA	protein phosphatase 2 phosphatase activator [Source:HGNC Symbol;Acc:HGNC:9308]	1551.29	0.189733	0.0723963	2.62075	0.00877359	0.059996		E218D_control
ENSG00000148484	RSU1	Ras suppressor protein 1 [Source:HGNC Symbol;Acc:HGNC:10464]	2457.37	0.246631	0.094117	2.62047	0.00878082	0.0600143		E218D_control
ENSG00000143416	SELENBP1	selenium binding protein 1 [Source:HGNC Symbol;Acc:HGNC:10719]	122.801	0.465806	0.177803	2.61978	0.00879855	0.0600735		E218D_control
ENSG00000174444	RPL4	ribosomal protein L4 [Source:HGNC Symbol;Acc:HGNC:10353]	14239.8	-0.157287	0.0600359	-2.61988	0.00879594	0.0600735		E218D_control
ENSG00000065559	MAP2K4	mitogen-activated protein kinase kinase 4 [Source:HGNC Symbol;Acc:HGNC:6844]	260.474	-0.350238	0.133701	-2.61957	0.00880407	0.0600802		E218D_control
ENSG00000136193	SCRN1	secernin 1 [Source:HGNC Symbol;Acc:HGNC:22192]	1001.66	0.232541	0.0887905	2.61899	0.00881917	0.0601522		E218D_control
ENSG00000111186	WNT5B	Wnt family member 5B [Source:HGNC Symbol;Acc:HGNC:16265]	31.1846	1.01352	0.387098	2.61825	0.00883817	0.0602197		E218D_control
ENSG00000156463	SH3RF2	SH3 domain containing ring finger 2 [Source:HGNC Symbol;Acc:HGNC:26299]	1732.88	-0.178593	0.0682083	-2.61835	0.00883551	0.0602197		E218D_control
ENSG00000101265	RASSF2	Ras association domain family member 2 [Source:HGNC Symbol;Acc:HGNC:9883]	19.6895	1.20598	0.461535	2.61297	0.00897603	0.0610787		E218D_control
ENSG00000141985	SH3GL1	SH3 domain containing GRB2 like 1, endophilin A2 [Source:HGNC Symbol;Acc:HGNC:10830]	1056.03	0.219764	0.0841003	2.61312	0.00897193	0.0610787		E218D_control
ENSG00000147124	ZNF41	zinc finger protein 41 [Source:HGNC Symbol;Acc:HGNC:13107]	104.1	0.457072	0.174941	2.61272	0.00898261	0.0610787		E218D_control
ENSG00000181826	RELL1	RELT like 1 [Source:HGNC Symbol;Acc:HGNC:27379]	477.384	0.288504	0.110423	2.61271	0.00898271	0.0610787		E218D_control
ENSG00000138430	OLA1	Obg like ATPase 1 [Source:HGNC Symbol;Acc:HGNC:28833]	1516.08	-0.192219	0.0735943	-2.61187	0.00900477	0.0611895		E218D_control
ENSG00000148187	MRRF	mitochondrial ribosome recycling factor [Source:HGNC Symbol;Acc:HGNC:7234]	245.35	-0.305933	0.117137	-2.61174	0.00900825	0.0611895		E218D_control
ENSG00000160072	ATAD3B	ATPase family AAA domain containing 3B [Source:HGNC Symbol;Acc:HGNC:24007]	340.661	-0.324809	0.124373	-2.61156	0.00901299	0.0611903		E218D_control
ENSG00000255112	CHMP1B	charged multivesicular body protein 1B [Source:HGNC Symbol;Acc:HGNC:24287]	509.643	-0.233543	0.0895958	-2.60663	0.00914378	0.0620464		E218D_control
ENSG00000025423	HSD17B6	hydroxysteroid 17-beta dehydrogenase 6 [Source:HGNC Symbol;Acc:HGNC:23316]	11.9349	1.36257	0.522829	2.60614	0.00915681	0.062103		E218D_control
ENSG00000101577	LPIN2	lipin 2 [Source:HGNC Symbol;Acc:HGNC:14450]	341.965	0.284722	0.10927	2.60568	0.00916912	0.0621546		E218D_control
ENSG00000120616	EPC1	enhancer of polycomb homolog 1 [Source:HGNC Symbol;Acc:HGNC:19876]	319.821	0.345337	0.132586	2.60463	0.00919741	0.0623024		E218D_control
ENSG00000134470	IL15RA	interleukin 15 receptor subunit alpha [Source:HGNC Symbol;Acc:HGNC:5978]	92.5393	-0.527049	0.202359	-2.60452	0.00920034	0.0623024		E218D_control
ENSG00000100416	TRMU	tRNA mitochondrial 2-thiouridylase [Source:HGNC Symbol;Acc:HGNC:25481]	371.768	-0.274979	0.105611	-2.6037	0.00922232	0.0624193		E218D_control
ENSG00000185046	ANKS1B	ankyrin repeat and sterile alpha motif domain containing 1B [Source:HGNC Symbol;Acc:HGNC:24600]	31.1281	-0.855396	0.328559	-2.60348	0.00922832	0.0624279		E218D_control
ENSG00000109944	JHY	junctional cadherin complex regulator [Source:HGNC Symbol;Acc:HGNC:26288]	135.328	-0.408813	0.157102	-2.60221	0.00926244	0.0626268		E218D_control
ENSG00000025796	SEC63	SEC63 homolog, protein translocation regulator [Source:HGNC Symbol;Acc:HGNC:21082]	1281.73	0.214065	0.0823062	2.60083	0.00929974	0.0627673		E218D_control
ENSG00000062716	VMP1	vacuole membrane protein 1 [Source:HGNC Symbol;Acc:HGNC:29559]	1705.47	0.238691	0.0917759	2.6008	0.00930067	0.0627673		E218D_control
ENSG00000139154	AEBP2	AE binding protein 2 [Source:HGNC Symbol;Acc:HGNC:24051]	591.458	0.215845	0.0829845	2.60103	0.00929438	0.0627673		E218D_control
ENSG00000143344	RGL1	ral guanine nucleotide dissociation stimulator like 1 [Source:HGNC Symbol;Acc:HGNC:30281]	330.337	-0.353325	0.135855	-2.60074	0.00930219	0.0627673		E218D_control
ENSG00000171295	ZNF440	zinc finger protein 440 [Source:HGNC Symbol;Acc:HGNC:20874]	31.2908	0.856357	0.329416	2.59962	0.00933259	0.0629402		E218D_control
ENSG00000175895	PLEKHF2	pleckstrin homology and FYVE domain containing 2 [Source:HGNC Symbol;Acc:HGNC:20757]	193.394	0.353127	0.13587	2.599	0.00934957	0.0630227		E218D_control
ENSG00000166068	SPRED1	sprouty related EVH1 domain containing 1 [Source:HGNC Symbol;Acc:HGNC:20249]	462.764	-0.281345	0.108276	-2.59841	0.00936566	0.063099		E218D_control
ENSG00000102144	PGK1	phosphoglycerate kinase 1 [Source:HGNC Symbol;Acc:HGNC:8896]	8783.61	0.217393	0.0836707	2.5982	0.00937146	0.063106		E218D_control
ENSG00000096696	DSP	desmoplakin [Source:HGNC Symbol;Acc:HGNC:3052]	2146.83	0.256166	0.0986425	2.59692	0.00940652	0.0633098		E218D_control
ENSG00000145354	CISD2	CDGSH iron sulfur domain 2 [Source:HGNC Symbol;Acc:HGNC:24212]	657.173	-0.230265	0.0886984	-2.59604	0.0094305	0.063439		E218D_control
ENSG00000138193	PLCE1	phospholipase C epsilon 1 [Source:HGNC Symbol;Acc:HGNC:17175]	386.527	-0.292645	0.112768	-2.59511	0.00945597	0.0635779		E218D_control
ENSG00000184677	ZBTB40	zinc finger and BTB domain containing 40 [Source:HGNC Symbol;Acc:HGNC:29045]	111.729	0.474759	0.182959	2.5949	0.00946187	0.0635853		E218D_control
ENSG00000137275	RIPK1	receptor interacting serine/threonine kinase 1 [Source:HGNC Symbol;Acc:HGNC:10019]	347.547	0.287169	0.110675	2.5947	0.00946729	0.0635894		E218D_control
ENSG00000147535	PLPP5	phospholipid phosphatase 5 [Source:HGNC Symbol;Acc:HGNC:25026]	352.134	-0.378393	0.145915	-2.59325	0.00950748	0.063827		E218D_control
ENSG00000093072	ADA2	adenosine deaminase 2 [Source:HGNC Symbol;Acc:HGNC:1839]	14.4824	-1.27197	0.490528	-2.59306	0.00951263	0.0638291		E218D_control
ENSG00000102580	DNAJC3	DnaJ heat shock protein family (Hsp40) member C3 [Source:HGNC Symbol;Acc:HGNC:9439]	1077.33	0.196941	0.0759865	2.59179	0.00954771	0.0639996		E218D_control
ENSG00000171861	MRM3	mitochondrial rRNA methyltransferase 3 [Source:HGNC Symbol;Acc:HGNC:18485]	239.454	-0.322139	0.124285	-2.59193	0.00954394	0.0639996		E218D_control
ENSG00000126953	TIMM8A	translocase of inner mitochondrial membrane 8A [Source:HGNC Symbol;Acc:HGNC:11817]	361.955	-0.341885	0.131936	-2.59129	0.00956181	0.0640617		E218D_control
ENSG00000159403	C1R	complement C1r [Source:HGNC Symbol;Acc:HGNC:1246]	170.315	-0.433532	0.167333	-2.59083	0.00957444	0.064094		E218D_control
ENSG00000181045	SLC26A11	solute carrier family 26 member 11 [Source:HGNC Symbol;Acc:HGNC:14471]	56.9221	0.602017	0.23237	2.59076	0.00957632	0.064094		E218D_control
ENSG00000146083	RNF44	ring finger protein 44 [Source:HGNC Symbol;Acc:HGNC:19180]	489.708	-0.300169	0.115887	-2.59018	0.00959261	0.0641706		E218D_control
ENSG00000114346	ECT2	epithelial cell transforming 2 [Source:HGNC Symbol;Acc:HGNC:3155]	635.702	-0.276794	0.106924	-2.58871	0.00963359	0.0644122		E218D_control
ENSG00000176422	SPRYD4	SPRY domain containing 4 [Source:HGNC Symbol;Acc:HGNC:27468]	206.458	-0.35405	0.136791	-2.58826	0.0096462	0.0644639		E218D_control
ENSG00000106546	AHR	aryl hydrocarbon receptor [Source:HGNC Symbol;Acc:HGNC:348]	391.436	-0.256295	0.09904	-2.58779	0.00965935	0.0645192		E218D_control
ENSG00000168887	C2orf68	chromosome 2 open reading frame 68 [Source:HGNC Symbol;Acc:HGNC:34353]	690.159	-0.239545	0.0925987	-2.58691	0.00968406	0.0646516		E218D_control
ENSG00000270170	NCBP2AS2	NCBP2 antisense 2 (head to head) [Source:HGNC Symbol;Acc:HGNC:25121]	315.711	-0.280704	0.108536	-2.58627	0.00970222	0.0647402		E218D_control
ENSG00000123080	CDKN2C	cyclin dependent kinase inhibitor 2C [Source:HGNC Symbol;Acc:HGNC:1789]	436.571	-0.278184	0.107617	-2.58495	0.00973939	0.0649554		E218D_control
ENSG00000148290	SURF1	SURF1 cytochrome c oxidase assembly factor [Source:HGNC Symbol;Acc:HGNC:11474]	603.065	-0.228168	0.0882801	-2.58459	0.00974934	0.0649891		E218D_control
ENSG00000170634	ACYP2	acylphosphatase 2 [Source:HGNC Symbol;Acc:HGNC:180]	397.471	-0.297827	0.115328	-2.58244	0.00981031	0.0653625		E218D_control
ENSG00000006625	GGCT	gamma-glutamylcyclotransferase [Source:HGNC Symbol;Acc:HGNC:21705]	511.048	-0.281897	0.109232	-2.58071	0.00985983	0.0656373		E218D_control
ENSG00000110330	BIRC2	baculoviral IAP repeat containing 2 [Source:HGNC Symbol;Acc:HGNC:590]	742.52	0.2139	0.082886	2.58065	0.00986146	0.0656373		E218D_control
ENSG00000135631	RAB11FIP5	RAB11 family interacting protein 5 [Source:HGNC Symbol;Acc:HGNC:24845]	976.556	0.223236	0.086539	2.5796	0.00989142	0.0658035		E218D_control
ENSG00000123836	PFKFB2	6-phosphofructo-2-kinase/fructose-2,6-biphosphatase 2 [Source:HGNC Symbol;Acc:HGNC:8873]	203.55	-0.333893	0.129501	-2.57831	0.00992863	0.0659819		E218D_control
ENSG00000138162	TACC2	transforming acidic coiled-coil containing protein 2 [Source:HGNC Symbol;Acc:HGNC:11523]	103.351	-0.462428	0.179353	-2.57831	0.00992838	0.0659819		E218D_control
ENSG00000206557	TRIM71	tripartite motif containing 71 [Source:HGNC Symbol;Acc:HGNC:32669]	5.40757	-2.60936	1.01211	-2.57815	0.00993319	0.0659819		E218D_control
ENSG00000136381	IREB2	iron responsive element binding protein 2 [Source:HGNC Symbol;Acc:HGNC:6115]	743.012	-0.310337	0.120408	-2.57737	0.00995539	0.0660962		E218D_control
ENSG00000177576	C18orf32	chromosome 18 open reading frame 32 [Source:HGNC Symbol;Acc:HGNC:31690]	22.5461	-1.02042	0.396013	-2.57674	0.00997371	0.0661846		E218D_control
ENSG00000018699	TTC27	tetratricopeptide repeat domain 27 [Source:HGNC Symbol;Acc:HGNC:25986]	608.095	-0.243179	0.0943815	-2.57655	0.00997913	0.0661874		E218D_control
ENSG00000006704	GTF2IRD1	GTF2I repeat domain containing 1 [Source:HGNC Symbol;Acc:HGNC:4661]	603.486	-0.281079	0.109111	-2.57608	0.00999271	0.0662111		E218D_control
ENSG00000133116	KL	klotho [Source:HGNC Symbol;Acc:HGNC:6344]	9.11716	1.56493	0.607446	2.57625	0.00998797	0.0662111		E218D_control
ENSG00000128585	MKLN1	muskelin 1 [Source:HGNC Symbol;Acc:HGNC:7109]	394.009	0.320761	0.124538	2.5756	0.0100065	0.0662693		E218D_control
ENSG00000125970	RALY	RALY heterogeneous nuclear ribonucleoprotein [Source:HGNC Symbol;Acc:HGNC:15921]	2686.96	0.149331	0.0579942	2.57493	0.0100259	0.0663645		E218D_control
[truncated: 12,654 more rows]
