# Supplementary material for: Rare heterozygous missense variants in VSX2 are associated with retinal detachment
Source: PLoS Genet. 2026 Feb 3;22(2):e1012027. doi: 10.1371/journal.pgen.1012027 (PMC12890223; doi:10.1371/journal.pgen.1012027)
Supplement: S16 Table — (XLSX) [file pgen.1012027.s021.xlsx]

## Sheet: S16_Table - R227W vs WT DE
row	gene_name	gene_description	baseMean	log2FoldChange	lfcSE	stat	pvalue	padj	regulation	comparison
ENSG00000115461	IGFBP5	insulin like growth factor binding protein 5 [Source:HGNC Symbol;Acc:HGNC:5474]	1140.75	2.22138	0.0950605	23.3681	9.03087e-121	1.14367e-116	Up	R227W_WT
ENSG00000131738	KRT33B	keratin 33B [Source:HGNC Symbol;Acc:HGNC:6451]	1672.32	1.62206	0.101001	16.0598	4.87783e-58	3.08864e-54	Up	R227W_WT
ENSG00000132561	MATN2	matrilin 2 [Source:HGNC Symbol;Acc:HGNC:6908]	1917	1.74569	0.112003	15.5861	9.0457e-55	3.81849e-51	Up	R227W_WT
ENSG00000134363	FST	follistatin [Source:HGNC Symbol;Acc:HGNC:3971]	79.4194	-3.76463	0.26683	-14.1087	3.3559e-45	1.06248e-41	Down	R227W_WT
ENSG00000133169	BEX1	brain expressed X-linked 1 [Source:HGNC Symbol;Acc:HGNC:1036]	5854.8	1.44638	0.107897	13.4052	5.63422e-41	1.42703e-37	Up	R227W_WT
ENSG00000140937	CDH11	cadherin 11 [Source:HGNC Symbol;Acc:HGNC:1750]	1435.38	-0.872558	0.0670709	-13.0095	1.0807e-38	2.281e-35	Down	R227W_WT
ENSG00000178860	MSC	musculin [Source:HGNC Symbol;Acc:HGNC:7321]	226.435	2.04471	0.164469	12.4322	1.74681e-35	3.16024e-32	Up	R227W_WT
ENSG00000118849	RARRES1	retinoic acid receptor responder 1 [Source:HGNC Symbol;Acc:HGNC:9867]	378.159	-1.93615	0.160599	-12.0558	1.80786e-33	2.86184e-30	Down	R227W_WT
ENSG00000134245	WNT2B	Wnt family member 2B [Source:HGNC Symbol;Acc:HGNC:12781]	792.201	1.40142	0.122352	11.454	2.24538e-30	3.1595e-27	Up	R227W_WT
ENSG00000107984	DKK1	dickkopf WNT signaling pathway inhibitor 1 [Source:HGNC Symbol;Acc:HGNC:2891]	2107.38	-1.09499	0.0963191	-11.3683	6.01393e-30	7.61604e-27	Down	R227W_WT
ENSG00000166750	SLFN5	schlafen family member 5 [Source:HGNC Symbol;Acc:HGNC:28286]	612.936	1.0047	0.0894785	11.2284	2.95828e-29	3.40579e-26	Up	R227W_WT
ENSG00000006468	ETV1	ETS variant transcription factor 1 [Source:HGNC Symbol;Acc:HGNC:3490]	318.926	-1.56515	0.139613	-11.2107	3.61481e-29	3.81483e-26	Down	R227W_WT
ENSG00000137801	THBS1	thrombospondin 1 [Source:HGNC Symbol;Acc:HGNC:11785]	24916.1	1.27948	0.114413	11.183	4.94149e-29	4.81377e-26	Up	R227W_WT
ENSG00000171867	PRNP	prion protein (Kanno blood group) [Source:HGNC Symbol;Acc:HGNC:9449]	2337.33	-0.698913	0.0626832	-11.1499	7.16716e-29	6.48321e-26	Down	R227W_WT
ENSG00000137831	UACA	uveal autoantigen with coiled-coil domains and ankyrin repeats [Source:HGNC Symbol;Acc:HGNC:15947]	2871.57	1.20735	0.109049	11.0716	1.7225e-28	1.45425e-25	Up	R227W_WT
ENSG00000123095	BHLHE41	basic helix-loop-helix family member e41 [Source:HGNC Symbol;Acc:HGNC:16617]	717.816	-0.997159	0.0936006	-10.6533	1.68214e-26	1.33142e-23	Down	R227W_WT
ENSG00000081791	DELE1	DAP3 binding cell death enhancer 1 [Source:HGNC Symbol;Acc:HGNC:28969]	280.032	1.3159	0.124982	10.5288	6.36601e-26	4.7423e-23	Up	R227W_WT
ENSG00000187098	MITF	melanocyte inducing transcription factor [Source:HGNC Symbol;Acc:HGNC:7105]	981.418	1.14401	0.109055	10.4901	9.5886e-26	6.74612e-23	Up	R227W_WT
ENSG00000115380	EFEMP1	EGF containing fibulin extracellular matrix protein 1 [Source:HGNC Symbol;Acc:HGNC:3218]	3063.85	0.988592	0.0959601	10.3021	6.89317e-25	4.59448e-22	Up	R227W_WT
ENSG00000175274	TP53I11	tumor protein p53 inducible protein 11 [Source:HGNC Symbol;Acc:HGNC:16842]	108.695	2.10348	0.205142	10.2538	1.13787e-24	7.20498e-22	Up	R227W_WT
ENSG00000154556	SORBS2	sorbin and SH3 domain containing 2 [Source:HGNC Symbol;Acc:HGNC:24098]	110.603	1.65303	0.168179	9.82899	8.44648e-23	4.8621e-20	Up	R227W_WT
ENSG00000213853	EMP2	epithelial membrane protein 2 [Source:HGNC Symbol;Acc:HGNC:3334]	1517.31	0.752191	0.076494	9.83333	8.08964e-23	4.8621e-20	Up	R227W_WT
ENSG00000136960	ENPP2	ectonucleotide pyrophosphatase/phosphodiesterase 2 [Source:HGNC Symbol;Acc:HGNC:3357]	616.178	1.25987	0.129187	9.75225	1.80431e-22	9.9347e-20	Up	R227W_WT
ENSG00000153071	DAB2	DAB adaptor protein 2 [Source:HGNC Symbol;Acc:HGNC:2662]	1060.69	0.899797	0.0927404	9.70232	2.94724e-22	1.55516e-19	Up	R227W_WT
ENSG00000023902	PLEKHO1	pleckstrin homology domain containing O1 [Source:HGNC Symbol;Acc:HGNC:24310]	1537.24	0.638443	0.0664348	9.61006	7.25047e-22	3.6728e-19	Up	R227W_WT
ENSG00000211448	DIO2	iodothyronine deiodinase 2 [Source:HGNC Symbol;Acc:HGNC:2884]	8011.87	0.678021	0.0706337	9.59911	8.06354e-22	3.92756e-19	Up	R227W_WT
ENSG00000157216	SSBP3	single stranded DNA binding protein 3 [Source:HGNC Symbol;Acc:HGNC:15674]	691.861	1.15984	0.121249	9.56576	1.11378e-21	5.22404e-19	Up	R227W_WT
ENSG00000134333	LDHA	lactate dehydrogenase A [Source:HGNC Symbol;Acc:HGNC:6535]	11927.4	-0.510095	0.0537753	-9.48567	2.40824e-21	1.08921e-18		R227W_WT
ENSG00000170275	CRTAP	cartilage associated protein [Source:HGNC Symbol;Acc:HGNC:2379]	4907.54	0.672303	0.0719155	9.34851	8.88902e-21	3.88174e-18	Up	R227W_WT
ENSG00000100234	TIMP3	TIMP metallopeptidase inhibitor 3 [Source:HGNC Symbol;Acc:HGNC:11822]	12226.3	-0.892466	0.0956101	-9.33443	1.01536e-20	4.28619e-18	Down	R227W_WT
ENSG00000155755	TMEM237	transmembrane protein 237 [Source:HGNC Symbol;Acc:HGNC:14432]	1024.37	0.700563	0.0752237	9.31306	1.24202e-20	5.07384e-18	Up	R227W_WT
ENSG00000166311	SMPD1	sphingomyelin phosphodiesterase 1 [Source:HGNC Symbol;Acc:HGNC:11120]	632.651	0.843808	0.0925659	9.11576	7.81246e-20	3.09178e-17	Up	R227W_WT
ENSG00000291237	SOD2	superoxide dismutase 2 [Source:HGNC Symbol;Acc:HGNC:11180]	1767.77	-0.859874	0.0952983	-9.02297	1.83058e-19	7.025e-17	Down	R227W_WT
ENSG00000162616	DNAJB4	DnaJ heat shock protein family (Hsp40) member B4 [Source:HGNC Symbol;Acc:HGNC:14886]	1228.2	-0.910474	0.101166	-8.99978	2.26177e-19	8.42442e-17	Down	R227W_WT
ENSG00000071242	RPS6KA2	ribosomal protein S6 kinase A2 [Source:HGNC Symbol;Acc:HGNC:10431]	236.071	1.59155	0.180615	8.81187	1.23076e-18	4.32956e-16	Up	R227W_WT
ENSG00000169429	CXCL8	C-X-C motif chemokine ligand 8 [Source:HGNC Symbol;Acc:HGNC:6025]	965.234	-2.16233	0.245333	-8.81389	1.20876e-18	4.32956e-16	Down	R227W_WT
ENSG00000138829	FBN2	fibrillin 2 [Source:HGNC Symbol;Acc:HGNC:3604]	873.01	1.03584	0.119527	8.66613	4.47043e-18	1.5301e-15	Up	R227W_WT
ENSG00000181104	F2R	coagulation factor II thrombin receptor [Source:HGNC Symbol;Acc:HGNC:3537]	1756.17	-0.764095	0.0890058	-8.58478	9.10106e-18	3.03305e-15	Down	R227W_WT
ENSG00000108684	ASIC2	acid sensing ion channel subunit 2 [Source:HGNC Symbol;Acc:HGNC:99]	321.099	1.42151	0.165914	8.56775	1.05529e-17	3.42673e-15	Up	R227W_WT
ENSG00000144810	COL8A1	collagen type VIII alpha 1 chain [Source:HGNC Symbol;Acc:HGNC:2215]	6592.9	0.661487	0.0773747	8.54914	1.24009e-17	3.92613e-15	Up	R227W_WT
ENSG00000131094	C1QL1	complement C1q like 1 [Source:HGNC Symbol;Acc:HGNC:24182]	304.428	-1.07206	0.12546	-8.54502	1.28517e-17	3.9696e-15	Down	R227W_WT
ENSG00000086062	B4GALT1	beta-1,4-galactosyltransferase 1 [Source:HGNC Symbol;Acc:HGNC:924]	3665.91	-0.663843	0.0778605	-8.52606	1.51417e-17	4.56559e-15	Down	R227W_WT
ENSG00000137962	ARHGAP29	Rho GTPase activating protein 29 [Source:HGNC Symbol;Acc:HGNC:30207]	1337.85	-0.63583	0.0759797	-8.36842	5.83953e-17	1.71981e-14	Down	R227W_WT
ENSG00000134061	CD180	CD180 molecule [Source:HGNC Symbol;Acc:HGNC:6726]	35.1632	-2.9559	0.355224	-8.32121	8.70733e-17	2.50613e-14	Down	R227W_WT
ENSG00000119900	OGFRL1	opioid growth factor receptor like 1 [Source:HGNC Symbol;Acc:HGNC:21378]	6160.68	-0.485422	0.0587287	-8.26549	1.39118e-16	3.91509e-14		R227W_WT
ENSG00000179133	C10orf67	chromosome 10 open reading frame 67 [Source:HGNC Symbol;Acc:HGNC:28716]	216.282	1.43869	0.174523	8.24354	1.67188e-16	4.60275e-14	Up	R227W_WT
ENSG00000125148	MT2A	metallothionein 2A [Source:HGNC Symbol;Acc:HGNC:7406]	69776	-0.768563	0.0945689	-8.12701	4.4001e-16	1.18559e-13	Down	R227W_WT
ENSG00000169432	SCN9A	sodium voltage-gated channel alpha subunit 9 [Source:HGNC Symbol;Acc:HGNC:10597]	375.089	-0.830253	0.102433	-8.10534	5.25973e-16	1.38769e-13	Down	R227W_WT
ENSG00000164220	F2RL2	coagulation factor II thrombin receptor like 2 [Source:HGNC Symbol;Acc:HGNC:3539]	514.947	-0.829391	0.104275	-7.95385	1.80798e-15	4.6727e-13	Down	R227W_WT
ENSG00000138119	MYOF	myoferlin [Source:HGNC Symbol;Acc:HGNC:3656]	1142.79	0.570464	0.07179	7.94629	1.92186e-15	4.86768e-13		R227W_WT
ENSG00000122641	INHBA	inhibin subunit beta A [Source:HGNC Symbol;Acc:HGNC:6066]	669.554	-0.82721	0.104259	-7.93416	2.11929e-15	5.26248e-13	Down	R227W_WT
ENSG00000176058	TPRN	taperin [Source:HGNC Symbol;Acc:HGNC:26894]	859.142	0.731756	0.0923672	7.92224	2.33265e-15	5.68089e-13	Up	R227W_WT
ENSG00000182606	TRAK1	trafficking kinesin protein 1 [Source:HGNC Symbol;Acc:HGNC:29947]	608.398	0.665376	0.0841336	7.90856	2.60377e-15	6.22153e-13	Up	R227W_WT
ENSG00000085117	CD82	CD82 molecule [Source:HGNC Symbol;Acc:HGNC:6210]	769.755	-0.764708	0.096738	-7.90494	2.68068e-15	6.2867e-13	Down	R227W_WT
ENSG00000143507	DUSP10	dual specificity phosphatase 10 [Source:HGNC Symbol;Acc:HGNC:3065]	830.193	0.674263	0.0859616	7.84376	4.37238e-15	1.00676e-12	Up	R227W_WT
ENSG00000133107	TRPC4	transient receptor potential cation channel subfamily C member 4 [Source:HGNC Symbol;Acc:HGNC:12336]	115.401	1.66522	0.213951	7.78318	7.07213e-15	1.59931e-12	Up	R227W_WT
ENSG00000152952	PLOD2	procollagen-lysine,2-oxoglutarate 5-dioxygenase 2 [Source:HGNC Symbol;Acc:HGNC:9082]	5667.07	-0.71166	0.0917173	-7.75928	8.5415e-15	1.89771e-12	Down	R227W_WT
ENSG00000100605	ITPK1	inositol-tetrakisphosphate 1-kinase [Source:HGNC Symbol;Acc:HGNC:6177]	298.852	-0.868427	0.11208	-7.74828	9.31427e-15	2.03372e-12	Down	R227W_WT
ENSG00000137393	RNF144B	ring finger protein 144B [Source:HGNC Symbol;Acc:HGNC:21578]	472.308	0.763485	0.0993777	7.68265	1.55829e-14	3.34478e-12	Up	R227W_WT
ENSG00000167772	ANGPTL4	angiopoietin like 4 [Source:HGNC Symbol;Acc:HGNC:16039]	104.308	-1.61205	0.211248	-7.63106	2.32833e-14	4.91433e-12	Down	R227W_WT
ENSG00000138193	PLCE1	phospholipase C epsilon 1 [Source:HGNC Symbol;Acc:HGNC:17175]	386.527	0.898478	0.117887	7.6215	2.50743e-14	5.20559e-12	Up	R227W_WT
ENSG00000162599	NFIA	nuclear factor I A [Source:HGNC Symbol;Acc:HGNC:7784]	991.993	0.700843	0.0925952	7.56889	3.76425e-14	7.68879e-12	Up	R227W_WT
ENSG00000171617	ENC1	ectodermal-neural cortex 1 [Source:HGNC Symbol;Acc:HGNC:3345]	3746.65	0.530766	0.0701611	7.56496	3.8799e-14	7.79922e-12		R227W_WT
ENSG00000152223	EPG5	ectopic P-granules 5 autophagy tethering factor [Source:HGNC Symbol;Acc:HGNC:29331]	721.959	0.716053	0.0960139	7.4578	8.7979e-14	1.74088e-11	Up	R227W_WT
ENSG00000118503	TNFAIP3	TNF alpha induced protein 3 [Source:HGNC Symbol;Acc:HGNC:11896]	77.6582	-1.65654	0.22449	-7.37916	1.59295e-13	3.10356e-11	Down	R227W_WT
ENSG00000103994	ZNF106	zinc finger protein 106 [Source:HGNC Symbol;Acc:HGNC:12886]	2444.22	0.953877	0.129497	7.36604	1.75765e-13	3.37256e-11	Up	R227W_WT
ENSG00000087903	RFX2	regulatory factor X2 [Source:HGNC Symbol;Acc:HGNC:9983]	284.526	0.896572	0.122057	7.34553	2.04947e-13	3.87381e-11	Up	R227W_WT
ENSG00000167081	PBX3	PBX homeobox 3 [Source:HGNC Symbol;Acc:HGNC:8634]	1795.43	0.648697	0.0888771	7.29881	2.90316e-13	5.40671e-11	Up	R227W_WT
ENSG00000128294	TPST2	tyrosylprotein sulfotransferase 2 [Source:HGNC Symbol;Acc:HGNC:12021]	511.201	0.797904	0.109737	7.27107	3.5666e-13	6.546e-11	Up	R227W_WT
ENSG00000102144	PGK1	phosphoglycerate kinase 1 [Source:HGNC Symbol;Acc:HGNC:8896]	8783.61	-0.607457	0.0837489	-7.25332	4.06681e-13	7.35744e-11	Down	R227W_WT
ENSG00000166396	SERPINB7	serpin family B member 7 [Source:HGNC Symbol;Acc:HGNC:13902]	619.465	-0.875049	0.120783	-7.24481	4.33053e-13	7.7242e-11	Down	R227W_WT
ENSG00000104332	SFRP1	secreted frizzled related protein 1 [Source:HGNC Symbol;Acc:HGNC:10776]	811.136	0.9263	0.128008	7.23627	4.612e-13	8.112e-11	Up	R227W_WT
ENSG00000136114	THSD1	thrombospondin type 1 domain containing 1 [Source:HGNC Symbol;Acc:HGNC:17754]	39.3615	-2.35348	0.326021	-7.2188	5.24483e-13	9.09871e-11	Down	R227W_WT
ENSG00000033170	FUT8	fucosyltransferase 8 [Source:HGNC Symbol;Acc:HGNC:4019]	1036.62	0.547365	0.0768823	7.11952	1.08304e-12	1.85346e-10		R227W_WT
ENSG00000144583	MARCHF4	membrane associated ring-CH-type finger 4 [Source:HGNC Symbol;Acc:HGNC:29269]	1121.12	-0.554478	0.0787894	-7.03747	1.95766e-12	3.30557e-10		R227W_WT
ENSG00000127946	HIP1	huntingtin interacting protein 1 [Source:HGNC Symbol;Acc:HGNC:4913]	290.967	0.880707	0.12527	7.03045	2.05868e-12	3.43041e-10	Up	R227W_WT
ENSG00000135318	NT5E	5'-nucleotidase ecto [Source:HGNC Symbol;Acc:HGNC:8021]	2490.43	-0.520932	0.0744695	-6.99525	2.64792e-12	4.35496e-10		R227W_WT
ENSG00000198959	TGM2	transglutaminase 2 [Source:HGNC Symbol;Acc:HGNC:11778]	2320.79	-0.868596	0.124224	-6.9922	2.7061e-12	4.3936e-10	Down	R227W_WT
ENSG00000149177	PTPRJ	protein tyrosine phosphatase receptor type J [Source:HGNC Symbol;Acc:HGNC:9673]	810.233	0.673016	0.0966153	6.96594	3.26224e-12	5.2295e-10	Up	R227W_WT
ENSG00000145147	SLIT2	slit guidance ligand 2 [Source:HGNC Symbol;Acc:HGNC:11086]	313.3	-0.732647	0.105244	-6.96139	3.36938e-12	5.33373e-10	Down	R227W_WT
ENSG00000187109	NAP1L1	nucleosome assembly protein 1 like 1 [Source:HGNC Symbol;Acc:HGNC:7637]	23972.3	0.281623	0.0407355	6.91345	4.72994e-12	7.39505e-10		R227W_WT
ENSG00000123843	C4BPB	complement component 4 binding protein beta [Source:HGNC Symbol;Acc:HGNC:1328]	171.366	-0.951704	0.13877	-6.85814	6.97623e-12	1.0774e-09	Down	R227W_WT
ENSG00000013297	CLDN11	claudin 11 [Source:HGNC Symbol;Acc:HGNC:8514]	860.075	-0.717522	0.10543	-6.80564	1.00601e-11	1.53495e-09	Down	R227W_WT
ENSG00000146416	AIG1	androgen induced 1 [Source:HGNC Symbol;Acc:HGNC:21607]	1303.38	0.481966	0.0711022	6.7785	1.21432e-11	1.83073e-09		R227W_WT
ENSG00000128849	CGNL1	cingulin like 1 [Source:HGNC Symbol;Acc:HGNC:25931]	333.709	0.947934	0.142329	6.66014	2.73558e-11	4.07569e-09	Up	R227W_WT
ENSG00000162433	AK4	adenylate kinase 4 [Source:HGNC Symbol;Acc:HGNC:363]	1616.78	-0.518125	0.0783817	-6.61029	3.83578e-11	5.6484e-09		R227W_WT
ENSG00000171227	TMEM37	transmembrane protein 37 [Source:HGNC Symbol;Acc:HGNC:18216]	1288.39	0.526851	0.0799658	6.58846	4.44418e-11	6.439e-09		R227W_WT
ENSG00000253368	TRNP1	TMF1 regulated nuclear protein 1 [Source:HGNC Symbol;Acc:HGNC:34348]	403.978	-0.628046	0.0953398	-6.58745	4.47436e-11	6.439e-09	Down	R227W_WT
ENSG00000134508	CABLES1	Cdk5 and Abl enzyme substrate 1 [Source:HGNC Symbol;Acc:HGNC:25097]	255.309	0.911072	0.139239	6.54324	6.01986e-11	8.56579e-09	Up	R227W_WT
ENSG00000081051	AFP	alpha fetoprotein [Source:HGNC Symbol;Acc:HGNC:317]	279.444	-0.829254	0.127082	-6.52534	6.7846e-11	9.54668e-09	Down	R227W_WT
ENSG00000075711	DLG1	discs large MAGUK scaffold protein 1 [Source:HGNC Symbol;Acc:HGNC:2900]	1509.78	0.55205	0.0850291	6.49249	8.44315e-11	1.17499e-08		R227W_WT
ENSG00000176771	NCKAP5	NCK associated protein 5 [Source:HGNC Symbol;Acc:HGNC:29847]	156.02	-1.40743	0.217221	-6.47926	9.21756e-11	1.26882e-08	Down	R227W_WT
ENSG00000177674	AGTRAP	angiotensin II receptor associated protein [Source:HGNC Symbol;Acc:HGNC:13539]	1260.12	-0.406404	0.0627422	-6.47736	9.3343e-11	1.27107e-08		R227W_WT
ENSG00000119514	GALNT12	polypeptide N-acetylgalactosaminyltransferase 12 [Source:HGNC Symbol;Acc:HGNC:19877]	344.473	-0.808303	0.125206	-6.45579	1.07657e-10	1.45039e-08	Down	R227W_WT
ENSG00000127528	KLF2	KLF transcription factor 2 [Source:HGNC Symbol;Acc:HGNC:6347]	656.475	-0.61675	0.0957261	-6.44286	1.17244e-10	1.56292e-08	Down	R227W_WT
ENSG00000175600	SUGCT	succinyl-CoA:glutarate-CoA transferase [Source:HGNC Symbol;Acc:HGNC:16001]	559.567	-0.781442	0.121624	-6.42505	1.31825e-10	1.73899e-08	Down	R227W_WT
ENSG00000105048	TNNT1	troponin T1, slow skeletal type [Source:HGNC Symbol;Acc:HGNC:11948]	1156.66	-0.448453	0.0702111	-6.38721	1.68944e-10	2.20567e-08		R227W_WT
ENSG00000197632	SERPINB2	serpin family B member 2 [Source:HGNC Symbol;Acc:HGNC:8584]	23.7705	-2.98373	0.467706	-6.37951	1.77656e-10	2.29575e-08	Down	R227W_WT
ENSG00000125629	INSIG2	insulin induced gene 2 [Source:HGNC Symbol;Acc:HGNC:20452]	403.729	-0.667152	0.105021	-6.35253	2.11801e-10	2.70934e-08	Down	R227W_WT
ENSG00000277443	MARCKS	myristoylated alanine rich protein kinase C substrate [Source:HGNC Symbol;Acc:HGNC:6759]	927.538	0.59486	0.0937341	6.34625	2.20621e-10	2.79394e-08	Up	R227W_WT
ENSG00000172986	GXYLT2	glucoside xylosyltransferase 2 [Source:HGNC Symbol;Acc:HGNC:33383]	199.918	0.920959	0.145517	6.32888	2.46951e-10	3.09643e-08	Up	R227W_WT
ENSG00000172765	TMCC1	transmembrane and coiled-coil domain family 1 [Source:HGNC Symbol;Acc:HGNC:29116]	445.046	0.686311	0.108494	6.32577	2.51978e-10	3.12848e-08	Up	R227W_WT
ENSG00000108854	SMURF2	SMAD specific E3 ubiquitin protein ligase 2 [Source:HGNC Symbol;Acc:HGNC:16809]	1228.38	-0.577382	0.0914916	-6.31076	2.77664e-10	3.41392e-08		R227W_WT
ENSG00000077782	FGFR1	fibroblast growth factor receptor 1 [Source:HGNC Symbol;Acc:HGNC:3688]	1134.46	-0.450112	0.0718923	-6.26092	3.82723e-10	4.66039e-08		R227W_WT
ENSG00000168874	ATOH8	atonal bHLH transcription factor 8 [Source:HGNC Symbol;Acc:HGNC:24126]	377.744	0.715825	0.114597	6.24644	4.19917e-10	5.0646e-08	Up	R227W_WT
ENSG00000176171	BNIP3	BCL2 interacting protein 3 [Source:HGNC Symbol;Acc:HGNC:1084]	3376	-0.598659	0.0959134	-6.24167	4.32935e-10	5.17234e-08	Down	R227W_WT
ENSG00000119927	GPAM	glycerol-3-phosphate acyltransferase, mitochondrial [Source:HGNC Symbol;Acc:HGNC:24865]	401.699	-0.668405	0.107667	-6.20807	5.36388e-10	6.34843e-08	Down	R227W_WT
ENSG00000152377	SPOCK1	SPARC (osteonectin), cwcv and kazal like domains proteoglycan 1 [Source:HGNC Symbol;Acc:HGNC:11251]	1062.73	-0.538949	0.0869429	-6.19889	5.6864e-10	6.66783e-08		R227W_WT
ENSG00000004399	PLXND1	plexin D1 [Source:HGNC Symbol;Acc:HGNC:9107]	430.177	0.707091	0.114312	6.18561	6.18628e-10	7.18743e-08	Up	R227W_WT
ENSG00000186472	PCLO	piccolo presynaptic cytomatrix protein [Source:HGNC Symbol;Acc:HGNC:13406]	348.034	0.741943	0.12005	6.18029	6.39859e-10	7.36652e-08	Up	R227W_WT
ENSG00000140545	MFGE8	milk fat globule EGF and factor V/VIII domain containing [Source:HGNC Symbol;Acc:HGNC:7036]	785.222	0.610949	0.0989146	6.17653	6.55259e-10	7.47586e-08	Up	R227W_WT
ENSG00000145555	MYO10	myosin X [Source:HGNC Symbol;Acc:HGNC:7593]	905.741	0.619646	0.100371	6.17355	6.67721e-10	7.55002e-08	Up	R227W_WT
ENSG00000128510	CPA4	carboxypeptidase A4 [Source:HGNC Symbol;Acc:HGNC:15740]	1408.7	0.651133	0.105615	6.16513	7.04252e-10	7.82338e-08	Up	R227W_WT
ENSG00000133657	ATP13A3	ATPase 13A3 [Source:HGNC Symbol;Acc:HGNC:24113]	5259.63	0.39435	0.0639563	6.16593	7.0071e-10	7.82338e-08		R227W_WT
ENSG00000125657	TNFSF9	TNF superfamily member 9 [Source:HGNC Symbol;Acc:HGNC:11939]	171.328	1.19874	0.195267	6.13898	8.30528e-10	9.06707e-08	Up	R227W_WT
ENSG00000135919	SERPINE2	serpin family E member 2 [Source:HGNC Symbol;Acc:HGNC:8951]	146.696	-1.05823	0.172376	-6.1391	8.29904e-10	9.06707e-08	Down	R227W_WT
ENSG00000144746	ARL6IP5	ADP ribosylation factor like GTPase 6 interacting protein 5 [Source:HGNC Symbol;Acc:HGNC:16937]	2400	-0.411582	0.0671921	-6.12546	9.04238e-10	9.78741e-08		R227W_WT
ENSG00000165072	MAMDC2	MAM domain containing 2 [Source:HGNC Symbol;Acc:HGNC:23673]	428.832	-0.989599	0.161877	-6.11329	9.75973e-10	1.04743e-07	Down	R227W_WT
ENSG00000154736	ADAMTS5	ADAM metallopeptidase with thrombospondin type 1 motif 5 [Source:HGNC Symbol;Acc:HGNC:221]	1493.02	0.802028	0.13149	6.09952	1.06387e-09	1.13217e-07	Up	R227W_WT
ENSG00000177606	JUN	Jun proto-oncogene, AP-1 transcription factor subunit [Source:HGNC Symbol;Acc:HGNC:6204]	3378.73	-0.464816	0.0763428	-6.08854	1.13946e-09	1.20251e-07		R227W_WT
ENSG00000153823	PID1	phosphotyrosine interaction domain containing 1 [Source:HGNC Symbol;Acc:HGNC:26084]	57.9411	-1.44821	0.237918	-6.08703	1.15027e-09	1.20389e-07	Down	R227W_WT
ENSG00000163235	TGFA	transforming growth factor alpha [Source:HGNC Symbol;Acc:HGNC:11765]	402.492	-0.646467	0.10667	-6.06043	1.35761e-09	1.40925e-07	Down	R227W_WT
ENSG00000134013	LOXL2	lysyl oxidase like 2 [Source:HGNC Symbol;Acc:HGNC:6666]	2310.02	0.563102	0.0929953	6.05517	1.40272e-09	1.44423e-07		R227W_WT
ENSG00000198947	DMD	dystrophin [Source:HGNC Symbol;Acc:HGNC:2928]	724.554	-0.618977	0.102441	-6.04227	1.51959e-09	1.55195e-07	Down	R227W_WT
ENSG00000198363	ASPH	aspartate beta-hydroxylase [Source:HGNC Symbol;Acc:HGNC:757]	1780.94	-0.381647	0.0631778	-6.04084	1.53311e-09	1.55323e-07		R227W_WT
ENSG00000187689	AMTN	amelotin [Source:HGNC Symbol;Acc:HGNC:33188]	199.581	1.18701	0.19654	6.03953	1.54566e-09	1.55351e-07	Up	R227W_WT
ENSG00000198604	BAZ1A	bromodomain adjacent to zinc finger domain 1A [Source:HGNC Symbol;Acc:HGNC:960]	934.555	0.561042	0.0931102	6.02556	1.6852e-09	1.68043e-07		R227W_WT
ENSG00000134531	EMP1	epithelial membrane protein 1 [Source:HGNC Symbol;Acc:HGNC:3333]	500.415	0.620216	0.103353	6.00097	1.96138e-09	1.94054e-07	Up	R227W_WT
ENSG00000136244	IL6	interleukin 6 [Source:HGNC Symbol;Acc:HGNC:6018]	127.26	-1.10588	0.184476	-5.9947	2.03866e-09	2.00137e-07	Down	R227W_WT
ENSG00000183255	PTTG1IP	PTTG1 interacting protein [Source:HGNC Symbol;Acc:HGNC:13524]	5665.29	-0.379009	0.0632529	-5.99197	2.07315e-09	2.01957e-07		R227W_WT
ENSG00000197930	ERO1A	endoplasmic reticulum oxidoreductase 1 alpha [Source:HGNC Symbol;Acc:HGNC:13280]	1338.85	-0.420078	0.0701286	-5.9901	2.09706e-09	2.02726e-07		R227W_WT
ENSG00000231924	PSG1	pregnancy specific beta-1-glycoprotein 1 [Source:HGNC Symbol;Acc:HGNC:9514]	118.491	1.44955	0.242077	5.98796	2.1249e-09	2.03862e-07	Up	R227W_WT
ENSG00000135046	ANXA1	annexin A1 [Source:HGNC Symbol;Acc:HGNC:533]	6900.32	-0.420447	0.0702765	-5.98276	2.19394e-09	2.08903e-07		R227W_WT
ENSG00000163485	ADORA1	adenosine A1 receptor [Source:HGNC Symbol;Acc:HGNC:262]	140.347	0.969178	0.162833	5.95199	2.64904e-09	2.50354e-07	Up	R227W_WT
ENSG00000196776	CD47	CD47 molecule [Source:HGNC Symbol;Acc:HGNC:1682]	1096.66	-0.50323	0.0846234	-5.9467	2.73597e-09	2.56654e-07		R227W_WT
ENSG00000163510	CWC22	CWC22 spliceosome associated protein homolog [Source:HGNC Symbol;Acc:HGNC:29322]	195.231	1.02545	0.173708	5.90328	3.56346e-09	3.31821e-07	Up	R227W_WT
ENSG00000136158	SPRY2	sprouty RTK signaling antagonist 2 [Source:HGNC Symbol;Acc:HGNC:11270]	278.536	-0.813871	0.138024	-5.89658	3.71106e-09	3.43043e-07	Down	R227W_WT
ENSG00000187193	MT1X	metallothionein 1X [Source:HGNC Symbol;Acc:HGNC:7405]	2511.48	-0.491974	0.0836248	-5.88311	4.0262e-09	3.69477e-07		R227W_WT
ENSG00000091972	CD200	CD200 molecule [Source:HGNC Symbol;Acc:HGNC:7203]	189.928	-0.793079	0.135508	-5.85263	4.83846e-09	4.40095e-07	Down	R227W_WT
ENSG00000115504	EHBP1	EH domain binding protein 1 [Source:HGNC Symbol;Acc:HGNC:29144]	540.046	-0.693451	0.118504	-5.85172	4.86523e-09	4.40095e-07	Down	R227W_WT
ENSG00000010278	CD9	CD9 molecule [Source:HGNC Symbol;Acc:HGNC:1709]	2853.93	-0.515957	0.0884459	-5.83359	5.42483e-09	4.87234e-07		R227W_WT
ENSG00000103642	LACTB	lactamase beta [Source:HGNC Symbol;Acc:HGNC:16468]	1726.89	0.489727	0.0840923	5.82368	5.75652e-09	5.09867e-07		R227W_WT
ENSG00000118898	PPL	periplakin [Source:HGNC Symbol;Acc:HGNC:9273]	168.415	1.01789	0.174785	5.82366	5.75735e-09	5.09867e-07	Up	R227W_WT
ENSG00000175567	UCP2	uncoupling protein 2 [Source:HGNC Symbol;Acc:HGNC:12518]	1288.51	-0.400677	0.0688499	-5.81957	5.89985e-09	5.18859e-07		R227W_WT
ENSG00000148154	UGCG	UDP-glucose ceramide glucosyltransferase [Source:HGNC Symbol;Acc:HGNC:12524]	4432.97	0.370995	0.0639533	5.80103	6.5908e-09	5.75626e-07		R227W_WT
ENSG00000107159	CA9	carbonic anhydrase 9 [Source:HGNC Symbol;Acc:HGNC:1383]	1708.31	-1.31965	0.227679	-5.79609	6.78803e-09	5.88792e-07	Down	R227W_WT
ENSG00000158352	SHROOM4	shroom family member 4 [Source:HGNC Symbol;Acc:HGNC:29215]	86.9455	1.34391	0.231956	5.79379	6.88139e-09	5.92829e-07	Up	R227W_WT
ENSG00000147224	PRPS1	phosphoribosyl pyrophosphate synthetase 1 [Source:HGNC Symbol;Acc:HGNC:9462]	1029.97	0.619413	0.10737	5.76894	7.9774e-09	6.82607e-07	Up	R227W_WT
ENSG00000139289	PHLDA1	pleckstrin homology like domain family A member 1 [Source:HGNC Symbol;Acc:HGNC:8933]	821.006	-0.539262	0.093536	-5.76529	8.1516e-09	6.92831e-07		R227W_WT
ENSG00000117152	RGS4	regulator of G protein signaling 4 [Source:HGNC Symbol;Acc:HGNC:10000]	829.103	-0.673324	0.116951	-5.75732	8.5461e-09	7.18064e-07	Down	R227W_WT
ENSG00000164465	DCBLD1	discoidin, CUB and LCCL domain containing 1 [Source:HGNC Symbol;Acc:HGNC:21479]	332.275	0.70021	0.121627	5.75701	8.56188e-09	7.18064e-07	Up	R227W_WT
ENSG00000078269	SYNJ2	synaptojanin 2 [Source:HGNC Symbol;Acc:HGNC:11504]	1158.3	0.391524	0.0680249	5.7556	8.63344e-09	7.19302e-07		R227W_WT
ENSG00000092929	UNC13D	unc-13 homolog D [Source:HGNC Symbol;Acc:HGNC:23147]	609.405	0.530243	0.0924785	5.73369	9.82694e-09	8.13388e-07		R227W_WT
ENSG00000111962	UST	uronyl 2-sulfotransferase [Source:HGNC Symbol;Acc:HGNC:17223]	101.635	1.0854	0.189521	5.72705	1.0219e-08	8.40349e-07	Up	R227W_WT
ENSG00000145623	OSMR	oncostatin M receptor [Source:HGNC Symbol;Acc:HGNC:8507]	699.503	-0.584177	0.102137	-5.71956	1.06802e-08	8.7261e-07		R227W_WT
ENSG00000116717	GADD45A	growth arrest and DNA damage inducible alpha [Source:HGNC Symbol;Acc:HGNC:4095]	2516.17	-0.520939	0.0914986	-5.69341	1.24529e-08	1.01092e-06		R227W_WT
ENSG00000126458	RRAS	RAS related [Source:HGNC Symbol;Acc:HGNC:10447]	1492.04	-0.440483	0.0774081	-5.6904	1.26742e-08	1.02233e-06		R227W_WT
ENSG00000013588	GPRC5A	G protein-coupled receptor class C group 5 member A [Source:HGNC Symbol;Acc:HGNC:9836]	4030.13	0.556584	0.0978449	5.68843	1.2821e-08	1.02762e-06		R227W_WT
ENSG00000165323	FAT3	FAT atypical cadherin 3 [Source:HGNC Symbol;Acc:HGNC:23112]	250.714	1.2029	0.212281	5.66653	1.45719e-08	1.16062e-06	Up	R227W_WT
ENSG00000105974	CAV1	caveolin 1 [Source:HGNC Symbol;Acc:HGNC:1527]	3410.96	-0.39034	0.0689091	-5.66457	1.47394e-08	1.16662e-06		R227W_WT
ENSG00000164647	STEAP1	STEAP family member 1 [Source:HGNC Symbol;Acc:HGNC:11378]	159.336	-0.9041	0.159805	-5.65751	1.53588e-08	1.2081e-06	Down	R227W_WT
ENSG00000101665	SMAD7	SMAD family member 7 [Source:HGNC Symbol;Acc:HGNC:6773]	664.795	0.477071	0.0844907	5.64643	1.63811e-08	1.28056e-06		R227W_WT
ENSG00000120885	CLU	clusterin [Source:HGNC Symbol;Acc:HGNC:2095]	380.869	0.767139	0.136403	5.62407	1.86508e-08	1.44904e-06	Up	R227W_WT
ENSG00000115963	RND3	Rho family GTPase 3 [Source:HGNC Symbol;Acc:HGNC:671]	5789.78	-0.43707	0.0778177	-5.61659	1.94763e-08	1.50395e-06		R227W_WT
ENSG00000180801	ARSJ	arylsulfatase family member J [Source:HGNC Symbol;Acc:HGNC:26286]	313.686	-0.794685	0.142044	-5.59464	2.21086e-08	1.69687e-06	Down	R227W_WT
ENSG00000003436	TFPI	tissue factor pathway inhibitor [Source:HGNC Symbol;Acc:HGNC:11760]	1197.25	-0.400119	0.0717576	-5.57598	2.46137e-08	1.87398e-06		R227W_WT
ENSG00000124766	SOX4	SRY-box transcription factor 4 [Source:HGNC Symbol;Acc:HGNC:11200]	9444.66	0.584961	0.10492	5.57529	2.47122e-08	1.87398e-06		R227W_WT
ENSG00000138356	AOX1	aldehyde oxidase 1 [Source:HGNC Symbol;Acc:HGNC:553]	747.611	-0.42469	0.0762191	-5.57197	2.5188e-08	1.8987e-06		R227W_WT
ENSG00000154734	ADAMTS1	ADAM metallopeptidase with thrombospondin type 1 motif 1 [Source:HGNC Symbol;Acc:HGNC:217]	537.342	-0.610138	0.109538	-5.5701	2.54598e-08	1.90783e-06	Down	R227W_WT
ENSG00000144218	AFF3	ALF transcription elongation factor 3 [Source:HGNC Symbol;Acc:HGNC:6473]	105.192	1.20705	0.216881	5.5655	2.614e-08	1.94728e-06	Up	R227W_WT
ENSG00000090530	P3H2	prolyl 3-hydroxylase 2 [Source:HGNC Symbol;Acc:HGNC:19317]	381.577	-0.755386	0.13597	-5.55555	2.76741e-08	2.0495e-06	Down	R227W_WT
ENSG00000130449	ZSWIM6	zinc finger SWIM-type containing 6 [Source:HGNC Symbol;Acc:HGNC:29316]	442.669	0.557816	0.100455	5.55291	2.80946e-08	2.06854e-06		R227W_WT
ENSG00000149596	JPH2	junctophilin 2 [Source:HGNC Symbol;Acc:HGNC:14202]	637.405	0.634856	0.11437	5.5509	2.84199e-08	2.0804e-06	Up	R227W_WT
ENSG00000177706	FAM20C	FAM20C golgi associated secretory pathway kinase [Source:HGNC Symbol;Acc:HGNC:22140]	476.881	-0.526947	0.09498	-5.54798	2.88983e-08	2.10327e-06		R227W_WT
ENSG00000074416	MGLL	monoglyceride lipase [Source:HGNC Symbol;Acc:HGNC:17038]	960.895	-0.462357	0.0833617	-5.5464	2.91606e-08	2.11023e-06		R227W_WT
ENSG00000172939	OXSR1	oxidative stress responsive kinase 1 [Source:HGNC Symbol;Acc:HGNC:8508]	1450.27	-0.498991	0.0901262	-5.53659	3.08425e-08	2.21926e-06		R227W_WT
ENSG00000144366	GULP1	GULP PTB domain containing engulfment adaptor 1 [Source:HGNC Symbol;Acc:HGNC:18649]	267.462	0.767825	0.139298	5.51211	3.54558e-08	2.53679e-06	Up	R227W_WT
ENSG00000152465	NMT2	N-myristoyltransferase 2 [Source:HGNC Symbol;Acc:HGNC:7858]	627.909	-0.538531	0.0979283	-5.49924	3.81438e-08	2.71378e-06		R227W_WT
ENSG00000197614	MFAP5	microfibril associated protein 5 [Source:HGNC Symbol;Acc:HGNC:29673]	13.0119	-3.55602	0.647898	-5.48856	4.0523e-08	2.86695e-06	Down	R227W_WT
ENSG00000151414	NEK7	NIMA related kinase 7 [Source:HGNC Symbol;Acc:HGNC:13386]	2286.5	-0.416863	0.0760556	-5.48103	4.22855e-08	2.97502e-06		R227W_WT
ENSG00000113719	ERGIC1	endoplasmic reticulum-golgi intermediate compartment 1 [Source:HGNC Symbol;Acc:HGNC:29205]	2591.93	-0.337415	0.061656	-5.47254	4.43624e-08	3.1039e-06		R227W_WT
ENSG00000169715	MT1E	metallothionein 1E [Source:HGNC Symbol;Acc:HGNC:7397]	24355.8	-0.623135	0.11426	-5.45366	4.93427e-08	3.43338e-06	Down	R227W_WT
ENSG00000144460	NYAP2	neuronal tyrosine-phosphorylated phosphoinositide-3-kinase adaptor 2 [Source:HGNC Symbol;Acc:HGNC:29291]	64.6862	1.63557	0.302042	5.41503	6.12775e-08	4.24054e-06	Up	R227W_WT
ENSG00000079263	SP140	SP140 nuclear body protein [Source:HGNC Symbol;Acc:HGNC:17133]	67.7594	1.49501	0.276407	5.4087	6.34823e-08	4.36337e-06	Up	R227W_WT
ENSG00000183775	KCTD16	potassium channel tetramerization domain containing 16 [Source:HGNC Symbol;Acc:HGNC:29244]	238.154	0.816524	0.150985	5.40797	6.37415e-08	4.36337e-06	Up	R227W_WT
ENSG00000133818	RRAS2	RAS related 2 [Source:HGNC Symbol;Acc:HGNC:17271]	2084.67	0.375612	0.0694804	5.40601	6.44437e-08	4.38772e-06		R227W_WT
ENSG00000159200	RCAN1	regulator of calcineurin 1 [Source:HGNC Symbol;Acc:HGNC:3040]	561.825	0.608984	0.112776	5.39992	6.66715e-08	4.51512e-06	Up	R227W_WT
ENSG00000049323	LTBP1	latent transforming growth factor beta binding protein 1 [Source:HGNC Symbol;Acc:HGNC:6714]	146.22	-0.861831	0.159812	-5.39276	6.93818e-08	4.67368e-06	Down	R227W_WT
ENSG00000196878	LAMB3	laminin subunit beta 3 [Source:HGNC Symbol;Acc:HGNC:6490]	171.123	-0.774057	0.143572	-5.39141	6.99054e-08	4.68403e-06	Down	R227W_WT
ENSG00000186577	SMIM29	small integral membrane protein 29 [Source:HGNC Symbol;Acc:HGNC:1340]	556.325	-0.594657	0.110405	-5.38617	7.19758e-08	4.79738e-06	Down	R227W_WT
ENSG00000095203	EPB41L4B	erythrocyte membrane protein band 4.1 like 4B [Source:HGNC Symbol;Acc:HGNC:19818]	91.9572	-1.15476	0.214861	-5.37444	7.68223e-08	5.0936e-06	Down	R227W_WT
ENSG00000127863	TNFRSF19	TNF receptor superfamily member 19 [Source:HGNC Symbol;Acc:HGNC:11915]	746.374	0.59195	0.110406	5.36156	8.25068e-08	5.44201e-06	Up	R227W_WT
ENSG00000114480	GBE1	1,4-alpha-glucan branching enzyme 1 [Source:HGNC Symbol;Acc:HGNC:4180]	1342.52	-0.375713	0.0701019	-5.35953	8.3438e-08	5.47492e-06		R227W_WT
ENSG00000122861	PLAU	plasminogen activator, urokinase [Source:HGNC Symbol;Acc:HGNC:9052]	331.929	-0.755518	0.141603	-5.33546	9.53017e-08	6.22114e-06	Down	R227W_WT
ENSG00000140416	TPM1	tropomyosin 1 [Source:HGNC Symbol;Acc:HGNC:12010]	9678.23	0.691846	0.129881	5.32678	9.99691e-08	6.49235e-06	Up	R227W_WT
ENSG00000111913	RIPOR2	RHO family interacting cell polarization regulator 2 [Source:HGNC Symbol;Acc:HGNC:13872]	53.6244	1.3266	0.249562	5.31571	1.06244e-07	6.86467e-06	Up	R227W_WT
ENSG00000180398	MCFD2	multiple coagulation factor deficiency 2, ER cargo receptor complex subunit [Source:HGNC Symbol;Acc:HGNC:18451]	1535.23	-0.346137	0.0651584	-5.31224	1.08288e-07	6.96124e-06		R227W_WT
ENSG00000143753	DEGS1	delta 4-desaturase, sphingolipid 1 [Source:HGNC Symbol;Acc:HGNC:13709]	1472.22	-0.465856	0.0879118	-5.29913	1.16358e-07	7.44224e-06		R227W_WT
ENSG00000111276	CDKN1B	cyclin dependent kinase inhibitor 1B [Source:HGNC Symbol;Acc:HGNC:1785]	801.58	0.492366	0.0929831	5.29522	1.18874e-07	7.56492e-06		R227W_WT
ENSG00000103034	NDRG4	NDRG family member 4 [Source:HGNC Symbol;Acc:HGNC:14466]	452.545	-0.554208	0.104741	-5.29122	1.21502e-07	7.6556e-06		R227W_WT
ENSG00000138675	FGF5	fibroblast growth factor 5 [Source:HGNC Symbol;Acc:HGNC:3683]	2717.97	-0.468536	0.0885499	-5.29121	1.21508e-07	7.6556e-06		R227W_WT
ENSG00000118777	ABCG2	ATP binding cassette subfamily G member 2 (JR blood group) [Source:HGNC Symbol;Acc:HGNC:74]	44.8672	-1.71281	0.323968	-5.28699	1.24348e-07	7.79575e-06	Down	R227W_WT
ENSG00000100097	LGALS1	galectin 1 [Source:HGNC Symbol;Acc:HGNC:6561]	41775.9	-0.313379	0.0593252	-5.2824	1.27504e-07	7.95426e-06		R227W_WT
ENSG00000111799	COL12A1	collagen type XII alpha 1 chain [Source:HGNC Symbol;Acc:HGNC:2188]	2079.14	-0.570353	0.10825	-5.26887	1.37269e-07	8.52142e-06		R227W_WT
ENSG00000163975	MELTF	melanotransferrin [Source:HGNC Symbol;Acc:HGNC:7037]	388.073	-0.759378	0.144502	-5.25514	1.47914e-07	9.13746e-06	Down	R227W_WT
ENSG00000197903	H2BC12	H2B clustered histone 12 [Source:HGNC Symbol;Acc:HGNC:13954]	949.598	-0.540549	0.103067	-5.24464	1.56584e-07	9.6261e-06		R227W_WT
ENSG00000116133	DHCR24	24-dehydrocholesterol reductase [Source:HGNC Symbol;Acc:HGNC:2859]	3758.52	0.415884	0.0793119	5.24365	1.57429e-07	9.63129e-06		R227W_WT
ENSG00000185070	FLRT2	fibronectin leucine rich transmembrane protein 2 [Source:HGNC Symbol;Acc:HGNC:3761]	1490.18	0.405048	0.0773883	5.23396	1.65914e-07	1.01016e-05		R227W_WT
ENSG00000011198	ABHD5	abhydrolase domain containing 5, lysophosphatidic acid acyltransferase [Source:HGNC Symbol;Acc:HGNC:21396]	475.19	0.658137	0.126081	5.21994	1.78978e-07	1.08448e-05	Up	R227W_WT
ENSG00000162702	ZNF281	zinc finger protein 281 [Source:HGNC Symbol;Acc:HGNC:13075]	1346.38	0.470275	0.090345	5.20532	1.9366e-07	1.16786e-05		R227W_WT
ENSG00000023445	BIRC3	baculoviral IAP repeat containing 3 [Source:HGNC Symbol;Acc:HGNC:591]	124.53	-0.982658	0.188889	-5.2023	1.96833e-07	1.18137e-05	Down	R227W_WT
ENSG00000117525	F3	coagulation factor III, tissue factor [Source:HGNC Symbol;Acc:HGNC:3541]	6522.6	-0.611569	0.117603	-5.2003	1.98967e-07	1.18854e-05	Down	R227W_WT
ENSG00000162545	CAMK2N1	calcium/calmodulin dependent protein kinase II inhibitor 1 [Source:HGNC Symbol;Acc:HGNC:24190]	653.473	-0.595745	0.114735	-5.19235	2.07653e-07	1.23461e-05	Down	R227W_WT
ENSG00000005243	COPZ2	COPI coat complex subunit zeta 2 [Source:HGNC Symbol;Acc:HGNC:19356]	497.911	-0.43564	0.0840474	-5.18327	2.18028e-07	1.28953e-05		R227W_WT
ENSG00000100906	NFKBIA	NFKB inhibitor alpha [Source:HGNC Symbol;Acc:HGNC:7797]	1677.49	-0.360609	0.069582	-5.1825	2.18926e-07	1.28953e-05		R227W_WT
ENSG00000168685	IL7R	interleukin 7 receptor [Source:HGNC Symbol;Acc:HGNC:6024]	400.622	0.63426	0.122557	5.17521	2.2765e-07	1.33471e-05	Up	R227W_WT
ENSG00000111817	DSE	dermatan sulfate epimerase [Source:HGNC Symbol;Acc:HGNC:21144]	666.224	-0.585124	0.113207	-5.16864	2.35809e-07	1.37617e-05	Down	R227W_WT
ENSG00000145901	TNIP1	TNFAIP3 interacting protein 1 [Source:HGNC Symbol;Acc:HGNC:16903]	1528.85	-0.359747	0.0697795	-5.15549	2.52973e-07	1.46956e-05		R227W_WT
ENSG00000113083	LOX	lysyl oxidase [Source:HGNC Symbol;Acc:HGNC:6664]	5664.92	-0.390872	0.0758502	-5.15321	2.56059e-07	1.4807e-05		R227W_WT
ENSG00000122707	RECK	reversion inducing cysteine rich protein with kazal motifs [Source:HGNC Symbol;Acc:HGNC:11345]	614.709	-0.540477	0.105096	-5.14268	2.70848e-07	1.5591e-05		R227W_WT
ENSG00000060982	BCAT1	branched chain amino acid transaminase 1 [Source:HGNC Symbol;Acc:HGNC:976]	4403.52	0.511155	0.0994212	5.1413	2.72837e-07	1.56344e-05		R227W_WT
ENSG00000130066	SAT1	spermidine/spermine N1-acetyltransferase 1 [Source:HGNC Symbol;Acc:HGNC:10540]	1893.19	-0.366352	0.0714469	-5.12762	2.9343e-07	1.67387e-05		R227W_WT
ENSG00000157827	FMNL2	formin like 2 [Source:HGNC Symbol;Acc:HGNC:18267]	489.59	0.564713	0.111004	5.08734	3.63121e-07	2.06214e-05		R227W_WT
ENSG00000179546	HTR1D	5-hydroxytryptamine receptor 1D [Source:HGNC Symbol;Acc:HGNC:5289]	23.5468	2.23977	0.440791	5.08126	3.74943e-07	2.11977e-05	Up	R227W_WT
ENSG00000204642	HLA-F	major histocompatibility complex, class I, F [Source:HGNC Symbol;Acc:HGNC:4963]	184.45	0.853479	0.168219	5.07361	3.90343e-07	2.19702e-05	Up	R227W_WT
ENSG00000183036	PCP4	Purkinje cell protein 4 [Source:HGNC Symbol;Acc:HGNC:8742]	18.6079	2.50505	0.494653	5.06425	4.10003e-07	2.29747e-05	Up	R227W_WT
ENSG00000073792	IGF2BP2	insulin like growth factor 2 mRNA binding protein 2 [Source:HGNC Symbol;Acc:HGNC:28867]	625.915	0.63736	0.125887	5.06294	4.12848e-07	2.30322e-05	Up	R227W_WT
ENSG00000164099	PRSS12	serine protease 12 [Source:HGNC Symbol;Acc:HGNC:9477]	233.099	0.868083	0.171519	5.06114	4.16754e-07	2.31482e-05	Up	R227W_WT
ENSG00000164543	STK17A	serine/threonine kinase 17a [Source:HGNC Symbol;Acc:HGNC:11395]	688.655	-0.435998	0.0862303	-5.05621	4.27681e-07	2.36513e-05		R227W_WT
ENSG00000183496	MEX3B	mex-3 RNA binding family member B [Source:HGNC Symbol;Acc:HGNC:25297]	178.414	0.880109	0.174253	5.05075	4.40087e-07	2.42316e-05	Up	R227W_WT
ENSG00000136048	DRAM1	DNA damage regulated autophagy modulator 1 [Source:HGNC Symbol;Acc:HGNC:25645]	1692.38	0.337378	0.0669228	5.0413	4.62368e-07	2.53482e-05		R227W_WT
ENSG00000141052	MYOCD	myocardin [Source:HGNC Symbol;Acc:HGNC:16067]	76.5173	1.24515	0.247188	5.03728	4.72199e-07	2.57756e-05	Up	R227W_WT
ENSG00000130176	CNN1	calponin 1 [Source:HGNC Symbol;Acc:HGNC:2155]	32.6335	1.74045	0.345632	5.03556	4.76465e-07	2.58968e-05	Up	R227W_WT
ENSG00000197635	DPP4	dipeptidyl peptidase 4 [Source:HGNC Symbol;Acc:HGNC:3009]	103.252	-1.1116	0.220941	-5.03121	4.87383e-07	2.6377e-05	Down	R227W_WT
ENSG00000164096	C4orf3	chromosome 4 open reading frame 3 [Source:HGNC Symbol;Acc:HGNC:19225]	2516.58	-0.481732	0.0958671	-5.025	5.03439e-07	2.713e-05		R227W_WT
ENSG00000145242	EPHA5	EPH receptor A5 [Source:HGNC Symbol;Acc:HGNC:3389]	102.178	0.983517	0.195762	5.02405	5.05919e-07	2.71481e-05	Up	R227W_WT
ENSG00000082482	KCNK2	potassium two pore domain channel subfamily K member 2 [Source:HGNC Symbol;Acc:HGNC:6277]	48.787	-1.24961	0.249593	-5.00659	5.54015e-07	2.94792e-05	Down	R227W_WT
ENSG00000198833	UBE2J1	ubiquitin conjugating enzyme E2 J1 [Source:HGNC Symbol;Acc:HGNC:17598]	1621.99	-0.356518	0.071203	-5.00706	5.52673e-07	2.94792e-05		R227W_WT
ENSG00000008256	CYTH3	cytohesin 3 [Source:HGNC Symbol;Acc:HGNC:9504]	588.724	0.571303	0.114499	4.98958	6.05099e-07	3.20627e-05		R227W_WT
ENSG00000149380	P4HA3	prolyl 4-hydroxylase subunit alpha 3 [Source:HGNC Symbol;Acc:HGNC:30135]	256.8	-0.676302	0.13576	-4.98162	6.30542e-07	3.32716e-05	Down	R227W_WT
ENSG00000276023	DUSP14	dual specificity phosphatase 14 [Source:HGNC Symbol;Acc:HGNC:17007]	693.29	-0.66947	0.13456	-4.97525	6.51641e-07	3.42422e-05	Down	R227W_WT
ENSG00000096092	TMEM14A	transmembrane protein 14A [Source:HGNC Symbol;Acc:HGNC:21076]	1818.58	-0.517729	0.104091	-4.97383	6.56433e-07	3.43515e-05		R227W_WT
ENSG00000154678	PDE1C	phosphodiesterase 1C [Source:HGNC Symbol;Acc:HGNC:8776]	1054.06	0.426327	0.0858827	4.96406	6.90337e-07	3.58296e-05		R227W_WT
ENSG00000169213	RAB3B	RAB3B, member RAS oncogene family [Source:HGNC Symbol;Acc:HGNC:9778]	906.251	0.550603	0.110912	4.96434	6.89347e-07	3.58296e-05		R227W_WT
ENSG00000167767	KRT80	keratin 80 [Source:HGNC Symbol;Acc:HGNC:27056]	7033.96	0.300497	0.0607052	4.9501	7.41756e-07	3.83412e-05		R227W_WT
ENSG00000243137	PSG4	pregnancy specific beta-1-glycoprotein 4 [Source:HGNC Symbol;Acc:HGNC:9521]	1399.01	0.447712	0.0905562	4.94402	7.65264e-07	3.93955e-05		R227W_WT
ENSG00000171488	LRRC8C	leucine rich repeat containing 8 VRAC subunit C [Source:HGNC Symbol;Acc:HGNC:25075]	71.0886	-1.11592	0.226899	-4.91812	8.73782e-07	4.47999e-05	Down	R227W_WT
ENSG00000004846	ABCB5	ATP binding cassette subfamily B member 5 [Source:HGNC Symbol;Acc:HGNC:46]	71.0966	1.12812	0.229443	4.91679	8.79754e-07	4.48666e-05	Up	R227W_WT
ENSG00000197191	CYSRT1	cysteine rich tail 1 [Source:HGNC Symbol;Acc:HGNC:30529]	201.689	-0.666929	0.135658	-4.91625	8.82168e-07	4.48666e-05	Down	R227W_WT
ENSG00000038295	TLL1	tolloid like 1 [Source:HGNC Symbol;Acc:HGNC:11843]	76.5112	1.28559	0.261541	4.91546	8.85765e-07	4.48693e-05	Up	R227W_WT
ENSG00000183691	NOG	noggin [Source:HGNC Symbol;Acc:HGNC:7866]	394.389	-0.611867	0.124689	-4.90714	9.24149e-07	4.66272e-05	Down	R227W_WT
ENSG00000212724	KRTAP2-3	keratin associated protein 2-3 [Source:HGNC Symbol;Acc:HGNC:18906]	1857.3	-0.443963	0.0907544	-4.89192	9.98579e-07	5.01826e-05		R227W_WT
ENSG00000112851	ERBIN	erbb2 interacting protein [Source:HGNC Symbol;Acc:HGNC:15842]	860.056	0.445792	0.0912751	4.88405	1.03931e-06	5.20228e-05		R227W_WT
ENSG00000165476	REEP3	receptor accessory protein 3 [Source:HGNC Symbol;Acc:HGNC:23711]	1324.91	-0.349836	0.0717968	-4.87258	1.10149e-06	5.49184e-05		R227W_WT
ENSG00000166949	SMAD3	SMAD family member 3 [Source:HGNC Symbol;Acc:HGNC:6769]	1210.3	-0.361498	0.0742154	-4.87093	1.11075e-06	5.51631e-05		R227W_WT
ENSG00000076554	TPD52	tumor protein D52 [Source:HGNC Symbol;Acc:HGNC:12005]	963.59	-0.377529	0.0777629	-4.85487	1.20466e-06	5.89308e-05		R227W_WT
ENSG00000077684	JADE1	jade family PHD finger 1 [Source:HGNC Symbol;Acc:HGNC:30027]	697.485	0.474213	0.0976794	4.85479	1.20515e-06	5.89308e-05		R227W_WT
ENSG00000104341	LAPTM4B	lysosomal protein transmembrane 4 beta [Source:HGNC Symbol;Acc:HGNC:13646]	2477.86	0.302037	0.0622019	4.85575	1.19932e-06	5.89308e-05		R227W_WT
ENSG00000136261	BZW2	basic leucine zipper and W2 domains 2 [Source:HGNC Symbol;Acc:HGNC:18808]	1568.13	0.359747	0.0741016	4.85478	1.20523e-06	5.89308e-05		R227W_WT
ENSG00000183876	ARSI	arylsulfatase family member I [Source:HGNC Symbol;Acc:HGNC:32521]	1288.37	0.327196	0.0674466	4.85118	1.22729e-06	5.97786e-05		R227W_WT
ENSG00000116679	IVNS1ABP	influenza virus NS1A binding protein [Source:HGNC Symbol;Acc:HGNC:16951]	1066.52	0.563388	0.116188	4.84895	1.24119e-06	6.00567e-05		R227W_WT
ENSG00000150594	ADRA2A	adrenoceptor alpha 2A [Source:HGNC Symbol;Acc:HGNC:281]	38.5411	-1.37133	0.282822	-4.84874	1.24249e-06	6.00567e-05	Down	R227W_WT
ENSG00000111186	WNT5B	Wnt family member 5B [Source:HGNC Symbol;Acc:HGNC:16265]	31.1846	1.77296	0.365813	4.84662	1.2558e-06	6.04694e-05	Up	R227W_WT
ENSG00000142599	RERE	arginine-glutamic acid dipeptide repeats [Source:HGNC Symbol;Acc:HGNC:9965]	828.205	0.406959	0.0840491	4.84191	1.28594e-06	6.16863e-05		R227W_WT
ENSG00000164619	BMPER	BMP binding endothelial regulator [Source:HGNC Symbol;Acc:HGNC:24154]	537.863	-0.530633	0.109612	-4.84101	1.2918e-06	6.17333e-05		R227W_WT
ENSG00000007080	CCDC124	coiled-coil domain containing 124 [Source:HGNC Symbol;Acc:HGNC:25171]	1425.84	0.30667	0.0634266	4.83504	1.33122e-06	6.33779e-05		R227W_WT
ENSG00000157168	NRG1	neuregulin 1 [Source:HGNC Symbol;Acc:HGNC:7997]	465.39	0.499506	0.103334	4.8339	1.33887e-06	6.35034e-05		R227W_WT
ENSG00000177189	RPS6KA3	ribosomal protein S6 kinase A3 [Source:HGNC Symbol;Acc:HGNC:10432]	738.2	-0.482472	0.0999188	-4.82864	1.37466e-06	6.4958e-05		R227W_WT
ENSG00000149582	TMEM25	transmembrane protein 25 [Source:HGNC Symbol;Acc:HGNC:25890]	349.306	-0.56077	0.116321	-4.82087	1.4293e-06	6.72887e-05		R227W_WT
ENSG00000181218	H2AC25	H2A clustered histone 25 [Source:HGNC Symbol;Acc:HGNC:20507]	273.967	-0.6281	0.13041	-4.81634	1.46215e-06	6.85801e-05	Down	R227W_WT
ENSG00000170456	DENND5B	DENN domain containing 5B [Source:HGNC Symbol;Acc:HGNC:28338]	275.447	0.584339	0.121826	4.79652	1.61444e-06	7.5444e-05		R227W_WT
ENSG00000185305	ARL15	ADP ribosylation factor like GTPase 15 [Source:HGNC Symbol;Acc:HGNC:25945]	178.281	0.795661	0.166147	4.78891	1.67693e-06	7.80761e-05	Up	R227W_WT
ENSG00000112414	ADGRG6	adhesion G protein-coupled receptor G6 [Source:HGNC Symbol;Acc:HGNC:13841]	198.86	0.680249	0.14239	4.77735	1.77619e-06	8.23943e-05	Up	R227W_WT
ENSG00000026508	CD44	CD44 molecule (IN blood group) [Source:HGNC Symbol;Acc:HGNC:1681]	5261.33	-0.249431	0.0522379	-4.77491	1.79787e-06	8.2909e-05		R227W_WT
ENSG00000105894	PTN	pleiotrophin [Source:HGNC Symbol;Acc:HGNC:9630]	254.642	-0.676311	0.141647	-4.77463	1.80038e-06	8.2909e-05	Down	R227W_WT
ENSG00000158321	AUTS2	activator of transcription and developmental regulator AUTS2 [Source:HGNC Symbol;Acc:HGNC:14262]	425.096	0.538398	0.112825	4.77198	1.82422e-06	8.37028e-05		R227W_WT
ENSG00000049249	TNFRSF9	TNF receptor superfamily member 9 [Source:HGNC Symbol;Acc:HGNC:11924]	193.004	-0.795438	0.166715	-4.77125	1.83087e-06	8.37043e-05	Down	R227W_WT
ENSG00000169710	FASN	fatty acid synthase [Source:HGNC Symbol;Acc:HGNC:3594]	2983.72	0.282433	0.0592861	4.7639	1.89891e-06	8.65027e-05		R227W_WT
ENSG00000021300	PLEKHB1	pleckstrin homology domain containing B1 [Source:HGNC Symbol;Acc:HGNC:19079]	349.077	-0.539256	0.11329	-4.75994	1.93652e-06	8.7586e-05		R227W_WT
ENSG00000197646	PDCD1LG2	programmed cell death 1 ligand 2 [Source:HGNC Symbol;Acc:HGNC:18731]	220.897	-0.725174	0.152329	-4.76058	1.93035e-06	8.7586e-05	Down	R227W_WT
ENSG00000117245	KIF17	kinesin family member 17 [Source:HGNC Symbol;Acc:HGNC:19167]	36.6814	1.43947	0.302742	4.75476	1.98679e-06	8.95398e-05	Up	R227W_WT
ENSG00000132563	REEP2	receptor accessory protein 2 [Source:HGNC Symbol;Acc:HGNC:17975]	289.874	-0.543476	0.114549	-4.74447	2.09057e-06	9.38828e-05		R227W_WT
ENSG00000163545	NUAK2	NUAK family kinase 2 [Source:HGNC Symbol;Acc:HGNC:29558]	239.48	0.673937	0.142338	4.73477	2.19303e-06	9.8136e-05	Up	R227W_WT
ENSG00000011275	RNF216	ring finger protein 216 [Source:HGNC Symbol;Acc:HGNC:21698]	525.371	0.523648	0.110749	4.72823	2.26488e-06	0.000100995		R227W_WT
ENSG00000067182	TNFRSF1A	TNF receptor superfamily member 1A [Source:HGNC Symbol;Acc:HGNC:11916]	755.514	-0.507857	0.107571	-4.72115	2.34519e-06	0.000104209		R227W_WT
ENSG00000079257	LXN	latexin [Source:HGNC Symbol;Acc:HGNC:13347]	137.252	-0.750057	0.158974	-4.71811	2.38048e-06	0.000105407	Down	R227W_WT
ENSG00000080823	MOK	MOK protein kinase [Source:HGNC Symbol;Acc:HGNC:9833]	482.341	-0.483541	0.102562	-4.71464	2.42135e-06	0.000106843		R227W_WT
ENSG00000254685	FPGT	fucose-1-phosphate guanylyltransferase [Source:HGNC Symbol;Acc:HGNC:3825]	128.974	-0.760779	0.161447	-4.71225	2.44991e-06	0.000107728	Down	R227W_WT
ENSG00000084112	SSH1	slingshot protein phosphatase 1 [Source:HGNC Symbol;Acc:HGNC:30579]	1473.3	0.368279	0.0786066	4.6851	2.79828e-06	0.000122621		R227W_WT
ENSG00000139433	GLTP	glycolipid transfer protein [Source:HGNC Symbol;Acc:HGNC:24867]	1814.36	-0.374293	0.0799279	-4.68288	2.82872e-06	0.000123527		R227W_WT
ENSG00000006638	TBXA2R	thromboxane A2 receptor [Source:HGNC Symbol;Acc:HGNC:11608]	76.6233	-0.911036	0.194678	-4.6797	2.87298e-06	0.000125029	Down	R227W_WT
ENSG00000121350	PYROXD1	pyridine nucleotide-disulphide oxidoreductase domain 1 [Source:HGNC Symbol;Acc:HGNC:26162]	478.222	-0.505153	0.108371	-4.66131	3.14199e-06	0.000136268		R227W_WT
ENSG00000171992	SYNPO	synaptopodin [Source:HGNC Symbol;Acc:HGNC:30672]	751.168	0.572489	0.12285	4.66005	3.1613e-06	0.000136637		R227W_WT
ENSG00000117143	UAP1	UDP-N-acetylglucosamine pyrophosphorylase 1 [Source:HGNC Symbol;Acc:HGNC:12457]	1954.27	0.313887	0.0675036	4.64993	3.32053e-06	0.000143031		R227W_WT
ENSG00000182718	ANXA2	annexin A2 [Source:HGNC Symbol;Acc:HGNC:537]	22154.4	-0.433488	0.0932551	-4.64841	3.34506e-06	0.000143599		R227W_WT
ENSG00000101333	PLCB4	phospholipase C beta 4 [Source:HGNC Symbol;Acc:HGNC:9059]	4520.5	0.470871	0.102027	4.61516	3.92796e-06	0.000168053		R227W_WT
ENSG00000187837	H1-2	H1.2 linker histone, cluster member [Source:HGNC Symbol;Acc:HGNC:4716]	458.365	-0.614331	0.133203	-4.61198	3.9886e-06	0.000170073	Down	R227W_WT
ENSG00000169760	NLGN1	neuroligin 1 [Source:HGNC Symbol;Acc:HGNC:14291]	91.0799	0.957821	0.207733	4.61083	4.01066e-06	0.00017044	Up	R227W_WT
ENSG00000067225	PKM	pyruvate kinase M1/2 [Source:HGNC Symbol;Acc:HGNC:9021]	16029.3	-0.266329	0.0578575	-4.60318	4.16086e-06	0.000176231		R227W_WT
ENSG00000099953	MMP11	matrix metallopeptidase 11 [Source:HGNC Symbol;Acc:HGNC:7157]	212.827	1.01263	0.220022	4.60242	4.17607e-06	0.000176286	Up	R227W_WT
ENSG00000169032	MAP2K1	mitogen-activated protein kinase kinase 1 [Source:HGNC Symbol;Acc:HGNC:6840]	936.772	-0.370035	0.0804782	-4.59795	4.26669e-06	0.000179513		R227W_WT
ENSG00000143341	HMCN1	hemicentin 1 [Source:HGNC Symbol;Acc:HGNC:19194]	15.7652	2.23029	0.48519	4.59674	4.2916e-06	0.000179963	Up	R227W_WT
ENSG00000123836	PFKFB2	6-phosphofructo-2-kinase/fructose-2,6-biphosphatase 2 [Source:HGNC Symbol;Acc:HGNC:8873]	203.55	0.611036	0.133044	4.59273	4.37494e-06	0.000182852	Up	R227W_WT
ENSG00000183454	GRIN2A	glutamate ionotropic receptor NMDA type subunit 2A [Source:HGNC Symbol;Acc:HGNC:4585]	52.5047	1.42265	0.310317	4.5845	4.55066e-06	0.000189571	Up	R227W_WT
ENSG00000070882	OSBPL3	oxysterol binding protein like 3 [Source:HGNC Symbol;Acc:HGNC:16370]	784.084	0.500341	0.109294	4.57793	4.69601e-06	0.000194985		R227W_WT
ENSG00000151474	FRMD4A	FERM domain containing 4A [Source:HGNC Symbol;Acc:HGNC:25491]	645.741	0.527697	0.115309	4.57638	4.73094e-06	0.000195793		R227W_WT
ENSG00000157600	TMEM164	transmembrane protein 164 [Source:HGNC Symbol;Acc:HGNC:26217]	367.231	0.689432	0.150979	4.56642	4.96124e-06	0.000204655	Up	R227W_WT
ENSG00000128641	MYO1B	myosin IB [Source:HGNC Symbol;Acc:HGNC:7596]	218.675	0.607544	0.133305	4.55757	5.17497e-06	0.000212779	Up	R227W_WT
ENSG00000165617	DACT1	dishevelled binding antagonist of beta catenin 1 [Source:HGNC Symbol;Acc:HGNC:17748]	175.476	0.650495	0.143178	4.54326	5.53916e-06	0.000227016	Up	R227W_WT
ENSG00000196781	TLE1	TLE family member 1, transcriptional corepressor [Source:HGNC Symbol;Acc:HGNC:11837]	980.181	0.328625	0.0723502	4.54214	5.56858e-06	0.000227485		R227W_WT
ENSG00000170571	EMB	embigin [Source:HGNC Symbol;Acc:HGNC:30465]	836.178	-0.339913	0.07487	-4.54005	5.6241e-06	0.000229015		R227W_WT
ENSG00000198846	TOX	thymocyte selection associated high mobility group box [Source:HGNC Symbol;Acc:HGNC:18988]	144.362	0.90495	0.199601	4.53379	5.79357e-06	0.00023516	Up	R227W_WT
ENSG00000137124	ALDH1B1	aldehyde dehydrogenase 1 family member B1 [Source:HGNC Symbol;Acc:HGNC:407]	1605.28	0.343032	0.0756939	4.53184	5.8472e-06	0.000236578		R227W_WT
ENSG00000084453	SLCO1A2	solute carrier organic anion transporter family member 1A2 [Source:HGNC Symbol;Acc:HGNC:10956]	55.518	-1.34593	0.297759	-4.52018	6.17865e-06	0.000249192	Down	R227W_WT
ENSG00000117479	SLC19A2	solute carrier family 19 member 2 [Source:HGNC Symbol;Acc:HGNC:10938]	169.822	-0.677604	0.150027	-4.51653	6.28609e-06	0.000251921	Down	R227W_WT
ENSG00000140284	SLC27A2	solute carrier family 27 member 2 [Source:HGNC Symbol;Acc:HGNC:10996]	635.489	0.539629	0.119468	4.51694	6.27384e-06	0.000251921		R227W_WT
ENSG00000183172	SMDT1	single-pass membrane protein with aspartate rich tail 1 [Source:HGNC Symbol;Acc:HGNC:25055]	1204.02	-0.443477	0.0982335	-4.51452	6.34605e-06	0.000253522		R227W_WT
ENSG00000168297	PXK	PX domain containing serine/threonine kinase like [Source:HGNC Symbol;Acc:HGNC:23326]	477.701	-0.431095	0.0955207	-4.5131	6.38859e-06	0.000254418		R227W_WT
ENSG00000116117	PARD3B	par-3 family cell polarity regulator beta [Source:HGNC Symbol;Acc:HGNC:14446]	308.021	0.602749	0.133602	4.51154	6.43599e-06	0.000255503	Up	R227W_WT
ENSG00000143771	CNIH4	cornichon family member 4 [Source:HGNC Symbol;Acc:HGNC:25013]	1981.57	-0.352285	0.078188	-4.50561	6.61823e-06	0.000261916		R227W_WT
ENSG00000176595	KBTBD11	kelch repeat and BTB domain containing 11 [Source:HGNC Symbol;Acc:HGNC:29104]	1373.27	0.439384	0.0975873	4.50248	6.71666e-06	0.000264984		R227W_WT
ENSG00000135480	KRT7	keratin 7 [Source:HGNC Symbol;Acc:HGNC:6445]	49160.6	-0.242329	0.0538376	-4.50112	6.75971e-06	0.000265854		R227W_WT
ENSG00000136068	FLNB	filamin B [Source:HGNC Symbol;Acc:HGNC:3755]	3132.92	0.317234	0.070495	4.5001	6.79228e-06	0.000266308		R227W_WT
ENSG00000127561	SYNGR3	synaptogyrin 3 [Source:HGNC Symbol;Acc:HGNC:11501]	193.143	-0.752651	0.16816	-4.47581	7.6122e-06	0.000296618	Down	R227W_WT
ENSG00000173890	GPR160	G protein-coupled receptor 160 [Source:HGNC Symbol;Acc:HGNC:23693]	289.338	-0.529228	0.118228	-4.47634	7.59345e-06	0.000296618		R227W_WT
ENSG00000103647	CORO2B	coronin 2B [Source:HGNC Symbol;Acc:HGNC:2256]	578.187	-0.381219	0.0853019	-4.46905	7.85668e-06	0.000305205		R227W_WT
ENSG00000154330	PGM5	phosphoglucomutase 5 [Source:HGNC Symbol;Acc:HGNC:8908]	1862.26	0.335408	0.0750919	4.46663	7.94605e-06	0.000307733		R227W_WT
ENSG00000150540	HNMT	histamine N-methyltransferase [Source:HGNC Symbol;Acc:HGNC:5028]	335.296	-0.549059	0.123081	-4.46096	8.15926e-06	0.000315027		R227W_WT
ENSG00000121039	RDH10	retinol dehydrogenase 10 [Source:HGNC Symbol;Acc:HGNC:19975]	2852.14	-0.370468	0.0831935	-4.45309	8.46423e-06	0.000325809		R227W_WT
ENSG00000154639	CXADR	CXADR Ig-like cell adhesion molecule [Source:HGNC Symbol;Acc:HGNC:2559]	2022.71	0.382837	0.0860701	4.44797	8.66856e-06	0.000331658		R227W_WT
ENSG00000197956	S100A6	S100 calcium binding protein A6 [Source:HGNC Symbol;Acc:HGNC:10496]	92829.3	-0.558412	0.125527	-4.44854	8.64554e-06	0.000331658		R227W_WT
ENSG00000040731	CDH10	cadherin 10 [Source:HGNC Symbol;Acc:HGNC:1749]	165.797	-0.769964	0.173212	-4.4452	8.78101e-06	0.000334948	Down	R227W_WT
ENSG00000104081	BMF	Bcl2 modifying factor [Source:HGNC Symbol;Acc:HGNC:24132]	16.6031	2.05318	0.4627	4.43739	9.10545e-06	0.000346281	Up	R227W_WT
ENSG00000136859	ANGPTL2	angiopoietin like 2 [Source:HGNC Symbol;Acc:HGNC:490]	186.382	0.67776	0.152855	4.434	9.25008e-06	0.000350728	Up	R227W_WT
ENSG00000065923	SLC9A7	solute carrier family 9 member A7 [Source:HGNC Symbol;Acc:HGNC:17123]	344.772	0.534591	0.120636	4.43145	9.36032e-06	0.000353848		R227W_WT
ENSG00000175745	NR2F1	nuclear receptor subfamily 2 group F member 1 [Source:HGNC Symbol;Acc:HGNC:7975]	1629.45	0.385283	0.0870071	4.42818	9.50295e-06	0.000358171		R227W_WT
ENSG00000134352	IL6ST	interleukin 6 cytokine family signal transducer [Source:HGNC Symbol;Acc:HGNC:6021]	1273.6	-0.331961	0.0752668	-4.41045	1.03156e-05	0.000387647		R227W_WT
ENSG00000120833	SOCS2	suppressor of cytokine signaling 2 [Source:HGNC Symbol;Acc:HGNC:19382]	92.1379	1.06544	0.241815	4.406	1.05297e-05	0.000394521	Up	R227W_WT
ENSG00000027697	IFNGR1	interferon gamma receptor 1 [Source:HGNC Symbol;Acc:HGNC:5439]	651.563	-0.419904	0.0956638	-4.38937	1.13678e-05	0.000424666		R227W_WT
ENSG00000163430	FSTL1	follistatin like 1 [Source:HGNC Symbol;Acc:HGNC:3972]	12599.6	0.399876	0.0912126	4.384	1.16521e-05	0.000434005		R227W_WT
ENSG00000092964	DPYSL2	dihydropyrimidinase like 2 [Source:HGNC Symbol;Acc:HGNC:3014]	2570.8	-0.302587	0.0690489	-4.38221	1.17479e-05	0.000436293		R227W_WT
ENSG00000118508	RAB32	RAB32, member RAS oncogene family [Source:HGNC Symbol;Acc:HGNC:9772]	4011.65	-0.329608	0.0752812	-4.37836	1.19576e-05	0.000442782		R227W_WT
ENSG00000114023	FAM162A	family with sequence similarity 162 member A [Source:HGNC Symbol;Acc:HGNC:17865]	1835.43	-0.597865	0.136727	-4.37269	1.22726e-05	0.000453119	Down	R227W_WT
ENSG00000113621	TXNDC15	thioredoxin domain containing 15 [Source:HGNC Symbol;Acc:HGNC:20652]	569.967	-0.424992	0.0973113	-4.36734	1.25767e-05	0.000462998		R227W_WT
ENSG00000173210	ABLIM3	actin binding LIM protein family member 3 [Source:HGNC Symbol;Acc:HGNC:29132]	908.089	-0.320484	0.0734525	-4.36315	1.28206e-05	0.000470608		R227W_WT
ENSG00000133048	CHI3L1	chitinase 3 like 1 [Source:HGNC Symbol;Acc:HGNC:1932]	92.4323	0.890821	0.204236	4.36173	1.2904e-05	0.000472301	Up	R227W_WT
ENSG00000082497	SERTAD4	SERTA domain containing 4 [Source:HGNC Symbol;Acc:HGNC:25236]	422.023	0.518513	0.119014	4.35672	1.32025e-05	0.000481833		R227W_WT
ENSG00000165507	DEPP1	DEPP autophagy regulator 1 [Source:HGNC Symbol;Acc:HGNC:23355]	253.752	-0.635556	0.14599	-4.35341	1.34038e-05	0.000487775	Down	R227W_WT
ENSG00000074800	ENO1	enolase 1 [Source:HGNC Symbol;Acc:HGNC:3350]	35341.6	-0.200658	0.046219	-4.34146	1.41539e-05	0.000513595		R227W_WT
ENSG00000187957	DNER	delta/notch like EGF repeat containing [Source:HGNC Symbol;Acc:HGNC:24456]	43.1979	-1.29682	0.299314	-4.33266	1.47319e-05	0.000533041	Down	R227W_WT
ENSG00000104783	KCNN4	potassium calcium-activated channel subfamily N member 4 [Source:HGNC Symbol;Acc:HGNC:6293]	101.675	-0.813419	0.18782	-4.33083	1.48545e-05	0.000535947	Down	R227W_WT
ENSG00000140600	SH3GL3	SH3 domain containing GRB2 like 3, endophilin A3 [Source:HGNC Symbol;Acc:HGNC:10832]	123.406	0.755901	0.17505	4.3182	1.5731e-05	0.000564356	Up	R227W_WT
ENSG00000186854	TRABD2A	TraB domain containing 2A [Source:HGNC Symbol;Acc:HGNC:27013]	141.56	0.680759	0.157639	4.31846	1.57121e-05	0.000564356	Up	R227W_WT
ENSG00000165312	OTUD1	OTU deubiquitinase 1 [Source:HGNC Symbol;Acc:HGNC:27346]	804.918	0.470789	0.109041	4.31754	1.5778e-05	0.000564441		R227W_WT
ENSG00000144057	ST6GAL2	ST6 beta-galactoside alpha-2,6-sialyltransferase 2 [Source:HGNC Symbol;Acc:HGNC:10861]	38.6771	1.49151	0.345734	4.31404	1.60296e-05	0.000571829	Up	R227W_WT
ENSG00000094796	KRT31	keratin 31 [Source:HGNC Symbol;Acc:HGNC:6448]	132.955	0.708148	0.164197	4.31279	1.6121e-05	0.000573473	Up	R227W_WT
ENSG00000165606	DRGX	dorsal root ganglia homeobox [Source:HGNC Symbol;Acc:HGNC:21536]	52.2414	-1.50477	0.34934	-4.30748	1.65127e-05	0.000585761	Down	R227W_WT
ENSG00000129235	TXNDC17	thioredoxin domain containing 17 [Source:HGNC Symbol;Acc:HGNC:28218]	2808.04	-0.352492	0.0818546	-4.30632	1.65993e-05	0.000587189		R227W_WT
ENSG00000076513	ANKRD13A	ankyrin repeat domain 13A [Source:HGNC Symbol;Acc:HGNC:21268]	1443.78	0.327332	0.0762856	4.29087	1.77973e-05	0.000627814		R227W_WT
ENSG00000132432	SEC61G	SEC61 translocon subunit gamma [Source:HGNC Symbol;Acc:HGNC:18277]	10199.6	-0.472368	0.110281	-4.2833	1.84138e-05	0.000647755		R227W_WT
ENSG00000184371	CSF1	colony stimulating factor 1 [Source:HGNC Symbol;Acc:HGNC:2432]	595.728	-0.456908	0.106692	-4.28251	1.84801e-05	0.000648287		R227W_WT
ENSG00000142227	EMP3	epithelial membrane protein 3 (MAM blood group) [Source:HGNC Symbol;Acc:HGNC:3335]	3876.29	-0.254302	0.0594383	-4.27842	1.88222e-05	0.000658464		R227W_WT
ENSG00000119614	VSX2	visual system homeobox 2 [Source:HGNC Symbol;Acc:HGNC:1975]	61.2152	1.01902	0.238572	4.27135	1.94293e-05	0.000677832	Up	R227W_WT
ENSG00000168487	BMP1	bone morphogenetic protein 1 [Source:HGNC Symbol;Acc:HGNC:1067]	961.58	0.455442	0.108048	4.21519	2.49573e-05	0.000866599		R227W_WT
ENSG00000171604	CXXC5	CXXC finger protein 5 [Source:HGNC Symbol;Acc:HGNC:26943]	5146.54	0.275954	0.0654695	4.21501	2.4977e-05	0.000866599		R227W_WT
ENSG00000132965	ALOX5AP	arachidonate 5-lipoxygenase activating protein [Source:HGNC Symbol;Acc:HGNC:436]	76.8263	-1.08936	0.258509	-4.214	2.50892e-05	0.000868113	Down	R227W_WT
ENSG00000120875	DUSP4	dual specificity phosphatase 4 [Source:HGNC Symbol;Acc:HGNC:3070]	952.455	0.451517	0.107221	4.21107	2.54161e-05	0.000877028		R227W_WT
ENSG00000140853	NLRC5	NLR family CARD domain containing 5 [Source:HGNC Symbol;Acc:HGNC:29933]	82.3477	0.928003	0.220416	4.21023	2.55115e-05	0.000877929	Up	R227W_WT
ENSG00000115041	KCNIP3	potassium voltage-gated channel interacting protein 3 [Source:HGNC Symbol;Acc:HGNC:15523]	17.933	-1.71733	0.408437	-4.20463	2.61506e-05	0.000897482	Down	R227W_WT
ENSG00000148143	ZNF462	zinc finger protein 462 [Source:HGNC Symbol;Acc:HGNC:21684]	1155.08	0.37394	0.0889845	4.2023	2.64217e-05	0.000904335		R227W_WT
ENSG00000154027	AK5	adenylate kinase 5 [Source:HGNC Symbol;Acc:HGNC:365]	74.7935	1.01405	0.24156	4.19792	2.69379e-05	0.000919518	Up	R227W_WT
ENSG00000118855	MFSD1	major facilitator superfamily domain containing 1 [Source:HGNC Symbol;Acc:HGNC:25874]	997.89	-0.305266	0.072813	-4.19246	2.75944e-05	0.000937715		R227W_WT
ENSG00000137501	SYTL2	synaptotagmin like 2 [Source:HGNC Symbol;Acc:HGNC:15585]	129.017	0.742933	0.177215	4.19226	2.76191e-05	0.000937715	Up	R227W_WT
ENSG00000135636	DYSF	dysferlin [Source:HGNC Symbol;Acc:HGNC:3097]	597.088	0.546457	0.130544	4.18598	2.83935e-05	0.000958868		R227W_WT
ENSG00000140332	TLE3	TLE family member 3, transcriptional corepressor [Source:HGNC Symbol;Acc:HGNC:11839]	378.373	-0.494984	0.118247	-4.18601	2.83902e-05	0.000958868		R227W_WT
ENSG00000181458	TMEM45A	transmembrane protein 45A [Source:HGNC Symbol;Acc:HGNC:25480]	314.857	-0.61942	0.148153	-4.18095	2.90293e-05	0.000977731	Down	R227W_WT
ENSG00000172260	NEGR1	neuronal growth regulator 1 [Source:HGNC Symbol;Acc:HGNC:17302]	660.474	-0.561591	0.134449	-4.17699	2.95392e-05	0.000992267		R227W_WT
ENSG00000172493	AFF1	ALF transcription elongation factor 1 [Source:HGNC Symbol;Acc:HGNC:7135]	665.207	-0.348941	0.0835523	-4.17631	2.96274e-05	0.000992597		R227W_WT
ENSG00000100739	BDKRB1	bradykinin receptor B1 [Source:HGNC Symbol;Acc:HGNC:1029]	271.304	-0.711034	0.170827	-4.1623	3.15057e-05	0.00105274	Down	R227W_WT
ENSG00000114850	SSR3	signal sequence receptor subunit 3 [Source:HGNC Symbol;Acc:HGNC:11325]	6843.59	-0.328455	0.0790658	-4.1542	3.26426e-05	0.00108786		R227W_WT
ENSG00000109452	INPP4B	inositol polyphosphate-4-phosphatase type II B [Source:HGNC Symbol;Acc:HGNC:6075]	859.885	0.489209	0.11785	4.1511	3.30878e-05	0.0010998		R227W_WT
ENSG00000185909	KLHDC8B	kelch domain containing 8B [Source:HGNC Symbol;Acc:HGNC:28557]	408.18	0.436856	0.10529	4.14907	3.33832e-05	0.00110671		R227W_WT
ENSG00000168077	SCARA3	scavenger receptor class A member 3 [Source:HGNC Symbol;Acc:HGNC:19000]	117.787	0.691919	0.167193	4.13844	3.49681e-05	0.00115623	Up	R227W_WT
ENSG00000112079	STK38	serine/threonine kinase 38 [Source:HGNC Symbol;Acc:HGNC:17847]	605.011	0.421878	0.101985	4.13668	3.5237e-05	0.00116209		R227W_WT
ENSG00000106366	SERPINE1	serpin family E member 1 [Source:HGNC Symbol;Acc:HGNC:8583]	79705.1	-0.397859	0.0962617	-4.1331	3.57905e-05	0.0011721		R227W_WT
ENSG00000132646	PCNA	proliferating cell nuclear antigen [Source:HGNC Symbol;Acc:HGNC:8729]	5260.94	-0.365751	0.088497	-4.13292	3.58183e-05	0.0011721		R227W_WT
ENSG00000168528	SERINC2	serine incorporator 2 [Source:HGNC Symbol;Acc:HGNC:23231]	2553.38	0.284735	0.068889	4.13324	3.57678e-05	0.0011721		R227W_WT
ENSG00000132424	PNISR	PNN interacting serine and arginine rich protein [Source:HGNC Symbol;Acc:HGNC:21222]	1561.81	0.357597	0.0865977	4.1294	3.63709e-05	0.00118712		R227W_WT
ENSG00000126903	SLC10A3	solute carrier family 10 member 3 [Source:HGNC Symbol;Acc:HGNC:22979]	944.235	-0.470038	0.113882	-4.12741	3.66871e-05	0.00119436		R227W_WT
ENSG00000122779	TRIM24	tripartite motif containing 24 [Source:HGNC Symbol;Acc:HGNC:11812]	197.92	0.527798	0.127899	4.12666	3.68065e-05	0.00119517		R227W_WT
ENSG00000184792	OSBP2	oxysterol binding protein 2 [Source:HGNC Symbol;Acc:HGNC:8504]	357.701	-0.516701	0.125276	-4.1245	3.71547e-05	0.0012034		R227W_WT
ENSG00000197747	S100A10	S100 calcium binding protein A10 [Source:HGNC Symbol;Acc:HGNC:10487]	4566.21	-0.479687	0.116341	-4.12312	3.73772e-05	0.00120751		R227W_WT
ENSG00000184232	OAF	out at first homolog [Source:HGNC Symbol;Acc:HGNC:28752]	1192.11	-0.465779	0.113165	-4.11593	3.85627e-05	0.00124264		R227W_WT
ENSG00000000971	CFH	complement factor H [Source:HGNC Symbol;Acc:HGNC:4883]	128.655	-0.695633	0.169154	-4.11242	3.91535e-05	0.0012584	Down	R227W_WT
ENSG00000136689	IL1RN	interleukin 1 receptor antagonist [Source:HGNC Symbol;Acc:HGNC:6000]	25.7211	-2.09235	0.508859	-4.11185	3.92506e-05	0.0012584	Down	R227W_WT
ENSG00000129355	CDKN2D	cyclin dependent kinase inhibitor 2D [Source:HGNC Symbol;Acc:HGNC:1790]	323.032	-0.509119	0.124085	-4.10299	4.07852e-05	0.00130367		R227W_WT
ENSG00000186832	KRT16	keratin 16 [Source:HGNC Symbol;Acc:HGNC:6423]	32.0374	-1.30661	0.318489	-4.10251	4.08685e-05	0.00130367	Down	R227W_WT
ENSG00000065154	OAT	ornithine aminotransferase [Source:HGNC Symbol;Acc:HGNC:8091]	1626.31	-0.359037	0.0877108	-4.09342	4.25061e-05	0.00135251		R227W_WT
ENSG00000070961	ATP2B1	ATPase plasma membrane Ca2+ transporting 1 [Source:HGNC Symbol;Acc:HGNC:814]	1261.7	0.452366	0.111063	4.07305	4.64017e-05	0.00147276		R227W_WT
ENSG00000007541	PIGQ	phosphatidylinositol glycan anchor biosynthesis class Q [Source:HGNC Symbol;Acc:HGNC:14135]	628.348	0.35341	0.0868627	4.0686	4.72965e-05	0.00149367		R227W_WT
ENSG00000249992	TMEM158	transmembrane protein 158 [Source:HGNC Symbol;Acc:HGNC:30293]	2220.12	-0.428244	0.105255	-4.06863	4.72907e-05	0.00149367		R227W_WT
ENSG00000116661	FBXO2	F-box protein 2 [Source:HGNC Symbol;Acc:HGNC:13581]	155.921	-0.694006	0.170771	-4.06396	4.82467e-05	0.00151612	Down	R227W_WT
ENSG00000172216	CEBPB	CCAAT enhancer binding protein beta [Source:HGNC Symbol;Acc:HGNC:1834]	5469.11	-0.36466	0.0897222	-4.06432	4.81721e-05	0.00151612		R227W_WT
ENSG00000008394	MGST1	microsomal glutathione S-transferase 1 [Source:HGNC Symbol;Acc:HGNC:7061]	9219.92	-0.458105	0.113009	-4.0537	5.04131e-05	0.00157637		R227W_WT
ENSG00000183087	GAS6	growth arrest specific 6 [Source:HGNC Symbol;Acc:HGNC:4168]	3338.77	-0.520196	0.12832	-4.05389	5.03722e-05	0.00157637		R227W_WT
ENSG00000133030	MPRIP	myosin phosphatase Rho interacting protein [Source:HGNC Symbol;Acc:HGNC:30321]	2805.71	-0.264127	0.0652742	-4.04643	5.20055e-05	0.0016202		R227W_WT
ENSG00000196872	CRACDL	CRACD like [Source:HGNC Symbol;Acc:HGNC:33454]	41.4913	1.26699	0.313137	4.04613	5.20707e-05	0.0016202	Up	R227W_WT
ENSG00000119655	NPC2	NPC intracellular cholesterol transporter 2 [Source:HGNC Symbol;Acc:HGNC:14537]	5942.91	-0.38168	0.0943821	-4.04399	5.25498e-05	0.0016311		R227W_WT
ENSG00000156052	GNAQ	G protein subunit alpha q [Source:HGNC Symbol;Acc:HGNC:4390]	1484.98	0.566785	0.140176	4.04337	5.26875e-05	0.00163138		R227W_WT
ENSG00000144824	PHLDB2	pleckstrin homology like domain family B member 2 [Source:HGNC Symbol;Acc:HGNC:29573]	1814.21	0.34863	0.0863345	4.03813	5.38801e-05	0.00166424		R227W_WT
ENSG00000040275	SPDL1	spindle apparatus coiled-coil protein 1 [Source:HGNC Symbol;Acc:HGNC:26010]	1282.01	-0.340407	0.0843281	-4.03669	5.42104e-05	0.00167037		R227W_WT
ENSG00000152137	HSPB8	heat shock protein family B (small) member 8 [Source:HGNC Symbol;Acc:HGNC:30171]	960.639	-0.325533	0.0806615	-4.03579	5.44189e-05	0.00167272		R227W_WT
ENSG00000198431	TXNRD1	thioredoxin reductase 1 [Source:HGNC Symbol;Acc:HGNC:12437]	6732.17	-0.252641	0.0626887	-4.03008	5.57569e-05	0.0017097		R227W_WT
ENSG00000050344	NFE2L3	NFE2 like bZIP transcription factor 3 [Source:HGNC Symbol;Acc:HGNC:7783]	827.061	-0.501297	0.124645	-4.02179	5.77586e-05	0.0017668		R227W_WT
ENSG00000103196	CRISPLD2	cysteine rich secretory protein LCCL domain containing 2 [Source:HGNC Symbol;Acc:HGNC:25248]	75.0307	1.08004	0.268952	4.01572	5.92634e-05	0.00180846	Up	R227W_WT
ENSG00000125247	TMTC4	transmembrane O-mannosyltransferase targeting cadherins 4 [Source:HGNC Symbol;Acc:HGNC:25904]	306.434	0.471047	0.117622	4.00476	6.20799e-05	0.00188433		R227W_WT
ENSG00000133110	POSTN	periostin [Source:HGNC Symbol;Acc:HGNC:16953]	26.503	1.57987	0.394541	4.00432	6.2196e-05	0.00188433	Up	R227W_WT
ENSG00000135926	TMBIM1	transmembrane BAX inhibitor motif containing 1 [Source:HGNC Symbol;Acc:HGNC:23410]	1346.07	-0.350543	0.0875372	-4.0045	6.21488e-05	0.00188433		R227W_WT
ENSG00000186470	BTN3A2	butyrophilin subfamily 3 member A2 [Source:HGNC Symbol;Acc:HGNC:1139]	114.366	0.669537	0.167243	4.00338	6.24426e-05	0.00188729	Up	R227W_WT
ENSG00000121769	FABP3	fatty acid binding protein 3 [Source:HGNC Symbol;Acc:HGNC:3557]	29.7527	1.28585	0.321791	3.99591	6.44468e-05	0.00193861	Up	R227W_WT
ENSG00000177459	ERICH5	glutamate rich 5 [Source:HGNC Symbol;Acc:HGNC:26823]	102.557	0.897344	0.224547	3.99625	6.43549e-05	0.00193861	Up	R227W_WT
ENSG00000119326	CTNNAL1	catenin alpha like 1 [Source:HGNC Symbol;Acc:HGNC:2512]	2474.6	-0.291903	0.0731478	-3.9906	6.59067e-05	0.00197783		R227W_WT
ENSG00000158050	DUSP2	dual specificity phosphatase 2 [Source:HGNC Symbol;Acc:HGNC:3068]	47.5601	1.08909	0.273171	3.98685	6.69564e-05	0.00200458	Up	R227W_WT
ENSG00000149600	COMMD7	COMM domain containing 7 [Source:HGNC Symbol;Acc:HGNC:16223]	1346.31	0.334222	0.0838472	3.98609	6.71718e-05	0.00200628		R227W_WT
ENSG00000114796	KLHL24	kelch like family member 24 [Source:HGNC Symbol;Acc:HGNC:25947]	472.886	0.426733	0.107082	3.9851	6.74527e-05	0.00200993		R227W_WT
ENSG00000164023	SGMS2	sphingomyelin synthase 2 [Source:HGNC Symbol;Acc:HGNC:28395]	455.638	-0.385351	0.0967944	-3.98113	6.85889e-05	0.00203899		R227W_WT
ENSG00000149218	ENDOD1	endonuclease domain containing 1 [Source:HGNC Symbol;Acc:HGNC:29129]	684.206	-0.405579	0.101928	-3.97908	6.91815e-05	0.00205179		R227W_WT
ENSG00000132821	VSTM2L	V-set and transmembrane domain containing 2 like [Source:HGNC Symbol;Acc:HGNC:16096]	14.6107	2.32581	0.585301	3.9737	7.0764e-05	0.00209382	Up	R227W_WT
ENSG00000186654	PRR5	proline rich 5 [Source:HGNC Symbol;Acc:HGNC:31682]	78.2329	0.911663	0.229636	3.97003	7.18638e-05	0.00212141	Up	R227W_WT
ENSG00000244405	ETV5	ETS variant transcription factor 5 [Source:HGNC Symbol;Acc:HGNC:3494]	496.183	-0.433445	0.109235	-3.96799	7.2481e-05	0.00213465		R227W_WT
ENSG00000099622	CIRBP	cold inducible RNA binding protein [Source:HGNC Symbol;Acc:HGNC:1982]	2044.78	0.267848	0.0676783	3.95766	7.56875e-05	0.00221364		R227W_WT
ENSG00000163762	TM4SF18	transmembrane 4 L six family member 18 [Source:HGNC Symbol;Acc:HGNC:25181]	85.887	0.779762	0.196994	3.9583	7.54858e-05	0.00221364	Up	R227W_WT
ENSG00000198743	SLC5A3	solute carrier family 5 member 3 [Source:HGNC Symbol;Acc:HGNC:11038]	850.773	0.452588	0.114349	3.95796	7.55927e-05	0.00221364		R227W_WT
ENSG00000175928	LRRN1	leucine rich repeat neuronal 1 [Source:HGNC Symbol;Acc:HGNC:20980]	2940.63	0.407109	0.10299	3.95292	7.72046e-05	0.00225281		R227W_WT
ENSG00000166741	NNMT	nicotinamide N-methyltransferase [Source:HGNC Symbol;Acc:HGNC:7861]	122.893	-0.698077	0.176731	-3.94994	7.81706e-05	0.00227575	Down	R227W_WT
ENSG00000161011	SQSTM1	sequestosome 1 [Source:HGNC Symbol;Acc:HGNC:11280]	434.018	-0.456907	0.115837	-3.94441	7.99982e-05	0.00232362		R227W_WT
ENSG00000185761	ADAMTSL5	ADAMTS like 5 [Source:HGNC Symbol;Acc:HGNC:27912]	246.463	-0.56649	0.143907	-3.9365	8.26802e-05	0.00239602		R227W_WT
ENSG00000100387	RBX1	ring-box 1 [Source:HGNC Symbol;Acc:HGNC:9928]	6326.61	-0.373452	0.0950574	-3.9287	8.54057e-05	0.00246935		R227W_WT
ENSG00000171603	CLSTN1	calsyntenin 1 [Source:HGNC Symbol;Acc:HGNC:17447]	135.513	-0.682104	0.173725	-3.92634	8.62478e-05	0.00248802	Down	R227W_WT
ENSG00000083937	CHMP2B	charged multivesicular body protein 2B [Source:HGNC Symbol;Acc:HGNC:24537]	2364.43	-0.25368	0.064644	-3.92426	8.69959e-05	0.0025039		R227W_WT
ENSG00000197461	PDGFA	platelet derived growth factor subunit A [Source:HGNC Symbol;Acc:HGNC:8799]	241.603	-0.465739	0.118776	-3.92116	8.81253e-05	0.00253065		R227W_WT
ENSG00000116786	PLEKHM2	pleckstrin homology and RUN domain containing M2 [Source:HGNC Symbol;Acc:HGNC:29131]	2218.93	0.262175	0.0668762	3.92031	8.84346e-05	0.00253379		R227W_WT
ENSG00000102172	SMS	spermine synthase [Source:HGNC Symbol;Acc:HGNC:11123]	8462.39	-0.283021	0.0722302	-3.91831	8.9171e-05	0.00254912		R227W_WT
ENSG00000021574	SPAST	spastin [Source:HGNC Symbol;Acc:HGNC:11233]	225.503	0.54167	0.138464	3.91198	9.15428e-05	0.00261103		R227W_WT
ENSG00000070756	PABPC1	poly(A) binding protein cytoplasmic 1 [Source:HGNC Symbol;Acc:HGNC:8554]	14617.9	0.345704	0.0884491	3.90851	9.28672e-05	0.00264285		R227W_WT
ENSG00000011422	PLAUR	plasminogen activator, urokinase receptor [Source:HGNC Symbol;Acc:HGNC:9053]	739.531	-0.591282	0.151315	-3.90762	9.32107e-05	0.00264668	Down	R227W_WT
ENSG00000183688	RFLNB	refilin B [Source:HGNC Symbol;Acc:HGNC:28705]	2523.81	0.339863	0.0870277	3.90523	9.41372e-05	0.00266701		R227W_WT
ENSG00000129493	HEATR5A	HEAT repeat containing 5A [Source:HGNC Symbol;Acc:HGNC:20276]	538.477	0.448557	0.114951	3.90215	9.53422e-05	0.00269512		R227W_WT
ENSG00000171631	P2RY6	pyrimidinergic receptor P2Y6 [Source:HGNC Symbol;Acc:HGNC:8543]	149.504	-0.581286	0.149022	-3.90066	9.59294e-05	0.00270568		R227W_WT
ENSG00000115756	HPCAL1	hippocalcin like 1 [Source:HGNC Symbol;Acc:HGNC:5145]	2521.78	-0.339627	0.0870851	-3.89994	9.62167e-05	0.00270775		R227W_WT
ENSG00000118707	TGIF2	TGFB induced factor homeobox 2 [Source:HGNC Symbol;Acc:HGNC:15764]	590.552	0.35841	0.0919303	3.89871	9.6706e-05	0.00271549		R227W_WT
ENSG00000128340	RAC2	Rac family small GTPase 2 [Source:HGNC Symbol;Acc:HGNC:9802]	523.331	-0.524135	0.134647	-3.89266	9.91496e-05	0.00277794		R227W_WT
ENSG00000168386	FILIP1L	filamin A interacting protein 1 like [Source:HGNC Symbol;Acc:HGNC:24589]	2430.17	-0.357014	0.0917447	-3.89139	9.96715e-05	0.0027864		R227W_WT
ENSG00000161791	FMNL3	formin like 3 [Source:HGNC Symbol;Acc:HGNC:23698]	372.027	0.45398	0.116713	3.8897	0.000100367	0.00279965		R227W_WT
ENSG00000157657	ZNF618	zinc finger protein 618 [Source:HGNC Symbol;Acc:HGNC:29416]	152.122	0.62836	0.161672	3.88664	0.00010164	0.00282894	Up	R227W_WT
ENSG00000108797	CNTNAP1	contactin associated protein 1 [Source:HGNC Symbol;Acc:HGNC:8011]	133.823	-0.652268	0.167971	-3.88321	0.000103086	0.00286291	Down	R227W_WT
ENSG00000181523	SGSH	N-sulfoglucosamine sulfohydrolase [Source:HGNC Symbol;Acc:HGNC:10818]	163.437	-0.650634	0.167619	-3.88162	0.000103762	0.00287536	Down	R227W_WT
ENSG00000175727	MLXIP	MLX interacting protein [Source:HGNC Symbol;Acc:HGNC:17055]	1109.29	0.286292	0.0739311	3.87242	0.000107762	0.00297968		R227W_WT
ENSG00000184743	ATL3	atlastin GTPase 3 [Source:HGNC Symbol;Acc:HGNC:24526]	2005.31	-0.272926	0.0705112	-3.87068	0.000108532	0.00299443		R227W_WT
ENSG00000082781	ITGB5	integrin subunit beta 5 [Source:HGNC Symbol;Acc:HGNC:6160]	8776.89	-0.266532	0.0688942	-3.86872	0.000109409	0.00301208		R227W_WT
ENSG00000142867	BCL10	BCL10 immune signaling adaptor [Source:HGNC Symbol;Acc:HGNC:989]	979.096	-0.366538	0.094872	-3.8635	0.000111773	0.0030597		R227W_WT
ENSG00000163513	TGFBR2	transforming growth factor beta receptor 2 [Source:HGNC Symbol;Acc:HGNC:11773]	438.685	-0.389831	0.10092	-3.86278	0.000112104	0.0030597		R227W_WT
ENSG00000167191	GPRC5B	G protein-coupled receptor class C group 5 member B [Source:HGNC Symbol;Acc:HGNC:13308]	247.371	-0.528795	0.136893	-3.86282	0.000112084	0.0030597		R227W_WT
ENSG00000205403	CFI	complement factor I [Source:HGNC Symbol;Acc:HGNC:5394]	25.7771	-1.63182	0.422446	-3.86278	0.000112105	0.0030597	Down	R227W_WT
ENSG00000164305	CASP3	caspase 3 [Source:HGNC Symbol;Acc:HGNC:1504]	1429.73	-0.294242	0.0762324	-3.85981	0.000113476	0.00309046		R227W_WT
ENSG00000113161	HMGCR	3-hydroxy-3-methylglutaryl-CoA reductase [Source:HGNC Symbol;Acc:HGNC:5006]	889.027	0.316713	0.0822453	3.85084	0.000117714	0.00319899		R227W_WT
ENSG00000170365	SMAD1	SMAD family member 1 [Source:HGNC Symbol;Acc:HGNC:6767]	332.133	0.432718	0.112394	3.85001	0.000118112	0.00320295		R227W_WT
ENSG00000104368	PLAT	plasminogen activator, tissue type [Source:HGNC Symbol;Acc:HGNC:9051]	71.1717	-0.756643	0.196718	-3.84634	0.000119896	0.00324437	Down	R227W_WT
ENSG00000112290	WASF1	WASP family member 1 [Source:HGNC Symbol;Acc:HGNC:12732]	273.315	0.57118	0.148567	3.84458	0.000120759	0.00325989		R227W_WT
ENSG00000154358	OBSCN	obscurin, cytoskeletal calmodulin and titin-interacting RhoGEF [Source:HGNC Symbol;Acc:HGNC:15719]	97.3848	0.715211	0.186053	3.84412	0.000120985	0.00325989	Up	R227W_WT
ENSG00000061656	SPAG4	sperm associated antigen 4 [Source:HGNC Symbol;Acc:HGNC:11214]	262.022	-0.502442	0.13078	-3.84189	0.000122093	0.00328277		R227W_WT
ENSG00000112378	PERP	p53 apoptosis effector related to PMP22 [Source:HGNC Symbol;Acc:HGNC:17637]	2675.59	-0.261557	0.0681189	-3.83971	0.000123181	0.003305		R227W_WT
ENSG00000100504	PYGL	glycogen phosphorylase L [Source:HGNC Symbol;Acc:HGNC:9725]	673.014	0.363937	0.0948539	3.83682	0.00012464	0.00333707		R227W_WT
ENSG00000104067	TJP1	tight junction protein 1 [Source:HGNC Symbol;Acc:HGNC:11827]	1423.15	0.317565	0.0828263	3.83411	0.000126019	0.00336689		R227W_WT
ENSG00000138821	SLC39A8	solute carrier family 39 member 8 [Source:HGNC Symbol;Acc:HGNC:20862]	437.612	-0.388507	0.101624	-3.823	0.000131837	0.00351491		R227W_WT
ENSG00000011201	ANOS1	anosmin 1 [Source:HGNC Symbol;Acc:HGNC:6211]	213.642	-0.519576	0.136037	-3.81938	0.000133789	0.00355945		R227W_WT
ENSG00000186479	RGS7BP	regulator of G protein signaling 7 binding protein [Source:HGNC Symbol;Acc:HGNC:23271]	50.2822	1.27678	0.334869	3.81277	0.00013742	0.00364841	Up	R227W_WT
ENSG00000164574	GALNT10	polypeptide N-acetylgalactosaminyltransferase 10 [Source:HGNC Symbol;Acc:HGNC:19873]	546.876	0.388041	0.101907	3.80779	0.000140214	0.00371478		R227W_WT
ENSG00000109794	FAM149A	family with sequence similarity 149 member A [Source:HGNC Symbol;Acc:HGNC:24527]	32.0433	1.22129	0.320805	3.80694	0.000140695	0.00371974	Up	R227W_WT
ENSG00000196730	DAPK1	death associated protein kinase 1 [Source:HGNC Symbol;Acc:HGNC:2674]	569.199	0.513448	0.134966	3.80427	0.000142224	0.00375234		R227W_WT
ENSG00000129038	LOXL1	lysyl oxidase like 1 [Source:HGNC Symbol;Acc:HGNC:6665]	7432.89	-0.358944	0.0944777	-3.79925	0.000145137	0.00382125		R227W_WT
ENSG00000113657	DPYSL3	dihydropyrimidinase like 3 [Source:HGNC Symbol;Acc:HGNC:3015]	325.909	-0.40684	0.107279	-3.79236	0.000149223	0.00391429		R227W_WT
ENSG00000132470	ITGB4	integrin subunit beta 4 [Source:HGNC Symbol;Acc:HGNC:6158]	474.345	-0.523866	0.138141	-3.79225	0.00014929	0.00391429		R227W_WT
ENSG00000186088	GSAP	gamma-secretase activating protein [Source:HGNC Symbol;Acc:HGNC:28042]	134.583	-0.595023	0.156931	-3.79161	0.000149673	0.00391622	Down	R227W_WT
ENSG00000168264	IRF2BP2	interferon regulatory factor 2 binding protein 2 [Source:HGNC Symbol;Acc:HGNC:21729]	2649.38	-0.276203	0.0728601	-3.79087	0.000150123	0.00391991		R227W_WT
ENSG00000124831	LRRFIP1	LRR binding FLII interacting protein 1 [Source:HGNC Symbol;Acc:HGNC:6702]	2959.95	0.361835	0.095517	3.78818	0.000151758	0.00395365		R227W_WT
ENSG00000218891	ZNF579	zinc finger protein 579 [Source:HGNC Symbol;Acc:HGNC:26646]	261.341	0.408111	0.107746	3.78771	0.000152039	0.00395365		R227W_WT
ENSG00000171206	TRIM8	tripartite motif containing 8 [Source:HGNC Symbol;Acc:HGNC:15579]	2039.04	-0.298693	0.0790962	-3.77633	0.000159158	0.00413027		R227W_WT
ENSG00000116815	CD58	CD58 molecule [Source:HGNC Symbol;Acc:HGNC:1688]	443.041	-0.407613	0.108438	-3.75896	0.000170618	0.00441863		R227W_WT
ENSG00000061337	LZTS1	leucine zipper tumor suppressor 1 [Source:HGNC Symbol;Acc:HGNC:13861]	71.4122	0.85034	0.226251	3.75839	0.000171009	0.00441963	Up	R227W_WT
ENSG00000257335	MGAM	maltase-glucoamylase [Source:HGNC Symbol;Acc:HGNC:7043]	8.98324	3.05592	0.813203	3.75789	0.000171355	0.00441963	Up	R227W_WT
ENSG00000213719	CLIC1	chloride intracellular channel 1 [Source:HGNC Symbol;Acc:HGNC:2062]	6307.72	-0.301146	0.0801684	-3.75642	0.00017236	0.00443652		R227W_WT
ENSG00000104375	STK3	serine/threonine kinase 3 [Source:HGNC Symbol;Acc:HGNC:11406]	230.354	0.501767	0.133709	3.75268	0.000174955	0.00448507		R227W_WT
ENSG00000115414	FN1	fibronectin 1 [Source:HGNC Symbol;Acc:HGNC:3778]	7548.9	-0.418355	0.111475	-3.75289	0.000174807	0.00448507		R227W_WT
ENSG00000167470	MIDN	midnolin [Source:HGNC Symbol;Acc:HGNC:16298]	1145.24	0.369757	0.0986453	3.74834	0.000178007	0.0045541		R227W_WT
ENSG00000116260	QSOX1	quiescin sulfhydryl oxidase 1 [Source:HGNC Symbol;Acc:HGNC:9756]	7263.56	-0.272842	0.0728619	-3.74465	0.000180646	0.00461231		R227W_WT
ENSG00000110871	COQ5	coenzyme Q5, methyltransferase [Source:HGNC Symbol;Acc:HGNC:28722]	253.468	0.474531	0.126929	3.73855	0.000185085	0.00471614		R227W_WT
ENSG00000181061	HIGD1A	HIG1 hypoxia inducible domain family member 1A [Source:HGNC Symbol;Acc:HGNC:29527]	1132.92	-0.301352	0.0806322	-3.73736	0.00018596	0.00472891		R227W_WT
ENSG00000099800	TIMM13	translocase of inner mitochondrial membrane 13 [Source:HGNC Symbol;Acc:HGNC:11816]	2644.58	0.200843	0.0537567	3.73614	0.000186865	0.00473292		R227W_WT
ENSG00000116857	TMEM9	transmembrane protein 9 [Source:HGNC Symbol;Acc:HGNC:18823]	2438.66	-0.319122	0.0854106	-3.73632	0.000186732	0.00473292		R227W_WT
ENSG00000165029	ABCA1	ATP binding cassette subfamily A member 1 [Source:HGNC Symbol;Acc:HGNC:29]	167.481	0.594906	0.159313	3.73419	0.00018832	0.00476025	Up	R227W_WT
ENSG00000130147	SH3BP4	SH3 domain binding protein 4 [Source:HGNC Symbol;Acc:HGNC:10826]	1083.17	0.331815	0.0889762	3.72925	0.00019205	0.00484487		R227W_WT
ENSG00000115216	NRBP1	nuclear receptor binding protein 1 [Source:HGNC Symbol;Acc:HGNC:7993]	1211.07	0.278563	0.0747637	3.72591	0.000194614	0.00489979		R227W_WT
ENSG00000126705	AHDC1	AT-hook DNA binding motif containing 1 [Source:HGNC Symbol;Acc:HGNC:25230]	511.927	0.342086	0.0918495	3.72442	0.000195764	0.00490923		R227W_WT
ENSG00000196189	SEMA4A	semaphorin 4A [Source:HGNC Symbol;Acc:HGNC:10729]	41.1463	1.13718	0.305327	3.72446	0.000195735	0.00490923	Up	R227W_WT
ENSG00000074527	NTN4	netrin 4 [Source:HGNC Symbol;Acc:HGNC:13658]	465.12	-0.449752	0.12085	-3.72158	0.000197977	0.0049549		R227W_WT
ENSG00000175130	MARCKSL1	MARCKS like 1 [Source:HGNC Symbol;Acc:HGNC:7142]	3582.12	0.464257	0.124936	3.71595	0.00020244	0.0050566		R227W_WT
ENSG00000120937	NPPB	natriuretic peptide B [Source:HGNC Symbol;Acc:HGNC:7940]	12419	-0.847266	0.228241	-3.71215	0.000205508	0.00512313	Down	R227W_WT
ENSG00000198898	CAPZA2	capping actin protein of muscle Z-line subunit alpha 2 [Source:HGNC Symbol;Acc:HGNC:1490]	3737.03	-0.21818	0.0589528	-3.70093	0.000214813	0.00534457		R227W_WT
ENSG00000134243	SORT1	sortilin 1 [Source:HGNC Symbol;Acc:HGNC:11186]	3044.95	0.249416	0.0674353	3.69859	0.000216798	0.00538339		R227W_WT
ENSG00000095777	MYO3A	myosin IIIA [Source:HGNC Symbol;Acc:HGNC:7601]	61.4597	0.880415	0.238226	3.69571	0.000219269	0.00542784	Up	R227W_WT
ENSG00000134030	CTIF	cap binding complex dependent translation initiation factor [Source:HGNC Symbol;Acc:HGNC:23925]	731.711	0.297056	0.0803829	3.69551	0.000219445	0.00542784		R227W_WT
ENSG00000119669	IRF2BPL	interferon regulatory factor 2 binding protein like [Source:HGNC Symbol;Acc:HGNC:14282]	1517.18	0.367067	0.0996501	3.68355	0.000230005	0.00566793		R227W_WT
ENSG00000137193	PIM1	Pim-1 proto-oncogene, serine/threonine kinase [Source:HGNC Symbol;Acc:HGNC:8986]	275.605	0.441146	0.119763	3.68351	0.000230047	0.00566793		R227W_WT
ENSG00000143369	ECM1	extracellular matrix protein 1 [Source:HGNC Symbol;Acc:HGNC:3153]	212.712	-0.485906	0.131949	-3.68254	0.000230923	0.00567847		R227W_WT
ENSG00000070018	LRP6	LDL receptor related protein 6 [Source:HGNC Symbol;Acc:HGNC:6698]	362.595	0.393714	0.107201	3.67267	0.00024003	0.00589098		R227W_WT
ENSG00000134755	DSC2	desmocollin 2 [Source:HGNC Symbol;Acc:HGNC:3036]	268.17	0.462503	0.126096	3.66786	0.000244587	0.0059912		R227W_WT
ENSG00000099785	MARCHF2	membrane associated ring-CH-type finger 2 [Source:HGNC Symbol;Acc:HGNC:28038]	742.18	-0.37302	0.10175	-3.66603	0.000246348	0.00602269		R227W_WT
ENSG00000151729	SLC25A4	solute carrier family 25 member 4 [Source:HGNC Symbol;Acc:HGNC:10990]	1926.94	-0.333895	0.0911579	-3.66282	0.000249455	0.0060869		R227W_WT
ENSG00000026025	VIM	vimentin [Source:HGNC Symbol;Acc:HGNC:12692]	123007	-0.171553	0.0468558	-3.66128	0.000250954	0.00610959		R227W_WT
ENSG00000111669	TPI1	triosephosphate isomerase 1 [Source:HGNC Symbol;Acc:HGNC:12009]	13840.4	-0.219825	0.0600471	-3.66088	0.00025135	0.00610959		R227W_WT
ENSG00000185274	GALNT17	polypeptide N-acetylgalactosaminyltransferase 17 [Source:HGNC Symbol;Acc:HGNC:16347]	95.7206	0.697965	0.190721	3.6596	0.000252606	0.00612835	Up	R227W_WT
ENSG00000165588	OTX2	orthodenticle homeobox 2 [Source:HGNC Symbol;Acc:HGNC:8522]	379.328	0.410185	0.112188	3.65623	0.000255952	0.00618584		R227W_WT
ENSG00000177570	SAMD12	sterile alpha motif domain containing 12 [Source:HGNC Symbol;Acc:HGNC:31750]	499.935	-0.3219	0.0880306	-3.65668	0.000255504	0.00618584		R227W_WT
ENSG00000025293	PHF20	PHD finger protein 20 [Source:HGNC Symbol;Acc:HGNC:16098]	718.933	0.451817	0.123636	3.6544	0.000257781	0.00621818		R227W_WT
ENSG00000105767	CADM4	cell adhesion molecule 4 [Source:HGNC Symbol;Acc:HGNC:30825]	506.737	0.477782	0.13078	3.65333	0.000258857	0.00623225		R227W_WT
ENSG00000149089	APIP	APAF1 interacting protein [Source:HGNC Symbol;Acc:HGNC:17581]	430.81	-0.57044	0.156346	-3.64859	0.000263688	0.00631396		R227W_WT
ENSG00000150093	ITGB1	integrin subunit beta 1 [Source:HGNC Symbol;Acc:HGNC:6153]	4920.14	-0.386099	0.105823	-3.64855	0.000263727	0.00631396		R227W_WT
ENSG00000163931	TKT	transketolase [Source:HGNC Symbol;Acc:HGNC:11834]	4482.82	0.224233	0.0614585	3.64853	0.000263746	0.00631396		R227W_WT
ENSG00000010270	STARD3NL	STARD3 N-terminal like [Source:HGNC Symbol;Acc:HGNC:19169]	1392.8	-0.359119	0.0984624	-3.64727	0.000265043	0.00633302		R227W_WT
ENSG00000001617	SEMA3F	semaphorin 3F [Source:HGNC Symbol;Acc:HGNC:10728]	150.54	-0.547715	0.150341	-3.64316	0.000269308	0.00642282		R227W_WT
ENSG00000205726	ITSN1	intersectin 1 [Source:HGNC Symbol;Acc:HGNC:6183]	707.001	0.349988	0.0961117	3.64147	0.000271081	0.00645294		R227W_WT
ENSG00000184524	CEND1	cell cycle exit and neuronal differentiation 1 [Source:HGNC Symbol;Acc:HGNC:24153]	10.0922	-2.0589	0.566415	-3.63497	0.000278016	0.00660562	Down	R227W_WT
ENSG00000105290	APLP1	amyloid beta precursor like protein 1 [Source:HGNC Symbol;Acc:HGNC:597]	1593.27	-0.377891	0.104054	-3.63167	0.00028159	0.00667801		R227W_WT
ENSG00000183840	GPR39	G protein-coupled receptor 39 [Source:HGNC Symbol;Acc:HGNC:4496]	13.3747	-1.71601	0.472672	-3.63044	0.000282936	0.00669739	Down	R227W_WT
ENSG00000253309	SERPINE3	serpin family E member 3 [Source:HGNC Symbol;Acc:HGNC:24774]	29.0762	-1.3127	0.361644	-3.62981	0.000283626	0.00670118	Down	R227W_WT
ENSG00000132334	PTPRE	protein tyrosine phosphatase receptor type E [Source:HGNC Symbol;Acc:HGNC:9669]	431.452	-0.448356	0.123539	-3.62927	0.000284229	0.00670293		R227W_WT
ENSG00000151718	WWC2	WW and C2 domain containing 2 [Source:HGNC Symbol;Acc:HGNC:24148]	1187.25	0.512042	0.141108	3.62872	0.000284834	0.00670473		R227W_WT
ENSG00000146648	EGFR	epidermal growth factor receptor [Source:HGNC Symbol;Acc:HGNC:3236]	1860.47	-0.353544	0.0975185	-3.6254	0.000288511	0.00677866		R227W_WT
ENSG00000164761	TNFRSF11B	TNF receptor superfamily member 11b [Source:HGNC Symbol;Acc:HGNC:11909]	24.4773	-1.28797	0.356299	-3.61487	0.000300496	0.00703416	Down	R227W_WT
ENSG00000197142	ACSL5	acyl-CoA synthetase long chain family member 5 [Source:HGNC Symbol;Acc:HGNC:16526]	288.299	-0.459151	0.127004	-3.61525	0.000300063	0.00703416		R227W_WT
ENSG00000214357	NEURL1B	neuralized E3 ubiquitin protein ligase 1B [Source:HGNC Symbol;Acc:HGNC:35422]	95.3343	-0.827662	0.228997	-3.61429	0.000301175	0.00703705	Down	R227W_WT
ENSG00000108588	CCDC47	coiled-coil domain containing 47 [Source:HGNC Symbol;Acc:HGNC:24856]	796.876	-0.322422	0.0892252	-3.61357	0.000302007	0.00704349		R227W_WT
ENSG00000124702	KLHDC3	kelch domain containing 3 [Source:HGNC Symbol;Acc:HGNC:20704]	1266.12	0.298361	0.0826249	3.61103	0.000304983	0.00709982		R227W_WT
ENSG00000058404	CAMK2B	calcium/calmodulin dependent protein kinase II beta [Source:HGNC Symbol;Acc:HGNC:1461]	209.648	-0.520373	0.144172	-3.6094	0.000306905	0.00713146		R227W_WT
ENSG00000111404	RERGL	RERG like [Source:HGNC Symbol;Acc:HGNC:26213]	8.81907	-2.36918	0.656894	-3.60665	0.00031018	0.00719435	Down	R227W_WT
ENSG00000103876	FAH	fumarylacetoacetate hydrolase [Source:HGNC Symbol;Acc:HGNC:3579]	559.835	0.344315	0.0955806	3.60235	0.000315349	0.00730089		R227W_WT
ENSG00000143079	CTTNBP2NL	CTTNBP2 N-terminal like [Source:HGNC Symbol;Acc:HGNC:25330]	476.354	0.376328	0.104522	3.60047	0.000317644	0.00734059		R227W_WT
ENSG00000134107	BHLHE40	basic helix-loop-helix family member e40 [Source:HGNC Symbol;Acc:HGNC:1046]	1315.45	0.328812	0.0913512	3.59942	0.000318924	0.00734338		R227W_WT
ENSG00000180447	GAS1	growth arrest specific 1 [Source:HGNC Symbol;Acc:HGNC:4165]	13.0334	-2.4918	0.692278	-3.59942	0.000318923	0.00734338	Down	R227W_WT
ENSG00000111640	GAPDH	glyceraldehyde-3-phosphate dehydrogenase [Source:HGNC Symbol;Acc:HGNC:4141]	1717.03	-0.461449	0.12835	-3.59524	0.000324091	0.0074409		R227W_WT
ENSG00000145934	TENM2	teneurin transmembrane protein 2 [Source:HGNC Symbol;Acc:HGNC:29943]	18.9326	1.57832	0.439026	3.59505	0.000324335	0.0074409	Up	R227W_WT
ENSG00000107130	NCS1	neuronal calcium sensor 1 [Source:HGNC Symbol;Acc:HGNC:3953]	2362.71	0.283862	0.0789909	3.59361	0.000326129	0.00746854		R227W_WT
ENSG00000135631	RAB11FIP5	RAB11 family interacting protein 5 [Source:HGNC Symbol;Acc:HGNC:24845]	976.556	-0.309745	0.0862168	-3.59263	0.000327356	0.00747421		R227W_WT
ENSG00000196159	FAT4	FAT atypical cadherin 4 [Source:HGNC Symbol;Acc:HGNC:23109]	213.081	-0.537343	0.149575	-3.59247	0.000327558	0.00747421		R227W_WT
ENSG00000181019	NQO1	NAD(P)H quinone dehydrogenase 1 [Source:HGNC Symbol;Acc:HGNC:2874]	5436.9	-0.347453	0.0968375	-3.588	0.000333229	0.00758996		R227W_WT
ENSG00000186665	C17orf58	chromosome 17 open reading frame 58 [Source:HGNC Symbol;Acc:HGNC:27568]	148.13	-0.573382	0.159933	-3.58513	0.000336904	0.00765988		R227W_WT
ENSG00000184304	PRKD1	protein kinase D1 [Source:HGNC Symbol;Acc:HGNC:9407]	156.398	-0.579307	0.161624	-3.58428	0.000338006	0.00767116		R227W_WT
ENSG00000133943	DGLUCY	D-glutamate cyclase [Source:HGNC Symbol;Acc:HGNC:20498]	285.552	0.417692	0.116588	3.58265	0.00034013	0.00770556		R227W_WT
ENSG00000043143	JADE2	jade family PHD finger 2 [Source:HGNC Symbol;Acc:HGNC:22984]	351.362	-0.373407	0.104326	-3.57924	0.000344594	0.00777885		R227W_WT
ENSG00000135116	HRK	harakiri, BCL2 interacting protein [Source:HGNC Symbol;Acc:HGNC:5185]	234.802	0.575851	0.160878	3.57943	0.00034434	0.00777885		R227W_WT
ENSG00000115233	PSMD14	proteasome 26S subunit, non-ATPase 14 [Source:HGNC Symbol;Acc:HGNC:16889]	1450.82	-0.325033	0.0908754	-3.57668	0.00034798	0.00781784		R227W_WT
ENSG00000121691	CAT	catalase [Source:HGNC Symbol;Acc:HGNC:1516]	859.018	-0.361246	0.101004	-3.57654	0.000348173	0.00781784		R227W_WT
ENSG00000127603	MACF1	microtubule actin crosslinking factor 1 [Source:HGNC Symbol;Acc:HGNC:13664]	3725.82	0.317326	0.088717	3.57683	0.000347783	0.00781784		R227W_WT
ENSG00000136869	TLR4	toll like receptor 4 [Source:HGNC Symbol;Acc:HGNC:11850]	64.5351	0.828732	0.231878	3.57401	0.000351561	0.00787995	Up	R227W_WT
ENSG00000196754	S100A2	S100 calcium binding protein A2 [Source:HGNC Symbol;Acc:HGNC:10492]	1295.28	-0.339783	0.0952013	-3.5691	0.000358206	0.0080147		R227W_WT
ENSG00000167680	SEMA6B	semaphorin 6B [Source:HGNC Symbol;Acc:HGNC:10739]	17.5361	1.68831	0.473139	3.56831	0.000359288	0.00802472	Up	R227W_WT
ENSG00000128567	PODXL	podocalyxin like [Source:HGNC Symbol;Acc:HGNC:9171]	1105.11	-0.251705	0.0705942	-3.56552	0.000363133	0.00809633		R227W_WT
ENSG00000122884	P4HA1	prolyl 4-hydroxylase subunit alpha 1 [Source:HGNC Symbol;Acc:HGNC:8546]	2625.12	-0.312072	0.0877495	-3.5564	0.000375975	0.008351		R227W_WT
ENSG00000126247	CAPNS1	calpain small subunit 1 [Source:HGNC Symbol;Acc:HGNC:1481]	6958.13	-0.19277	0.0542024	-3.55649	0.000375839	0.008351		R227W_WT
ENSG00000128578	STRIP2	striatin interacting protein 2 [Source:HGNC Symbol;Acc:HGNC:22209]	422.428	0.423172	0.119017	3.55555	0.000377193	0.008351		R227W_WT
ENSG00000128805	ARHGAP22	Rho GTPase activating protein 22 [Source:HGNC Symbol;Acc:HGNC:30320]	353.695	-0.408735	0.114949	-3.55579	0.000376846	0.008351		R227W_WT
ENSG00000133639	BTG1	BTG anti-proliferation factor 1 [Source:HGNC Symbol;Acc:HGNC:1130]	2457.91	-0.264671	0.0744667	-3.55422	0.000379097	0.0083785		R227W_WT
ENSG00000160767	ENTREP3	endosomal transmembrane epsin interactor 3 [Source:HGNC Symbol;Acc:HGNC:1233]	879.183	-0.276959	0.0780495	-3.54851	0.000387419	0.00854751		R227W_WT
ENSG00000153130	SCOC	short coiled-coil protein [Source:HGNC Symbol;Acc:HGNC:20335]	1160.46	-0.274412	0.0774973	-3.54092	0.000398735	0.00878187		R227W_WT
ENSG00000197826	CFAP299	cilia and flagella associated protein 299 [Source:HGNC Symbol;Acc:HGNC:28554]	40.9875	-1.0083	0.284937	-3.53868	0.000402126	0.00884118	Down	R227W_WT
ENSG00000188636	RTL6	retrotransposon Gag like 6 [Source:HGNC Symbol;Acc:HGNC:13343]	250.432	0.429388	0.121384	3.53744	0.000404022	0.00886749		R227W_WT
ENSG00000166401	SERPINB8	serpin family B member 8 [Source:HGNC Symbol;Acc:HGNC:8952]	493.058	-0.345092	0.097762	-3.52992	0.000415682	0.00910761		R227W_WT
ENSG00000196139	AKR1C3	aldo-keto reductase family 1 member C3 [Source:HGNC Symbol;Acc:HGNC:386]	325.963	-0.500577	0.141879	-3.52819	0.000418416	0.00915167		R227W_WT
ENSG00000148834	GSTO1	glutathione S-transferase omega 1 [Source:HGNC Symbol;Acc:HGNC:13312]	3495.5	-0.276552	0.0784369	-3.52579	0.000422219	0.00921893		R227W_WT
ENSG00000072958	AP1M1	adaptor related protein complex 1 subunit mu 1 [Source:HGNC Symbol;Acc:HGNC:13667]	1197.38	-0.324758	0.0921431	-3.5245	0.00042429	0.00923231		R227W_WT
ENSG00000114861	FOXP1	forkhead box P1 [Source:HGNC Symbol;Acc:HGNC:3823]	1637.99	0.319896	0.0907536	3.52489	0.00042366	0.00923231		R227W_WT
ENSG00000139192	TAPBPL	TAP binding protein like [Source:HGNC Symbol;Acc:HGNC:30683]	76.2744	-0.77814	0.221035	-3.52043	0.000430845	0.00935887	Down	R227W_WT
ENSG00000005100	DHX33	DEAH-box helicase 33 [Source:HGNC Symbol;Acc:HGNC:16718]	815.284	0.319629	0.0908352	3.51878	0.000433531	0.00940109		R227W_WT
ENSG00000162645	GBP2	guanylate binding protein 2 [Source:HGNC Symbol;Acc:HGNC:4183]	34.9467	-1.09993	0.31271	-3.51741	0.000435784	0.00943378	Down	R227W_WT
ENSG00000060718	COL11A1	collagen type XI alpha 1 chain [Source:HGNC Symbol;Acc:HGNC:2186]	3566.43	0.681636	0.193885	3.51567	0.000438646	0.00947955	Up	R227W_WT
ENSG00000189410	SH2D5	SH2 domain containing 5 [Source:HGNC Symbol;Acc:HGNC:28819]	194.246	0.630319	0.179488	3.51177	0.000445135	0.00960338	Up	R227W_WT
ENSG00000134070	IRAK2	interleukin 1 receptor associated kinase 2 [Source:HGNC Symbol;Acc:HGNC:6113]	71.296	-0.826896	0.235595	-3.50982	0.000448404	0.00964106	Down	R227W_WT
ENSG00000171943	SRGAP2C	SLIT-ROBO Rho GTPase activating protein 2C [Source:HGNC Symbol;Acc:HGNC:30584]	166.738	-0.590751	0.168293	-3.51026	0.000447665	0.00964106	Down	R227W_WT
ENSG00000137843	PAK6	p21 (RAC1) activated kinase 6 [Source:HGNC Symbol;Acc:HGNC:16061]	220.69	-0.463576	0.132108	-3.50907	0.000449682	0.00965216		R227W_WT
ENSG00000138623	SEMA7A	semaphorin 7A (JohnMiltonHagen blood group) [Source:HGNC Symbol;Acc:HGNC:10741]	1402.75	-0.417968	0.119496	-3.49776	0.000469185	0.0100537		R227W_WT
ENSG00000078596	ITM2A	integral membrane protein 2A [Source:HGNC Symbol;Acc:HGNC:6173]	168.257	-0.521778	0.149256	-3.49587	0.000472524	0.0101082		R227W_WT
ENSG00000173473	SMARCC1	SWI/SNF related, matrix associated, actin dependent regulator of chromatin subfamily c member 1 [Source:HGNC Symbol;Acc:HGNC:11104]	2197.01	0.39327	0.112693	3.48975	0.000483473	0.010325		R227W_WT
ENSG00000132170	PPARG	peroxisome proliferator activated receptor gamma [Source:HGNC Symbol;Acc:HGNC:9236]	109.651	0.793926	0.227641	3.48762	0.000487331	0.0103898	Up	R227W_WT
ENSG00000183696	UPP1	uridine phosphorylase 1 [Source:HGNC Symbol;Acc:HGNC:12576]	449.641	0.437547	0.125498	3.48649	0.000489406	0.0104165		R227W_WT
ENSG00000135097	MSI1	musashi RNA binding protein 1 [Source:HGNC Symbol;Acc:HGNC:7330]	14.6413	1.70119	0.488267	3.48413	0.000493738	0.0104911	Up	R227W_WT
ENSG00000135679	MDM2	MDM2 proto-oncogene [Source:HGNC Symbol;Acc:HGNC:6973]	1645.27	-0.23341	0.0670431	-3.48149	0.000498623	0.0105772		R227W_WT
ENSG00000117115	PADI2	peptidyl arginine deiminase 2 [Source:HGNC Symbol;Acc:HGNC:18341]	51.8202	-0.822689	0.236368	-3.48054	0.000500411	0.0105973	Down	R227W_WT
ENSG00000135245	HILPDA	hypoxia inducible lipid droplet associated [Source:HGNC Symbol;Acc:HGNC:28859]	263.097	-0.452676	0.130439	-3.47039	0.000519698	0.0109874		R227W_WT
ENSG00000115170	ACVR1	activin A receptor type 1 [Source:HGNC Symbol;Acc:HGNC:171]	261.616	-0.434673	0.125271	-3.46987	0.000520713	0.0109905		R227W_WT
ENSG00000138639	ARHGAP24	Rho GTPase activating protein 24 [Source:HGNC Symbol;Acc:HGNC:25361]	8.69861	2.85705	0.824635	3.46462	0.00053098	0.0111886	Up	R227W_WT
ENSG00000168679	SLC16A4	solute carrier family 16 member 4 [Source:HGNC Symbol;Acc:HGNC:10925]	638.153	-0.414369	0.119715	-3.4613	0.000537575	0.01129		R227W_WT
ENSG00000168811	IL12A	interleukin 12A [Source:HGNC Symbol;Acc:HGNC:5969]	80.9851	0.943691	0.272614	3.46164	0.000536899	0.01129	Up	R227W_WT
ENSG00000171456	ASXL1	ASXL transcriptional regulator 1 [Source:HGNC Symbol;Acc:HGNC:18318]	640.403	0.320393	0.0925945	3.46017	0.000539831	0.0113186		R227W_WT
ENSG00000112144	CILK1	ciliogenesis associated kinase 1 [Source:HGNC Symbol;Acc:HGNC:21219]	140.558	0.525991	0.152089	3.45844	0.000543312	0.0113727		R227W_WT
ENSG00000114541	FRMD4B	FERM domain containing 4B [Source:HGNC Symbol;Acc:HGNC:24886]	254.93	0.571747	0.165366	3.45746	0.00054529	0.0113953		R227W_WT
ENSG00000145428	RNF175	ring finger protein 175 [Source:HGNC Symbol;Acc:HGNC:27735]	11.8759	2.03114	0.58777	3.45567	0.000548933	0.0114525	Up	R227W_WT
ENSG00000026751	SLAMF7	SLAM family member 7 [Source:HGNC Symbol;Acc:HGNC:21394]	169.429	0.530438	0.153656	3.45211	0.000556218	0.0115854		R227W_WT
ENSG00000042445	RETSAT	retinol saturase [Source:HGNC Symbol;Acc:HGNC:25991]	465.869	-0.408118	0.118255	-3.45116	0.000558178	0.0116072		R227W_WT
ENSG00000161202	DVL3	dishevelled segment polarity protein 3 [Source:HGNC Symbol;Acc:HGNC:3087]	1116.68	0.283535	0.0823276	3.44399	0.0005732	0.0119		R227W_WT
ENSG00000164951	PDP1	pyruvate dehydrogenase phosphatase catalytic subunit 1 [Source:HGNC Symbol;Acc:HGNC:9279]	401.256	0.513291	0.149165	3.4411	0.000579347	0.0120079		R227W_WT
ENSG00000196968	FUT11	fucosyltransferase 11 [Source:HGNC Symbol;Acc:HGNC:19233]	341.472	-0.410652	0.119496	-3.43655	0.000589178	0.0121918		R227W_WT
ENSG00000114268	PFKFB4	6-phosphofructo-2-kinase/fructose-2,6-biphosphatase 4 [Source:HGNC Symbol;Acc:HGNC:8875]	152.775	-0.569307	0.165779	-3.43414	0.000594447	0.0122712		R227W_WT
ENSG00000139629	GALNT6	polypeptide N-acetylgalactosaminyltransferase 6 [Source:HGNC Symbol;Acc:HGNC:4128]	59.9393	0.996676	0.290246	3.4339	0.000594957	0.0122712	Up	R227W_WT
ENSG00000221869	CEBPD	CCAAT enhancer binding protein delta [Source:HGNC Symbol;Acc:HGNC:1835]	221.954	-0.512684	0.149399	-3.43165	0.000599924	0.0123535		R227W_WT
ENSG00000158373	H2BC5	H2B clustered histone 5 [Source:HGNC Symbol;Acc:HGNC:4747]	120.799	-0.633521	0.184672	-3.43051	0.000602441	0.0123852	Down	R227W_WT
ENSG00000172201	ID4	inhibitor of DNA binding 4 [Source:HGNC Symbol;Acc:HGNC:5363]	1511.57	-0.351427	0.102527	-3.42764	0.000608857	0.0124969		R227W_WT
ENSG00000156011	PSD3	pleckstrin and Sec7 domain containing 3 [Source:HGNC Symbol;Acc:HGNC:19093]	610.64	0.409479	0.119581	3.42429	0.000616419	0.0126316		R227W_WT
ENSG00000155906	RMND1	required for meiotic nuclear division 1 homolog [Source:HGNC Symbol;Acc:HGNC:21176]	377.526	0.387472	0.113182	3.42343	0.000618358	0.0126509		R227W_WT
ENSG00000143344	RGL1	ral guanine nucleotide dissociation stimulator like 1 [Source:HGNC Symbol;Acc:HGNC:30281]	330.337	0.473961	0.138512	3.4218	0.000622085	0.0127066		R227W_WT
ENSG00000171700	RGS19	regulator of G protein signaling 19 [Source:HGNC Symbol;Acc:HGNC:13735]	300.943	-0.577066	0.16879	-3.41884	0.000628878	0.012804		R227W_WT
ENSG00000180332	KCTD4	potassium channel tetramerization domain containing 4 [Source:HGNC Symbol;Acc:HGNC:23227]	43.7659	0.992405	0.29027	3.4189	0.000628747	0.012804	Up	R227W_WT
ENSG00000068650	ATP11A	ATPase phospholipid transporting 11A [Source:HGNC Symbol;Acc:HGNC:13552]	504.153	-0.327516	0.0958461	-3.4171	0.000632911	0.0128655		R227W_WT
ENSG00000148677	ANKRD1	ankyrin repeat domain 1 [Source:HGNC Symbol;Acc:HGNC:15819]	9679.94	0.307355	0.0900607	3.41275	0.0006431	0.0130516		R227W_WT
ENSG00000019186	CYP24A1	cytochrome P450 family 24 subfamily A member 1 [Source:HGNC Symbol;Acc:HGNC:2602]	2965.14	0.437923	0.12843	3.40982	0.00065005	0.0130692		R227W_WT
ENSG00000089159	PXN	paxillin [Source:HGNC Symbol;Acc:HGNC:9718]	1078.28	0.281694	0.082591	3.41072	0.000647922	0.0130692		R227W_WT
ENSG00000132846	ZBED3	zinc finger BED-type containing 3 [Source:HGNC Symbol;Acc:HGNC:20711]	318.776	0.377371	0.11068	3.40957	0.000650647	0.0130692		R227W_WT
ENSG00000139793	MBNL2	muscleblind like splicing regulator 2 [Source:HGNC Symbol;Acc:HGNC:16746]	818.471	0.343514	0.100744	3.40976	0.000650208	0.0130692		R227W_WT
ENSG00000146966	DENND2A	DENN domain containing 2A [Source:HGNC Symbol;Acc:HGNC:22212]	430.932	0.507176	0.148666	3.4115	0.000646056	0.0130692		R227W_WT
ENSG00000150782	IL18	interleukin 18 [Source:HGNC Symbol;Acc:HGNC:5986]	2426.24	0.24745	0.0725799	3.40935	0.000651188	0.0130692		R227W_WT
ENSG00000167378	IRGQ	immunity related GTPase Q [Source:HGNC Symbol;Acc:HGNC:24868]	332.681	0.414888	0.121656	3.41035	0.000648789	0.0130692		R227W_WT
ENSG00000164167	LSM6	LSM6 homolog, U6 small nuclear RNA and mRNA degradation associated [Source:HGNC Symbol;Acc:HGNC:17017]	1229.78	-0.357028	0.104807	-3.40654	0.000657914	0.0131833		R227W_WT
ENSG00000198873	GRK5	G protein-coupled receptor kinase 5 [Source:HGNC Symbol;Acc:HGNC:4544]	72.9476	0.746202	0.21912	3.40545	0.00066055	0.0132152	Up	R227W_WT
ENSG00000105220	GPI	glucose-6-phosphate isomerase [Source:HGNC Symbol;Acc:HGNC:4458]	7419.44	-0.223431	0.0656307	-3.40437	0.000663169	0.0132466		R227W_WT
ENSG00000173083	HPSE	heparanase [Source:HGNC Symbol;Acc:HGNC:5164]	110.182	0.724669	0.213065	3.40117	0.000670991	0.0133818	Up	R227W_WT
ENSG00000164040	PGRMC2	progesterone receptor membrane component 2 [Source:HGNC Symbol;Acc:HGNC:16089]	2197.85	0.235753	0.0693456	3.39967	0.000674663	0.0134339		R227W_WT
ENSG00000063761	ADCK1	aarF domain containing kinase 1 [Source:HGNC Symbol;Acc:HGNC:19038]	56.8481	0.976315	0.287447	3.39651	0.000682521	0.013569	Up	R227W_WT
ENSG00000100632	ERH	ERH mRNA splicing and mitosis factor [Source:HGNC Symbol;Acc:HGNC:3447]	5044.82	-0.239974	0.070699	-3.39431	0.000688024	0.0136489		R227W_WT
ENSG00000140750	ARHGAP17	Rho GTPase activating protein 17 [Source:HGNC Symbol;Acc:HGNC:18239]	1207.89	0.243312	0.0716881	3.39404	0.000688698	0.0136489		R227W_WT
ENSG00000156103	MMP16	matrix metallopeptidase 16 [Source:HGNC Symbol;Acc:HGNC:7162]	81.8697	0.758972	0.223713	3.39261	0.000692307	0.013699	Up	R227W_WT
ENSG00000169641	LUZP1	leucine zipper protein 1 [Source:HGNC Symbol;Acc:HGNC:14985]	816.171	0.394321	0.116289	3.39088	0.000696676	0.013764		R227W_WT
ENSG00000144369	FAM171B	family with sequence similarity 171 member B [Source:HGNC Symbol;Acc:HGNC:29412]	322.926	-0.374052	0.11037	-3.38906	0.000701322	0.0138127		R227W_WT
ENSG00000254726	MEX3A	mex-3 RNA binding family member A [Source:HGNC Symbol;Acc:HGNC:33482]	218.628	0.563594	0.16629	3.38922	0.000700927	0.0138127		R227W_WT
ENSG00000079739	PGM1	phosphoglucomutase 1 [Source:HGNC Symbol;Acc:HGNC:8905]	1132.29	-0.303753	0.0897206	-3.38555	0.00071036	0.0139522		R227W_WT
ENSG00000119938	PPP1R3C	protein phosphatase 1 regulatory subunit 3C [Source:HGNC Symbol;Acc:HGNC:9293]	112.335	-0.653994	0.193178	-3.38545	0.000710613	0.0139522	Down	R227W_WT
ENSG00000114631	PODXL2	podocalyxin like 2 [Source:HGNC Symbol;Acc:HGNC:17936]	508.833	0.344633	0.101876	3.38285	0.000717376	0.0140632		R227W_WT
ENSG00000107798	LIPA	lipase A, lysosomal acid type [Source:HGNC Symbol;Acc:HGNC:6617]	530.184	-0.339186	0.100297	-3.38182	0.000720079	0.0140944		R227W_WT
ENSG00000104897	SF3A2	splicing factor 3a subunit 2 [Source:HGNC Symbol;Acc:HGNC:10766]	697.327	0.284595	0.0842456	3.37816	0.000729737	0.0142394		R227W_WT
ENSG00000196511	TPK1	thiamin pyrophosphokinase 1 [Source:HGNC Symbol;Acc:HGNC:17358]	79.6309	0.708066	0.209592	3.3783	0.000729352	0.0142394	Up	R227W_WT
ENSG00000104219	ZDHHC2	zinc finger DHHC-type palmitoyltransferase 2 [Source:HGNC Symbol;Acc:HGNC:18469]	1265.06	-0.292756	0.0867598	-3.37432	0.000739973	0.014417		R227W_WT
ENSG00000269743	SLC25A53	solute carrier family 25 member 53 [Source:HGNC Symbol;Acc:HGNC:31894]	40.2768	0.976065	0.289462	3.37199	0.000746264	0.0145172	Up	R227W_WT
ENSG00000070404	FSTL3	follistatin like 3 [Source:HGNC Symbol;Acc:HGNC:3973]	4273.36	0.231422	0.0686868	3.36924	0.000753754	0.0146404		R227W_WT
ENSG00000164236	ANKRD33B	ankyrin repeat domain 33B [Source:HGNC Symbol;Acc:HGNC:35240]	57.0986	0.885696	0.262931	3.36854	0.000755669	0.0146551	Up	R227W_WT
ENSG00000101199	ARFGAP1	ADP ribosylation factor GTPase activating protein 1 [Source:HGNC Symbol;Acc:HGNC:15852]	474.257	0.391055	0.116111	3.36795	0.000757301	0.0146643		R227W_WT
ENSG00000177425	PAWR	pro-apoptotic WT1 regulator [Source:HGNC Symbol;Acc:HGNC:8614]	3637.9	0.254418	0.0755673	3.36678	0.000760516	0.0147041		R227W_WT
ENSG00000152684	PELO	pelota mRNA surveillance and ribosome rescue factor [Source:HGNC Symbol;Acc:HGNC:8829]	885.699	-0.344134	0.102284	-3.36451	0.000766786	0.0147809		R227W_WT
ENSG00000169129	AFAP1L2	actin filament associated protein 1 like 2 [Source:HGNC Symbol;Acc:HGNC:25901]	49.6656	-0.979014	0.290983	-3.3645	0.000766821	0.0147809	Down	R227W_WT
ENSG00000101938	CHRDL1	chordin like 1 [Source:HGNC Symbol;Acc:HGNC:29861]	444.689	0.334781	0.0995647	3.36245	0.000772536	0.0148684		R227W_WT
ENSG00000173705	SUSD5	sushi domain containing 5 [Source:HGNC Symbol;Acc:HGNC:29061]	231.372	0.61675	0.183632	3.35862	0.000783321	0.0150531	Up	R227W_WT
ENSG00000143162	CREG1	cellular repressor of E1A stimulated genes 1 [Source:HGNC Symbol;Acc:HGNC:2351]	666.465	0.353048	0.105303	3.35267	0.000800351	0.015357		R227W_WT
ENSG00000143774	GUK1	guanylate kinase 1 [Source:HGNC Symbol;Acc:HGNC:4693]	3423.3	-0.229762	0.0685672	-3.3509	0.000805495	0.0154324		R227W_WT
ENSG00000183780	SLC35F3	solute carrier family 35 member F3 [Source:HGNC Symbol;Acc:HGNC:23616]	60.8092	-0.791968	0.236391	-3.35024	0.000807409	0.0154457	Down	R227W_WT
ENSG00000138640	FAM13A	family with sequence similarity 13 member A [Source:HGNC Symbol;Acc:HGNC:19367]	270.215	0.549327	0.164143	3.34664	0.000817983	0.0156243		R227W_WT
ENSG00000158445	KCNB1	potassium voltage-gated channel subfamily B member 1 [Source:HGNC Symbol;Acc:HGNC:6231]	69.5152	0.833515	0.24914	3.34557	0.000821147	0.0156611	Up	R227W_WT
ENSG00000137563	GGH	gamma-glutamyl hydrolase [Source:HGNC Symbol;Acc:HGNC:4248]	1280.45	-0.308901	0.0923538	-3.34476	0.000823533	0.015683		R227W_WT
ENSG00000167657	DAPK3	death associated protein kinase 3 [Source:HGNC Symbol;Acc:HGNC:2676]	1115.79	0.305868	0.0914888	3.34323	0.000828094	0.0157462		R227W_WT
ENSG00000120889	TNFRSF10B	TNF receptor superfamily member 10b [Source:HGNC Symbol;Acc:HGNC:11905]	128.38	-0.691045	0.206882	-3.34029	0.000836895	0.0158897	Down	R227W_WT
ENSG00000047932	GOPC	golgi associated PDZ and coiled-coil motif containing [Source:HGNC Symbol;Acc:HGNC:17643]	893.937	0.297744	0.0891794	3.33871	0.000841693	0.0159476		R227W_WT
ENSG00000101773	RBBP8	RB binding protein 8, endonuclease [Source:HGNC Symbol;Acc:HGNC:9891]	684.954	-0.272418	0.0816	-3.33845	0.000842464	0.0159476		R227W_WT
ENSG00000115738	ID2	inhibitor of DNA binding 2 [Source:HGNC Symbol;Acc:HGNC:5361]	1087.39	0.327257	0.0980901	3.33629	0.00084905	0.0160244		R227W_WT
ENSG00000182247	UBE2E2	ubiquitin conjugating enzyme E2 E2 [Source:HGNC Symbol;Acc:HGNC:12478]	627.32	-0.304974	0.0914055	-3.3365	0.000848411	0.0160244		R227W_WT
ENSG00000112159	MDN1	midasin AAA ATPase 1 [Source:HGNC Symbol;Acc:HGNC:18302]	332.143	0.414693	0.124334	3.33532	0.000852001	0.0160562		R227W_WT
ENSG00000125430	HS3ST3B1	heparan sulfate-glucosamine 3-sulfotransferase 3B1 [Source:HGNC Symbol;Acc:HGNC:5198]	137.883	-0.529504	0.158803	-3.33435	0.000854997	0.0160887		R227W_WT
ENSG00000117226	GBP3	guanylate binding protein 3 [Source:HGNC Symbol;Acc:HGNC:4184]	506.158	-0.356682	0.107186	-3.3277	0.000875649	0.0164529		R227W_WT
ENSG00000110723	EXPH5	exophilin 5 [Source:HGNC Symbol;Acc:HGNC:30578]	138.331	0.548138	0.16477	3.3267	0.000878818	0.0164879		R227W_WT
ENSG00000270885	RASL10B	RAS like family 10 member B [Source:HGNC Symbol;Acc:HGNC:30295]	18.2197	1.46822	0.441501	3.32551	0.000882581	0.016534	Up	R227W_WT
ENSG00000170525	PFKFB3	6-phosphofructo-2-kinase/fructose-2,6-biphosphatase 3 [Source:HGNC Symbol;Acc:HGNC:8874]	547.692	-0.364761	0.109807	-3.32184	0.000894256	0.016728		R227W_WT
ENSG00000020577	SAMD4A	sterile alpha motif domain containing 4A [Source:HGNC Symbol;Acc:HGNC:23023]	378.384	0.376112	0.113257	3.32086	0.000897404	0.0167621		R227W_WT
ENSG00000114698	PLSCR4	phospholipid scramblase 4 [Source:HGNC Symbol;Acc:HGNC:16497]	151.646	-0.579017	0.17448	-3.31852	0.000904959	0.0168784		R227W_WT
ENSG00000180573	H2AC6	H2A clustered histone 6 [Source:HGNC Symbol;Acc:HGNC:4733]	258.698	-0.442612	0.133428	-3.31724	0.000909115	0.0169309		R227W_WT
ENSG00000104213	PDGFRL	platelet derived growth factor receptor like [Source:HGNC Symbol;Acc:HGNC:8805]	37.7731	-1.0677	0.322066	-3.31516	0.000915894	0.0170321	Down	R227W_WT
ENSG00000111670	GNPTAB	N-acetylglucosamine-1-phosphate transferase subunits alpha and beta [Source:HGNC Symbol;Acc:HGNC:29670]	942.876	0.251998	0.076222	3.30611	0.000946015	0.0175411		R227W_WT
ENSG00000163827	LRRC2	leucine rich repeat containing 2 [Source:HGNC Symbol;Acc:HGNC:14676]	515.347	0.416847	0.126084	3.3061	0.000946034	0.0175411		R227W_WT
ENSG00000150347	ARID5B	AT-rich interaction domain 5B [Source:HGNC Symbol;Acc:HGNC:17362]	2939.9	0.310812	0.0940385	3.30516	0.000949226	0.0175746		R227W_WT
ENSG00000185532	PRKG1	protein kinase cGMP-dependent 1 [Source:HGNC Symbol;Acc:HGNC:9414]	48.3391	0.919009	0.278091	3.3047	0.000950781	0.0175776	Up	R227W_WT
ENSG00000177519	RPRM	reprimo, TP53 dependent G2 arrest mediator homolog [Source:HGNC Symbol;Acc:HGNC:24201]	281.208	0.485421	0.146949	3.30333	0.000955446	0.0176381		R227W_WT
ENSG00000146109	ABT1	activator of basal transcription 1 [Source:HGNC Symbol;Acc:HGNC:17369]	401	-0.366711	0.111102	-3.30066	0.00096456	0.0177805		R227W_WT
ENSG00000109321	AREG	amphiregulin [Source:HGNC Symbol;Acc:HGNC:651]	20.1247	-1.34035	0.406234	-3.29946	0.000968699	0.0178308	Down	R227W_WT
ENSG00000135404	CD63	CD63 molecule [Source:HGNC Symbol;Acc:HGNC:1692]	25745.4	-0.23706	0.0718691	-3.29849	0.000972051	0.0178666		R227W_WT
ENSG00000169251	NMD3	NMD3 ribosome export adaptor [Source:HGNC Symbol;Acc:HGNC:24250]	514.592	0.297475	0.0902172	3.29732	0.000976125	0.0179154		R227W_WT
ENSG00000116254	CHD5	chromodomain helicase DNA binding protein 5 [Source:HGNC Symbol;Acc:HGNC:16816]	14.6775	-1.48808	0.451574	-3.29532	0.000983107	0.0180175	Down	R227W_WT
ENSG00000122786	CALD1	caldesmon 1 [Source:HGNC Symbol;Acc:HGNC:1441]	9377.23	0.265012	0.0805631	3.28949	0.00100369	0.0183681		R227W_WT
ENSG00000135111	TBX3	T-box transcription factor 3 [Source:HGNC Symbol;Acc:HGNC:11602]	58.8319	0.93846	0.285743	3.28428	0.00102243	0.018684	Up	R227W_WT
ENSG00000185324	CDK10	cyclin dependent kinase 10 [Source:HGNC Symbol;Acc:HGNC:1770]	548.272	0.317452	0.0967437	3.28137	0.00103302	0.0188504		R227W_WT
ENSG00000115295	CLIP4	CAP-Gly domain containing linker protein family member 4 [Source:HGNC Symbol;Acc:HGNC:26108]	674.491	0.324069	0.0987777	3.28079	0.00103518	0.0188626		R227W_WT
ENSG00000123219	CENPK	centromere protein K [Source:HGNC Symbol;Acc:HGNC:29479]	299.794	-0.480226	0.1465	-3.27799	0.00104549	0.0190231		R227W_WT
ENSG00000035862	TIMP2	TIMP metallopeptidase inhibitor 2 [Source:HGNC Symbol;Acc:HGNC:11821]	5031.36	0.316135	0.0965243	3.27518	0.00105594	0.0191857		R227W_WT
ENSG00000119681	LTBP2	latent transforming growth factor beta binding protein 2 [Source:HGNC Symbol;Acc:HGNC:6715]	2224.88	-0.370807	0.113268	-3.27371	0.00106147	0.0192586		R227W_WT
ENSG00000125037	EMC3	ER membrane protein complex subunit 3 [Source:HGNC Symbol;Acc:HGNC:23999]	1377.05	-0.234073	0.0715215	-3.27276	0.00106501	0.0192866		R227W_WT
ENSG00000160209	PDXK	pyridoxal kinase [Source:HGNC Symbol;Acc:HGNC:8819]	2302.04	0.180331	0.0551052	3.27249	0.00106606	0.0192866		R227W_WT
ENSG00000073921	PICALM	phosphatidylinositol binding clathrin assembly protein [Source:HGNC Symbol;Acc:HGNC:15514]	2067.44	0.246207	0.0752508	3.27181	0.00106861	0.0193051		R227W_WT
ENSG00000253958	CLDN23	claudin 23 [Source:HGNC Symbol;Acc:HGNC:17591]	37.8347	-0.99909	0.305415	-3.27126	0.0010707	0.0193153	Down	R227W_WT
ENSG00000108578	BLMH	bleomycin hydrolase [Source:HGNC Symbol;Acc:HGNC:1059]	393.32	0.306655	0.0937797	3.26995	0.00107568	0.01935		R227W_WT
ENSG00000116016	EPAS1	endothelial PAS domain protein 1 [Source:HGNC Symbol;Acc:HGNC:3374]	576.064	0.335941	0.102732	3.27007	0.00107522	0.01935		R227W_WT
ENSG00000023318	ERP44	endoplasmic reticulum protein 44 [Source:HGNC Symbol;Acc:HGNC:18311]	983.664	-0.241337	0.0738233	-3.26912	0.00107882	0.019379		R227W_WT
ENSG00000099139	PCSK5	proprotein convertase subtilisin/kexin type 5 [Source:HGNC Symbol;Acc:HGNC:8747]	133.937	0.618788	0.189544	3.26462	0.00109611	0.0196617	Up	R227W_WT
ENSG00000166130	IKBIP	IKBKB interacting protein [Source:HGNC Symbol;Acc:HGNC:26430]	1664.43	-0.256229	0.0785197	-3.26325	0.00110144	0.0197293		R227W_WT
ENSG00000007237	GAS7	growth arrest specific 7 [Source:HGNC Symbol;Acc:HGNC:4169]	522.095	0.389301	0.119332	3.26235	0.00110494	0.0197362		R227W_WT
ENSG00000102312	PORCN	porcupine O-acyltransferase [Source:HGNC Symbol;Acc:HGNC:17652]	221.963	-0.497042	0.152342	-3.26267	0.00110369	0.0197362		R227W_WT
ENSG00000139083	ETV6	ETS variant transcription factor 6 [Source:HGNC Symbol;Acc:HGNC:3495]	228.219	0.414858	0.127215	3.26107	0.00110993	0.0197417		R227W_WT
ENSG00000146038	DCDC2	doublecortin domain containing 2 [Source:HGNC Symbol;Acc:HGNC:18141]	20.7383	1.56779	0.480728	3.26129	0.00110908	0.0197417	Up	R227W_WT
ENSG00000163251	FZD5	frizzled class receptor 5 [Source:HGNC Symbol;Acc:HGNC:4043]	122.307	0.536022	0.164347	3.26153	0.00110811	0.0197417		R227W_WT
ENSG00000163939	PBRM1	polybromo 1 [Source:HGNC Symbol;Acc:HGNC:30064]	1359.83	0.367179	0.112651	3.25944	0.00111631	0.0198274		R227W_WT
ENSG00000198373	WWP2	WW domain containing E3 ubiquitin protein ligase 2 [Source:HGNC Symbol;Acc:HGNC:16804]	298.782	0.399738	0.122662	3.25886	0.00111861	0.0198405		R227W_WT
ENSG00000175161	CADM2	cell adhesion molecule 2 [Source:HGNC Symbol;Acc:HGNC:29849]	9.93103	2.3316	0.715591	3.25828	0.0011209	0.0198533	Up	R227W_WT
ENSG00000139874	SSTR1	somatostatin receptor 1 [Source:HGNC Symbol;Acc:HGNC:11330]	32.4076	-0.975944	0.299589	-3.25761	0.00112356	0.0198725	Down	R227W_WT
ENSG00000106829	TLE4	TLE family member 4, transcriptional corepressor [Source:HGNC Symbol;Acc:HGNC:11840]	180.601	0.490699	0.150653	3.25715	0.00112539	0.0198771		R227W_WT
ENSG00000144278	GALNT13	polypeptide N-acetylgalactosaminyltransferase 13 [Source:HGNC Symbol;Acc:HGNC:23242]	173.927	0.492492	0.151257	3.25599	0.00112998	0.0199266		R227W_WT
ENSG00000215252	GOLGA8B	golgin A8 family member B [Source:HGNC Symbol;Acc:HGNC:31973]	72.9293	0.721937	0.221749	3.25565	0.00113134	0.0199266	Up	R227W_WT
ENSG00000106415	GLCCI1	glucocorticoid induced 1 [Source:HGNC Symbol;Acc:HGNC:18713]	192.858	0.512992	0.157655	3.25389	0.00113838	0.0200228		R227W_WT
ENSG00000072609	CHFR	checkpoint with forkhead and ring finger domains [Source:HGNC Symbol;Acc:HGNC:20455]	424.882	0.30207	0.0928524	3.25322	0.00114104	0.0200417		R227W_WT
ENSG00000081320	STK17B	serine/threonine kinase 17b [Source:HGNC Symbol;Acc:HGNC:11396]	281.046	-0.39259	0.120762	-3.25094	0.00115024	0.0201475		R227W_WT
ENSG00000114446	IFT57	intraflagellar transport 57 [Source:HGNC Symbol;Acc:HGNC:17367]	727.073	-0.298655	0.0918594	-3.25122	0.00114911	0.0201475		R227W_WT
ENSG00000135924	DNAJB2	DnaJ heat shock protein family (Hsp40) member B2 [Source:HGNC Symbol;Acc:HGNC:5228]	1430.43	0.232686	0.0715864	3.25042	0.00115234	0.0201563		R227W_WT
ENSG00000156026	MCU	mitochondrial calcium uniporter [Source:HGNC Symbol;Acc:HGNC:23526]	462.478	0.359556	0.110676	3.24874	0.00115919	0.0202203		R227W_WT
ENSG00000180901	KCTD2	potassium channel tetramerization domain containing 2 [Source:HGNC Symbol;Acc:HGNC:21294]	406.166	0.413933	0.12741	3.24882	0.00115886	0.0202203		R227W_WT
ENSG00000134438	RAX	retina and anterior neural fold homeobox [Source:HGNC Symbol;Acc:HGNC:18662]	149.31	-0.568543	0.175105	-3.24686	0.00116686	0.0203262		R227W_WT
ENSG00000100243	CYB5R3	cytochrome b5 reductase 3 [Source:HGNC Symbol;Acc:HGNC:2873]	4462.38	-0.208348	0.0642184	-3.24436	0.00117713	0.0204769		R227W_WT
ENSG00000108821	COL1A1	collagen type I alpha 1 chain [Source:HGNC Symbol;Acc:HGNC:2197]	747.557	0.835536	0.257604	3.24349	0.00118077	0.020512	Up	R227W_WT
ENSG00000162407	PLPP3	phospholipid phosphatase 3 [Source:HGNC Symbol;Acc:HGNC:9229]	67.0196	-0.672201	0.207332	-3.24214	0.00118635	0.0205808	Down	R227W_WT
ENSG00000052126	PLEKHA5	pleckstrin homology domain containing A5 [Source:HGNC Symbol;Acc:HGNC:30036]	437.492	0.324266	0.10007	3.2404	0.00119363	0.0206787		R227W_WT
ENSG00000161638	ITGA5	integrin subunit alpha 5 [Source:HGNC Symbol;Acc:HGNC:6141]	1990.81	0.276893	0.0854686	3.23971	0.00119651	0.0207003		R227W_WT
ENSG00000204525	HLA-C	major histocompatibility complex, class I, C [Source:HGNC Symbol;Acc:HGNC:4933]	3813.46	0.357693	0.110449	3.23854	0.00120143	0.020757		R227W_WT
ENSG00000135912	TTLL4	tubulin tyrosine ligase like 4 [Source:HGNC Symbol;Acc:HGNC:28976]	109.343	0.579399	0.178981	3.2372	0.00120708	0.0208262		R227W_WT
ENSG00000197959	DNM3	dynamin 3 [Source:HGNC Symbol;Acc:HGNC:29125]	36.9117	0.939771	0.290566	3.23428	0.00121951	0.0210121	Up	R227W_WT
ENSG00000154175	ABI3BP	ABI family member 3 binding protein [Source:HGNC Symbol;Acc:HGNC:17265]	17.0094	-1.51152	0.467445	-3.23357	0.00122254	0.0210356	Down	R227W_WT
ENSG00000141232	TOB1	transducer of ERBB2, 1 [Source:HGNC Symbol;Acc:HGNC:11979]	787.703	-0.282405	0.0873814	-3.23187	0.00122983	0.0211324		R227W_WT
ENSG00000056558	TRAF1	TNF receptor associated factor 1 [Source:HGNC Symbol;Acc:HGNC:12031]	81.4879	-0.691825	0.214191	-3.22994	0.00123814	0.0212464	Down	R227W_WT
ENSG00000143401	ANP32E	acidic nuclear phosphoprotein 32 family member E [Source:HGNC Symbol;Acc:HGNC:16673]	1276.02	0.317863	0.098443	3.2289	0.00124266	0.021285		R227W_WT
ENSG00000162191	UBXN1	UBX domain protein 1 [Source:HGNC Symbol;Acc:HGNC:18402]	1218.35	0.24812	0.0768494	3.22865	0.00124375	0.021285		R227W_WT
ENSG00000104853	CLPTM1	CLPTM1 regulator of GABA type A receptor forward trafficking [Source:HGNC Symbol;Acc:HGNC:2087]	677.387	-0.265997	0.0824211	-3.2273	0.00124966	0.0213329		R227W_WT
ENSG00000132361	CLUH	clustered mitochondria homolog [Source:HGNC Symbol;Acc:HGNC:29094]	595.067	0.294814	0.0913518	3.22724	0.00124992	0.0213329		R227W_WT
ENSG00000183023	SLC8A1	solute carrier family 8 member A1 [Source:HGNC Symbol;Acc:HGNC:11068]	26.3086	1.27326	0.394633	3.22643	0.00125343	0.021364	Up	R227W_WT
ENSG00000033867	SLC4A7	solute carrier family 4 member 7 [Source:HGNC Symbol;Acc:HGNC:11033]	953.138	0.323525	0.100392	3.22263	0.00127019	0.0215384		R227W_WT
ENSG00000152779	SLC16A12	solute carrier family 16 member 12 [Source:HGNC Symbol;Acc:HGNC:23094]	113.535	0.691882	0.21468	3.22286	0.00126919	0.0215384	Up	R227W_WT
ENSG00000164125	GASK1B	golgi associated kinase 1B [Source:HGNC Symbol;Acc:HGNC:25312]	386.991	0.355588	0.110343	3.22257	0.00127046	0.0215384		R227W_WT
ENSG00000228594	FNDC10	fibronectin type III domain containing 10 [Source:HGNC Symbol;Acc:HGNC:42951]	613.383	-0.260046	0.0806902	-3.22277	0.00126956	0.0215384		R227W_WT
ENSG00000178222	RNF212	ring finger protein 212 [Source:HGNC Symbol;Acc:HGNC:27729]	8.68574	2.18426	0.678356	3.21993	0.00128221	0.0216795	Up	R227W_WT
ENSG00000183853	KIRREL1	kirre like nephrin family adhesion molecule 1 [Source:HGNC Symbol;Acc:HGNC:15734]	498.948	0.304918	0.0946926	3.22008	0.00128153	0.0216795		R227W_WT
ENSG00000137960	GIPC2	GIPC PDZ domain containing family member 2 [Source:HGNC Symbol;Acc:HGNC:18177]	8.60572	-2.03227	0.63163	-3.21749	0.00129317	0.0218356	Down	R227W_WT
ENSG00000006831	ADIPOR2	adiponectin receptor 2 [Source:HGNC Symbol;Acc:HGNC:24041]	764.767	0.282774	0.0880368	3.212	0.00131816	0.0222154		R227W_WT
ENSG00000156140	ADAMTS3	ADAM metallopeptidase with thrombospondin type 1 motif 3 [Source:HGNC Symbol;Acc:HGNC:219]	46.8258	0.819371	0.255114	3.21178	0.00131917	0.0222154	Up	R227W_WT
ENSG00000120669	SOHLH2	spermatogenesis and oogenesis specific basic helix-loop-helix 2 [Source:HGNC Symbol;Acc:HGNC:26026]	20.4711	1.33472	0.415982	3.2086	0.00133381	0.0224321	Up	R227W_WT
ENSG00000167182	SP2	Sp2 transcription factor [Source:HGNC Symbol;Acc:HGNC:11207]	257.318	-0.400146	0.124732	-3.20804	0.00133643	0.0224463		R227W_WT
ENSG00000134825	TMEM258	transmembrane protein 258 [Source:HGNC Symbol;Acc:HGNC:1164]	5122.56	0.385866	0.120456	3.20338	0.00135825	0.0227826		R227W_WT
ENSG00000224982	TMEM233	transmembrane protein 233 [Source:HGNC Symbol;Acc:HGNC:37219]	9.89382	2.50851	0.78377	3.20056	0.00137159	0.0229759	Up	R227W_WT
ENSG00000168209	DDIT4	DNA damage inducible transcript 4 [Source:HGNC Symbol;Acc:HGNC:24944]	1469.42	-0.339062	0.106033	-3.1977	0.00138528	0.023144		R227W_WT
ENSG00000171223	JUNB	JunB proto-oncogene, AP-1 transcription factor subunit [Source:HGNC Symbol;Acc:HGNC:6205]	826.14	0.457797	0.143156	3.19788	0.0013844	0.023144		R227W_WT
ENSG00000183291	SELENOF	selenoprotein F [Source:HGNC Symbol;Acc:HGNC:17705]	3347.4	-0.281714	0.0881286	-3.19662	0.00139047	0.0232002		R227W_WT
ENSG00000149970	CNKSR2	connector enhancer of kinase suppressor of Ras 2 [Source:HGNC Symbol;Acc:HGNC:19701]	87.919	0.655452	0.205252	3.1934	0.00140606	0.023368	Up	R227W_WT
ENSG00000156587	UBE2L6	ubiquitin conjugating enzyme E2 L6 [Source:HGNC Symbol;Acc:HGNC:12490]	352.344	-0.361737	0.113268	-3.19363	0.00140498	0.023368		R227W_WT
ENSG00000167112	TRUB2	TruB pseudouridine synthase family member 2 [Source:HGNC Symbol;Acc:HGNC:17170]	544.696	0.314425	0.0984425	3.19399	0.00140319	0.023368		R227W_WT
ENSG00000099282	TSPAN15	tetraspanin 15 [Source:HGNC Symbol;Acc:HGNC:23298]	331.25	-0.375558	0.117633	-3.19262	0.00140987	0.0234004		R227W_WT
ENSG00000174695	TMEM167A	transmembrane protein 167A [Source:HGNC Symbol;Acc:HGNC:28330]	1828.18	-0.297268	0.0931315	-3.19192	0.00141332	0.0234041		R227W_WT
ENSG00000183580	FBXL7	F-box and leucine rich repeat protein 7 [Source:HGNC Symbol;Acc:HGNC:13604]	212.451	0.402531	0.126113	3.19182	0.00141378	0.0234041		R227W_WT
ENSG00000054392	HHAT	hedgehog acyltransferase [Source:HGNC Symbol;Acc:HGNC:18270]	73.2669	0.640587	0.200961	3.18761	0.00143453	0.0236458	Up	R227W_WT
ENSG00000101057	MYBL2	MYB proto-oncogene like 2 [Source:HGNC Symbol;Acc:HGNC:7548]	1157.3	0.356121	0.111734	3.18723	0.0014364	0.0236458		R227W_WT
ENSG00000126953	TIMM8A	translocase of inner mitochondrial membrane 8A [Source:HGNC Symbol;Acc:HGNC:11817]	361.955	0.43006	0.134943	3.18697	0.00143772	0.0236458		R227W_WT
ENSG00000142669	SH3BGRL3	SH3 domain binding glutamate rich protein like 3 [Source:HGNC Symbol;Acc:HGNC:15568]	1901.4	-0.377348	0.118362	-3.18809	0.00143217	0.0236458		R227W_WT
ENSG00000171724	VAT1L	vesicle amine transport 1 like [Source:HGNC Symbol;Acc:HGNC:29315]	11.0104	-1.86085	0.583667	-3.1882	0.00143162	0.0236458	Down	R227W_WT
ENSG00000123091	RNF11	ring finger protein 11 [Source:HGNC Symbol;Acc:HGNC:10056]	1712.34	0.215778	0.0677791	3.18355	0.0014548	0.0238692		R227W_WT
ENSG00000159128	IFNGR2	interferon gamma receptor 2 [Source:HGNC Symbol;Acc:HGNC:5440]	616.995	-0.297517	0.093456	-3.1835	0.00145507	0.0238692		R227W_WT
ENSG00000170054	SERPINA9	serpin family A member 9 [Source:HGNC Symbol;Acc:HGNC:15995]	20.4966	-1.16041	0.364573	-3.18291	0.00145801	0.0238865	Down	R227W_WT
ENSG00000105976	MET	MET proto-oncogene, receptor tyrosine kinase [Source:HGNC Symbol;Acc:HGNC:7029]	1097.71	0.297752	0.093576	3.18193	0.001463	0.0239372		R227W_WT
ENSG00000108639	SYNGR2	synaptogyrin 2 [Source:HGNC Symbol;Acc:HGNC:11499]	2666.4	-0.255559	0.0803375	-3.18107	0.00146731	0.0239768		R227W_WT
ENSG00000088832	FKBP1A	FKBP prolyl isomerase 1A [Source:HGNC Symbol;Acc:HGNC:3711]	9855.36	-0.171505	0.0539247	-3.18045	0.00147045	0.0239971		R227W_WT
ENSG00000113269	RNF130	ring finger protein 130 [Source:HGNC Symbol;Acc:HGNC:18280]	1490.26	-0.339327	0.106745	-3.17886	0.00147855	0.0240982		R227W_WT
ENSG00000138032	PPM1B	protein phosphatase, Mg2+/Mn2+ dependent 1B [Source:HGNC Symbol;Acc:HGNC:9276]	165.858	0.461664	0.145318	3.17693	0.00148845	0.0241973		R227W_WT
ENSG00000138439	FAM117B	family with sequence similarity 117 member B [Source:HGNC Symbol;Acc:HGNC:14440]	67.4564	0.79042	0.248773	3.17728	0.00148664	0.0241973	Up	R227W_WT
ENSG00000067167	TRAM1	translocation associated membrane protein 1 [Source:HGNC Symbol;Acc:HGNC:20568]	2968.41	-0.262298	0.0826345	-3.17419	0.00150254	0.0243326		R227W_WT
ENSG00000134480	CCNH	cyclin H [Source:HGNC Symbol;Acc:HGNC:1594]	904.512	-0.327067	0.103031	-3.17445	0.00150122	0.0243326		R227W_WT
ENSG00000164051	CCDC51	coiled-coil domain containing 51 [Source:HGNC Symbol;Acc:HGNC:25714]	647.119	-0.490472	0.154511	-3.17436	0.00150167	0.0243326		R227W_WT
ENSG00000197580	BCO2	beta-carotene oxygenase 2 [Source:HGNC Symbol;Acc:HGNC:18503]	131.996	0.653153	0.205804	3.17366	0.0015053	0.0243463	Up	R227W_WT
ENSG00000168159	RNF187	ring finger protein 187 [Source:HGNC Symbol;Acc:HGNC:27146]	1538.69	-0.21722	0.0684527	-3.17329	0.00150723	0.0243463		R227W_WT
ENSG00000152078	TLCD4	TLC domain containing 4 [Source:HGNC Symbol;Acc:HGNC:26477]	466.086	-0.379945	0.119782	-3.17198	0.00151405	0.0244253		R227W_WT
ENSG00000168214	RBPJ	recombination signal binding protein for immunoglobulin kappa J region [Source:HGNC Symbol;Acc:HGNC:5724]	1324.4	-0.254336	0.0802623	-3.16881	0.00153063	0.0246614		R227W_WT
ENSG00000078114	NEBL	nebulette [Source:HGNC Symbol;Acc:HGNC:16932]	94.7024	-0.708237	0.223579	-3.16773	0.00153632	0.0247081	Down	R227W_WT
ENSG00000196357	ZNF565	zinc finger protein 565 [Source:HGNC Symbol;Acc:HGNC:26726]	45.942	0.849926	0.268325	3.16752	0.00153743	0.0247081	Up	R227W_WT
ENSG00000123636	BAZ2B	bromodomain adjacent to zinc finger domain 2B [Source:HGNC Symbol;Acc:HGNC:963]	597.991	0.379391	0.119814	3.1665	0.00154284	0.0247637		R227W_WT
ENSG00000157214	STEAP2	STEAP2 metalloreductase [Source:HGNC Symbol;Acc:HGNC:17885]	277.742	-0.634444	0.200453	-3.16505	0.00155054	0.0248558	Down	R227W_WT
ENSG00000004487	KDM1A	lysine demethylase 1A [Source:HGNC Symbol;Acc:HGNC:29079]	1631.57	0.228247	0.0721493	3.16354	0.00155865	0.0249226		R227W_WT
ENSG00000080371	RAB21	RAB21, member RAS oncogene family [Source:HGNC Symbol;Acc:HGNC:18263]	1026.54	-0.235689	0.0744958	-3.1638	0.00155726	0.0249226		R227W_WT
ENSG00000103381	CPPED1	calcineurin like phosphoesterase domain containing 1 [Source:HGNC Symbol;Acc:HGNC:25632]	715.107	0.289749	0.0916111	3.16281	0.00156252	0.024953		R227W_WT
ENSG00000109814	UGDH	UDP-glucose 6-dehydrogenase [Source:HGNC Symbol;Acc:HGNC:12525]	975.073	-0.242394	0.0766701	-3.16151	0.00156951	0.0250331		R227W_WT
ENSG00000117298	ECE1	endothelin converting enzyme 1 [Source:HGNC Symbol;Acc:HGNC:3146]	1291.66	-0.261239	0.0826776	-3.15973	0.00157916	0.0251553		R227W_WT
ENSG00000171425	ZNF581	zinc finger protein 581 [Source:HGNC Symbol;Acc:HGNC:25017]	537.223	0.299898	0.0949356	3.15896	0.00158333	0.0251901		R227W_WT
ENSG00000099260	PALMD	palmdelphin [Source:HGNC Symbol;Acc:HGNC:15846]	192.727	0.509483	0.161304	3.15853	0.00158567	0.0251957		R227W_WT
ENSG00000145860	RNF145	ring finger protein 145 [Source:HGNC Symbol;Acc:HGNC:20853]	2065.32	0.254919	0.0807724	3.15602	0.00159937	0.025318		R227W_WT
ENSG00000186792	HYAL3	hyaluronidase 3 [Source:HGNC Symbol;Acc:HGNC:5322]	58.7229	-0.779731	0.247053	-3.15613	0.0015988	0.025318	Down	R227W_WT
ENSG00000275700	AATF	apoptosis antagonizing transcription factor [Source:HGNC Symbol;Acc:HGNC:19235]	654.202	0.294253	0.0932182	3.15661	0.00159615	0.025318		R227W_WT
ENSG00000130270	ATP8B3	ATPase phospholipid transporting 8B3 [Source:HGNC Symbol;Acc:HGNC:13535]	133.995	-0.593784	0.188363	-3.15234	0.00161966	0.0256073	Down	R227W_WT
ENSG00000111912	NCOA7	nuclear receptor coactivator 7 [Source:HGNC Symbol;Acc:HGNC:21081]	197.494	-0.450766	0.143173	-3.1484	0.00164168	0.0259229		R227W_WT
ENSG00000086598	TMED2	transmembrane p24 trafficking protein 2 [Source:HGNC Symbol;Acc:HGNC:16996]	6175.13	-0.167031	0.0530665	-3.14758	0.00164629	0.0259311		R227W_WT
ENSG00000165102	HGSNAT	heparan-alpha-glucosaminide N-acetyltransferase [Source:HGNC Symbol;Acc:HGNC:26527]	489.345	0.299225	0.0950592	3.14778	0.00164518	0.0259311		R227W_WT
ENSG00000104408	EIF3E	eukaryotic translation initiation factor 3 subunit E [Source:HGNC Symbol;Acc:HGNC:3277]	2431.66	0.190267	0.0605598	3.14181	0.00167908	0.0264147		R227W_WT
ENSG00000103942	HOMER2	homer scaffold protein 2 [Source:HGNC Symbol;Acc:HGNC:17513]	423.75	-0.351528	0.111959	-3.13978	0.00169072	0.0265649		R227W_WT
ENSG00000157483	MYO1E	myosin IE [Source:HGNC Symbol;Acc:HGNC:7599]	789.555	0.273929	0.0872887	3.13819	0.00169995	0.0266767		R227W_WT
ENSG00000185046	ANKS1B	ankyrin repeat and sterile alpha motif domain containing 1B [Source:HGNC Symbol;Acc:HGNC:24600]	31.1281	1.07088	0.341587	3.13501	0.00171847	0.026934	Up	R227W_WT
ENSG00000111786	SRSF9	serine and arginine rich splicing factor 9 [Source:HGNC Symbol;Acc:HGNC:10791]	137.117	-0.520914	0.166228	-3.13373	0.001726	0.026952		R227W_WT
ENSG00000162999	DUSP19	dual specificity phosphatase 19 [Source:HGNC Symbol;Acc:HGNC:18894]	37.1676	0.902436	0.287957	3.13393	0.00172482	0.026952	Up	R227W_WT
ENSG00000167695	TLCD3A	TLC domain containing 3A [Source:HGNC Symbol;Acc:HGNC:29646]	811.06	-0.332057	0.105949	-3.13411	0.00172375	0.026952		R227W_WT
ENSG00000110321	EIF4G2	eukaryotic translation initiation factor 4 gamma 2 [Source:HGNC Symbol;Acc:HGNC:3297]	6548.94	0.213206	0.0680589	3.13267	0.00173222	0.0270158		R227W_WT
ENSG00000171861	MRM3	mitochondrial rRNA methyltransferase 3 [Source:HGNC Symbol;Acc:HGNC:18485]	239.454	0.389993	0.124516	3.13207	0.00173576	0.0270378		R227W_WT
ENSG00000100867	DHRS2	dehydrogenase/reductase 2 [Source:HGNC Symbol;Acc:HGNC:18349]	180.534	0.615496	0.196652	3.12987	0.00174882	0.0272077	Up	R227W_WT
ENSG00000124145	SDC4	syndecan 4 [Source:HGNC Symbol;Acc:HGNC:10661]	2846.59	-0.272842	0.0873379	-3.12398	0.00178422	0.0277244		R227W_WT
ENSG00000143258	USP21	ubiquitin specific peptidase 21 [Source:HGNC Symbol;Acc:HGNC:12620]	107.384	-0.509521	0.163208	-3.12192	0.00179678	0.0278853		R227W_WT
ENSG00000100302	RASD2	RASD family member 2 [Source:HGNC Symbol;Acc:HGNC:18229]	69.5017	0.765168	0.245204	3.12053	0.00180524	0.0279553	Up	R227W_WT
ENSG00000152409	JMY	junction mediating and regulatory protein, p53 cofactor [Source:HGNC Symbol;Acc:HGNC:28916]	190.396	0.443721	0.142197	3.12046	0.00180571	0.0279553		R227W_WT
ENSG00000185760	KCNQ5	potassium voltage-gated channel subfamily Q member 5 [Source:HGNC Symbol;Acc:HGNC:6299]	67.1357	0.809035	0.259313	3.11992	0.001809	0.0279722	Up	R227W_WT
ENSG00000066117	SMARCD1	SWI/SNF related, matrix associated, actin dependent regulator of chromatin, subfamily d, member 1 [Source:HGNC Symbol;Acc:HGNC:11106]	993.03	0.242797	0.0778381	3.11925	0.00181312	0.0280017		R227W_WT
ENSG00000158683	PKD1L1	polycystin 1 like 1, transient receptor potential channel interacting [Source:HGNC Symbol;Acc:HGNC:18053]	6.07136	-2.65658	0.853491	-3.11261	0.00185441	0.0286045	Down	R227W_WT
ENSG00000018236	CNTN1	contactin 1 [Source:HGNC Symbol;Acc:HGNC:2171]	194.484	-0.509143	0.163656	-3.11105	0.00186421	0.0286857		R227W_WT
ENSG00000125848	FLRT3	fibronectin leucine rich transmembrane protein 3 [Source:HGNC Symbol;Acc:HGNC:3762]	94.8624	0.57438	0.184623	3.1111	0.00186391	0.0286857		R227W_WT
ENSG00000021355	SERPINB1	serpin family B member 1 [Source:HGNC Symbol;Acc:HGNC:3311]	723.755	-0.254672	0.0819212	-3.10874	0.00187885	0.0288408		R227W_WT
ENSG00000176399	DMRTA1	DMRT like family A1 [Source:HGNC Symbol;Acc:HGNC:13826]	192.934	0.4033	0.129717	3.10908	0.00187668	0.0288408		R227W_WT
ENSG00000196428	TSC22D2	TSC22 domain family member 2 [Source:HGNC Symbol;Acc:HGNC:29095]	1550.05	0.224713	0.0722951	3.10827	0.00188185	0.0288519		R227W_WT
ENSG00000157680	DGKI	diacylglycerol kinase iota [Source:HGNC Symbol;Acc:HGNC:2855]	63.8342	0.702007	0.225895	3.10767	0.00188566	0.0288755	Up	R227W_WT
ENSG00000117984	CTSD	cathepsin D [Source:HGNC Symbol;Acc:HGNC:2529]	16644.7	0.263112	0.0846769	3.10724	0.00188842	0.0288828		R227W_WT
ENSG00000167658	EEF2	eukaryotic translation elongation factor 2 [Source:HGNC Symbol;Acc:HGNC:3214]	20966.4	0.153782	0.0495165	3.10567	0.00189851	0.0290021		R227W_WT
ENSG00000180660	MAB21L1	mab-21 like 1 [Source:HGNC Symbol;Acc:HGNC:6757]	325.9	0.367105	0.118239	3.10478	0.00190419	0.0290538		R227W_WT
ENSG00000061273	HDAC7	histone deacetylase 7 [Source:HGNC Symbol;Acc:HGNC:14067]	946.029	0.267561	0.0861952	3.10413	0.00190842	0.0290833		R227W_WT
ENSG00000137815	RTF1	RTF1 homolog, Paf1/RNA polymerase II complex component [Source:HGNC Symbol;Acc:HGNC:28996]	937.61	0.254002	0.0818504	3.10325	0.00191411	0.0290999		R227W_WT
ENSG00000165458	INPPL1	inositol polyphosphate phosphatase like 1 [Source:HGNC Symbol;Acc:HGNC:6080]	1255.51	0.286801	0.0924171	3.10333	0.00191358	0.0290999		R227W_WT
ENSG00000184949	FAM227A	family with sequence similarity 227 member A [Source:HGNC Symbol;Acc:HGNC:44197]	28.2678	1.29113	0.416184	3.10232	0.00192012	0.0291563	Up	R227W_WT
ENSG00000168374	ARF4	ADP ribosylation factor 4 [Source:HGNC Symbol;Acc:HGNC:655]	7777.72	-0.31689	0.102211	-3.10037	0.00193282	0.0293141		R227W_WT
ENSG00000147036	LANCL3	LanC like family member 3 [Source:HGNC Symbol;Acc:HGNC:24767]	44.8505	-0.906105	0.292327	-3.09963	0.00193765	0.0293521	Down	R227W_WT
ENSG00000171860	C3AR1	complement C3a receptor 1 [Source:HGNC Symbol;Acc:HGNC:1319]	27.4046	-1.07912	0.348324	-3.09803	0.0019481	0.0294753	Down	R227W_WT
ENSG00000115107	STEAP3	STEAP3 metalloreductase [Source:HGNC Symbol;Acc:HGNC:24592]	1034.59	0.266628	0.0860987	3.09677	0.00195641	0.0295655		R227W_WT
ENSG00000163637	PRICKLE2	prickle planar cell polarity protein 2 [Source:HGNC Symbol;Acc:HGNC:20340]	161.334	0.554945	0.179301	3.09504	0.00196789	0.0297036		R227W_WT
ENSG00000064115	TM7SF3	transmembrane 7 superfamily member 3 [Source:HGNC Symbol;Acc:HGNC:23049]	966.964	-0.249175	0.0805379	-3.09389	0.00197552	0.0297834		R227W_WT
ENSG00000108312	UBTF	upstream binding transcription factor [Source:HGNC Symbol;Acc:HGNC:12511]	1254.1	0.243944	0.0790162	3.08727	0.00202005	0.0304185		R227W_WT
ENSG00000145817	YIPF5	Yip1 domain family member 5 [Source:HGNC Symbol;Acc:HGNC:24877]	1795.78	-0.242287	0.0785275	-3.08538	0.00203293	0.0305761		R227W_WT
ENSG00000112293	GPLD1	glycosylphosphatidylinositol specific phospholipase D1 [Source:HGNC Symbol;Acc:HGNC:4459]	10.7656	1.80918	0.58714	3.08134	0.00206074	0.0309576	Up	R227W_WT
ENSG00000146072	TNFRSF21	TNF receptor superfamily member 21 [Source:HGNC Symbol;Acc:HGNC:13469]	237.578	-0.426155	0.138587	-3.075	0.00210505	0.0315857		R227W_WT
ENSG00000177889	UBE2N	ubiquitin conjugating enzyme E2 N [Source:HGNC Symbol;Acc:HGNC:12492]	2506.7	-0.194457	0.063255	-3.07418	0.00211084	0.0316351		R227W_WT
ENSG00000085377	PREP	prolyl endopeptidase [Source:HGNC Symbol;Acc:HGNC:9358]	455.731	-0.313331	0.101964	-3.07295	0.00211952	0.0317276		R227W_WT
ENSG00000095539	SEMA4G	semaphorin 4G [Source:HGNC Symbol;Acc:HGNC:10735]	10.8035	-1.73133	0.564059	-3.06941	0.00214482	0.0320684	Down	R227W_WT
ENSG00000133597	ADCK2	aarF domain containing kinase 2 [Source:HGNC Symbol;Acc:HGNC:19039]	379.848	-0.343902	0.112179	-3.06566	0.00217194	0.0324356		R227W_WT
ENSG00000114353	GNAI2	G protein subunit alpha i2 [Source:HGNC Symbol;Acc:HGNC:4385]	6659.49	-0.169673	0.0553882	-3.06335	0.00218875	0.0326135		R227W_WT
ENSG00000198055	GRK6	G protein-coupled receptor kinase 6 [Source:HGNC Symbol;Acc:HGNC:4545]	453.252	0.301388	0.0983863	3.06331	0.002189	0.0326135		R227W_WT
ENSG00000171812	COL8A2	collagen type VIII alpha 2 chain [Source:HGNC Symbol;Acc:HGNC:2216]	58.0313	-0.736072	0.240326	-3.06281	0.00219269	0.0326301	Down	R227W_WT
ENSG00000152767	FARP1	FERM, ARH/RhoGEF and pleckstrin domain protein 1 [Source:HGNC Symbol;Acc:HGNC:3591]	541.266	0.431629	0.14095	3.0623	0.00219647	0.0326479		R227W_WT
ENSG00000091542	ALKBH5	alkB homolog 5, RNA demethylase [Source:HGNC Symbol;Acc:HGNC:25996]	2281.8	-0.235418	0.07691	-3.06095	0.00220634	0.032686		R227W_WT
ENSG00000135677	GNS	glucosamine (N-acetyl)-6-sulfatase [Source:HGNC Symbol;Acc:HGNC:4422]	1952.46	0.276601	0.0903764	3.06054	0.00220935	0.032686		R227W_WT
ENSG00000180354	MTURN	maturin, neural progenitor differentiation regulator homolog [Source:HGNC Symbol;Acc:HGNC:25457]	311.892	0.401982	0.131329	3.06088	0.00220686	0.032686		R227W_WT
ENSG00000189143	CLDN4	claudin 4 [Source:HGNC Symbol;Acc:HGNC:2046]	263.601	0.453644	0.14819	3.06123	0.00220426	0.032686		R227W_WT
ENSG00000113593	PPWD1	peptidylprolyl isomerase domain and WD repeat containing 1 [Source:HGNC Symbol;Acc:HGNC:28954]	337.888	-0.372667	0.121844	-3.05856	0.00222402	0.0328646		R227W_WT
ENSG00000203805	PLPP4	phospholipid phosphatase 4 [Source:HGNC Symbol;Acc:HGNC:23531]	2647.27	0.200455	0.0655569	3.05772	0.00223024	0.0329182		R227W_WT
ENSG00000131015	ULBP2	UL16 binding protein 2 [Source:HGNC Symbol;Acc:HGNC:14894]	135.437	-0.582444	0.190537	-3.05686	0.00223671	0.0329752		R227W_WT
ENSG00000099250	NRP1	neuropilin 1 [Source:HGNC Symbol;Acc:HGNC:8004]	294.552	-0.407952	0.133598	-3.05358	0.00226128	0.0332987		R227W_WT
ENSG00000136014	USP44	ubiquitin specific peptidase 44 [Source:HGNC Symbol;Acc:HGNC:20064]	91.9277	0.737886	0.241691	3.05302	0.00226552	0.0333224	Up	R227W_WT
ENSG00000111885	MAN1A1	mannosidase alpha class 1A member 1 [Source:HGNC Symbol;Acc:HGNC:6821]	206.466	-0.470492	0.154128	-3.05259	0.00226872	0.0333307		R227W_WT
ENSG00000033800	PIAS1	protein inhibitor of activated STAT 1 [Source:HGNC Symbol;Acc:HGNC:2752]	593.366	0.28928	0.0950127	3.04464	0.00232959	0.0341853		R227W_WT
ENSG00000164506	STXBP5	syntaxin binding protein 5 [Source:HGNC Symbol;Acc:HGNC:19665]	434.493	0.389114	0.127844	3.04365	0.00233726	0.0342582		R227W_WT
ENSG00000142634	EFHD2	EF-hand domain family member D2 [Source:HGNC Symbol;Acc:HGNC:28670]	905.749	0.30324	0.0997475	3.04007	0.00236522	0.0345879		R227W_WT
ENSG00000160298	C21orf58	chromosome 21 open reading frame 58 [Source:HGNC Symbol;Acc:HGNC:1300]	146.004	0.604722	0.198915	3.0401	0.002365	0.0345879	Up	R227W_WT
ENSG00000103550	KNOP1	lysine rich nucleolar protein 1 [Source:HGNC Symbol;Acc:HGNC:34404]	312.611	0.464479	0.152829	3.03921	0.00237199	0.0346469		R227W_WT
ENSG00000140022	STON2	stonin 2 [Source:HGNC Symbol;Acc:HGNC:30652]	182.306	0.532544	0.17529	3.03807	0.00238095	0.0347117		R227W_WT
ENSG00000174473	GALNTL6	polypeptide N-acetylgalactosaminyltransferase like 6 [Source:HGNC Symbol;Acc:HGNC:33844]	24.4363	1.25933	0.414568	3.03769	0.00238402	0.0347117	Up	R227W_WT
ENSG00000186480	INSIG1	insulin induced gene 1 [Source:HGNC Symbol;Acc:HGNC:6083]	1519.98	0.203667	0.0670486	3.03761	0.00238465	0.0347117		R227W_WT
ENSG00000136848	DAB2IP	DAB2 interacting protein [Source:HGNC Symbol;Acc:HGNC:17294]	260.282	-0.344329	0.113374	-3.0371	0.00238863	0.0347297		R227W_WT
ENSG00000111271	ACAD10	acyl-CoA dehydrogenase family member 10 [Source:HGNC Symbol;Acc:HGNC:21597]	128.368	0.488258	0.160945	3.03369	0.00241579	0.0350844		R227W_WT
ENSG00000163297	ANTXR2	ANTXR cell adhesion molecule 2 [Source:HGNC Symbol;Acc:HGNC:21732]	304.938	-0.353355	0.11651	-3.03283	0.00242273	0.0351449		R227W_WT
ENSG00000003756	RBM5	RNA binding motif protein 5 [Source:HGNC Symbol;Acc:HGNC:9902]	608.085	0.273252	0.0901757	3.03022	0.00244373	0.035409		R227W_WT
ENSG00000139318	DUSP6	dual specificity phosphatase 6 [Source:HGNC Symbol;Acc:HGNC:3072]	88.544	-0.572107	0.188886	-3.02885	0.00245488	0.0354892		R227W_WT
ENSG00000196396	PTPN1	protein tyrosine phosphatase non-receptor type 1 [Source:HGNC Symbol;Acc:HGNC:9642]	805.086	0.2652	0.0875503	3.02911	0.00245276	0.0354892		R227W_WT
ENSG00000124783	SSR1	signal sequence receptor subunit 1 [Source:HGNC Symbol;Acc:HGNC:11323]	2585.46	-0.171203	0.0565749	-3.02614	0.00247698	0.0357679		R227W_WT
ENSG00000146242	TPBG	trophoblast glycoprotein [Source:HGNC Symbol;Acc:HGNC:12004]	397.179	0.33747	0.111704	3.0211	0.00251856	0.0363189		R227W_WT
ENSG00000167315	ACAA2	acetyl-CoA acyltransferase 2 [Source:HGNC Symbol;Acc:HGNC:83]	837.035	-0.265345	0.0878387	-3.02082	0.00252087	0.0363189		R227W_WT
ENSG00000143384	MCL1	MCL1 apoptosis regulator, BCL2 family member [Source:HGNC Symbol;Acc:HGNC:6943]	2293.76	0.244123	0.0808342	3.02005	0.00252736	0.0363297		R227W_WT
ENSG00000163431	LMOD1	leiomodin 1 [Source:HGNC Symbol;Acc:HGNC:6647]	142.697	0.477998	0.15827	3.02015	0.00252646	0.0363297		R227W_WT
ENSG00000178776	C5orf46	chromosome 5 open reading frame 46 [Source:HGNC Symbol;Acc:HGNC:33768]	42.8099	-0.917493	0.303895	-3.01911	0.00253519	0.036401	Down	R227W_WT
ENSG00000091009	RBM27	RNA binding motif protein 27 [Source:HGNC Symbol;Acc:HGNC:29243]	355.876	0.416226	0.137934	3.01757	0.00254814	0.0365041		R227W_WT
ENSG00000184014	DENND5A	DENN domain containing 5A [Source:HGNC Symbol;Acc:HGNC:19344]	874.136	-0.27334	0.0905733	-3.01789	0.00254545	0.0365041		R227W_WT
ENSG00000122741	DCAF10	DDB1 and CUL4 associated factor 10 [Source:HGNC Symbol;Acc:HGNC:23686]	631.166	0.296344	0.0982235	3.01704	0.00255256	0.0365262		R227W_WT
ENSG00000102738	MRPS31	mitochondrial ribosomal protein S31 [Source:HGNC Symbol;Acc:HGNC:16632]	269.362	0.367536	0.121881	3.01553	0.00256529	0.0366668		R227W_WT
ENSG00000129667	RHBDF2	rhomboid 5 homolog 2 [Source:HGNC Symbol;Acc:HGNC:20788]	245.83	-0.390372	0.129677	-3.01033	0.00260965	0.0372588		R227W_WT
ENSG00000136235	GPNMB	glycoprotein nmb [Source:HGNC Symbol;Acc:HGNC:4462]	1820.61	0.318937	0.10597	3.00969	0.00261511	0.0372948		R227W_WT
ENSG00000134762	DSC3	desmocollin 3 [Source:HGNC Symbol;Acc:HGNC:3037]	372.789	0.345626	0.114872	3.0088	0.0026228	0.0373623		R227W_WT
ENSG00000107186	MPDZ	multiple PDZ domain crumbs cell polarity complex component [Source:HGNC Symbol;Acc:HGNC:7208]	697.236	0.342868	0.11402	3.00708	0.00263774	0.0375329		R227W_WT
ENSG00000104856	RELB	RELB proto-oncogene, NF-kB subunit [Source:HGNC Symbol;Acc:HGNC:9956]	195.568	-0.453915	0.150987	-3.00632	0.00264433	0.0375846		R227W_WT
ENSG00000150556	LYPD6B	LY6/PLAUR domain containing 6B [Source:HGNC Symbol;Acc:HGNC:27018]	79.412	-0.859106	0.28597	-3.00419	0.00266291	0.0378062	Down	R227W_WT
ENSG00000125637	PSD4	pleckstrin and Sec7 domain containing 4 [Source:HGNC Symbol;Acc:HGNC:19096]	195.43	-0.472024	0.157147	-3.0037	0.00266716	0.0378241		R227W_WT
ENSG00000148300	REXO4	REX4 homolog, 3'-5' exonuclease [Source:HGNC Symbol;Acc:HGNC:12820]	319.758	0.35755	0.119076	3.00272	0.00267582	0.0379045		R227W_WT
ENSG00000085063	CD59	CD59 molecule (CD59 blood group) [Source:HGNC Symbol;Acc:HGNC:1689]	4694.86	-0.189752	0.0632039	-3.00222	0.00268014	0.0379233		R227W_WT
ENSG00000079841	RIMS1	regulating synaptic membrane exocytosis 1 [Source:HGNC Symbol;Acc:HGNC:17282]	292.269	0.419282	0.139818	2.99876	0.00271079	0.0383142		R227W_WT
ENSG00000143702	CEP170	centrosomal protein 170 [Source:HGNC Symbol;Acc:HGNC:28920]	640.802	0.255405	0.0852542	2.9958	0.00273727	0.0386453		R227W_WT
ENSG00000153714	LURAP1L	leucine rich adaptor protein 1 like [Source:HGNC Symbol;Acc:HGNC:31452]	436.916	-0.388339	0.12965	-2.99529	0.00274187	0.0386671		R227W_WT
ENSG00000118900	UBN1	ubinuclein 1 [Source:HGNC Symbol;Acc:HGNC:12506]	586.581	0.361462	0.120769	2.99301	0.00276244	0.0389138		R227W_WT
ENSG00000116991	SIPA1L2	signal induced proliferation associated 1 like 2 [Source:HGNC Symbol;Acc:HGNC:23800]	31.9483	-1.1543	0.38646	-2.98685	0.00281866	0.0396617	Down	R227W_WT
ENSG00000136603	SKIL	SKI like proto-oncogene [Source:HGNC Symbol;Acc:HGNC:10897]	1197.35	-0.272501	0.0912742	-2.98552	0.00283098	0.0397908		R227W_WT
ENSG00000155111	CDK19	cyclin dependent kinase 19 [Source:HGNC Symbol;Acc:HGNC:19338]	319.633	0.393957	0.132033	2.98377	0.0028472	0.0399745		R227W_WT
ENSG00000163069	SGCB	sarcoglycan beta [Source:HGNC Symbol;Acc:HGNC:10806]	1060.78	-0.24425	0.0818865	-2.98278	0.00285644	0.0400597		R227W_WT
ENSG00000006432	MAP3K9	mitogen-activated protein kinase kinase kinase 9 [Source:HGNC Symbol;Acc:HGNC:6861]	277.357	0.402969	0.135145	2.98177	0.00286592	0.0400785		R227W_WT
ENSG00000021826	CPS1	carbamoyl-phosphate synthase 1 [Source:HGNC Symbol;Acc:HGNC:2323]	269.224	0.35504	0.119051	2.98226	0.00286126	0.0400785		R227W_WT
ENSG00000169490	TM2D2	TM2 domain containing 2 [Source:HGNC Symbol;Acc:HGNC:24127]	780.555	-0.268045	0.0898992	-2.98162	0.00286727	0.0400785		R227W_WT
ENSG00000161057	PSMC2	proteasome 26S subunit, ATPase 2 [Source:HGNC Symbol;Acc:HGNC:9548]	1550.11	-0.181633	0.060945	-2.98027	0.00287992	0.040211		R227W_WT
ENSG00000184678	H2BC21	H2B clustered histone 21 [Source:HGNC Symbol;Acc:HGNC:4760]	50.7848	-0.73212	0.245736	-2.97929	0.00288915	0.0402954	Down	R227W_WT
ENSG00000147471	PLPBP	pyridoxal phosphate binding protein [Source:HGNC Symbol;Acc:HGNC:9457]	905.777	-0.235963	0.0792356	-2.978	0.00290137	0.0404213		R227W_WT
ENSG00000197312	DDI2	DNA damage inducible 1 homolog 2 [Source:HGNC Symbol;Acc:HGNC:24578]	543.382	0.360191	0.120983	2.9772	0.00290895	0.0404823		R227W_WT
ENSG00000157654	PALM2AKAP2	PALM2 and AKAP2 fusion [Source:HGNC Symbol;Acc:HGNC:33529]	2793.91	0.314416	0.105731	2.97373	0.00294205	0.040898		R227W_WT
ENSG00000176463	SLCO3A1	solute carrier organic anion transporter family member 3A1 [Source:HGNC Symbol;Acc:HGNC:10952]	350.657	-0.457141	0.153794	-2.97242	0.00295461	0.0410276		R227W_WT
ENSG00000145354	CISD2	CDGSH iron sulfur domain 2 [Source:HGNC Symbol;Acc:HGNC:24212]	657.173	-0.266724	0.0898477	-2.96863	0.00299134	0.0414921		R227W_WT
ENSG00000065833	ME1	malic enzyme 1 [Source:HGNC Symbol;Acc:HGNC:6983]	460.871	0.265687	0.0895476	2.96699	0.00300728	0.0416677		R227W_WT
ENSG00000107731	UNC5B	unc-5 netrin receptor B [Source:HGNC Symbol;Acc:HGNC:12568]	134.359	-0.50365	0.169781	-2.96648	0.00301234	0.0416921		R227W_WT
ENSG00000196581	AJAP1	adherens junctions associated protein 1 [Source:HGNC Symbol;Acc:HGNC:30801]	778.987	-0.292511	0.0986697	-2.96455	0.00303125	0.041908		R227W_WT
ENSG00000162614	NEXN	nexilin F-actin binding protein [Source:HGNC Symbol;Acc:HGNC:29557]	2702.85	-0.282554	0.0953523	-2.96326	0.00304397	0.0420379		R227W_WT
ENSG00000176014	TUBB6	tubulin beta 6 class V [Source:HGNC Symbol;Acc:HGNC:20776]	4288.63	-0.299439	0.101242	-2.95766	0.00309987	0.0427633		R227W_WT
ENSG00000165424	ZCCHC24	zinc finger CCHC-type containing 24 [Source:HGNC Symbol;Acc:HGNC:26911]	334.917	-0.318712	0.107814	-2.95613	0.00311523	0.0428989		R227W_WT
ENSG00000168765	GSTM4	glutathione S-transferase mu 4 [Source:HGNC Symbol;Acc:HGNC:4636]	198.587	-0.463408	0.156783	-2.95572	0.00311943	0.0428989		R227W_WT
ENSG00000169255	B3GALNT1	beta-1,3-N-acetylgalactosaminyltransferase 1 (Globoside blood group) [Source:HGNC Symbol;Acc:HGNC:918]	92.9146	0.600601	0.203203	2.95567	0.00311986	0.0428989	Up	R227W_WT
ENSG00000203727	SAMD5	sterile alpha motif domain containing 5 [Source:HGNC Symbol;Acc:HGNC:21180]	19.2451	1.2209	0.413187	2.95483	0.00312838	0.0429695	Up	R227W_WT
ENSG00000162783	IER5	immediate early response 5 [Source:HGNC Symbol;Acc:HGNC:5393]	1438.23	-0.360999	0.122207	-2.954	0.00313689	0.0430396		R227W_WT
ENSG00000187601	MAGEH1	MAGE family member H1 [Source:HGNC Symbol;Acc:HGNC:24092]	82.3123	-0.642153	0.217773	-2.94872	0.00319092	0.0437336	Down	R227W_WT
ENSG00000010322	NISCH	nischarin [Source:HGNC Symbol;Acc:HGNC:18006]	470.785	0.331452	0.11247	2.94703	0.00320841	0.0437366		R227W_WT
ENSG00000121898	CPXM2	carboxypeptidase X, M14 family member 2 [Source:HGNC Symbol;Acc:HGNC:26977]	27.4773	0.979182	0.332236	2.94725	0.00320619	0.0437366	Up	R227W_WT
ENSG00000123178	SPRYD7	SPRY domain containing 7 [Source:HGNC Symbol;Acc:HGNC:14297]	516.885	-0.286957	0.0973368	-2.94808	0.00319756	0.0437366		R227W_WT
ENSG00000164949	GEM	GTP binding protein overexpressed in skeletal muscle [Source:HGNC Symbol;Acc:HGNC:4234]	436.717	-0.430176	0.145937	-2.94768	0.00320168	0.0437366		R227W_WT
ENSG00000164970	FAM219A	family with sequence similarity 219 member A [Source:HGNC Symbol;Acc:HGNC:19920]	365.58	-0.402338	0.136505	-2.94742	0.00320434	0.0437366		R227W_WT
ENSG00000158195	WASF2	WASP family member 2 [Source:HGNC Symbol;Acc:HGNC:12733]	2057.65	0.267841	0.0908978	2.94662	0.00321267	0.0437476		R227W_WT
ENSG00000125652	ALKBH7	alkB homolog 7 [Source:HGNC Symbol;Acc:HGNC:21306]	754.943	0.225825	0.0766575	2.9459	0.00322015	0.0438024		R227W_WT
ENSG00000168763	CNNM3	cyclin and CBS domain divalent metal cation transport mediator 3 [Source:HGNC Symbol;Acc:HGNC:104]	170.343	0.465418	0.158048	2.94479	0.0032317	0.0438517		R227W_WT
ENSG00000180370	PAK2	p21 (RAC1) activated kinase 2 [Source:HGNC Symbol;Acc:HGNC:8591]	1817.54	0.287348	0.0975853	2.94459	0.00323387	0.0438517		R227W_WT
ENSG00000265972	TXNIP	thioredoxin interacting protein [Source:HGNC Symbol;Acc:HGNC:16952]	107.153	0.560412	0.190321	2.94456	0.00323417	0.0438517		R227W_WT
ENSG00000087302	RTRAF	RNA transcription, translation and transport factor [Source:HGNC Symbol;Acc:HGNC:23169]	4754.68	-0.340371	0.115699	-2.94185	0.00326256	0.0441893		R227W_WT
ENSG00000154133	ROBO4	roundabout guidance receptor 4 [Source:HGNC Symbol;Acc:HGNC:17985]	25.867	-1.13222	0.384934	-2.94133	0.00326801	0.044216	Down	R227W_WT
ENSG00000115232	ITGA4	integrin subunit alpha 4 [Source:HGNC Symbol;Acc:HGNC:6140]	182.705	-0.519796	0.176769	-2.94054	0.00327639	0.0442819		R227W_WT
ENSG00000116791	CRYZ	crystallin zeta [Source:HGNC Symbol;Acc:HGNC:2419]	340.753	-0.380221	0.129487	-2.93636	0.00332087	0.0448354		R227W_WT
ENSG00000134590	RTL8C	retrotransposon Gag like 8C [Source:HGNC Symbol;Acc:HGNC:2569]	2935.02	-0.266291	0.0907174	-2.93539	0.00333129	0.044928		R227W_WT
ENSG00000157557	ETS2	ETS proto-oncogene 2, transcription factor [Source:HGNC Symbol;Acc:HGNC:3489]	389.996	0.293366	0.100051	2.93218	0.00336597	0.0453475		R227W_WT
ENSG00000110218	PANX1	pannexin 1 [Source:HGNC Symbol;Acc:HGNC:8599]	191.034	-0.440796	0.15048	-2.92927	0.00339759	0.0457249		R227W_WT
ENSG00000136531	SCN2A	sodium voltage-gated channel alpha subunit 2 [Source:HGNC Symbol;Acc:HGNC:10588]	58.6589	-0.665498	0.227423	-2.92625	0.00343076	0.0461222	Down	R227W_WT
ENSG00000143786	CNIH3	cornichon family AMPA receptor auxiliary protein 3 [Source:HGNC Symbol;Acc:HGNC:26802]	109.884	-0.592278	0.202594	-2.92347	0.00346158	0.0464873	Down	R227W_WT
ENSG00000072778	ACADVL	acyl-CoA dehydrogenase very long chain [Source:HGNC Symbol;Acc:HGNC:92]	1699.67	-0.204503	0.0699835	-2.92216	0.00347614	0.0465839		R227W_WT
ENSG00000110066	KMT5B	lysine methyltransferase 5B [Source:HGNC Symbol;Acc:HGNC:24283]	453.357	0.355108	0.12151	2.92245	0.00347293	0.0465839		R227W_WT
ENSG00000115652	UXS1	UDP-glucuronate decarboxylase 1 [Source:HGNC Symbol;Acc:HGNC:17729]	456.491	-0.330877	0.113264	-2.92129	0.0034859	0.0466653		R227W_WT
ENSG00000185800	DMWD	DM1 locus, WD repeat containing [Source:HGNC Symbol;Acc:HGNC:2936]	432.244	0.317981	0.108917	2.91949	0.00350608	0.0468365		R227W_WT
ENSG00000213463	SYNJ2BP	synaptojanin 2 binding protein [Source:HGNC Symbol;Acc:HGNC:18955]	421.457	0.305542	0.104648	2.9197	0.00350367	0.0468365		R227W_WT
ENSG00000137807	KIF23	kinesin family member 23 [Source:HGNC Symbol;Acc:HGNC:6392]	644.615	0.346925	0.119107	2.91271	0.00358303	0.047814		R227W_WT
ENSG00000221955	SLC12A8	solute carrier family 12 member 8 [Source:HGNC Symbol;Acc:HGNC:15595]	128.085	-0.534976	0.183847	-2.90989	0.00361553	0.0481969		R227W_WT
ENSG00000090266	NDUFB2	NADH:ubiquinone oxidoreductase subunit B2 [Source:HGNC Symbol;Acc:HGNC:7697]	4164.61	-0.203951	0.0701175	-2.9087	0.00362935	0.0483303		R227W_WT
ENSG00000147394	ZNF185	zinc finger protein 185 with LIM domain [Source:HGNC Symbol;Acc:HGNC:12976]	654.84	-0.266253	0.0915796	-2.90734	0.00364522	0.0484906		R227W_WT
ENSG00000048471	SNX29	sorting nexin 29 [Source:HGNC Symbol;Acc:HGNC:30542]	178.205	-0.396546	0.136533	-2.9044	0.00367963	0.0487947		R227W_WT
ENSG00000049130	KITLG	KIT ligand [Source:HGNC Symbol;Acc:HGNC:6343]	55.1107	0.835041	0.287482	2.90467	0.00367636	0.0487947	Up	R227W_WT
ENSG00000125384	PTGER2	prostaglandin E receptor 2 [Source:HGNC Symbol;Acc:HGNC:9594]	37.5007	-0.934578	0.321738	-2.90478	0.00367513	0.0487947	Down	R227W_WT
ENSG00000175792	RUVBL1	RuvB like AAA ATPase 1 [Source:HGNC Symbol;Acc:HGNC:10474]	972.696	-0.220196	0.0758273	-2.90392	0.00368524	0.0488178		R227W_WT
ENSG00000182568	SATB1	SATB homeobox 1 [Source:HGNC Symbol;Acc:HGNC:10541]	465.991	0.329044	0.113366	2.90249	0.00370213	0.0489903		R227W_WT
ENSG00000197594	ENPP1	ectonucleotide pyrophosphatase/phosphodiesterase 1 [Source:HGNC Symbol;Acc:HGNC:3356]	205.445	-0.458239	0.1579	-2.90207	0.00370702	0.0490038		R227W_WT
ENSG00000004455	AK2	adenylate kinase 2 [Source:HGNC Symbol;Acc:HGNC:362]	1478.98	-0.209455	0.072238	-2.89951	0.00373741	0.0493001		R227W_WT
ENSG00000078053	AMPH	amphiphysin [Source:HGNC Symbol;Acc:HGNC:471]	539.024	0.248672	0.0857725	2.8992	0.00374111	0.0493001		R227W_WT
ENSG00000116641	DOCK7	dedicator of cytokinesis 7 [Source:HGNC Symbol;Acc:HGNC:19190]	500.025	0.275831	0.0951368	2.89931	0.0037398	0.0493001		R227W_WT
ENSG00000101350	KIF3B	kinesin family member 3B [Source:HGNC Symbol;Acc:HGNC:6320]	668.42	0.28563	0.0986061	2.89668	0.00377136	0.0496471		R227W_WT
ENSG00000182093	GET1	guided entry of tail-anchored proteins factor 1 [Source:HGNC Symbol;Acc:HGNC:12790]	576.749	-0.283259	0.0978035	-2.89621	0.00377704	0.0496702		R227W_WT
ENSG00000178445	GLDC	glycine decarboxylase [Source:HGNC Symbol;Acc:HGNC:4313]	148.117	-0.505734	0.174768	-2.89374	0.00380686	0.0500104		R227W_WT
ENSG00000133641	RLIG1	RNA 5'-phosphate and 3'-OH ligase 1 [Source:HGNC Symbol;Acc:HGNC:25322]	358.25	-0.36118	0.124888	-2.89204	0.00382751	0.0502297		R227W_WT
ENSG00000159251	ACTC1	actin alpha cardiac muscle 1 [Source:HGNC Symbol;Acc:HGNC:143]	6.29733	3.01319	1.04224	2.89107	0.00383937	0.0503331		R227W_WT
ENSG00000138336	TET1	tet methylcytosine dioxygenase 1 [Source:HGNC Symbol;Acc:HGNC:29484]	29.1818	1.12414	0.389628	2.88516	0.00391214	0.0512341		R227W_WT
ENSG00000149187	CELF1	CUGBP Elav-like family member 1 [Source:HGNC Symbol;Acc:HGNC:2549]	2288.87	0.31514	0.109283	2.88371	0.00393016	0.0514169		R227W_WT
ENSG00000185215	TNFAIP2	TNF alpha induced protein 2 [Source:HGNC Symbol;Acc:HGNC:11895]	122.256	-0.534548	0.185666	-2.87909	0.00398823	0.0521227		R227W_WT
ENSG00000133216	EPHB2	EPH receptor B2 [Source:HGNC Symbol;Acc:HGNC:3393]	1405.11	0.255579	0.088867	2.87598	0.00402778	0.0525854		R227W_WT
ENSG00000111269	CREBL2	cAMP responsive element binding protein like 2 [Source:HGNC Symbol;Acc:HGNC:2350]	627.152	-0.266325	0.0926177	-2.87553	0.00403353	0.0526061		R227W_WT
ENSG00000052749	RRP12	ribosomal RNA processing 12 homolog [Source:HGNC Symbol;Acc:HGNC:29100]	289.143	0.352929	0.122775	2.8746	0.00404545	0.0527073		R227W_WT
ENSG00000147676	MAL2	mal, T cell differentiation protein 2 [Source:HGNC Symbol;Acc:HGNC:13634]	913.628	-0.270675	0.0942344	-2.87236	0.0040742	0.0530275		R227W_WT
ENSG00000080819	CPOX	coproporphyrinogen oxidase [Source:HGNC Symbol;Acc:HGNC:2321]	331.162	-0.32781	0.114261	-2.86897	0.00411813	0.0535441		R227W_WT
ENSG00000169908	TM4SF1	transmembrane 4 L six family member 1 [Source:HGNC Symbol;Acc:HGNC:11853]	4784.64	0.282996	0.0987195	2.86667	0.00414818	0.0538796		R227W_WT
ENSG00000104884	ERCC2	ERCC excision repair 2, TFIIH core complex helicase subunit [Source:HGNC Symbol;Acc:HGNC:3434]	655.813	0.320936	0.111972	2.86623	0.00415396	0.0538994		R227W_WT
ENSG00000143977	SNRPG	small nuclear ribonucleoprotein polypeptide G [Source:HGNC Symbol;Acc:HGNC:11163]	2106.85	-0.323576	0.112981	-2.86398	0.00418353	0.0542274		R227W_WT
ENSG00000139921	TMX1	thioredoxin related transmembrane protein 1 [Source:HGNC Symbol;Acc:HGNC:15487]	1011.7	-0.232178	0.0810824	-2.86348	0.00419019	0.0542582		R227W_WT
ENSG00000140526	ABHD2	abhydrolase domain containing 2, acylglycerol lipase [Source:HGNC Symbol;Acc:HGNC:18717]	701.493	0.310715	0.108612	2.86077	0.00422607	0.054667		R227W_WT
ENSG00000153814	JAZF1	JAZF zinc finger 1 [Source:HGNC Symbol;Acc:HGNC:28917]	466.436	-0.314441	0.109939	-2.86015	0.00423436	0.0547183		R227W_WT
ENSG00000023191	RNH1	ribonuclease/angiogenin inhibitor 1 [Source:HGNC Symbol;Acc:HGNC:10074]	6296.01	-0.233115	0.0815544	-2.8584	0.00425779	0.054965		R227W_WT
ENSG00000101752	MIB1	MIB E3 ubiquitin protein ligase 1 [Source:HGNC Symbol;Acc:HGNC:21086]	442.703	0.347015	0.121434	2.85765	0.00426792	0.0550396		R227W_WT
ENSG00000134248	LAMTOR5	late endosomal/lysosomal adaptor, MAPK and MTOR activator 5 [Source:HGNC Symbol;Acc:HGNC:17955]	3182.47	-0.277639	0.0971707	-2.85723	0.00427354	0.0550561		R227W_WT
ENSG00000112759	SLC29A1	solute carrier family 29 member 1 (Augustine blood group) [Source:HGNC Symbol;Acc:HGNC:11003]	1810.07	-0.267541	0.0937231	-2.85459	0.00430923	0.0554594		R227W_WT
ENSG00000106484	MEST	mesoderm specific transcript [Source:HGNC Symbol;Acc:HGNC:7028]	999.656	0.270957	0.0949478	2.85375	0.00432061	0.0555168		R227W_WT
ENSG00000130382	MLLT1	MLLT1 super elongation complex subunit [Source:HGNC Symbol;Acc:HGNC:7134]	666.476	0.246934	0.0865336	2.85362	0.00432245	0.0555168		R227W_WT
ENSG00000132522	GPS2	G protein pathway suppressor 2 [Source:HGNC Symbol;Acc:HGNC:4550]	10.9176	1.48438	0.520472	2.85199	0.0043447	0.055746		R227W_WT
ENSG00000113389	NPR3	natriuretic peptide receptor 3 [Source:HGNC Symbol;Acc:HGNC:7945]	138.297	0.510945	0.179211	2.85108	0.00435714	0.0558489		R227W_WT
ENSG00000072422	RHOBTB1	Rho related BTB domain containing 1 [Source:HGNC Symbol;Acc:HGNC:18738]	608.501	0.246258	0.0864801	2.84756	0.00440551	0.0563794		R227W_WT
ENSG00000100321	SYNGR1	synaptogyrin 1 [Source:HGNC Symbol;Acc:HGNC:11498]	121.129	-0.54275	0.190611	-2.84743	0.00440743	0.0563794		R227W_WT
ENSG00000118922	KLF12	KLF transcription factor 12 [Source:HGNC Symbol;Acc:HGNC:6346]	209.352	0.431979	0.151758	2.8465	0.00442033	0.0564874		R227W_WT
ENSG00000143933	CALM2	calmodulin 2 [Source:HGNC Symbol;Acc:HGNC:1445]	19943.7	-0.321758	0.113104	-2.84479	0.00444408	0.0567337		R227W_WT
ENSG00000134970	TMED7	transmembrane p24 trafficking protein 7 [Source:HGNC Symbol;Acc:HGNC:24253]	1754.94	-0.194625	0.0684444	-2.84355	0.00446145	0.0568732		R227W_WT
ENSG00000174804	FZD4	frizzled class receptor 4 [Source:HGNC Symbol;Acc:HGNC:4042]	560.067	-0.275792	0.0969951	-2.84337	0.00446399	0.0568732		R227W_WT
ENSG00000144136	SLC20A1	solute carrier family 20 member 1 [Source:HGNC Symbol;Acc:HGNC:10946]	817.949	-0.247856	0.0871882	-2.84278	0.00447225	0.0569211		R227W_WT
ENSG00000163734	CXCL3	C-X-C motif chemokine ligand 3 [Source:HGNC Symbol;Acc:HGNC:4604]	21.7646	-1.11632	0.39318	-2.8392	0.00452261	0.0575043		R227W_WT
ENSG00000149231	CCDC82	coiled-coil domain containing 82 [Source:HGNC Symbol;Acc:HGNC:26282]	337.302	-0.350607	0.123503	-2.83885	0.00452761	0.0575102		R227W_WT
ENSG00000130638	ATXN10	ataxin 10 [Source:HGNC Symbol;Acc:HGNC:10549]	1485.08	-0.20292	0.0715496	-2.83607	0.00456725	0.0579555		R227W_WT
ENSG00000143320	CRABP2	cellular retinoic acid binding protein 2 [Source:HGNC Symbol;Acc:HGNC:2339]	180.081	0.527513	0.186294	2.83162	0.00463131	0.0586509		R227W_WT
ENSG00000196562	SULF2	sulfatase 2 [Source:HGNC Symbol;Acc:HGNC:20392]	312.688	-0.37293	0.131697	-2.83173	0.00462973	0.0586509		R227W_WT
ENSG00000080845	DLGAP4	DLG associated protein 4 [Source:HGNC Symbol;Acc:HGNC:24476]	1140.6	0.268968	0.0950758	2.82898	0.00466963	0.0590772		R227W_WT
ENSG00000087053	MTMR2	myotubularin related protein 2 [Source:HGNC Symbol;Acc:HGNC:7450]	591.695	0.269795	0.0955455	2.82373	0.00474686	0.0598151		R227W_WT
ENSG00000106034	CPED1	cadherin like and PC-esterase domain containing 1 [Source:HGNC Symbol;Acc:HGNC:26159]	263.085	-0.357242	0.126503	-2.82397	0.00474326	0.0598151		R227W_WT
ENSG00000119772	DNMT3A	DNA methyltransferase 3 alpha [Source:HGNC Symbol;Acc:HGNC:2978]	285.061	0.347028	0.122875	2.82422	0.00473954	0.0598151		R227W_WT
ENSG00000151322	NPAS3	neuronal PAS domain protein 3 [Source:HGNC Symbol;Acc:HGNC:19311]	11.9146	1.5277	0.540899	2.82437	0.00473738	0.0598151		R227W_WT
ENSG00000173597	SULT1B1	sulfotransferase family 1B member 1 [Source:HGNC Symbol;Acc:HGNC:17845]	28.776	-1.00899	0.357375	-2.82334	0.00475257	0.0598276		R227W_WT
ENSG00000137312	FLOT1	flotillin 1 [Source:HGNC Symbol;Acc:HGNC:3757]	1309.58	-0.197972	0.0701371	-2.82264	0.00476303	0.0598998		R227W_WT
ENSG00000196954	CASP4	caspase 4 [Source:HGNC Symbol;Acc:HGNC:1505]	265.093	-0.374232	0.132603	-2.8222	0.00476951	0.0599217		R227W_WT
ENSG00000099864	PALM	paralemmin [Source:HGNC Symbol;Acc:HGNC:8594]	255.248	0.411043	0.145689	2.82137	0.00478189	0.0599583		R227W_WT
ENSG00000164687	FABP5	fatty acid binding protein 5 [Source:HGNC Symbol;Acc:HGNC:3560]	592.94	-0.330301	0.117067	-2.82146	0.00478055	0.0599583		R227W_WT
ENSG00000154380	ENAH	ENAH actin regulator [Source:HGNC Symbol;Acc:HGNC:18271]	5109.4	-0.188815	0.066962	-2.81973	0.00480636	0.0602055		R227W_WT
ENSG00000116962	NID1	nidogen 1 [Source:HGNC Symbol;Acc:HGNC:7821]	223.421	0.349892	0.124202	2.81711	0.0048458	0.0606395		R227W_WT
ENSG00000185825	BCAP31	B cell receptor associated protein 31 [Source:HGNC Symbol;Acc:HGNC:16695]	4590.16	-0.16117	0.0572534	-2.81503	0.0048772	0.0609722		R227W_WT
ENSG00000087253	LPCAT2	lysophosphatidylcholine acyltransferase 2 [Source:HGNC Symbol;Acc:HGNC:26032]	834.051	-0.265976	0.0945282	-2.81372	0.00489715	0.0611612		R227W_WT
ENSG00000165887	ANKRD2	ankyrin repeat domain 2 [Source:HGNC Symbol;Acc:HGNC:495]	107.426	0.565766	0.201256	2.81117	0.0049361	0.0615776		R227W_WT
ENSG00000171703	TCEA2	transcription elongation factor A2 [Source:HGNC Symbol;Acc:HGNC:11614]	736.196	-0.347025	0.123457	-2.81091	0.00494021	0.0615776		R227W_WT
ENSG00000157110	RBPMS	RNA binding protein, mRNA processing factor [Source:HGNC Symbol;Acc:HGNC:19097]	1408.87	0.271534	0.0967142	2.80759	0.00499139	0.0621543		R227W_WT
ENSG00000156113	KCNMA1	potassium calcium-activated channel subfamily M alpha 1 [Source:HGNC Symbol;Acc:HGNC:6284]	633.702	0.333687	0.119039	2.80318	0.00506013	0.0629484		R227W_WT
ENSG00000122490	SLC66A2	solute carrier family 66 member 2 [Source:HGNC Symbol;Acc:HGNC:26188]	906.687	-0.259331	0.0925478	-2.80213	0.00507668	0.0630923		R227W_WT
ENSG00000148541	FAM13C	family with sequence similarity 13 member C [Source:HGNC Symbol;Acc:HGNC:19371]	33.5619	1.0551	0.376585	2.80175	0.00508256	0.0631035		R227W_WT
ENSG00000104299	INTS9	integrator complex subunit 9 [Source:HGNC Symbol;Acc:HGNC:25592]	227.908	-0.41327	0.147557	-2.80074	0.00509857	0.0632403		R227W_WT
ENSG00000132640	BTBD3	BTB domain containing 3 [Source:HGNC Symbol;Acc:HGNC:15854]	256.34	0.407557	0.145563	2.79987	0.00511235	0.0632871		R227W_WT
ENSG00000183018	SPNS2	SPNS lysolipid transporter 2, sphingosine-1-phosphate [Source:HGNC Symbol;Acc:HGNC:26992]	642.3	0.352636	0.12594	2.80004	0.00510964	0.0632871		R227W_WT
ENSG00000129680	MAP7D3	MAP7 domain containing 3 [Source:HGNC Symbol;Acc:HGNC:25742]	861.419	0.26625	0.0951314	2.79876	0.00512988	0.0634166		R227W_WT
ENSG00000196975	ANXA4	annexin A4 [Source:HGNC Symbol;Acc:HGNC:542]	1529.11	-0.289501	0.103446	-2.79858	0.00513282	0.0634166		R227W_WT
ENSG00000293268	None	endogenous retrovirus group K member 5	33.8959	0.864	0.3088	2.79793	0.00514314	0.0634822		R227W_WT
ENSG00000163697	APBB2	amyloid beta precursor protein binding family B member 2 [Source:HGNC Symbol;Acc:HGNC:582]	547.724	0.26442	0.0945309	2.79718	0.00515504	0.0635671		R227W_WT
ENSG00000135047	CTSL	cathepsin L [Source:HGNC Symbol;Acc:HGNC:2537]	1506.32	-0.323159	0.115554	-2.7966	0.00516439	0.0635785		R227W_WT
ENSG00000155629	PIK3AP1	phosphoinositide-3-kinase adaptor protein 1 [Source:HGNC Symbol;Acc:HGNC:30034]	20.3769	1.2539	0.448433	2.79618	0.00517102	0.0635785		R227W_WT
ENSG00000197965	MPZL1	myelin protein zero like 1 [Source:HGNC Symbol;Acc:HGNC:7226]	3332.1	-0.267249	0.0955744	-2.79624	0.00517014	0.0635785		R227W_WT
ENSG00000016391	CHDH	choline dehydrogenase [Source:HGNC Symbol;Acc:HGNC:24288]	103.374	0.540398	0.193449	2.79349	0.00521431	0.0639864		R227W_WT
ENSG00000100014	SPECC1L	sperm antigen with calponin homology and coiled-coil domains 1 like [Source:HGNC Symbol;Acc:HGNC:29022]	389.958	0.295146	0.105653	2.79354	0.00521351	0.0639864		R227W_WT
ENSG00000140931	CMTM3	CKLF like MARVEL transmembrane domain containing 3 [Source:HGNC Symbol;Acc:HGNC:19174]	796.142	0.260524	0.0933107	2.79201	0.00523825	0.064218		R227W_WT
ENSG00000023041	ZDHHC6	zinc finger DHHC-type palmitoyltransferase 6 [Source:HGNC Symbol;Acc:HGNC:19160]	416.333	-0.26206	0.0938785	-2.79148	0.00524676	0.0642602		R227W_WT
ENSG00000175602	CCDC85B	coiled-coil domain containing 85B [Source:HGNC Symbol;Acc:HGNC:24926]	1839.13	0.193034	0.0691601	2.79112	0.00525257	0.0642691		R227W_WT
ENSG00000184156	KCNQ3	potassium voltage-gated channel subfamily Q member 3 [Source:HGNC Symbol;Acc:HGNC:6297]	57.9052	-0.727117	0.260582	-2.79036	0.00526495	0.0643585		R227W_WT
ENSG00000110090	CPT1A	carnitine palmitoyltransferase 1A [Source:HGNC Symbol;Acc:HGNC:2328]	641.926	-0.267199	0.0957728	-2.78992	0.00527203	0.0643829		R227W_WT
ENSG00000070814	TCOF1	treacle ribosome biogenesis factor 1 [Source:HGNC Symbol;Acc:HGNC:11654]	1156.72	0.2903	0.104148	2.78739	0.00531353	0.0645163		R227W_WT
ENSG00000117308	GALE	UDP-galactose-4-epimerase [Source:HGNC Symbol;Acc:HGNC:4116]	842.635	-0.387644	0.139035	-2.7881	0.00530188	0.0645163		R227W_WT
ENSG00000120265	PCMT1	protein-L-isoaspartate (D-aspartate) O-methyltransferase [Source:HGNC Symbol;Acc:HGNC:8728]	1503.84	-0.196517	0.0704861	-2.78802	0.00530313	0.0645163		R227W_WT
ENSG00000176095	IP6K1	inositol hexakisphosphate kinase 1 [Source:HGNC Symbol;Acc:HGNC:18360]	591.032	0.253036	0.0907411	2.78855	0.00529453	0.0645163		R227W_WT
ENSG00000189056	RELN	reelin [Source:HGNC Symbol;Acc:HGNC:9957]	149.573	-0.556249	0.199529	-2.78781	0.0053066	0.0645163		R227W_WT
ENSG00000213965	NUDT19	nudix hydrolase 19 [Source:HGNC Symbol;Acc:HGNC:32036]	749.818	-0.265585	0.0952806	-2.7874	0.00531332	0.0645163		R227W_WT
ENSG00000141376	BCAS3	BCAS3 microtubule associated cell migration factor [Source:HGNC Symbol;Acc:HGNC:14347]	158.715	0.560953	0.201408	2.78516	0.00535019	0.0648993		R227W_WT
ENSG00000109736	MFSD10	major facilitator superfamily domain containing 10 [Source:HGNC Symbol;Acc:HGNC:16894]	3525.25	-0.202263	0.0726628	-2.78358	0.00537622	0.0650903		R227W_WT
ENSG00000164172	MOCS2	molybdenum cofactor synthesis 2 [Source:HGNC Symbol;Acc:HGNC:7193]	681.965	-0.335664	0.120582	-2.7837	0.00537424	0.0650903		R227W_WT
ENSG00000085224	ATRX	ATRX chromatin remodeler [Source:HGNC Symbol;Acc:HGNC:886]	2173.35	0.280427	0.100818	2.78153	0.0054104	0.0654415		R227W_WT
ENSG00000165915	SLC39A13	solute carrier family 39 member 13 [Source:HGNC Symbol;Acc:HGNC:20859]	1413.47	-0.342083	0.123009	-2.78097	0.00541963	0.0654907		R227W_WT
ENSG00000132510	KDM6B	lysine demethylase 6B [Source:HGNC Symbol;Acc:HGNC:29012]	343.973	0.396879	0.142828	2.77871	0.00545755	0.0658233		R227W_WT
ENSG00000175938	ORAI3	ORAI calcium release-activated calcium modulator 3 [Source:HGNC Symbol;Acc:HGNC:28185]	440.198	-0.256862	0.0924372	-2.77877	0.00545644	0.0658233		R227W_WT
ENSG00000137161	CNPY3	canopy FGF signaling regulator 3 [Source:HGNC Symbol;Acc:HGNC:11968]	527.286	0.242422	0.0872986	2.77692	0.00548762	0.06606		R227W_WT
ENSG00000142192	APP	amyloid beta precursor protein [Source:HGNC Symbol;Acc:HGNC:620]	2325.73	0.240876	0.0867355	2.77714	0.00548402	0.06606		R227W_WT
ENSG00000184900	SUMO3	small ubiquitin like modifier 3 [Source:HGNC Symbol;Acc:HGNC:11124]	1971.4	-0.239637	0.0863359	-2.77563	0.00550949	0.0662604		R227W_WT
ENSG00000160360	GPSM1	G protein signaling modulator 1 [Source:HGNC Symbol;Acc:HGNC:17858]	241.456	-0.376657	0.135758	-2.77448	0.00552907	0.0663069		R227W_WT
ENSG00000172301	COPRS	coordinator of PRMT5 and differentiation stimulator [Source:HGNC Symbol;Acc:HGNC:28848]	2654.79	-0.210655	0.075919	-2.77473	0.0055247	0.0663069		R227W_WT
ENSG00000180667	YOD1	YOD1 deubiquitinase [Source:HGNC Symbol;Acc:HGNC:25035]	323.819	0.389296	0.140309	2.77456	0.00552772	0.0663069		R227W_WT
ENSG00000148218	ALAD	aminolevulinate dehydratase [Source:HGNC Symbol;Acc:HGNC:395]	315.563	-0.360705	0.130036	-2.77389	0.00553901	0.0663633		R227W_WT
ENSG00000163704	PRRT3	proline rich transmembrane protein 3 [Source:HGNC Symbol;Acc:HGNC:26591]	137.19	-0.42829	0.154549	-2.77123	0.00558451	0.0668452		R227W_WT
ENSG00000144040	SFXN5	sideroflexin 5 [Source:HGNC Symbol;Acc:HGNC:16073]	95.8453	0.551232	0.199051	2.7693	0.00561761	0.0671779		R227W_WT
ENSG00000182901	RGS7	regulator of G protein signaling 7 [Source:HGNC Symbol;Acc:HGNC:10003]	154.902	0.47575	0.171844	2.7685	0.00563154	0.0672809		R227W_WT
ENSG00000107957	SH3PXD2A	SH3 and PX domains 2A [Source:HGNC Symbol;Acc:HGNC:23664]	57.0287	-0.829687	0.299872	-2.76681	0.00566081	0.067567		R227W_WT
ENSG00000164674	SYTL3	synaptotagmin like 3 [Source:HGNC Symbol;Acc:HGNC:15587]	26.727	1.06369	0.384719	2.76485	0.00569492	0.0679101		R227W_WT
ENSG00000136783	NIPSNAP3A	nipsnap homolog 3A [Source:HGNC Symbol;Acc:HGNC:23619]	711.237	-0.291687	0.105676	-2.7602	0.00577661	0.068813		R227W_WT
ENSG00000141349	G6PC3	glucose-6-phosphatase catalytic subunit 3 [Source:HGNC Symbol;Acc:HGNC:24861]	1451.33	-0.213974	0.0775289	-2.75992	0.00578151	0.068813		R227W_WT
ENSG00000137965	IFI44	interferon induced protein 44 [Source:HGNC Symbol;Acc:HGNC:16938]	52.5757	-0.658243	0.238836	-2.75604	0.00585054	0.0695693		R227W_WT
ENSG00000145022	TCTA	T cell leukemia translocation altered [Source:HGNC Symbol;Acc:HGNC:11692]	455.289	-0.282912	0.102713	-2.75438	0.00588027	0.0698571		R227W_WT
ENSG00000225697	SLC26A6	solute carrier family 26 member 6 [Source:HGNC Symbol;Acc:HGNC:14472]	114.313	0.461554	0.167661	2.7529	0.00590696	0.0701085		R227W_WT
ENSG00000100154	TTC28	tetratricopeptide repeat domain 28 [Source:HGNC Symbol;Acc:HGNC:29179]	507.795	0.262345	0.095322	2.7522	0.00591972	0.0701941		R227W_WT
ENSG00000127324	TSPAN8	tetraspanin 8 [Source:HGNC Symbol;Acc:HGNC:11855]	10.8022	-1.51646	0.551561	-2.74941	0.00597034	0.0707281		R227W_WT
ENSG00000124209	RAB22A	RAB22A, member RAS oncogene family [Source:HGNC Symbol;Acc:HGNC:9764]	813.113	-0.247001	0.0898499	-2.74904	0.00597697	0.0707405		R227W_WT
ENSG00000109956	B3GAT1	beta-1,3-glucuronyltransferase 1 [Source:HGNC Symbol;Acc:HGNC:921]	80.5746	0.639203	0.232817	2.74551	0.00604164	0.0714392		R227W_WT
ENSG00000106635	BCL7B	BAF chromatin remodeling complex subunit BCL7B [Source:HGNC Symbol;Acc:HGNC:1005]	1201.87	-0.283188	0.103171	-2.74484	0.00605404	0.0715062		R227W_WT
ENSG00000165215	CLDN3	claudin 3 [Source:HGNC Symbol;Acc:HGNC:2045]	163.621	0.439567	0.160157	2.74459	0.0060586	0.0715062		R227W_WT
ENSG00000167757	KLK11	kallikrein related peptidase 11 [Source:HGNC Symbol;Acc:HGNC:6359]	408.385	-0.375301	0.136775	-2.74392	0.00607096	0.0715853		R227W_WT
ENSG00000112335	SNX3	sorting nexin 3 [Source:HGNC Symbol;Acc:HGNC:11174]	2345.89	-0.257958	0.0940884	-2.74166	0.00611298	0.0719246		R227W_WT
ENSG00000130720	FIBCD1	fibrinogen C domain containing 1 [Source:HGNC Symbol;Acc:HGNC:25922]	15.3666	-1.29718	0.473094	-2.7419	0.0061084	0.0719246		R227W_WT
ENSG00000141448	GATA6	GATA binding protein 6 [Source:HGNC Symbol;Acc:HGNC:4174]	580.311	-0.296678	0.108243	-2.74085	0.00612813	0.0719246		R227W_WT
ENSG00000164237	CMBL	carboxymethylenebutenolidase homolog [Source:HGNC Symbol;Acc:HGNC:25090]	592.011	-0.279501	0.10197	-2.74101	0.00612508	0.0719246		R227W_WT
ENSG00000172062	SMN1	survival of motor neuron 1, telomeric [Source:HGNC Symbol;Acc:HGNC:11117]	33.7074	-0.921255	0.336115	-2.74089	0.00612721	0.0719246		R227W_WT
ENSG00000125730	C3	complement C3 [Source:HGNC Symbol;Acc:HGNC:1318]	264.899	-0.350221	0.127822	-2.73991	0.00614567	0.0719305		R227W_WT
ENSG00000162512	SDC3	syndecan 3 [Source:HGNC Symbol;Acc:HGNC:10660]	790.174	0.295106	0.107687	2.74041	0.0061363	0.0719305		R227W_WT
ENSG00000175287	PHYHD1	phytanoyl-CoA dioxygenase domain containing 1 [Source:HGNC Symbol;Acc:HGNC:23396]	486.902	0.264682	0.0965972	2.74006	0.00614286	0.0719305		R227W_WT
ENSG00000109107	ALDOC	aldolase, fructose-bisphosphate C [Source:HGNC Symbol;Acc:HGNC:418]	36.7969	-0.856122	0.312624	-2.7385	0.00617202	0.0721378		R227W_WT
ENSG00000171155	C1GALT1C1	C1GALT1 specific chaperone 1 [Source:HGNC Symbol;Acc:HGNC:24338]	838.671	-0.347803	0.127012	-2.73835	0.00617478	0.0721378		R227W_WT
ENSG00000109089	CDR2L	cerebellar degeneration related protein 2 like [Source:HGNC Symbol;Acc:HGNC:29999]	718.778	-0.330157	0.120653	-2.73642	0.00621111	0.0724954		R227W_WT
ENSG00000197780	TAF13	TATA-box binding protein associated factor 13 [Source:HGNC Symbol;Acc:HGNC:11546]	918.171	-0.189189	0.0691543	-2.73575	0.00622382	0.0725769		R227W_WT
ENSG00000100890	PRORP	protein only RNase P catalytic subunit [Source:HGNC Symbol;Acc:HGNC:19958]	33.4025	0.853831	0.312178	2.73508	0.00623656	0.0725917		R227W_WT
ENSG00000133193	VCF1	VCP nuclear cofactor family member 1 [Source:HGNC Symbol;Acc:HGNC:25918]	109.377	-0.515935	0.188624	-2.73526	0.00623303	0.0725917		R227W_WT
ENSG00000164068	RNF123	ring finger protein 123 [Source:HGNC Symbol;Acc:HGNC:21148]	11.2091	-1.56558	0.572767	-2.73335	0.0062693	0.0729058		R227W_WT
ENSG00000181751	MACIR	macrophage immunometabolism regulator [Source:HGNC Symbol;Acc:HGNC:25052]	179.818	-0.399773	0.146285	-2.73283	0.00627924	0.0729544		R227W_WT
ENSG00000126215	XRCC3	X-ray repair cross complementing 3 [Source:HGNC Symbol;Acc:HGNC:12830]	89.871	0.592461	0.216882	2.73173	0.00630035	0.0731326		R227W_WT
ENSG00000142657	PGD	phosphogluconate dehydrogenase [Source:HGNC Symbol;Acc:HGNC:8891]	1341.21	0.216792	0.079403	2.73027	0.00632823	0.0733889		R227W_WT
ENSG00000130589	HELZ2	helicase with zinc finger 2 [Source:HGNC Symbol;Acc:HGNC:30021]	90.2951	0.552288	0.20232	2.72977	0.00633785	0.0734333		R227W_WT
ENSG00000164379	FOXQ1	forkhead box Q1 [Source:HGNC Symbol;Acc:HGNC:20951]	389.13	-0.394742	0.144636	-2.72921	0.00634867	0.0734914		R227W_WT
ENSG00000184785	SMIM10	small integral membrane protein 10 [Source:HGNC Symbol;Acc:HGNC:41913]	205.889	-0.355684	0.130405	-2.72754	0.00638084	0.0737963		R227W_WT
ENSG00000168899	VAMP5	vesicle associated membrane protein 5 [Source:HGNC Symbol;Acc:HGNC:12646]	1972.43	-0.198292	0.0727429	-2.72592	0.00641216	0.0740909		R227W_WT
ENSG00000120129	DUSP1	dual specificity phosphatase 1 [Source:HGNC Symbol;Acc:HGNC:3064]	16826.1	-0.253338	0.0929486	-2.72557	0.00641915	0.0741041		R227W_WT
ENSG00000155876	RRAGA	Ras related GTP binding A [Source:HGNC Symbol;Acc:HGNC:16963]	1410.69	-0.267285	0.0981253	-2.72392	0.00645122	0.0743444		R227W_WT
ENSG00000158856	DMTN	dematin actin binding protein [Source:HGNC Symbol;Acc:HGNC:3382]	412.153	-0.25528	0.0937189	-2.72389	0.00645171	0.0743444		R227W_WT
ENSG00000164258	NDUFS4	NADH:ubiquinone oxidoreductase subunit S4 [Source:HGNC Symbol;Acc:HGNC:7711]	989.8	-0.263715	0.0968275	-2.72356	0.00645834	0.0743531		R227W_WT
ENSG00000161654	LSM12	LSM12 homolog [Source:HGNC Symbol;Acc:HGNC:26407]	166.654	-0.376873	0.138398	-2.72311	0.00646705	0.0743858		R227W_WT
ENSG00000137959	IFI44L	interferon induced protein 44 like [Source:HGNC Symbol;Acc:HGNC:17817]	31.5843	-0.911787	0.335009	-2.72168	0.00649512	0.0746408		R227W_WT
ENSG00000183783	KCTD8	potassium channel tetramerization domain containing 8 [Source:HGNC Symbol;Acc:HGNC:22394]	331.12	-0.332157	0.122071	-2.72102	0.00650805	0.0747216		R227W_WT
ENSG00000157873	TNFRSF14	TNF receptor superfamily member 14 [Source:HGNC Symbol;Acc:HGNC:11912]	455.83	-0.252681	0.092882	-2.72045	0.0065193	0.074783		R227W_WT
ENSG00000188015	S100A3	S100 calcium binding protein A3 [Source:HGNC Symbol;Acc:HGNC:10493]	105.739	-0.475583	0.1749	-2.71917	0.00654451	0.0750043		R227W_WT
ENSG00000071967	CYBRD1	cytochrome b reductase 1 [Source:HGNC Symbol;Acc:HGNC:20797]	1435.42	-0.261834	0.0963997	-2.71613	0.00660497	0.0755604		R227W_WT
ENSG00000186815	TPCN1	two pore segment channel 1 [Source:HGNC Symbol;Acc:HGNC:18182]	828.953	0.263736	0.0970956	2.71625	0.0066026	0.0755604		R227W_WT
ENSG00000136352	NKX2-1	NK2 homeobox 1 [Source:HGNC Symbol;Acc:HGNC:11825]	11.1712	1.41556	0.521431	2.71475	0.00663253	0.0758072		R227W_WT
ENSG00000163138	PACRGL	parkin coregulated like [Source:HGNC Symbol;Acc:HGNC:28442]	164.696	0.434082	0.160197	2.70967	0.00673502	0.07684		R227W_WT
ENSG00000237440	ZNF737	zinc finger protein 737 [Source:HGNC Symbol;Acc:HGNC:32468]	45.4445	0.760925	0.280811	2.70974	0.00673355	0.07684		R227W_WT
ENSG00000179023	KLHDC7A	kelch domain containing 7A [Source:HGNC Symbol;Acc:HGNC:26791]	13.8703	1.85096	0.683522	2.70797	0.00676958	0.0771647		R227W_WT
ENSG00000077713	SLC25A43	solute carrier family 25 member 43 [Source:HGNC Symbol;Acc:HGNC:30557]	317.74	-0.31931	0.117969	-2.70672	0.00679525	0.0773876		R227W_WT
ENSG00000167693	NXN	nucleoredoxin [Source:HGNC Symbol;Acc:HGNC:18008]	355.455	-0.27887	0.10305	-2.70617	0.00680648	0.0774459		R227W_WT
ENSG00000171848	RRM2	ribonucleotide reductase regulatory subunit M2 [Source:HGNC Symbol;Acc:HGNC:10452]	1366.4	-0.272327	0.100646	-2.7058	0.00681394	0.0774612		R227W_WT
ENSG00000146067	FAM193B	family with sequence similarity 193 member B [Source:HGNC Symbol;Acc:HGNC:25524]	377.699	0.31437	0.116207	2.70527	0.00682493	0.0774719		R227W_WT
ENSG00000175003	SLC22A1	solute carrier family 22 member 1 [Source:HGNC Symbol;Acc:HGNC:10963]	13.7845	-1.25783	0.464974	-2.70516	0.00682712	0.0774719		R227W_WT
ENSG00000151468	CCDC3	coiled-coil domain containing 3 [Source:HGNC Symbol;Acc:HGNC:23813]	31.8821	0.983405	0.363587	2.70473	0.00683605	0.0775037		R227W_WT
ENSG00000234616	JRK	Jrk helix-turn-helix protein [Source:HGNC Symbol;Acc:HGNC:6199]	164.956	0.394841	0.146046	2.70354	0.00686057	0.0777123		R227W_WT
ENSG00000197375	SLC22A5	solute carrier family 22 member 5 [Source:HGNC Symbol;Acc:HGNC:10969]	752.321	-0.330328	0.122291	-2.70118	0.00690948	0.0781963		R227W_WT
ENSG00000023697	DERA	deoxyribose-phosphate aldolase [Source:HGNC Symbol;Acc:HGNC:24269]	730.339	-0.259385	0.0960692	-2.69998	0.00693442	0.0783386		R227W_WT
ENSG00000138085	ATRAID	all-trans retinoic acid induced differentiation factor [Source:HGNC Symbol;Acc:HGNC:24090]	2169.66	-0.252602	0.0935563	-2.7	0.00693402	0.0783386		R227W_WT
ENSG00000074590	NUAK1	NUAK family kinase 1 [Source:HGNC Symbol;Acc:HGNC:14311]	658.014	0.304188	0.112773	2.69734	0.00698955	0.0788207		R227W_WT
ENSG00000159228	CBR1	carbonyl reductase 1 [Source:HGNC Symbol;Acc:HGNC:1548]	1761.62	-0.224245	0.0831273	-2.69761	0.00698389	0.0788207		R227W_WT
ENSG00000132963	POMP	proteasome maturation protein [Source:HGNC Symbol;Acc:HGNC:20330]	3640.15	-0.204608	0.075869	-2.69686	0.00699961	0.0788639		R227W_WT
ENSG00000070501	POLB	DNA polymerase beta [Source:HGNC Symbol;Acc:HGNC:9174]	340.189	-0.314324	0.116569	-2.69648	0.00700774	0.0788854		R227W_WT
ENSG00000173926	MARCHF3	membrane associated ring-CH-type finger 3 [Source:HGNC Symbol;Acc:HGNC:28728]	223.312	-0.430103	0.159542	-2.69585	0.00702089	0.0789632		R227W_WT
ENSG00000128607	KLHDC10	kelch domain containing 10 [Source:HGNC Symbol;Acc:HGNC:22194]	600.157	0.381761	0.141728	2.69361	0.00706829	0.0794257		R227W_WT
ENSG00000074054	CLASP1	cytoplasmic linker associated protein 1 [Source:HGNC Symbol;Acc:HGNC:17088]	520.047	0.254818	0.094621	2.69304	0.00708041	0.0794914		R227W_WT
ENSG00000102007	PLP2	proteolipid protein 2 [Source:HGNC Symbol;Acc:HGNC:9087]	220.376	-0.76233	0.283329	-2.69061	0.00713212	0.080001		R227W_WT
ENSG00000101460	MAP1LC3A	microtubule associated protein 1 light chain 3 alpha [Source:HGNC Symbol;Acc:HGNC:6838]	306.332	0.316933	0.117818	2.69003	0.00714459	0.0800501		R227W_WT
ENSG00000136802	LRRC8A	leucine rich repeat containing 8 VRAC subunit A [Source:HGNC Symbol;Acc:HGNC:19027]	2301.66	0.290099	0.107851	2.68982	0.00714914	0.0800501		R227W_WT
ENSG00000107719	PALD1	phosphatase domain containing paladin 1 [Source:HGNC Symbol;Acc:HGNC:23530]	170.562	-0.394525	0.146704	-2.68926	0.00716099	0.080112		R227W_WT
ENSG00000150764	DIXDC1	DIX domain containing 1 [Source:HGNC Symbol;Acc:HGNC:23695]	390.806	0.443159	0.164813	2.68886	0.00716963	0.0801378		R227W_WT
ENSG00000102870	ZNF629	zinc finger protein 629 [Source:HGNC Symbol;Acc:HGNC:29008]	299.323	0.305124	0.113527	2.68767	0.00719531	0.080354		R227W_WT
ENSG00000172508	CARNS1	carnosine synthase 1 [Source:HGNC Symbol;Acc:HGNC:29268]	193.265	-0.37728	0.140515	-2.68499	0.00725328	0.08093		R227W_WT
ENSG00000131944	FAAP24	FA core complex associated protein 24 [Source:HGNC Symbol;Acc:HGNC:28467]	78.8307	0.552611	0.206066	2.68172	0.00732443	0.0816519		R227W_WT
ENSG00000022840	RNF10	ring finger protein 10 [Source:HGNC Symbol;Acc:HGNC:10055]	1827.82	-0.184615	0.0688884	-2.67991	0.00736413	0.0817285		R227W_WT
ENSG00000100083	GGA1	golgi associated, gamma adaptin ear containing, ARF binding protein 1 [Source:HGNC Symbol;Acc:HGNC:17842]	485.698	0.261304	0.0974712	2.68084	0.00734382	0.0817285		R227W_WT
ENSG00000104472	CHRAC1	chromatin accessibility complex subunit 1 [Source:HGNC Symbol;Acc:HGNC:13544]	655.287	-0.232885	0.086909	-2.67965	0.00737002	0.0817285		R227W_WT
ENSG00000114626	ABTB1	ankyrin repeat and BTB domain containing 1 [Source:HGNC Symbol;Acc:HGNC:18275]	171.221	0.459083	0.171285	2.68023	0.0073571	0.0817285		R227W_WT
ENSG00000127334	DYRK2	dual specificity tyrosine phosphorylation regulated kinase 2 [Source:HGNC Symbol;Acc:HGNC:3093]	539.704	0.25019	0.0933375	2.68048	0.00735164	0.0817285		R227W_WT
ENSG00000185504	FAAP100	FA core complex associated protein 100 [Source:HGNC Symbol;Acc:HGNC:26171]	483.506	0.286672	0.106981	2.67965	0.00736992	0.0817285		R227W_WT
ENSG00000127993	RBM48	RNA binding motif protein 48 [Source:HGNC Symbol;Acc:HGNC:21785]	154.739	-0.479417	0.178975	-2.67868	0.00739119	0.0818916		R227W_WT
ENSG00000140465	CYP1A1	cytochrome P450 family 1 subfamily A member 1 [Source:HGNC Symbol;Acc:HGNC:2595]	161.767	-0.496705	0.185526	-2.67728	0.00742232	0.0821646		R227W_WT
ENSG00000065357	DGKA	diacylglycerol kinase alpha [Source:HGNC Symbol;Acc:HGNC:2849]	388.727	-0.293282	0.109624	-2.67534	0.00746532	0.0825684		R227W_WT
ENSG00000163257	DCAF16	DDB1 and CUL4 associated factor 16 [Source:HGNC Symbol;Acc:HGNC:25987]	299.196	0.341647	0.127729	2.67478	0.00747784	0.0826347		R227W_WT
ENSG00000139517	LNX2	ligand of numb-protein X 2 [Source:HGNC Symbol;Acc:HGNC:20421]	173.844	0.426394	0.15946	2.67398	0.0074957	0.0827598		R227W_WT
ENSG00000107249	GLIS3	GLIS family zinc finger 3 [Source:HGNC Symbol;Acc:HGNC:28510]	423.579	0.295905	0.110685	2.6734	0.0075086	0.0828301		R227W_WT
ENSG00000134369	NAV1	neuron navigator 1 [Source:HGNC Symbol;Acc:HGNC:15989]	1971.64	0.237475	0.0888794	2.67188	0.00754283	0.0831352		R227W_WT
ENSG00000146232	NFKBIE	NFKB inhibitor epsilon [Source:HGNC Symbol;Acc:HGNC:7799]	389.163	-0.265431	0.0993909	-2.67057	0.00757215	0.0833134		R227W_WT
ENSG00000183258	DDX41	DEAD-box helicase 41 [Source:HGNC Symbol;Acc:HGNC:18674]	1182.86	-0.19675	0.0736709	-2.67067	0.00757005	0.0833134		R227W_WT
ENSG00000168275	COA6	cytochrome c oxidase assembly factor 6 [Source:HGNC Symbol;Acc:HGNC:18025]	423.713	-0.328663	0.123161	-2.66856	0.00761774	0.0837422		R227W_WT
ENSG00000154153	RETREG1	reticulophagy regulator 1 [Source:HGNC Symbol;Acc:HGNC:25964]	798.607	0.283709	0.106359	2.66747	0.00764237	0.0839146		R227W_WT
ENSG00000175701	MTLN	mitoregulin [Source:HGNC Symbol;Acc:HGNC:27339]	617.884	-0.341254	0.127941	-2.66729	0.00764667	0.0839146		R227W_WT
ENSG00000134058	CDK7	cyclin dependent kinase 7 [Source:HGNC Symbol;Acc:HGNC:1778]	794.894	-0.289702	0.108716	-2.66476	0.0077044	0.0844749		R227W_WT
ENSG00000058668	ATP2B4	ATPase plasma membrane Ca2+ transporting 4 [Source:HGNC Symbol;Acc:HGNC:817]	3469.31	0.283376	0.106372	2.664	0.00772181	0.0845926		R227W_WT
ENSG00000104321	TRPA1	transient receptor potential cation channel subfamily A member 1 [Source:HGNC Symbol;Acc:HGNC:497]	10.087	1.80462	0.677694	2.66288	0.00774741	0.0847997		R227W_WT
ENSG00000152700	SAR1B	secretion associated Ras related GTPase 1B [Source:HGNC Symbol;Acc:HGNC:10535]	853.62	-0.230255	0.0865036	-2.6618	0.00777242	0.0849999		R227W_WT
ENSG00000110203	FOLR3	folate receptor gamma [Source:HGNC Symbol;Acc:HGNC:3795]	499.827	-0.278766	0.104741	-2.66148	0.0077799	0.0850083		R227W_WT
ENSG00000148248	SURF4	surfeit 4 [Source:HGNC Symbol;Acc:HGNC:11476]	993.938	-0.250185	0.0940325	-2.66063	0.00779957	0.0851498		R227W_WT
ENSG00000132275	RRP8	ribosomal RNA processing 8 [Source:HGNC Symbol;Acc:HGNC:29030]	183.838	-0.35676	0.134184	-2.65874	0.00784329	0.0855533		R227W_WT
ENSG00000170175	CHRNB1	cholinergic receptor nicotinic beta 1 subunit [Source:HGNC Symbol;Acc:HGNC:1961]	144.857	-0.405711	0.152624	-2.65825	0.00785486	0.0856058		R227W_WT
ENSG00000198952	SMG5	SMG5 nonsense mediated mRNA decay factor [Source:HGNC Symbol;Acc:HGNC:24644]	649.167	0.290255	0.10932	2.6551	0.0079284	0.086333		R227W_WT
ENSG00000164742	ADCY1	adenylate cyclase 1 [Source:HGNC Symbol;Acc:HGNC:232]	71.6817	0.616258	0.23228	2.65308	0.00797615	0.0867783		R227W_WT
ENSG00000151693	ASAP2	ArfGAP with SH3 domain, ankyrin repeat and PH domain 2 [Source:HGNC Symbol;Acc:HGNC:2721]	120.879	-0.492618	0.185727	-2.65237	0.00799282	0.0868851		R227W_WT
ENSG00000116478	HDAC1	histone deacetylase 1 [Source:HGNC Symbol;Acc:HGNC:4852]	1067.96	0.216196	0.0815223	2.65198	0.00800209	0.0869112		R227W_WT
ENSG00000104714	ERICH1	glutamate rich 1 [Source:HGNC Symbol;Acc:HGNC:27234]	332.105	0.277708	0.104769	2.65067	0.00803316	0.0871739		R227W_WT
ENSG00000117228	GBP1	guanylate binding protein 1 [Source:HGNC Symbol;Acc:HGNC:4182]	983.649	-0.243849	0.0920305	-2.64965	0.00805754	0.0873636		R227W_WT
ENSG00000065526	SPEN	spen family transcriptional repressor [Source:HGNC Symbol;Acc:HGNC:17575]	474.992	0.307399	0.116078	2.6482	0.00809206	0.0876629		R227W_WT
ENSG00000135476	ESPL1	extra spindle pole bodies like 1, separase [Source:HGNC Symbol;Acc:HGNC:16856]	112.488	-0.530299	0.200304	-2.64747	0.00810977	0.0877796		R227W_WT
ENSG00000254004	ZNF260	zinc finger protein 260 [Source:HGNC Symbol;Acc:HGNC:13499]	135.515	0.3899	0.147329	2.64646	0.00813396	0.0879662		R227W_WT
ENSG00000088756	ARHGAP28	Rho GTPase activating protein 28 [Source:HGNC Symbol;Acc:HGNC:25509]	52.9854	0.755235	0.285705	2.64341	0.00820765	0.0886118		R227W_WT
ENSG00000171204	TMEM126B	transmembrane protein 126B [Source:HGNC Symbol;Acc:HGNC:30883]	531.842	-0.28423	0.107518	-2.64357	0.00820376	0.0886118		R227W_WT
ENSG00000244038	DDOST	dolichyl-diphosphooligosaccharide--protein glycosyltransferase non-catalytic subunit [Source:HGNC Symbol;Acc:HGNC:2728]	1518.58	-0.251762	0.0952526	-2.64309	0.00821527	0.0886186		R227W_WT
ENSG00000117519	CNN3	calponin 3 [Source:HGNC Symbol;Acc:HGNC:2157]	18767	-0.199771	0.0756318	-2.64136	0.00825737	0.0889224		R227W_WT
ENSG00000185973	TMLHE	trimethyllysine hydroxylase, epsilon [Source:HGNC Symbol;Acc:HGNC:18308]	31.136	-0.939752	0.355784	-2.64136	0.00825748	0.0889224		R227W_WT
ENSG00000128245	YWHAH	tyrosine 3-monooxygenase/tryptophan 5-monooxygenase activation protein eta [Source:HGNC Symbol;Acc:HGNC:12853]	4136.87	-0.176913	0.0669958	-2.64066	0.00827448	0.0890297		R227W_WT
ENSG00000164050	PLXNB1	plexin B1 [Source:HGNC Symbol;Acc:HGNC:9103]	256.658	0.328876	0.12457	2.64009	0.0082885	0.0891049		R227W_WT
ENSG00000121310	ECHDC2	enoyl-CoA hydratase domain containing 2 [Source:HGNC Symbol;Acc:HGNC:23408]	353.361	0.308734	0.116992	2.63894	0.00831668	0.0892563		R227W_WT
ENSG00000234745	HLA-B	major histocompatibility complex, class I, B [Source:HGNC Symbol;Acc:HGNC:4932]	556.349	0.319486	0.121059	2.6391	0.00831259	0.0892563		R227W_WT
ENSG00000164105	SAP30	Sin3A associated protein 30 [Source:HGNC Symbol;Acc:HGNC:10532]	2130.16	-0.307861	0.116701	-2.63804	0.00833874	0.0894172		R227W_WT
ENSG00000196227	FAM217B	family with sequence similarity 217 member B [Source:HGNC Symbol;Acc:HGNC:16170]	328.854	0.361718	0.137207	2.6363	0.00838167	0.0898016		R227W_WT
ENSG00000137547	MRPL15	mitochondrial ribosomal protein L15 [Source:HGNC Symbol;Acc:HGNC:14054]	962.831	-0.246762	0.093636	-2.63533	0.00840554	0.0899812		R227W_WT
ENSG00000146143	PRIM2	DNA primase subunit 2 [Source:HGNC Symbol;Acc:HGNC:9370]	381.303	-0.283799	0.10776	-2.63361	0.00844813	0.0903607		R227W_WT
ENSG00000243566	UPK3B	uroplakin 3B [Source:HGNC Symbol;Acc:HGNC:21444]	308.082	0.414222	0.157354	2.63242	0.00847788	0.0906024		R227W_WT
ENSG00000163435	ELF3	E74 like ETS transcription factor 3 [Source:HGNC Symbol;Acc:HGNC:3318]	95.8208	0.578694	0.219872	2.63196	0.00848944	0.0906495		R227W_WT
ENSG00000158710	TAGLN2	transgelin 2 [Source:HGNC Symbol;Acc:HGNC:11554]	21600.8	-0.151996	0.0577717	-2.63098	0.00851396	0.0908347		R227W_WT
ENSG00000104312	RIPK2	receptor interacting serine/threonine kinase 2 [Source:HGNC Symbol;Acc:HGNC:10020]	399.291	-0.317505	0.120696	-2.63061	0.00852327	0.0908575		R227W_WT
ENSG00000196639	HRH1	histamine receptor H1 [Source:HGNC Symbol;Acc:HGNC:5182]	41.9711	0.806285	0.306758	2.62841	0.00857853	0.0913696		R227W_WT
ENSG00000169635	HIC2	HIC ZBTB transcriptional repressor 2 [Source:HGNC Symbol;Acc:HGNC:18595]	78.3447	0.516614	0.19664	2.6272	0.008609	0.0916171		R227W_WT
ENSG00000164898	FMC1	formation of mitochondrial complex V assembly factor 1 homolog [Source:HGNC Symbol;Acc:HGNC:26946]	407.206	-0.434392	0.165446	-2.62558	0.00865013	0.0919004		R227W_WT
ENSG00000198130	HIBCH	3-hydroxyisobutyryl-CoA hydrolase [Source:HGNC Symbol;Acc:HGNC:4908]	439.977	0.284865	0.108496	2.62559	0.0086499	0.0919004		R227W_WT
ENSG00000148655	LRMDA	leucine rich melanocyte differentiation associated [Source:HGNC Symbol;Acc:HGNC:23405]	115.64	-0.443885	0.169083	-2.62526	0.0086584	0.0919111		R227W_WT
ENSG00000143183	TMCO1	transmembrane and coiled-coil domains 1 [Source:HGNC Symbol;Acc:HGNC:18188]	2511.28	-0.197409	0.0752226	-2.62434	0.00868181	0.0920824		R227W_WT
ENSG00000166788	SAAL1	serum amyloid A like 1 [Source:HGNC Symbol;Acc:HGNC:25158]	232.851	0.314859	0.120026	2.62326	0.0087092	0.0922957		R227W_WT
ENSG00000169180	XPO6	exportin 6 [Source:HGNC Symbol;Acc:HGNC:19733]	1544.5	0.244945	0.0935083	2.6195	0.00880589	0.0932423		R227W_WT
ENSG00000169439	SDC2	syndecan 2 [Source:HGNC Symbol;Acc:HGNC:10659]	1417.01	0.253421	0.0967783	2.61857	0.00882984	0.0934178		R227W_WT
ENSG00000105700	KXD1	KxDL motif containing 1 [Source:HGNC Symbol;Acc:HGNC:28420]	368.501	-0.265329	0.101388	-2.61697	0.00887137	0.0937788		R227W_WT
ENSG00000139263	LRIG3	leucine rich repeats and immunoglobulin like domains 3 [Source:HGNC Symbol;Acc:HGNC:30991]	69.3158	0.564009	0.215651	2.61538	0.00891276	0.0941378		R227W_WT
ENSG00000076201	PTPN23	protein tyrosine phosphatase non-receptor type 23 [Source:HGNC Symbol;Acc:HGNC:14406]	359.344	0.30456	0.116471	2.61491	0.00892511	0.0941386		R227W_WT
ENSG00000167107	ACSF2	acyl-CoA synthetase family member 2 [Source:HGNC Symbol;Acc:HGNC:26101]	127.046	0.416717	0.159368	2.61481	0.00892771	0.0941386		R227W_WT
ENSG00000152404	CWF19L2	CWF19 like cell cycle control factor 2 [Source:HGNC Symbol;Acc:HGNC:26508]	141.194	0.411803	0.157649	2.61215	0.00899745	0.0947951		R227W_WT
ENSG00000204370	SDHD	succinate dehydrogenase complex subunit D [Source:HGNC Symbol;Acc:HGNC:10683]	1167.38	-0.297203	0.113827	-2.61102	0.00902737	0.0950313		R227W_WT
ENSG00000153976	HS3ST3A1	heparan sulfate-glucosamine 3-sulfotransferase 3A1 [Source:HGNC Symbol;Acc:HGNC:5196]	793.515	-0.277721	0.106391	-2.61037	0.00904432	0.0951306		R227W_WT
ENSG00000221947	XKR9	XK related 9 [Source:HGNC Symbol;Acc:HGNC:20937]	23.5391	-1.01182	0.387717	-2.6097	0.00906216	0.0952391		R227W_WT
ENSG00000172731	LRRC20	leucine rich repeat containing 20 [Source:HGNC Symbol;Acc:HGNC:23421]	140.817	0.41053	0.15735	2.60902	0.00908019	0.0953495		R227W_WT
ENSG00000300510	None	novel protein similar to interferon induced transmembrane protein 3	12.2093	1.39768	0.535782	2.60868	0.00908925	0.0953656		R227W_WT
ENSG00000137817	PARP6	poly(ADP-ribose) polymerase family member 6 [Source:HGNC Symbol;Acc:HGNC:26921]	153.547	0.406133	0.155708	2.60829	0.00909949	0.095394		R227W_WT
ENSG00000162227	TAF6L	TATA-box binding protein associated factor 6 like [Source:HGNC Symbol;Acc:HGNC:17305]	84.7262	0.516357	0.198022	2.60757	0.00911861	0.0955154		R227W_WT
ENSG00000101935	AMMECR1	AMMECR nuclear protein 1 [Source:HGNC Symbol;Acc:HGNC:467]	229.589	0.408154	0.15657	2.60684	0.00913817	0.0956412		R227W_WT
ENSG00000128989	ARPP19	cAMP regulated phosphoprotein 19 [Source:HGNC Symbol;Acc:HGNC:16967]	2806.23	-0.176675	0.0678467	-2.60403	0.00921343	0.0962697		R227W_WT
ENSG00000161281	COX7A1	cytochrome c oxidase subunit 7A1 [Source:HGNC Symbol;Acc:HGNC:2287]	157.629	-0.408587	0.156904	-2.60406	0.00921271	0.0962697		R227W_WT
ENSG00000143543	JTB	jumping translocation breakpoint [Source:HGNC Symbol;Acc:HGNC:6201]	1543.79	0.202001	0.0776153	2.6026	0.00925206	0.0965936		R227W_WT
ENSG00000158234	FAIM	Fas apoptotic inhibitory molecule [Source:HGNC Symbol;Acc:HGNC:18703]	261.129	-0.328222	0.126168	-2.60147	0.00928257	0.0968324		R227W_WT
ENSG00000173706	HEG1	heart development protein with EGF like domains 1 [Source:HGNC Symbol;Acc:HGNC:29227]	3162.74	0.247824	0.0952911	2.6007	0.0093034	0.0969697		R227W_WT
ENSG00000136478	TEX2	testis expressed 2 [Source:HGNC Symbol;Acc:HGNC:30884]	390.405	0.275879	0.106116	2.59977	0.0093285	0.0971514		R227W_WT
ENSG00000130402	ACTN4	actinin alpha 4 [Source:HGNC Symbol;Acc:HGNC:166]	13243.5	0.266296	0.102466	2.59887	0.00935323	0.0973289		R227W_WT
ENSG00000184887	BTBD6	BTB domain containing 6 [Source:HGNC Symbol;Acc:HGNC:19897]	676.804	-0.28483	0.109617	-2.59841	0.00936574	0.0973791		R227W_WT
ENSG00000162959	MEMO1	mediator of cell motility 1 [Source:HGNC Symbol;Acc:HGNC:14014]	179.142	0.414671	0.159693	2.59668	0.00941304	0.0977906		R227W_WT
ENSG00000106261	ZKSCAN1	zinc finger with KRAB and SCAN domains 1 [Source:HGNC Symbol;Acc:HGNC:13101]	1167.95	0.321785	0.123954	2.596	0.00943155	0.0978546		R227W_WT
ENSG00000113645	WWC1	WW and C2 domain containing 1 [Source:HGNC Symbol;Acc:HGNC:29435]	2023.08	0.266046	0.102491	2.59581	0.00943693	0.0978546		R227W_WT
ENSG00000188573	FBLL1	fibrillarin like 1 [Source:HGNC Symbol;Acc:HGNC:35458]	93.5015	0.486628	0.187481	2.59561	0.00944238	0.0978546		R227W_WT
ENSG00000114374	USP9Y	ubiquitin specific peptidase 9 Y-linked [Source:HGNC Symbol;Acc:HGNC:12633]	408.26	0.313833	0.120941	2.59492	0.0094612	0.0979695		R227W_WT
ENSG00000133627	ACTR3B	actin related protein 3B [Source:HGNC Symbol;Acc:HGNC:17256]	79.9304	0.615367	0.237253	2.59372	0.00949431	0.0981946		R227W_WT
ENSG00000152894	PTPRK	protein tyrosine phosphatase receptor type K [Source:HGNC Symbol;Acc:HGNC:9674]	622.645	0.237138	0.091433	2.59357	0.00949845	0.0981946		R227W_WT
ENSG00000104228	TRIM35	tripartite motif containing 35 [Source:HGNC Symbol;Acc:HGNC:16285]	133.954	-0.429401	0.165617	-2.59273	0.00952176	0.0983553		R227W_WT
ENSG00000135723	FHOD1	formin homology 2 domain containing 1 [Source:HGNC Symbol;Acc:HGNC:17905]	295.148	0.318859	0.123062	2.59103	0.00956885	0.0987611		R227W_WT
ENSG00000106603	COA1	cytochrome c oxidase assembly factor 1 [Source:HGNC Symbol;Acc:HGNC:21868]	1291.03	-0.326432	0.126023	-2.59026	0.00959028	0.0989017		R227W_WT
ENSG00000107242	PIP5K1B	phosphatidylinositol-4-phosphate 5-kinase type 1 beta [Source:HGNC Symbol;Acc:HGNC:8995]	28.0647	0.830823	0.320823	2.58966	0.00960699	0.0989935		R227W_WT
ENSG00000100292	HMOX1	heme oxygenase 1 [Source:HGNC Symbol;Acc:HGNC:5013]	602.696	-0.304352	0.11756	-2.58891	0.00962816	0.0990504		R227W_WT
ENSG00000171444	MCC	MCC regulator of WNT signaling pathway [Source:HGNC Symbol;Acc:HGNC:6935]	240.78	0.353085	0.136375	2.58907	0.00962347	0.0990504		R227W_WT
ENSG00000167670	CHAF1A	chromatin assembly factor 1 subunit A [Source:HGNC Symbol;Acc:HGNC:1910]	364.457	0.345889	0.133621	2.58858	0.00963713	0.0990622		R227W_WT
ENSG00000198408	OGA	O-GlcNAcase [Source:HGNC Symbol;Acc:HGNC:7056]	884.865	0.22689	0.0876956	2.58724	0.0096748	0.0993688		R227W_WT
ENSG00000029153	BMAL2	basic helix-loop-helix ARNT like 2 [Source:HGNC Symbol;Acc:HGNC:18984]	441.933	0.255033	0.0986156	2.58613	0.00970593	0.0996077		R227W_WT
ENSG00000198720	ANKRD13B	ankyrin repeat domain 13B [Source:HGNC Symbol;Acc:HGNC:26363]	149.009	0.41003	0.158636	2.58472	0.0097459	0.0999213		R227W_WT
ENSG00000259330	INAFM2	InaF motif containing 2 [Source:HGNC Symbol;Acc:HGNC:35165]	269.509	-0.300354	0.116214	-2.58449	0.00975227	0.0999213		R227W_WT
ENSG00000100330	MTMR3	myotubularin related protein 3 [Source:HGNC Symbol;Acc:HGNC:7451]	377.106	0.297504	0.115202	2.58246	0.00980987	0.10043		R227W_WT
ENSG00000184983	NDUFA6	NADH:ubiquinone oxidoreductase subunit A6 [Source:HGNC Symbol;Acc:HGNC:7690]	172.729	0.363038	0.140619	2.58172	0.00983102	0.100565		R227W_WT
ENSG00000240694	PNMA2	PNMA family member 2 [Source:HGNC Symbol;Acc:HGNC:9159]	624.063	-0.258092	0.0999854	-2.58129	0.00984313	0.100608		R227W_WT
ENSG00000186104	CYP2R1	cytochrome P450 family 2 subfamily R member 1 [Source:HGNC Symbol;Acc:HGNC:20580]	114.575	-0.440861	0.170815	-2.58093	0.00985344	0.100632		R227W_WT
ENSG00000083845	RPS5	ribosomal protein S5 [Source:HGNC Symbol;Acc:HGNC:10426]	3043.4	-0.164885	0.0639457	-2.57852	0.00992248	0.10093		R227W_WT
ENSG00000106346	USP42	ubiquitin specific peptidase 42 [Source:HGNC Symbol;Acc:HGNC:20068]	187.327	0.416851	0.161613	2.57931	0.00989973	0.10093		R227W_WT
ENSG00000138131	LOXL4	lysyl oxidase like 4 [Source:HGNC Symbol;Acc:HGNC:17171]	32.4492	-0.79823	0.309507	-2.57904	0.00990761	0.10093		R227W_WT
ENSG00000147421	HMBOX1	homeobox containing 1 [Source:HGNC Symbol;Acc:HGNC:26137]	343.821	0.32931	0.12767	2.57938	0.00989771	0.10093		R227W_WT
ENSG00000178031	ADAMTSL1	ADAMTS like 1 [Source:HGNC Symbol;Acc:HGNC:14632]	21.601	0.989961	0.383916	2.57859	0.00992041	0.10093		R227W_WT
ENSG00000126261	UBA2	ubiquitin like modifier activating enzyme 2 [Source:HGNC Symbol;Acc:HGNC:30661]	930.25	0.195269	0.0757784	2.57684	0.00997072	0.10134		R227W_WT
ENSG00000116001	TIA1	TIA1 cytotoxic granule associated RNA binding protein [Source:HGNC Symbol;Acc:HGNC:11802]	536.782	0.266043	0.103261	2.57641	0.00998318	0.101354		R227W_WT
ENSG00000163638	ADAMTS9	ADAM metallopeptidase with thrombospondin type 1 motif 9 [Source:HGNC Symbol;Acc:HGNC:13202]	172.301	0.444018	0.172351	2.57624	0.00998811	0.101354		R227W_WT
ENSG00000204147	ASAH2B	N-acylsphingosine amidohydrolase 2B [Source:HGNC Symbol;Acc:HGNC:23456]	75.8673	-0.495188	0.192297	-2.57513	0.0100204	0.101599		R227W_WT
ENSG00000137100	DCTN3	dynactin subunit 3 [Source:HGNC Symbol;Acc:HGNC:2713]	1254.81	-0.251086	0.0975786	-2.57316	0.0100774	0.102014		R227W_WT
ENSG00000151327	FAM177A1	family with sequence similarity 177 member A1 [Source:HGNC Symbol;Acc:HGNC:19829]	2085.27	-0.174159	0.0676815	-2.57321	0.010076	0.102014		R227W_WT
ENSG00000169621	APLF	aprataxin and PNKP like factor [Source:HGNC Symbol;Acc:HGNC:28724]	85.5107	0.536828	0.208809	2.57091	0.0101432	0.102599		R227W_WT
ENSG00000167930	FAM234A	family with sequence similarity 234 member A [Source:HGNC Symbol;Acc:HGNC:14163]	1269.83	0.237219	0.0923387	2.56901	0.010199	0.10308		R227W_WT
ENSG00000057252	SOAT1	sterol O-acyltransferase 1 [Source:HGNC Symbol;Acc:HGNC:11177]	813.888	0.260578	0.101449	2.56857	0.0102119	0.103129		R227W_WT
ENSG00000118058	KMT2A	lysine methyltransferase 2A [Source:HGNC Symbol;Acc:HGNC:7132]	1096.56	0.307091	0.119604	2.56756	0.0102418	0.103229		R227W_WT
ENSG00000120800	UTP20	UTP20 small subunit processome component [Source:HGNC Symbol;Acc:HGNC:17897]	486.589	0.276459	0.10768	2.56741	0.0102463	0.103229		R227W_WT
ENSG00000140961	OSGIN1	oxidative stress induced growth inhibitor 1 [Source:HGNC Symbol;Acc:HGNC:30093]	69.9688	-0.584261	0.227562	-2.56748	0.0102441	0.103229		R227W_WT
ENSG00000065268	WDR18	WD repeat domain 18 [Source:HGNC Symbol;Acc:HGNC:17956]	846.189	0.220798	0.0860191	2.56684	0.0102629	0.103314		R227W_WT
ENSG00000140326	CDAN1	codanin 1 [Source:HGNC Symbol;Acc:HGNC:1713]	84.2113	0.525252	0.204767	2.56512	0.010314	0.103746		R227W_WT
ENSG00000069849	ATP1B3	ATPase Na+/K+ transporting subunit beta 3 [Source:HGNC Symbol;Acc:HGNC:806]	2250.62	-0.16763	0.0653843	-2.56376	0.0103544	0.10407		R227W_WT
ENSG00000152518	ZFP36L2	ZFP36 ring finger protein like 2 [Source:HGNC Symbol;Acc:HGNC:1108]	1022.92	0.224841	0.0877695	2.56173	0.0104153	0.104599		R227W_WT
ENSG00000167642	SPINT2	serine peptidase inhibitor, Kunitz type 2 [Source:HGNC Symbol;Acc:HGNC:11247]	70.9489	-0.616404	0.240647	-2.56144	0.0104238	0.104602		R227W_WT
ENSG00000146094	DOK3	docking protein 3 [Source:HGNC Symbol;Acc:HGNC:24583]	16.9023	-1.16713	0.456112	-2.55887	0.0105012	0.105295		R227W_WT
ENSG00000129757	CDKN1C	cyclin dependent kinase inhibitor 1C [Source:HGNC Symbol;Acc:HGNC:1786]	88.3958	0.537215	0.210119	2.55672	0.0105664	0.105781		R227W_WT
ENSG00000169604	ANTXR1	ANTXR cell adhesion molecule 1 [Source:HGNC Symbol;Acc:HGNC:21014]	1441.93	-0.214036	0.0837098	-2.55688	0.0105615	0.105781		R227W_WT
ENSG00000166452	AKIP1	A-kinase interacting protein 1 [Source:HGNC Symbol;Acc:HGNC:1170]	595.593	-0.243138	0.095113	-2.5563	0.0105791	0.105825		R227W_WT
ENSG00000005436	GCFC2	GC-rich sequence DNA-binding factor 2 [Source:HGNC Symbol;Acc:HGNC:1317]	266.32	0.289671	0.113336	2.55587	0.0105923	0.105873		R227W_WT
ENSG00000135148	TRAFD1	TRAF-type zinc finger domain containing 1 [Source:HGNC Symbol;Acc:HGNC:24808]	437.461	0.274983	0.10764	2.55465	0.0106295	0.106161		R227W_WT
ENSG00000103269	RHBDL1	rhomboid like 1 [Source:HGNC Symbol;Acc:HGNC:10007]	43.9655	-0.801428	0.314245	-2.55033	0.0107622	0.107317		R227W_WT
ENSG00000170634	ACYP2	acylphosphatase 2 [Source:HGNC Symbol;Acc:HGNC:180]	397.471	-0.299824	0.117559	-2.55041	0.0107596	0.107317		R227W_WT
ENSG00000132466	ANKRD17	ankyrin repeat domain 17 [Source:HGNC Symbol;Acc:HGNC:23575]	1259.1	0.271504	0.106522	2.54881	0.0108092	0.107617		R227W_WT
ENSG00000148985	PGAP2	post-GPI attachment to proteins 2 [Source:HGNC Symbol;Acc:HGNC:17893]	436.424	-0.276548	0.108494	-2.54898	0.0108039	0.107617		R227W_WT
ENSG00000103042	SLC38A7	solute carrier family 38 member 7 [Source:HGNC Symbol;Acc:HGNC:25582]	565.33	0.341628	0.134051	2.54848	0.0108192	0.107631		R227W_WT
ENSG00000104218	CSPP1	centrosome and spindle pole associated protein 1 [Source:HGNC Symbol;Acc:HGNC:26193]	304.27	0.333918	0.131091	2.54723	0.0108582	0.107849		R227W_WT
ENSG00000137942	FNBP1L	formin binding protein 1 like [Source:HGNC Symbol;Acc:HGNC:20851]	291.473	0.352484	0.138376	2.54729	0.0108562	0.107849		R227W_WT
ENSG00000239697	TNFSF12	TNF superfamily member 12 [Source:HGNC Symbol;Acc:HGNC:11927]	405.336	-0.42408	0.166506	-2.54693	0.0108674	0.107856		R227W_WT
ENSG00000181220	ZNF746	zinc finger protein 746 [Source:HGNC Symbol;Acc:HGNC:21948]	203.834	-0.331783	0.130369	-2.54495	0.0109293	0.108385		R227W_WT
ENSG00000082269	FAM135A	family with sequence similarity 135 member A [Source:HGNC Symbol;Acc:HGNC:21084]	61.2427	0.565687	0.22241	2.54344	0.0109765	0.108769		R227W_WT
ENSG00000133466	C1QTNF6	C1q and TNF related 6 [Source:HGNC Symbol;Acc:HGNC:14343]	111.563	0.48188	0.189531	2.54249	0.0110065	0.108981		R227W_WT
ENSG00000064995	TAF11	TATA-box binding protein associated factor 11 [Source:HGNC Symbol;Acc:HGNC:11544]	612.654	0.277631	0.109228	2.54176	0.0110297	0.109066		R227W_WT
ENSG00000097033	SH3GLB1	SH3 domain containing GRB2 like, endophilin B1 [Source:HGNC Symbol;Acc:HGNC:10833]	1491.05	-0.168998	0.0664908	-2.54167	0.0110324	0.109066		R227W_WT
ENSG00000169862	CTNND2	catenin delta 2 [Source:HGNC Symbol;Acc:HGNC:2516]	60.9288	0.600184	0.236293	2.54	0.0110854	0.109505		R227W_WT
ENSG00000183671	CMKLR2	chemerin chemokine-like receptor 2 [Source:HGNC Symbol;Acc:HGNC:4463]	64.7112	-0.567979	0.223646	-2.53963	0.0110969	0.109533		R227W_WT
ENSG00000035141	FAM136A	family with sequence similarity 136 member A [Source:HGNC Symbol;Acc:HGNC:25911]	864.801	0.242714	0.0955826	2.53932	0.0111069	0.109547		R227W_WT
ENSG00000156171	DRAM2	DNA damage regulated autophagy modulator 2 [Source:HGNC Symbol;Acc:HGNC:28769]	461.648	-0.303381	0.119526	-2.5382	0.0111424	0.109811		R227W_WT
ENSG00000030110	BAK1	BCL2 antagonist/killer 1 [Source:HGNC Symbol;Acc:HGNC:949]	244.829	0.300523	0.118443	2.53729	0.0111714	0.109926		R227W_WT
ENSG00000106682	EIF4H	eukaryotic translation initiation factor 4H [Source:HGNC Symbol;Acc:HGNC:12741]	1082	-0.29632	0.116777	-2.53749	0.0111651	0.109926		R227W_WT
ENSG00000134504	KCTD1	potassium channel tetramerization domain containing 1 [Source:HGNC Symbol;Acc:HGNC:18249]	252.864	0.319718	0.126045	2.53654	0.0111953	0.110068		R227W_WT
ENSG00000169105	CHST14	carbohydrate sulfotransferase 14 [Source:HGNC Symbol;Acc:HGNC:24464]	959.195	-0.290708	0.114619	-2.53629	0.0112033	0.110068		R227W_WT
ENSG00000156265	MAP3K7CL	MAP3K7 C-terminal like [Source:HGNC Symbol;Acc:HGNC:16457]	311.319	-0.337678	0.13317	-2.5357	0.0112223	0.11017		R227W_WT
ENSG00000114209	PDCD10	programmed cell death 10 [Source:HGNC Symbol;Acc:HGNC:8761]	907.866	-0.214479	0.0846409	-2.53399	0.011277	0.110536		R227W_WT
ENSG00000151348	EXT2	exostosin glycosyltransferase 2 [Source:HGNC Symbol;Acc:HGNC:3513]	1314.58	-0.223499	0.088192	-2.53423	0.0112693	0.110536		R227W_WT
ENSG00000162368	CMPK1	cytidine/uridine monophosphate kinase 1 [Source:HGNC Symbol;Acc:HGNC:18170]	2985.59	-0.189068	0.074632	-2.53334	0.0112981	0.110657		R227W_WT
ENSG00000147416	ATP6V1B2	ATPase H+ transporting V1 subunit B2 [Source:HGNC Symbol;Acc:HGNC:854]	1717.16	0.197719	0.0781154	2.53111	0.0113701	0.11119		R227W_WT
ENSG00000158480	SPATA2	spermatogenesis associated 2 [Source:HGNC Symbol;Acc:HGNC:14681]	159.33	0.391692	0.154735	2.53137	0.0113617	0.11119		R227W_WT
ENSG00000103489	XYLT1	xylosyltransferase 1 [Source:HGNC Symbol;Acc:HGNC:15516]	9.01062	1.7021	0.672652	2.53043	0.0113924	0.111322		R227W_WT
ENSG00000011426	ANLN	anillin, actin binding protein [Source:HGNC Symbol;Acc:HGNC:14082]	1956.51	-0.242701	0.0959511	-2.52943	0.0114248	0.111553		R227W_WT
ENSG00000143387	CTSK	cathepsin K [Source:HGNC Symbol;Acc:HGNC:2536]	535.787	-0.308369	0.121964	-2.52837	0.0114594	0.111718		R227W_WT
ENSG00000155975	VPS37A	VPS37A subunit of ESCRT-I [Source:HGNC Symbol;Acc:HGNC:24928]	520.619	-0.243427	0.0962701	-2.52859	0.0114522	0.111718		R227W_WT
ENSG00000038382	TRIO	trio Rho guanine nucleotide exchange factor [Source:HGNC Symbol;Acc:HGNC:12303]	1997.98	-0.199846	0.0790623	-2.5277	0.0114811	0.111843		R227W_WT
ENSG00000079332	SAR1A	secretion associated Ras related GTPase 1A [Source:HGNC Symbol;Acc:HGNC:10534]	2150.24	-0.244402	0.0967236	-2.52681	0.0115103	0.112041		R227W_WT
ENSG00000125726	CD70	CD70 molecule [Source:HGNC Symbol;Acc:HGNC:11937]	121.884	0.567173	0.224509	2.52628	0.0115276	0.112124		R227W_WT
ENSG00000070808	CAMK2A	calcium/calmodulin dependent protein kinase II alpha [Source:HGNC Symbol;Acc:HGNC:1460]	80.8077	0.548989	0.217343	2.52591	0.01154	0.112158		R227W_WT
ENSG00000171316	CHD7	chromodomain helicase DNA binding protein 7 [Source:HGNC Symbol;Acc:HGNC:20626]	152.861	0.470265	0.186387	2.52306	0.0116339	0.112985		R227W_WT
ENSG00000103111	MON1B	MON1 homolog B, secretory trafficking associated [Source:HGNC Symbol;Acc:HGNC:25020]	450.302	0.232204	0.0921031	2.52113	0.0116978	0.113431		R227W_WT
ENSG00000198816	ZNF358	zinc finger protein 358 [Source:HGNC Symbol;Acc:HGNC:16838]	917.587	0.266935	0.105874	2.52126	0.0116937	0.113431		R227W_WT
ENSG00000044115	CTNNA1	catenin alpha 1 [Source:HGNC Symbol;Acc:HGNC:2509]	4278.44	-0.199295	0.0791091	-2.51924	0.0117609	0.113737		R227W_WT
ENSG00000099364	FBXL19	F-box and leucine rich repeat protein 19 [Source:HGNC Symbol;Acc:HGNC:25300]	154.941	0.377083	0.149662	2.51956	0.0117503	0.113737		R227W_WT
ENSG00000137440	FGFBP1	fibroblast growth factor binding protein 1 [Source:HGNC Symbol;Acc:HGNC:19695]	29.1227	-0.868572	0.344718	-2.51966	0.0117469	0.113737		R227W_WT
ENSG00000187630	DHRS4L2	dehydrogenase/reductase 4 like 2 [Source:HGNC Symbol;Acc:HGNC:19731]	672.267	0.206306	0.0818965	2.51911	0.0117652	0.113737		R227W_WT
ENSG00000118096	IFT46	intraflagellar transport 46 [Source:HGNC Symbol;Acc:HGNC:26146]	430.429	-0.337688	0.134087	-2.51843	0.0117879	0.113869		R227W_WT
ENSG00000134202	GSTM3	glutathione S-transferase mu 3 [Source:HGNC Symbol;Acc:HGNC:4635]	551.491	-0.302358	0.12016	-2.51628	0.0118599	0.11439		R227W_WT
ENSG00000165113	GKAP1	G kinase anchoring protein 1 [Source:HGNC Symbol;Acc:HGNC:17496]	196.122	0.320401	0.127328	2.51633	0.0118583	0.11439		R227W_WT
ENSG00000132356	PRKAA1	protein kinase AMP-activated catalytic subunit alpha 1 [Source:HGNC Symbol;Acc:HGNC:9376]	435.601	-0.248426	0.0987888	-2.51472	0.0119126	0.114811		R227W_WT
ENSG00000104131	EIF3J	eukaryotic translation initiation factor 3 subunit J [Source:HGNC Symbol;Acc:HGNC:3270]	921.466	0.220157	0.0875746	2.51394	0.0119392	0.114977		R227W_WT
ENSG00000181649	PHLDA2	pleckstrin homology like domain family A member 2 [Source:HGNC Symbol;Acc:HGNC:12385]	1301.39	-0.303891	0.120895	-2.51368	0.011948	0.114977		R227W_WT
ENSG00000109472	CPE	carboxypeptidase E [Source:HGNC Symbol;Acc:HGNC:2303]	238.245	0.343928	0.136911	2.51205	0.0120031	0.115398		R227W_WT
ENSG00000114279	FGF12	fibroblast growth factor 12 [Source:HGNC Symbol;Acc:HGNC:3668]	81.2633	-0.532195	0.211874	-2.51185	0.01201	0.115398		R227W_WT
ENSG00000079112	CDH17	cadherin 17 [Source:HGNC Symbol;Acc:HGNC:1756]	35.1052	-1.08511	0.432293	-2.51012	0.0120691	0.115878		R227W_WT
ENSG00000197467	COL13A1	collagen type XIII alpha 1 chain [Source:HGNC Symbol;Acc:HGNC:2190]	32.0211	-0.846268	0.337289	-2.50903	0.0121064	0.116148		R227W_WT
ENSG00000178695	KCTD12	potassium channel tetramerization domain containing 12 [Source:HGNC Symbol;Acc:HGNC:14678]	50.1155	-0.626754	0.249939	-2.50763	0.0121544	0.116484		R227W_WT
ENSG00000213918	DNASE1	deoxyribonuclease 1 [Source:HGNC Symbol;Acc:HGNC:2956]	86.9295	0.543941	0.216928	2.50747	0.0121598	0.116484		R227W_WT
ENSG00000091436	MAP3K20	mitogen-activated protein kinase kinase kinase 20 [Source:HGNC Symbol;Acc:HGNC:17797]	2022.88	-0.217278	0.0866692	-2.50698	0.0121768	0.116559		R227W_WT
ENSG00000111275	ALDH2	aldehyde dehydrogenase 2 family member [Source:HGNC Symbol;Acc:HGNC:404]	425.371	-0.332827	0.132925	-2.50386	0.0122846	0.117324		R227W_WT
ENSG00000170145	SIK2	salt inducible kinase 2 [Source:HGNC Symbol;Acc:HGNC:21680]	399.781	0.308252	0.123096	2.50415	0.0122745	0.117324		R227W_WT
ENSG00000196154	S100A4	S100 calcium binding protein A4 [Source:HGNC Symbol;Acc:HGNC:10494]	150.98	-0.483287	0.193005	-2.50401	0.0122794	0.117324		R227W_WT
ENSG00000137474	MYO7A	myosin VIIA [Source:HGNC Symbol;Acc:HGNC:7606]	37.8372	0.816296	0.326088	2.5033	0.0123041	0.117396		R227W_WT
ENSG00000145908	ZNF300	zinc finger protein 300 [Source:HGNC Symbol;Acc:HGNC:13091]	83.2475	0.487179	0.194634	2.50306	0.0123126	0.117396		R227W_WT
ENSG00000213462	ERV3-1	endogenous retrovirus group 3 member 1, envelope [Source:HGNC Symbol;Acc:HGNC:3454]	51.2749	0.61805	0.246965	2.50258	0.0123292	0.117396		R227W_WT
ENSG00000214063	TSPAN4	tetraspanin 4 [Source:HGNC Symbol;Acc:HGNC:11859]	1352.99	-0.198023	0.0791249	-2.50267	0.0123262	0.117396		R227W_WT
ENSG00000143553	SNAPIN	SNAP associated protein [Source:HGNC Symbol;Acc:HGNC:17145]	775.476	-0.246045	0.0983901	-2.50071	0.0123945	0.117929		R227W_WT
ENSG00000144843	ADPRH	ADP-ribosylarginine hydrolase [Source:HGNC Symbol;Acc:HGNC:269]	105.699	0.460354	0.184282	2.49809	0.0124864	0.118714		R227W_WT
ENSG00000125650	PSPN	persephin [Source:HGNC Symbol;Acc:HGNC:9579]	77.7689	0.483825	0.193721	2.49754	0.0125059	0.118811		R227W_WT
ENSG00000130812	ANGPTL6	angiopoietin like 6 [Source:HGNC Symbol;Acc:HGNC:23140]	7.94126	-1.5571	0.623621	-2.49687	0.0125294	0.118945		R227W_WT
ENSG00000081154	PCNP	PEST proteolytic signal containing nuclear protein [Source:HGNC Symbol;Acc:HGNC:30023]	2410.32	-0.154516	0.0619474	-2.49431	0.0126201	0.119697		R227W_WT
ENSG00000197093	GAL3ST4	galactose-3-O-sulfotransferase 4 [Source:HGNC Symbol;Acc:HGNC:24145]	89.0672	-0.42699	0.1712	-2.4941	0.0126276	0.119697		R227W_WT
ENSG00000164930	FZD6	frizzled class receptor 6 [Source:HGNC Symbol;Acc:HGNC:4044]	881.502	0.230089	0.0923266	2.49213	0.0126981	0.120276		R227W_WT
ENSG00000115514	TXNDC9	thioredoxin domain containing 9 [Source:HGNC Symbol;Acc:HGNC:24110]	737.401	-0.241345	0.0968773	-2.49125	0.0127296	0.12043		R227W_WT
ENSG00000184500	PROS1	protein S [Source:HGNC Symbol;Acc:HGNC:9456]	638.416	0.292621	0.117465	2.49114	0.0127334	0.12043		R227W_WT
ENSG00000140564	FURIN	furin, paired basic amino acid cleaving enzyme [Source:HGNC Symbol;Acc:HGNC:8568]	1146.92	-0.209152	0.083973	-2.49071	0.0127489	0.120487		R227W_WT
ENSG00000013364	MVP	major vault protein [Source:HGNC Symbol;Acc:HGNC:7531]	1706.92	-0.156421	0.0628108	-2.49036	0.0127615	0.120516		R227W_WT
ENSG00000148848	ADAM12	ADAM metallopeptidase domain 12 [Source:HGNC Symbol;Acc:HGNC:190]	1107.15	0.223218	0.0896694	2.48935	0.0127977	0.120768		R227W_WT
ENSG00000126785	RHOJ	ras homolog family member J [Source:HGNC Symbol;Acc:HGNC:688]	844.867	-0.244742	0.0983283	-2.48903	0.0128093	0.120787		R227W_WT
ENSG00000023516	AKAP11	A-kinase anchoring protein 11 [Source:HGNC Symbol;Acc:HGNC:369]	455.463	-0.240781	0.0968063	-2.48724	0.0128739	0.121306		R227W_WT
ENSG00000111961	SASH1	SAM and SH3 domain containing 1 [Source:HGNC Symbol;Acc:HGNC:19182]	317.23	0.275804	0.111004	2.48463	0.0129688	0.122109		R227W_WT
ENSG00000105185	PDCD5	programmed cell death 5 [Source:HGNC Symbol;Acc:HGNC:8764]	2607.44	-0.236878	0.0953726	-2.48372	0.0130019	0.12233		R227W_WT
ENSG00000125821	DTD1	D-aminoacyl-tRNA deacylase 1 [Source:HGNC Symbol;Acc:HGNC:16219]	974.836	-0.23697	0.095421	-2.48341	0.013013	0.122343		R227W_WT
ENSG00000109610	SOD3	superoxide dismutase 3 [Source:HGNC Symbol;Acc:HGNC:11181]	101.61	0.510869	0.205759	2.48285	0.0130336	0.122407		R227W_WT
ENSG00000179218	CALR	calreticulin [Source:HGNC Symbol;Acc:HGNC:1455]	1279.49	-0.342424	0.137924	-2.4827	0.0130391	0.122407		R227W_WT
ENSG00000165997	ARL5B	ADP ribosylation factor like GTPase 5B [Source:HGNC Symbol;Acc:HGNC:23052]	319.486	0.296444	0.11947	2.48132	0.0130897	0.122748		R227W_WT
ENSG00000204576	PRR3	proline rich 3 [Source:HGNC Symbol;Acc:HGNC:21149]	200.382	0.345285	0.139162	2.48118	0.0130948	0.122748		R227W_WT
ENSG00000189043	NDUFA4	NDUFA4 mitochondrial complex associated [Source:HGNC Symbol;Acc:HGNC:7687]	7197.38	-0.275922	0.111243	-2.48036	0.0131248	0.122938		R227W_WT
ENSG00000144681	STAC	SH3 and cysteine rich domain [Source:HGNC Symbol;Acc:HGNC:11353]	240.09	-0.330193	0.133176	-2.47937	0.0131613	0.123189		R227W_WT
ENSG00000143870	PDIA6	protein disulfide isomerase family A member 6 [Source:HGNC Symbol;Acc:HGNC:30168]	274.829	-0.307671	0.124109	-2.47903	0.0131739	0.123216		R227W_WT
ENSG00000185022	MAFF	MAF bZIP transcription factor F [Source:HGNC Symbol;Acc:HGNC:6780]	266.227	-0.372915	0.150455	-2.47858	0.0131907	0.123282		R227W_WT
ENSG00000137409	MTCH1	mitochondrial carrier 1 [Source:HGNC Symbol;Acc:HGNC:17586]	4695.18	-0.158885	0.0641225	-2.47784	0.013218	0.123446		R227W_WT
ENSG00000047365	ARAP2	ArfGAP with RhoGAP domain, ankyrin repeat and PH domain 2 [Source:HGNC Symbol;Acc:HGNC:16924]	478.85	-0.279758	0.112958	-2.47666	0.0132618	0.123763		R227W_WT
ENSG00000171310	CHST11	carbohydrate sulfotransferase 11 [Source:HGNC Symbol;Acc:HGNC:17422]	313.561	-0.296648	0.11983	-2.47558	0.0133021	0.124048		R227W_WT
ENSG00000174130	TLR6	toll like receptor 6 [Source:HGNC Symbol;Acc:HGNC:16711]	16.8526	1.30532	0.527404	2.475	0.0133238	0.124159		R227W_WT
ENSG00000069399	BCL3	BCL3 transcription coactivator [Source:HGNC Symbol;Acc:HGNC:998]	636.226	-0.364838	0.14749	-2.47364	0.0133743	0.124538		R227W_WT
ENSG00000107404	DVL1	dishevelled segment polarity protein 1 [Source:HGNC Symbol;Acc:HGNC:3084]	612.979	-0.223589	0.0904397	-2.47225	0.0134266	0.12475		R227W_WT
ENSG00000154582	ELOC	elongin C [Source:HGNC Symbol;Acc:HGNC:11617]	4199.73	-0.31183	0.126115	-2.47258	0.0134143	0.12475		R227W_WT
ENSG00000172346	CSDC2	cold shock domain containing C2 [Source:HGNC Symbol;Acc:HGNC:30359]	18.0448	0.969342	0.392069	2.47238	0.0134219	0.12475		R227W_WT
ENSG00000129657	SEC14L1	SEC14 like lipid binding 1 [Source:HGNC Symbol;Acc:HGNC:10698]	1432.4	-0.174443	0.0705706	-2.47189	0.01344	0.124783		R227W_WT
ENSG00000109654	TRIM2	tripartite motif containing 2 [Source:HGNC Symbol;Acc:HGNC:15974]	476.156	-0.314542	0.127273	-2.4714	0.0134586	0.124864		R227W_WT
ENSG00000104805	NUCB1	nucleobindin 1 [Source:HGNC Symbol;Acc:HGNC:8043]	949.762	0.236195	0.0956242	2.47003	0.0135101	0.125231		R227W_WT
ENSG00000118495	PLAGL1	PLAG1 like zinc finger 1 [Source:HGNC Symbol;Acc:HGNC:9046]	93.8488	-0.491415	0.198967	-2.46983	0.0135179	0.125231		R227W_WT
ENSG00000017797	RALBP1	ralA binding protein 1 [Source:HGNC Symbol;Acc:HGNC:9841]	1376.9	0.243688	0.098803	2.4664	0.0136479	0.126283		R227W_WT
ENSG00000143434	SEMA6C	semaphorin 6C [Source:HGNC Symbol;Acc:HGNC:10740]	19.1189	0.956869	0.387976	2.46631	0.0136514	0.126283		R227W_WT
ENSG00000002834	LASP1	LIM and SH3 protein 1 [Source:HGNC Symbol;Acc:HGNC:6513]	765.638	-0.254869	0.10338	-2.46536	0.0136878	0.126435		R227W_WT
ENSG00000170581	STAT2	signal transducer and activator of transcription 2 [Source:HGNC Symbol;Acc:HGNC:11363]	509.173	0.224125	0.0909044	2.4655	0.0136822	0.126435		R227W_WT
ENSG00000131981	LGALS3	galectin 3 [Source:HGNC Symbol;Acc:HGNC:6563]	660.903	-0.225068	0.0913082	-2.46493	0.0137042	0.126494		R227W_WT
ENSG00000040608	RTN4R	reticulon 4 receptor [Source:HGNC Symbol;Acc:HGNC:18601]	106.387	-0.424879	0.172599	-2.46165	0.0138299	0.127191		R227W_WT
ENSG00000108846	ABCC3	ATP binding cassette subfamily C member 3 [Source:HGNC Symbol;Acc:HGNC:54]	173.183	-0.408636	0.165933	-2.46266	0.0137912	0.127191		R227W_WT
ENSG00000130517	PGPEP1	pyroglutamyl-peptidase I [Source:HGNC Symbol;Acc:HGNC:13568]	643.444	0.304966	0.123885	2.46168	0.0138287	0.127191		R227W_WT
ENSG00000167123	CERCAM	cerebral endothelial cell adhesion molecule [Source:HGNC Symbol;Acc:HGNC:23723]	381.203	0.272091	0.110502	2.46233	0.0138039	0.127191		R227W_WT
ENSG00000172270	BSG	basigin (Ok blood group) [Source:HGNC Symbol;Acc:HGNC:1116]	6473.87	0.164417	0.0667787	2.46212	0.0138119	0.127191		R227W_WT
ENSG00000070610	GBA2	glucosylceramidase beta 2 [Source:HGNC Symbol;Acc:HGNC:18986]	28.778	-0.960426	0.390247	-2.46107	0.0138523	0.127304		R227W_WT
ENSG00000173992	CCS	copper chaperone for superoxide dismutase [Source:HGNC Symbol;Acc:HGNC:1613]	536.012	0.234649	0.0953619	2.46062	0.0138698	0.127373		R227W_WT
ENSG00000068366	ACSL4	acyl-CoA synthetase long chain family member 4 [Source:HGNC Symbol;Acc:HGNC:3571]	2372.23	0.200726	0.0816062	2.45969	0.0139056	0.127517		R227W_WT
ENSG00000169047	IRS1	insulin receptor substrate 1 [Source:HGNC Symbol;Acc:HGNC:6125]	974.341	0.199584	0.0811346	2.45991	0.013897	0.127517		R227W_WT
ENSG00000135362	PRR5L	proline rich 5 like [Source:HGNC Symbol;Acc:HGNC:25878]	88.3654	-0.446676	0.181733	-2.45787	0.0139762	0.128072		R227W_WT
ENSG00000129353	SLC44A2	solute carrier family 44 member 2 (CTL2 blood group) [Source:HGNC Symbol;Acc:HGNC:17292]	690.835	-0.201997	0.0822414	-2.45614	0.0140438	0.128558		R227W_WT
ENSG00000131730	CKMT2	creatine kinase, mitochondrial 2 [Source:HGNC Symbol;Acc:HGNC:1996]	60.3626	-0.593451	0.241638	-2.45595	0.0140514	0.128558		R227W_WT
ENSG00000151413	NUBPL	NUBP iron-sulfur cluster assembly factor, mitochondrial [Source:HGNC Symbol;Acc:HGNC:20278]	173.006	0.384229	0.156462	2.45573	0.0140598	0.128558		R227W_WT
ENSG00000119632	IFI27L2	interferon alpha inducible protein 27 like 2 [Source:HGNC Symbol;Acc:HGNC:19753]	2540.36	-0.183283	0.074678	-2.45431	0.0141157	0.128976		R227W_WT
ENSG00000066084	DIP2B	disco interacting protein 2 homolog B [Source:HGNC Symbol;Acc:HGNC:29284]	316.259	0.343918	0.140159	2.45377	0.0141369	0.128984		R227W_WT
ENSG00000159423	ALDH4A1	aldehyde dehydrogenase 4 family member A1 [Source:HGNC Symbol;Acc:HGNC:406]	948.74	0.292498	0.119194	2.45397	0.014129	0.128984		R227W_WT
ENSG00000198060	MARCHF5	membrane associated ring-CH-type finger 5 [Source:HGNC Symbol;Acc:HGNC:26025]	1060.01	-0.216631	0.0883132	-2.45299	0.0141675	0.12917		R227W_WT
ENSG00000169252	ADRB2	adrenoceptor beta 2 [Source:HGNC Symbol;Acc:HGNC:286]	69.7074	0.576261	0.235092	2.45121	0.0142375	0.129715		R227W_WT
ENSG00000159788	RGS12	regulator of G protein signaling 12 [Source:HGNC Symbol;Acc:HGNC:9994]	157.686	0.37572	0.153301	2.45086	0.0142515	0.129749		R227W_WT
ENSG00000089486	CDIP1	cell death inducing p53 target 1 [Source:HGNC Symbol;Acc:HGNC:13234]	1113.6	-0.207531	0.0846887	-2.45051	0.0142654	0.129782		R227W_WT
ENSG00000117148	ACTL8	actin like 8 [Source:HGNC Symbol;Acc:HGNC:24018]	8.76297	-1.76512	0.720624	-2.44943	0.0143083	0.130079		R227W_WT
ENSG00000172766	NAA16	N-alpha-acetyltransferase 16, NatA auxiliary subunit [Source:HGNC Symbol;Acc:HGNC:26164]	139.985	0.435533	0.177855	2.44881	0.0143328	0.130208		R227W_WT
ENSG00000074842	MYDGF	myeloid derived growth factor [Source:HGNC Symbol;Acc:HGNC:16948]	5487.37	-0.230966	0.0943632	-2.44763	0.01438	0.130356		R227W_WT
ENSG00000142444	TIMM29	translocase of inner mitochondrial membrane 29 [Source:HGNC Symbol;Acc:HGNC:25152]	362.336	-0.284832	0.116361	-2.44783	0.0143718	0.130356		R227W_WT
ENSG00000144655	CSRNP1	cysteine and serine rich nuclear protein 1 [Source:HGNC Symbol;Acc:HGNC:14300]	237.063	0.342326	0.13985	2.44781	0.0143728	0.130356		R227W_WT
ENSG00000147100	SLC16A2	solute carrier family 16 member 2 [Source:HGNC Symbol;Acc:HGNC:10923]	444.472	-0.231661	0.0947144	-2.44589	0.0144494	0.130892		R227W_WT
ENSG00000166562	SEC11C	SEC11 homolog C, signal peptidase complex subunit [Source:HGNC Symbol;Acc:HGNC:23400]	609.117	-0.215148	0.0879928	-2.44506	0.0144826	0.131099		R227W_WT
ENSG00000129292	PHF20L1	PHD finger protein 20 like 1 [Source:HGNC Symbol;Acc:HGNC:24280]	514.407	0.281475	0.115175	2.44389	0.0145297	0.131338		R227W_WT
ENSG00000143418	CERS2	ceramide synthase 2 [Source:HGNC Symbol;Acc:HGNC:14076]	159.735	-0.340888	0.139477	-2.44405	0.0145234	0.131338		R227W_WT
ENSG00000113580	NR3C1	nuclear receptor subfamily 3 group C member 1 [Source:HGNC Symbol;Acc:HGNC:7978]	1312.96	-0.252558	0.10336	-2.44348	0.0145462	0.131393		R227W_WT
ENSG00000111371	SLC38A1	solute carrier family 38 member 1 [Source:HGNC Symbol;Acc:HGNC:13447]	2909.27	-0.213473	0.0873827	-2.44297	0.014567	0.131487		R227W_WT
ENSG00000103365	GGA2	golgi associated, gamma adaptin ear containing, ARF binding protein 2 [Source:HGNC Symbol;Acc:HGNC:16064]	803.185	0.247954	0.101558	2.44149	0.0146266	0.131764		R227W_WT
ENSG00000137266	SLC22A23	solute carrier family 22 member 23 [Source:HGNC Symbol;Acc:HGNC:21106]	114.69	-0.435838	0.178524	-2.44134	0.0146329	0.131764		R227W_WT
ENSG00000169925	BRD3	bromodomain containing 3 [Source:HGNC Symbol;Acc:HGNC:1104]	784.217	0.246222	0.100837	2.44179	0.0146147	0.131764		R227W_WT
ENSG00000172687	ZNF738	zinc finger protein 738 [Source:HGNC Symbol;Acc:HGNC:32469]	82.231	0.594143	0.243383	2.44118	0.0146393	0.131764		R227W_WT
ENSG00000244462	RBM12	RNA binding motif protein 12 [Source:HGNC Symbol;Acc:HGNC:9898]	650.295	0.191609	0.0785178	2.44033	0.014674	0.131982		R227W_WT
ENSG00000152611	CAPSL	calcyphosine like [Source:HGNC Symbol;Acc:HGNC:28375]	7.08396	2.09193	0.85737	2.43994	0.0146899	0.132032		R227W_WT
ENSG00000109846	CRYAB	crystallin alpha B [Source:HGNC Symbol;Acc:HGNC:2389]	26243.2	0.317245	0.130042	2.43956	0.0147051	0.132074		R227W_WT
ENSG00000131174	COX7B	cytochrome c oxidase subunit 7B [Source:HGNC Symbol;Acc:HGNC:2291]	2108.25	-0.205976	0.0844718	-2.43839	0.0147527	0.132238		R227W_WT
ENSG00000171843	MLLT3	MLLT3 super elongation complex subunit [Source:HGNC Symbol;Acc:HGNC:7136]	393.427	-0.2452	0.100547	-2.43866	0.0147419	0.132238		R227W_WT
ENSG00000182612	TSPAN10	tetraspanin 10 [Source:HGNC Symbol;Acc:HGNC:29942]	1388.58	0.250675	0.102805	2.43835	0.0147546	0.132238		R227W_WT
ENSG00000129295	DNAAF11	dynein axonemal assembly factor 11 [Source:HGNC Symbol;Acc:HGNC:16725]	39.3216	0.745425	0.305776	2.43782	0.0147763	0.132339		R227W_WT
ENSG00000181035	SLC25A42	solute carrier family 25 member 42 [Source:HGNC Symbol;Acc:HGNC:28380]	96.1498	-0.440161	0.1807	-2.43587	0.0148562	0.132961		R227W_WT
ENSG00000151917	BEND6	BEN domain containing 6 [Source:HGNC Symbol;Acc:HGNC:20871]	153.086	0.390212	0.160229	2.43534	0.0148778	0.13306		R227W_WT
ENSG00000184277	TM2D3	TM2 domain containing 3 [Source:HGNC Symbol;Acc:HGNC:24128]	335.759	-0.331407	0.136141	-2.43429	0.0149209	0.133351		R227W_WT
ENSG00000131737	KRT34	keratin 34 [Source:HGNC Symbol;Acc:HGNC:6452]	1469.12	0.299739	0.123173	2.43347	0.0149547	0.133559		R227W_WT
ENSG00000110906	KCTD10	potassium channel tetramerization domain containing 10 [Source:HGNC Symbol;Acc:HGNC:23236]	619.875	-0.198112	0.0814296	-2.43293	0.0149773	0.133666		R227W_WT
ENSG00000109270	LAMTOR3	late endosomal/lysosomal adaptor, MAPK and MTOR activator 3 [Source:HGNC Symbol;Acc:HGNC:15606]	983.743	-0.267429	0.109972	-2.4318	0.0150241	0.13399		R227W_WT
ENSG00000130305	NSUN5	NOP2/Sun RNA methyltransferase 5 [Source:HGNC Symbol;Acc:HGNC:16385]	367.337	0.292096	0.120139	2.43131	0.0150445	0.134077		R227W_WT
ENSG00000152056	AP1S3	adaptor related protein complex 1 subunit sigma 3 [Source:HGNC Symbol;Acc:HGNC:18971]	494.331	-0.279224	0.114897	-2.43022	0.0150897	0.134386		R227W_WT
ENSG00000086065	CHMP5	charged multivesicular body protein 5 [Source:HGNC Symbol;Acc:HGNC:26942]	1358.75	-0.283966	0.11695	-2.42809	0.0151785	0.135081		R227W_WT
ENSG00000153066	TXNDC11	thioredoxin domain containing 11 [Source:HGNC Symbol;Acc:HGNC:28030]	300.762	-0.274289	0.112994	-2.42746	0.0152049	0.135221		R227W_WT
ENSG00000108039	XPNPEP1	X-prolyl aminopeptidase 1 [Source:HGNC Symbol;Acc:HGNC:12822]	439.043	-0.226356	0.0932875	-2.42643	0.0152482	0.135511		R227W_WT
ENSG00000080822	CLDND1	claudin domain containing 1 [Source:HGNC Symbol;Acc:HGNC:1322]	380.164	-0.346953	0.143013	-2.42603	0.0152651	0.135566		R227W_WT
ENSG00000152422	XRCC4	X-ray repair cross complementing 4 [Source:HGNC Symbol;Acc:HGNC:12831]	177.335	-0.347709	0.143344	-2.4257	0.015279	0.135594		R227W_WT
ENSG00000163870	TPRA1	transmembrane protein adipocyte associated 1 [Source:HGNC Symbol;Acc:HGNC:30413]	1210.39	0.180664	0.0744923	2.42527	0.0152971	0.13566		R227W_WT
ENSG00000113811	SELENOK	selenoprotein K [Source:HGNC Symbol;Acc:HGNC:30394]	1279.56	-0.258586	0.106655	-2.42451	0.015329	0.135848		R227W_WT
ENSG00000077264	PAK3	p21 (RAC1) activated kinase 3 [Source:HGNC Symbol;Acc:HGNC:8592]	22.4103	1.00045	0.412925	2.42284	0.0153999	0.136095		R227W_WT
ENSG00000116489	CAPZA1	capping actin protein of muscle Z-line subunit alpha 1 [Source:HGNC Symbol;Acc:HGNC:1488]	3317.28	-0.21728	0.0896741	-2.423	0.0153931	0.136095		R227W_WT
ENSG00000196678	ERI2	ERI1 exoribonuclease family member 2 [Source:HGNC Symbol;Acc:HGNC:30541]	64.1585	0.576093	0.237775	2.42285	0.0153993	0.136095		R227W_WT
ENSG00000198265	HELZ	helicase with zinc finger [Source:HGNC Symbol;Acc:HGNC:16878]	812.304	0.259866	0.107247	2.42306	0.0153903	0.136095		R227W_WT
ENSG00000166016	ABTB2	ankyrin repeat and BTB domain containing 2 [Source:HGNC Symbol;Acc:HGNC:23842]	197.603	-0.381339	0.157426	-2.42234	0.015421	0.136187		R227W_WT
ENSG00000071282	LMCD1	LIM and cysteine rich domains 1 [Source:HGNC Symbol;Acc:HGNC:6633]	793.472	-0.314594	0.129961	-2.42069	0.0154912	0.136206		R227W_WT
ENSG00000116580	GON4L	gon-4 like [Source:HGNC Symbol;Acc:HGNC:25973]	221.439	0.31872	0.131627	2.42138	0.0154615	0.136206		R227W_WT
ENSG00000146083	RNF44	ring finger protein 44 [Source:HGNC Symbol;Acc:HGNC:19180]	489.708	0.283866	0.117255	2.42092	0.0154811	0.136206		R227W_WT
ENSG00000169504	CLIC4	chloride intracellular channel 4 [Source:HGNC Symbol;Acc:HGNC:13518]	4417.31	-0.173539	0.071695	-2.42052	0.0154985	0.136206		R227W_WT
ENSG00000186812	ZNF397	zinc finger protein 397 [Source:HGNC Symbol;Acc:HGNC:18818]	137.65	0.3876	0.160075	2.42136	0.0154625	0.136206		R227W_WT
ENSG00000198870	STKLD1	serine/threonine kinase like domain containing 1 [Source:HGNC Symbol;Acc:HGNC:28669]	13.8228	-1.17912	0.486835	-2.42201	0.0154348	0.136206		R227W_WT
ENSG00000244694	PTCHD4	patched domain containing 4 [Source:HGNC Symbol;Acc:HGNC:21345]	132.614	-0.379954	0.156971	-2.42054	0.0154976	0.136206		R227W_WT
ENSG00000107796	ACTA2	actin alpha 2, smooth muscle [Source:HGNC Symbol;Acc:HGNC:130]	107.763	0.652071	0.269728	2.41751	0.015627	0.136946		R227W_WT
ENSG00000109180	OCIAD1	OCIA domain containing 1 [Source:HGNC Symbol;Acc:HGNC:16074]	2701.03	-0.190358	0.0787488	-2.41728	0.0156368	0.136946		R227W_WT
ENSG00000116863	ADPRS	ADP-ribosylserine hydrolase [Source:HGNC Symbol;Acc:HGNC:21304]	919.592	-0.252023	0.104245	-2.41759	0.0156235	0.136946		R227W_WT
ENSG00000184292	TACSTD2	tumor associated calcium signal transducer 2 [Source:HGNC Symbol;Acc:HGNC:11530]	24.4151	0.837381	0.346339	2.41781	0.0156144	0.136946		R227W_WT
ENSG00000188112	C6orf132	chromosome 6 open reading frame 132 [Source:HGNC Symbol;Acc:HGNC:21288]	1206.01	0.212119	0.0877396	2.4176	0.0156233	0.136946		R227W_WT
ENSG00000054267	ARID4B	AT-rich interaction domain 4B [Source:HGNC Symbol;Acc:HGNC:15550]	932.46	0.352095	0.145682	2.41686	0.0156549	0.136964		R227W_WT
ENSG00000170153	RNF150	ring finger protein 150 [Source:HGNC Symbol;Acc:HGNC:23138]	481.569	-0.297895	0.123276	-2.41648	0.0156713	0.136964		R227W_WT
ENSG00000259207	ITGB3	integrin subunit beta 3 [Source:HGNC Symbol;Acc:HGNC:6156]	291.159	0.357859	0.148083	2.41662	0.0156655	0.136964		R227W_WT
ENSG00000076716	GPC4	glypican 4 [Source:HGNC Symbol;Acc:HGNC:4452]	1029.84	0.251583	0.104168	2.41517	0.0157279	0.13727		R227W_WT
ENSG00000204442	NALF1	NALCN channel auxiliary factor 1 [Source:HGNC Symbol;Acc:HGNC:33877]	270.601	0.307611	0.127356	2.41536	0.0157196	0.13727		R227W_WT
ENSG00000111057	KRT18	keratin 18 [Source:HGNC Symbol;Acc:HGNC:6430]	26804.6	-0.164554	0.0681494	-2.41461	0.0157522	0.137293		R227W_WT
ENSG00000148814	LRRC27	leucine rich repeat containing 27 [Source:HGNC Symbol;Acc:HGNC:29346]	45.1712	0.702463	0.290902	2.41477	0.0157449	0.137293		R227W_WT
ENSG00000196924	FLNA	filamin A [Source:HGNC Symbol;Acc:HGNC:3754]	15017.8	0.216692	0.0898598	2.41144	0.0158896	0.138395		R227W_WT
ENSG00000092531	SNAP23	synaptosome associated protein 23 [Source:HGNC Symbol;Acc:HGNC:11131]	303.551	0.2801	0.116288	2.40867	0.0160107	0.139162		R227W_WT
ENSG00000102054	RBBP7	RB binding protein 7, chromatin remodeling factor [Source:HGNC Symbol;Acc:HGNC:9890]	2317.36	-0.185702	0.077094	-2.40877	0.0160063	0.139162		R227W_WT
ENSG00000184986	TMEM121	transmembrane protein 121 [Source:HGNC Symbol;Acc:HGNC:20511]	157.378	-0.417442	0.173303	-2.40874	0.0160076	0.139162		R227W_WT
ENSG00000174099	MSRB3	methionine sulfoxide reductase B3 [Source:HGNC Symbol;Acc:HGNC:27375]	847.847	-0.191103	0.0793815	-2.4074	0.0160664	0.139467		R227W_WT
ENSG00000185900	POMK	protein O-mannose kinase [Source:HGNC Symbol;Acc:HGNC:26267]	535.118	0.281867	0.117085	2.40737	0.0160677	0.139467		R227W_WT
ENSG00000182473	EXOC7	exocyst complex component 7 [Source:HGNC Symbol;Acc:HGNC:23214]	139.143	0.370353	0.15386	2.40707	0.0160809	0.139486		R227W_WT
ENSG00000071073	MGAT4A	alpha-1,3-mannosyl-glycoprotein 4-beta-N-acetylglucosaminyltransferase A [Source:HGNC Symbol;Acc:HGNC:7047]	62.2803	0.556513	0.231299	2.40603	0.0161268	0.139692		R227W_WT
ENSG00000139370	SLC15A4	solute carrier family 15 member 4 [Source:HGNC Symbol;Acc:HGNC:23090]	1187.77	-0.190523	0.0791796	-2.40622	0.0161187	0.139692		R227W_WT
ENSG00000152256	PDK1	pyruvate dehydrogenase kinase 1 [Source:HGNC Symbol;Acc:HGNC:8809]	471.155	-0.269391	0.112003	-2.40521	0.016163	0.13991		R227W_WT
ENSG00000011114	BTBD7	BTB domain containing 7 [Source:HGNC Symbol;Acc:HGNC:18269]	670.094	0.286107	0.119021	2.40384	0.016224	0.140063		R227W_WT
ENSG00000108848	LUC7L3	LUC7 like 3 pre-mRNA splicing factor [Source:HGNC Symbol;Acc:HGNC:24309]	1949.63	0.201443	0.0838004	2.40384	0.0162237	0.140063		R227W_WT
ENSG00000181982	CCDC149	coiled-coil domain containing 149 [Source:HGNC Symbol;Acc:HGNC:25405]	181.263	0.389779	0.16215	2.40382	0.0162249	0.140063		R227W_WT
ENSG00000198453	ZNF568	zinc finger protein 568 [Source:HGNC Symbol;Acc:HGNC:25392]	94.5006	-0.449861	0.187107	-2.40429	0.0162037	0.140063		R227W_WT
ENSG00000134851	TMEM165	transmembrane protein 165 [Source:HGNC Symbol;Acc:HGNC:30760]	1556.49	-0.209774	0.0873185	-2.4024	0.0162878	0.140414		R227W_WT
ENSG00000160058	BSDC1	BSD domain containing 1 [Source:HGNC Symbol;Acc:HGNC:25501]	605.22	0.208778	0.0869012	2.40248	0.0162844	0.140414		R227W_WT
ENSG00000104517	UBR5	ubiquitin protein ligase E3 component n-recognin 5 [Source:HGNC Symbol;Acc:HGNC:16806]	298.64	0.299434	0.124711	2.40103	0.0163491	0.140847		R227W_WT
ENSG00000197586	ENTPD6	ectonucleoside triphosphate diphosphohydrolase 6 [Source:HGNC Symbol;Acc:HGNC:3368]	67.8363	-0.494771	0.20611	-2.40052	0.0163716	0.140945		R227W_WT
ENSG00000078804	TP53INP2	tumor protein p53 inducible nuclear protein 2 [Source:HGNC Symbol;Acc:HGNC:16104]	329.121	0.268325	0.111891	2.39809	0.016481	0.14159		R227W_WT
ENSG00000105204	DYRK1B	dual specificity tyrosine phosphorylation regulated kinase 1B [Source:HGNC Symbol;Acc:HGNC:3092]	360.14	0.29334	0.122303	2.39847	0.0164638	0.14159		R227W_WT
ENSG00000115540	MOB4	MOB family member 4, phocein [Source:HGNC Symbol;Acc:HGNC:17261]	704.01	0.217386	0.0906584	2.39786	0.0164912	0.14159		R227W_WT
ENSG00000198929	NOS1AP	nitric oxide synthase 1 adaptor protein [Source:HGNC Symbol;Acc:HGNC:16859]	33.4978	-0.838443	0.349643	-2.398	0.016485	0.14159		R227W_WT
ENSG00000176273	SLC35G1	solute carrier family 35 member G1 [Source:HGNC Symbol;Acc:HGNC:26607]	227.104	0.367211	0.153187	2.39715	0.0165233	0.141711		R227W_WT
ENSG00000185043	CIB1	calcium and integrin binding 1 [Source:HGNC Symbol;Acc:HGNC:16920]	2046.35	-0.216219	0.0902023	-2.39705	0.0165277	0.141711		R227W_WT
ENSG00000170214	ADRA1B	adrenoceptor alpha 1B [Source:HGNC Symbol;Acc:HGNC:278]	9.70949	1.64101	0.685024	2.39555	0.0165956	0.142197		R227W_WT
ENSG00000090661	CERS4	ceramide synthase 4 [Source:HGNC Symbol;Acc:HGNC:23747]	198.289	0.31669	0.132253	2.39458	0.0166395	0.142262		R227W_WT
ENSG00000094804	CDC6	cell division cycle 6 [Source:HGNC Symbol;Acc:HGNC:1744]	399.809	-0.283404	0.118341	-2.39482	0.0166285	0.142262		R227W_WT
ENSG00000159212	CLIC6	chloride intracellular channel 6 [Source:HGNC Symbol;Acc:HGNC:2065]	943.955	0.25283	0.105593	2.39439	0.0166481	0.142262		R227W_WT
ENSG00000180611	MB21D2	Mab-21 domain containing 2 [Source:HGNC Symbol;Acc:HGNC:30438]	262.269	0.286969	0.119821	2.39498	0.0166214	0.142262		R227W_WT
ENSG00000171858	RPS21	ribosomal protein S21 [Source:HGNC Symbol;Acc:HGNC:10409]	23377.8	-0.207538	0.0866864	-2.39413	0.01666	0.142267		R227W_WT
ENSG00000112379	ARFGEF3	ARFGEF family member 3 [Source:HGNC Symbol;Acc:HGNC:21213]	480.135	-0.299984	0.125376	-2.39266	0.0167265	0.142547		R227W_WT
ENSG00000126391	FRMD8	FERM domain containing 8 [Source:HGNC Symbol;Acc:HGNC:25462]	143.304	-0.543517	0.22715	-2.39277	0.0167216	0.142547		R227W_WT
ENSG00000154864	PIEZO2	piezo type mechanosensitive ion channel component 2 [Source:HGNC Symbol;Acc:HGNC:26270]	17.305	-1.2736	0.532234	-2.39292	0.0167147	0.142547		R227W_WT
ENSG00000118689	FOXO3	forkhead box O3 [Source:HGNC Symbol;Acc:HGNC:3821]	880.753	0.330529	0.138194	2.39177	0.0167672	0.142702		R227W_WT
ENSG00000138814	PPP3CA	protein phosphatase 3 catalytic subunit alpha [Source:HGNC Symbol;Acc:HGNC:9314]	2815.58	-0.180879	0.0756179	-2.39201	0.0167565	0.142702		R227W_WT
ENSG00000184838	PRR16	proline rich 16 [Source:HGNC Symbol;Acc:HGNC:29654]	270.331	-0.360613	0.150811	-2.39116	0.0167952	0.142843		R227W_WT
ENSG00000112305	SMAP1	small ArfGAP 1 [Source:HGNC Symbol;Acc:HGNC:19651]	384.894	0.227751	0.0952654	2.3907	0.0168164	0.142845		R227W_WT
ENSG00000155099	PIP4P2	phosphatidylinositol-4,5-bisphosphate 4-phosphatase 2 [Source:HGNC Symbol;Acc:HGNC:25452]	301.283	-0.244911	0.102455	-2.39042	0.0168291	0.142845		R227W_WT
ENSG00000169991	IFFO2	intermediate filament family orphan 2 [Source:HGNC Symbol;Acc:HGNC:27006]	493.844	-0.262815	0.109942	-2.39048	0.0168265	0.142845		R227W_WT
ENSG00000125124	BBS2	Bardet-Biedl syndrome 2 [Source:HGNC Symbol;Acc:HGNC:967]	323.312	-0.293039	0.122653	-2.38917	0.0168866	0.143236		R227W_WT
ENSG00000101955	SRPX	sushi repeat containing protein X-linked [Source:HGNC Symbol;Acc:HGNC:11309]	234.02	-0.369828	0.154871	-2.38797	0.0169417	0.143608		R227W_WT
ENSG00000155621	C9orf85	chromosome 9 open reading frame 85 [Source:HGNC Symbol;Acc:HGNC:28784]	163.734	-0.346279	0.145036	-2.38754	0.0169617	0.143681		R227W_WT
ENSG00000100345	MYH9	myosin heavy chain 9 [Source:HGNC Symbol;Acc:HGNC:7579]	28984.9	0.129819	0.054381	2.38721	0.0169767	0.143686		R227W_WT
ENSG00000116183	PAPPA2	pappalysin 2 [Source:HGNC Symbol;Acc:HGNC:14615]	30.6927	-0.855581	0.358428	-2.38703	0.016985	0.143686		R227W_WT
ENSG00000204084	INPP5B	inositol polyphosphate-5-phosphatase B [Source:HGNC Symbol;Acc:HGNC:6077]	32.7969	-0.795282	0.333531	-2.38444	0.0171054	0.144608		R227W_WT
ENSG00000100284	TOM1	target of myb1 membrane trafficking protein [Source:HGNC Symbol;Acc:HGNC:11982]	511.141	0.235233	0.0986669	2.38411	0.0171203	0.144637		R227W_WT
ENSG00000081913	PHLPP1	PH domain and leucine rich repeat protein phosphatase 1 [Source:HGNC Symbol;Acc:HGNC:20610]	706.422	-0.243944	0.102342	-2.38363	0.017143	0.144733		R227W_WT
ENSG00000131941	RHPN2	rhophilin Rho GTPase binding protein 2 [Source:HGNC Symbol;Acc:HGNC:19974]	150.386	-0.364889	0.153132	-2.38285	0.0171792	0.144942		R227W_WT
ENSG00000123485	HJURP	Holliday junction recognition protein [Source:HGNC Symbol;Acc:HGNC:25444]	558.142	-0.277964	0.116693	-2.38202	0.017218	0.145172		R227W_WT
ENSG00000204899	MZT1	mitotic spindle organizing protein 1 [Source:HGNC Symbol;Acc:HGNC:33830]	753.827	-0.189923	0.0797628	-2.3811	0.0172612	0.145439		R227W_WT
ENSG00000198841	KTI12	KTI12 chromatin associated homolog [Source:HGNC Symbol;Acc:HGNC:25160]	341.924	-0.304005	0.127691	-2.38079	0.0172756	0.145464		R227W_WT
ENSG00000144134	RABL2A	RAB, member of RAS oncogene family like 2A [Source:HGNC Symbol;Acc:HGNC:9799]	61.8218	0.529866	0.222643	2.37989	0.0173176	0.145721		R227W_WT
ENSG00000055208	TAB2	TGF-beta activated kinase 1 (MAP3K7) binding protein 2 [Source:HGNC Symbol;Acc:HGNC:17075]	1087.7	-0.198587	0.0834979	-2.37835	0.0173905	0.146047		R227W_WT
ENSG00000160072	ATAD3B	ATPase family AAA domain containing 3B [Source:HGNC Symbol;Acc:HGNC:24007]	340.661	0.300624	0.126403	2.3783	0.0173927	0.146047		R227W_WT
ENSG00000162496	DHRS3	dehydrogenase/reductase 3 [Source:HGNC Symbol;Acc:HGNC:17693]	1737.12	-0.219042	0.0920885	-2.3786	0.0173783	0.146047		R227W_WT
ENSG00000162772	ATF3	activating transcription factor 3 [Source:HGNC Symbol;Acc:HGNC:785]	149.132	0.367165	0.154395	2.37809	0.0174025	0.146047		R227W_WT
ENSG00000119541	VPS4B	vacuolar protein sorting 4 homolog B [Source:HGNC Symbol;Acc:HGNC:10895]	734.301	-0.205422	0.0864171	-2.3771	0.0174492	0.146229		R227W_WT
ENSG00000167553	TUBA1C	tubulin alpha 1c [Source:HGNC Symbol;Acc:HGNC:20768]	364.529	-0.313219	0.131769	-2.37703	0.0174527	0.146229		R227W_WT
ENSG00000170540	ARL6IP1	ADP ribosylation factor like GTPase 6 interacting protein 1 [Source:HGNC Symbol;Acc:HGNC:697]	6150.24	-0.18401	0.0774163	-2.37689	0.0174593	0.146229		R227W_WT
ENSG00000198729	PPP1R14C	protein phosphatase 1 regulatory inhibitor subunit 14C [Source:HGNC Symbol;Acc:HGNC:14952]	19.3861	1.05015	0.44186	2.37666	0.0174703	0.146229		R227W_WT
ENSG00000069667	RORA	RAR related orphan receptor A [Source:HGNC Symbol;Acc:HGNC:10258]	79.1907	-0.485998	0.204523	-2.37626	0.0174893	0.146291		R227W_WT
ENSG00000113739	STC2	stanniocalcin 2 [Source:HGNC Symbol;Acc:HGNC:11374]	961.69	-0.228934	0.0963615	-2.37579	0.0175116	0.146381		R227W_WT
ENSG00000161551	ZNF577	zinc finger protein 577 [Source:HGNC Symbol;Acc:HGNC:28673]	27.0279	0.809446	0.340774	2.37532	0.0175339	0.146406		R227W_WT
ENSG00000163006	CCDC138	coiled-coil domain containing 138 [Source:HGNC Symbol;Acc:HGNC:26531]	73.5735	0.527938	0.22229	2.37499	0.0175493	0.146406		R227W_WT
ENSG00000167468	GPX4	glutathione peroxidase 4 [Source:HGNC Symbol;Acc:HGNC:4556]	7293.2	0.17752	0.0747453	2.375	0.0175489	0.146406		R227W_WT
ENSG00000112182	BACH2	BTB domain and CNC homolog 2 [Source:HGNC Symbol;Acc:HGNC:14078]	29.8633	0.852805	0.359151	2.3745	0.0175727	0.146504		R227W_WT
ENSG00000163964	PIGX	phosphatidylinositol glycan anchor biosynthesis class X [Source:HGNC Symbol;Acc:HGNC:26046]	456.233	0.265582	0.111887	2.37367	0.0176124	0.146563		R227W_WT
ENSG00000170430	MGMT	O-6-methylguanine-DNA methyltransferase [Source:HGNC Symbol;Acc:HGNC:7059]	492.84	0.217642	0.0916918	2.37362	0.0176144	0.146563		R227W_WT
ENSG00000180917	CMTR2	cap methyltransferase 2 [Source:HGNC Symbol;Acc:HGNC:25635]	252.943	0.303523	0.127869	2.37371	0.0176106	0.146563		R227W_WT
ENSG00000113721	PDGFRB	platelet derived growth factor receptor beta [Source:HGNC Symbol;Acc:HGNC:8804]	1025.25	0.319811	0.134795	2.37258	0.0176642	0.146679		R227W_WT
ENSG00000117691	NENF	neudesin neurotrophic factor [Source:HGNC Symbol;Acc:HGNC:30384]	2225.12	-0.171422	0.0722577	-2.37237	0.0176745	0.146679		R227W_WT
ENSG00000131408	NR1H2	nuclear receptor subfamily 1 group H member 2 [Source:HGNC Symbol;Acc:HGNC:7965]	767.526	-0.274641	0.115766	-2.37238	0.0176739	0.146679		R227W_WT
ENSG00000175581	MRPL48	mitochondrial ribosomal protein L48 [Source:HGNC Symbol;Acc:HGNC:16653]	451.434	-0.240077	0.101202	-2.37226	0.0176797	0.146679		R227W_WT
ENSG00000178585	CTNNBIP1	catenin beta interacting protein 1 [Source:HGNC Symbol;Acc:HGNC:16913]	285.509	-0.384611	0.162155	-2.37188	0.0176978	0.146679		R227W_WT
ENSG00000196976	LAGE3	L antigen family member 3 [Source:HGNC Symbol;Acc:HGNC:26058]	785.635	-0.210998	0.0889518	-2.37205	0.0176897	0.146679		R227W_WT
ENSG00000041353	RAB27B	RAB27B, member RAS oncogene family [Source:HGNC Symbol;Acc:HGNC:9767]	145.151	-0.379712	0.160126	-2.37133	0.0177243	0.146802		R227W_WT
ENSG00000125375	DMAC2L	distal membrane arm assembly component 2 like [Source:HGNC Symbol;Acc:HGNC:18799]	157.258	0.336693	0.142044	2.37034	0.0177719	0.147043		R227W_WT
ENSG00000152527	PLEKHH2	pleckstrin homology, MyTH4 and FERM domain containing H2 [Source:HGNC Symbol;Acc:HGNC:30506]	90.444	0.494875	0.208787	2.37024	0.0177766	0.147043		R227W_WT
ENSG00000100911	PSME2	proteasome activator subunit 2 [Source:HGNC Symbol;Acc:HGNC:9569]	711.159	-0.228964	0.0966127	-2.36991	0.0177922	0.147076		R227W_WT
ENSG00000102780	DGKH	diacylglycerol kinase eta [Source:HGNC Symbol;Acc:HGNC:2854]	374.789	0.423537	0.178743	2.36953	0.0178106	0.147132		R227W_WT
ENSG00000084636	COL16A1	collagen type XVI alpha 1 chain [Source:HGNC Symbol;Acc:HGNC:2193]	8.77807	-1.43588	0.606255	-2.36845	0.017863	0.147451		R227W_WT
ENSG00000104812	GYS1	glycogen synthase 1 [Source:HGNC Symbol;Acc:HGNC:4706]	628.723	-0.189982	0.0802258	-2.36809	0.0178802	0.147451		R227W_WT
ENSG00000109787	KLF3	KLF transcription factor 3 [Source:HGNC Symbol;Acc:HGNC:16516]	232.985	-0.309551	0.130724	-2.36797	0.0178858	0.147451		R227W_WT
ENSG00000168952	STXBP6	syntaxin binding protein 6 [Source:HGNC Symbol;Acc:HGNC:19666]	629.746	-0.238493	0.100725	-2.36777	0.0178958	0.147451		R227W_WT
ENSG00000107669	ATE1	arginyltransferase 1 [Source:HGNC Symbol;Acc:HGNC:782]	326.53	0.291621	0.123239	2.36629	0.0179672	0.147888		R227W_WT
ENSG00000174437	ATP2A2	ATPase sarcoplasmic/endoplasmic reticulum Ca2+ transporting 2 [Source:HGNC Symbol;Acc:HGNC:812]	2000.25	-0.151702	0.0641123	-2.36619	0.0179722	0.147888		R227W_WT
ENSG00000270647	TAF15	TATA-box binding protein associated factor 15 [Source:HGNC Symbol;Acc:HGNC:11547]	812.966	0.307032	0.129781	2.36576	0.0179932	0.147965		R227W_WT
ENSG00000101367	MAPRE1	microtubule associated protein RP/EB family member 1 [Source:HGNC Symbol;Acc:HGNC:6890]	2136.5	-0.198587	0.0839757	-2.36482	0.0180388	0.148244		R227W_WT
ENSG00000138613	APH1B	aph-1 homolog B, gamma-secretase subunit [Source:HGNC Symbol;Acc:HGNC:24080]	426.36	-0.247006	0.104488	-2.36397	0.0180802	0.148487		R227W_WT
ENSG00000197982	C1orf122	chromosome 1 open reading frame 122 [Source:HGNC Symbol;Acc:HGNC:24789]	1797.59	-0.248781	0.105295	-2.3627	0.0181424	0.148901		R227W_WT
ENSG00000197355	UAP1L1	UDP-N-acetylglucosamine pyrophosphorylase 1 like 1 [Source:HGNC Symbol;Acc:HGNC:28082]	161.056	-0.378199	0.16009	-2.36241	0.0181564	0.14892		R227W_WT
ENSG00000135093	USP30	ubiquitin specific peptidase 30 [Source:HGNC Symbol;Acc:HGNC:20065]	158.934	0.363273	0.153804	2.36192	0.0181804	0.14896		R227W_WT
ENSG00000169660	HEXD	hexosaminidase D [Source:HGNC Symbol;Acc:HGNC:26307]	45.1466	0.597314	0.252903	2.36184	0.0181847	0.14896		R227W_WT
ENSG00000090339	ICAM1	intercellular adhesion molecule 1 [Source:HGNC Symbol;Acc:HGNC:5344]	48.6076	-0.639414	0.270825	-2.36099	0.0182263	0.149204		R227W_WT
ENSG00000112183	RBM24	RNA binding motif protein 24 [Source:HGNC Symbol;Acc:HGNC:21539]	126.322	0.40595	0.172032	2.35974	0.0182877	0.149243		R227W_WT
ENSG00000117461	PIK3R3	phosphoinositide-3-kinase regulatory subunit 3 [Source:HGNC Symbol;Acc:HGNC:8981]	126.605	0.37569	0.159211	2.35969	0.0182901	0.149243		R227W_WT
ENSG00000145246	ATP10D	ATPase phospholipid transporting 10D (putative) [Source:HGNC Symbol;Acc:HGNC:13549]	359.973	0.307667	0.13037	2.35995	0.0182775	0.149243		R227W_WT
ENSG00000150991	UBC	ubiquitin C [Source:HGNC Symbol;Acc:HGNC:12468]	12609.2	-0.132096	0.0559762	-2.35985	0.0182824	0.149243		R227W_WT
ENSG00000152689	RASGRP3	RAS guanyl releasing protein 3 [Source:HGNC Symbol;Acc:HGNC:14545]	91.0705	0.434548	0.184147	2.35979	0.0182851	0.149243		R227W_WT
ENSG00000110881	ASIC1	acid sensing ion channel subunit 1 [Source:HGNC Symbol;Acc:HGNC:100]	53.2663	0.560677	0.23766	2.35916	0.0183166	0.149309		R227W_WT
ENSG00000112599	GUCA1B	guanylate cyclase activator 1B [Source:HGNC Symbol;Acc:HGNC:4679]	7.3102	1.56928	0.665262	2.35889	0.0183295	0.149309		R227W_WT
ENSG00000120262	CCDC170	coiled-coil domain containing 170 [Source:HGNC Symbol;Acc:HGNC:21177]	8.56099	1.53746	0.651793	2.35881	0.0183335	0.149309		R227W_WT
ENSG00000005469	CROT	carnitine O-octanoyltransferase [Source:HGNC Symbol;Acc:HGNC:2366]	253.743	-0.315065	0.133624	-2.35786	0.0183809	0.149529		R227W_WT
ENSG00000077097	TOP2B	DNA topoisomerase II beta [Source:HGNC Symbol;Acc:HGNC:11990]	993.468	0.19917	0.0844733	2.35779	0.0183841	0.149529		R227W_WT
ENSG00000048342	CC2D2A	coiled-coil and C2 domain containing 2A [Source:HGNC Symbol;Acc:HGNC:29253]	399.836	-0.231314	0.0981561	-2.35659	0.0184435	0.149549		R227W_WT
ENSG00000104365	IKBKB	inhibitor of nuclear factor kappa B kinase subunit beta [Source:HGNC Symbol;Acc:HGNC:5960]	280.058	-0.274638	0.116508	-2.35725	0.0184107	0.149549		R227W_WT
ENSG00000117523	PRRC2C	proline rich coiled-coil 2C [Source:HGNC Symbol;Acc:HGNC:24903]	2598.05	0.227763	0.0966391	2.35684	0.0184309	0.149549		R227W_WT
ENSG00000180346	TIGD2	tigger transposable element derived 2 [Source:HGNC Symbol;Acc:HGNC:18333]	106.216	0.419279	0.177921	2.35655	0.0184457	0.149549		R227W_WT
ENSG00000218336	TENM3	teneurin transmembrane protein 3 [Source:HGNC Symbol;Acc:HGNC:29944]	484.554	0.250637	0.106357	2.35656	0.0184452	0.149549		R227W_WT
ENSG00000003249	DBNDD1	dysbindin domain containing 1 [Source:HGNC Symbol;Acc:HGNC:28455]	658.812	-0.186698	0.0792515	-2.35577	0.0184845	0.149672		R227W_WT
ENSG00000178105	DDX10	DEAD-box helicase 10 [Source:HGNC Symbol;Acc:HGNC:2735]	285.956	0.266086	0.112945	2.3559	0.0184777	0.149672		R227W_WT
ENSG00000073060	SCARB1	scavenger receptor class B member 1 [Source:HGNC Symbol;Acc:HGNC:1664]	1170.11	0.165369	0.0702232	2.35491	0.0185271	0.149921		R227W_WT
ENSG00000180155	LYNX1	Ly6/neurotoxin 1 [Source:HGNC Symbol;Acc:HGNC:29604]	172.179	-0.364866	0.155028	-2.35355	0.0185949	0.150374		R227W_WT
ENSG00000118816	CCNI	cyclin I [Source:HGNC Symbol;Acc:HGNC:1595]	8271.39	0.161472	0.068625	2.35296	0.0186244	0.150421		R227W_WT
ENSG00000170892	TSEN34	tRNA splicing endonuclease subunit 34 [Source:HGNC Symbol;Acc:HGNC:15506]	1590.88	-0.256249	0.108902	-2.35302	0.0186215	0.150421		R227W_WT
ENSG00000150773	PIH1D2	PIH1 domain containing 2 [Source:HGNC Symbol;Acc:HGNC:25210]	23.0538	0.898114	0.381762	2.35255	0.0186453	0.150493		R227W_WT
ENSG00000162909	CAPN2	calpain 2 [Source:HGNC Symbol;Acc:HGNC:1479]	3375.02	-0.176176	0.0749097	-2.35185	0.0186804	0.150681		R227W_WT
ENSG00000164695	CHMP4C	charged multivesicular body protein 4C [Source:HGNC Symbol;Acc:HGNC:30599]	360.806	-0.279985	0.119111	-2.35061	0.0187427	0.151087		R227W_WT
ENSG00000165410	CFL2	cofilin 2 [Source:HGNC Symbol;Acc:HGNC:1875]	2616.15	-0.150247	0.0639547	-2.34927	0.0188103	0.151536		R227W_WT
ENSG00000070614	NDST1	N-deacetylase and N-sulfotransferase 1 [Source:HGNC Symbol;Acc:HGNC:7680]	2086.25	0.176748	0.07528	2.34787	0.0188811	0.151931		R227W_WT
ENSG00000101608	MYL12A	myosin light chain 12A [Source:HGNC Symbol;Acc:HGNC:16701]	13929.6	-0.309694	0.13192	-2.34759	0.0188954	0.151931		R227W_WT
ENSG00000118046	STK11	serine/threonine kinase 11 [Source:HGNC Symbol;Acc:HGNC:11389]	1210.62	0.21327	0.0908457	2.3476	0.0188946	0.151931		R227W_WT
ENSG00000149115	TNKS1BP1	tankyrase 1 binding protein 1 [Source:HGNC Symbol;Acc:HGNC:19081]	1008.34	-0.196474	0.0837228	-2.34672	0.0189394	0.152188		R227W_WT
ENSG00000137210	TMEM14B	transmembrane protein 14B [Source:HGNC Symbol;Acc:HGNC:21384]	2865.15	-0.243352	0.103738	-2.34583	0.0189848	0.152456		R227W_WT
ENSG00000077150	NFKB2	nuclear factor kappa B subunit 2 [Source:HGNC Symbol;Acc:HGNC:7795]	285.022	-0.292927	0.124896	-2.34536	0.0190087	0.152552		R227W_WT
ENSG00000115194	SLC30A3	solute carrier family 30 member 3 [Source:HGNC Symbol;Acc:HGNC:11014]	11.9855	1.18535	0.505463	2.34507	0.0190234	0.152573		R227W_WT
ENSG00000119383	PTPA	protein phosphatase 2 phosphatase activator [Source:HGNC Symbol;Acc:HGNC:9308]	1551.29	0.169807	0.0724221	2.34469	0.0190428	0.152632		R227W_WT
ENSG00000115648	MLPH	melanophilin [Source:HGNC Symbol;Acc:HGNC:29643]	72.4608	0.570017	0.243186	2.34395	0.0190806	0.152761		R227W_WT
ENSG00000196655	TRAPPC4	trafficking protein particle complex subunit 4 [Source:HGNC Symbol;Acc:HGNC:19943]	1104.67	-0.288386	0.123036	-2.3439	0.0190831	0.152761		R227W_WT
ENSG00000105854	PON2	paraoxonase 2 [Source:HGNC Symbol;Acc:HGNC:9205]	1553.98	-0.25188	0.107493	-2.34322	0.019118	0.152944		R227W_WT
ENSG00000276600	RAB7B	RAB7B, member RAS oncogene family [Source:HGNC Symbol;Acc:HGNC:30513]	22.2482	-0.939586	0.401044	-2.34285	0.019137	0.152999		R227W_WT
ENSG00000169895	SYAP1	synapse associated protein 1 [Source:HGNC Symbol;Acc:HGNC:16273]	1072.8	-0.194644	0.083098	-2.34235	0.019163	0.15311		R227W_WT
ENSG00000134824	FADS2	fatty acid desaturase 2 [Source:HGNC Symbol;Acc:HGNC:3575]	3967.84	-0.179804	0.0767929	-2.34141	0.019211	0.153301		R227W_WT
ENSG00000180336	MEIOC	meiosis specific with coiled-coil domain [Source:HGNC Symbol;Acc:HGNC:26670]	8.09156	1.80822	0.772257	2.34148	0.0192077	0.153301		R227W_WT
ENSG00000048392	RRM2B	ribonucleotide reductase regulatory TP53 inducible subunit M2B [Source:HGNC Symbol;Acc:HGNC:17296]	1469.38	-0.212683	0.0908829	-2.34019	0.0192741	0.153598		R227W_WT
ENSG00000151967	SCHIP1	schwannomin interacting protein 1 [Source:HGNC Symbol;Acc:HGNC:15678]	36.6169	0.732446	0.312955	2.34042	0.019262	0.153598		R227W_WT
ENSG00000166432	ZMAT1	zinc finger matrin-type 1 [Source:HGNC Symbol;Acc:HGNC:29377]	42.2188	0.600969	0.256826	2.33998	0.0192846	0.153598		R227W_WT
ENSG00000164587	RPS14	ribosomal protein S14 [Source:HGNC Symbol;Acc:HGNC:10387]	54078.1	-0.25332	0.108292	-2.33923	0.0193237	0.153813		R227W_WT
ENSG00000124181	PLCG1	phospholipase C gamma 1 [Source:HGNC Symbol;Acc:HGNC:9065]	216.957	0.301992	0.129138	2.33852	0.0193602	0.153922		R227W_WT
ENSG00000225968	ELFN1	extracellular leucine rich repeat and fibronectin type III domain containing 1 [Source:HGNC Symbol;Acc:HGNC:33154]	8.29509	-1.62999	0.697026	-2.33849	0.0193618	0.153922		R227W_WT
ENSG00000178401	DNAJC22	DnaJ heat shock protein family (Hsp40) member C22 [Source:HGNC Symbol;Acc:HGNC:25802]	362.976	0.266267	0.113879	2.33815	0.0193792	0.153964		R227W_WT
ENSG00000174482	LINGO2	leucine rich repeat and Ig domain containing 2 [Source:HGNC Symbol;Acc:HGNC:21207]	36.2126	-0.667803	0.285718	-2.33728	0.0194247	0.154228		R227W_WT
ENSG00000125245	GPR18	G protein-coupled receptor 18 [Source:HGNC Symbol;Acc:HGNC:4472]	15.6026	1.14243	0.489044	2.33604	0.019489	0.154545		R227W_WT
ENSG00000137806	NDUFAF1	NADH:ubiquinone oxidoreductase complex assembly factor 1 [Source:HGNC Symbol;Acc:HGNC:18828]	224.219	-0.333969	0.142961	-2.33609	0.0194866	0.154545		R227W_WT
ENSG00000128606	LRRC17	leucine rich repeat containing 17 [Source:HGNC Symbol;Acc:HGNC:16895]	185.933	0.431476	0.184736	2.33564	0.0195102	0.154617		R227W_WT
ENSG00000143499	SMYD2	SET and MYND domain containing 2 [Source:HGNC Symbol;Acc:HGNC:20982]	798.845	0.204339	0.0874971	2.33538	0.0195237	0.154627		R227W_WT
ENSG00000070010	UFD1	ubiquitin recognition factor in ER associated degradation 1 [Source:HGNC Symbol;Acc:HGNC:12520]	862.807	-0.199221	0.0853667	-2.33371	0.0196109	0.155027		R227W_WT
ENSG00000081721	DUSP12	dual specificity phosphatase 12 [Source:HGNC Symbol;Acc:HGNC:3067]	254.687	-0.298033	0.1277	-2.33385	0.0196035	0.155027		R227W_WT
ENSG00000126351	THRA	thyroid hormone receptor alpha [Source:HGNC Symbol;Acc:HGNC:11796]	311.043	0.271748	0.116442	2.33376	0.0196081	0.155027		R227W_WT
ENSG00000071205	ARHGAP10	Rho GTPase activating protein 10 [Source:HGNC Symbol;Acc:HGNC:26099]	471.446	0.226263	0.0969788	2.33312	0.0196418	0.155174		R227W_WT
ENSG00000078699	CBFA2T2	CBFA2/RUNX1 partner transcriptional co-repressor 2 [Source:HGNC Symbol;Acc:HGNC:1536]	133.782	0.385243	0.165225	2.33162	0.0197207	0.1557		R227W_WT
ENSG00000057657	PRDM1	PR/SET domain 1 [Source:HGNC Symbol;Acc:HGNC:9346]	14.9224	1.09512	0.46982	2.33093	0.0197571	0.155824		R227W_WT
ENSG00000161800	RACGAP1	Rac GTPase activating protein 1 [Source:HGNC Symbol;Acc:HGNC:9804]	594.473	-0.228508	0.0980361	-2.33085	0.019761	0.155824		R227W_WT
ENSG00000101670	LIPG	lipase G, endothelial type [Source:HGNC Symbol;Acc:HGNC:6623]	162.186	0.377846	0.162129	2.33053	0.019778	0.155861		R227W_WT
ENSG00000127483	HP1BP3	heterochromatin protein 1 binding protein 3 [Source:HGNC Symbol;Acc:HGNC:24973]	3273.63	0.234468	0.100657	2.32938	0.0198388	0.156146		R227W_WT
ENSG00000197978	GOLGA6L9	golgin A6 family like 9 [Source:HGNC Symbol;Acc:HGNC:37229]	16.5193	1.09875	0.471687	2.3294	0.0198378	0.156146		R227W_WT
ENSG00000143515	ATP8B2	ATPase phospholipid transporting 8B2 [Source:HGNC Symbol;Acc:HGNC:13534]	500.56	-0.24106	0.103498	-2.32913	0.0198519	0.156152		R227W_WT
ENSG00000077152	UBE2T	ubiquitin conjugating enzyme E2 T [Source:HGNC Symbol;Acc:HGNC:25009]	1286.82	-0.244963	0.105203	-2.32847	0.0198871	0.156228		R227W_WT
ENSG00000149716	LTO1	LTO1 maturation factor of ABCE1 [Source:HGNC Symbol;Acc:HGNC:17589]	211.875	-0.313935	0.134837	-2.32826	0.0198983	0.156228		R227W_WT
ENSG00000168439	STIP1	stress induced phosphoprotein 1 [Source:HGNC Symbol;Acc:HGNC:11387]	1973.2	0.166791	0.0716438	2.32806	0.0199091	0.156228		R227W_WT
ENSG00000205542	TMSB4X	thymosin beta 4 X-linked [Source:HGNC Symbol;Acc:HGNC:11881]	147045	-0.285673	0.12271	-2.32802	0.0199109	0.156228		R227W_WT
ENSG00000174886	NDUFA11	NADH:ubiquinone oxidoreductase subunit A11 [Source:HGNC Symbol;Acc:HGNC:20371]	2433.16	-0.132647	0.056994	-2.32739	0.0199447	0.156396		R227W_WT
ENSG00000126821	SGPP1	sphingosine-1-phosphate phosphatase 1 [Source:HGNC Symbol;Acc:HGNC:17720]	367.851	-0.271511	0.116684	-2.32689	0.0199711	0.156409		R227W_WT
ENSG00000182180	MRPS16	mitochondrial ribosomal protein S16 [Source:HGNC Symbol;Acc:HGNC:14048]	1892	-0.164804	0.0708193	-2.32711	0.0199595	0.156409		R227W_WT
ENSG00000100307	CBX7	chromobox 7 [Source:HGNC Symbol;Acc:HGNC:1557]	120.83	-0.380738	0.163782	-2.32466	0.0200901	0.157244		R227W_WT
ENSG00000064205	CCN5	cellular communication network factor 5 [Source:HGNC Symbol;Acc:HGNC:12770]	10.9262	1.32535	0.570323	2.32385	0.0201335	0.157487		R227W_WT
ENSG00000100558	PLEK2	pleckstrin 2 [Source:HGNC Symbol;Acc:HGNC:19238]	59.8525	-0.500664	0.215716	-2.32094	0.02029	0.158417		R227W_WT
ENSG00000122203	KIAA1191	KIAA1191 [Source:HGNC Symbol;Acc:HGNC:29209]	1085.33	-0.204554	0.0881299	-2.32105	0.020284	0.158417		R227W_WT
ENSG00000136381	IREB2	iron responsive element binding protein 2 [Source:HGNC Symbol;Acc:HGNC:6115]	743.012	0.27884	0.120117	2.3214	0.0202654	0.158417		R227W_WT
ENSG00000109436	TBC1D9	TBC1 domain family member 9 [Source:HGNC Symbol;Acc:HGNC:21710]	637.76	-0.277357	0.119518	-2.32063	0.0203069	0.158443		R227W_WT
ENSG00000162738	VANGL2	VANGL planar cell polarity protein 2 [Source:HGNC Symbol;Acc:HGNC:15511]	47.1763	0.647886	0.279211	2.32042	0.0203184	0.158443		R227W_WT
ENSG00000173327	MAP3K11	mitogen-activated protein kinase kinase kinase 11 [Source:HGNC Symbol;Acc:HGNC:6850]	817.013	0.20519	0.0884397	2.32011	0.0203348	0.158474		R227W_WT
ENSG00000163013	FBXO41	F-box protein 41 [Source:HGNC Symbol;Acc:HGNC:29409]	117.435	0.410311	0.176915	2.31925	0.0203814	0.158739		R227W_WT
ENSG00000122705	CLTA	clathrin light chain A [Source:HGNC Symbol;Acc:HGNC:2090]	6161.72	-0.128087	0.0552424	-2.31864	0.0204146	0.158895		R227W_WT
ENSG00000129351	ILF3	interleukin enhancer binding factor 3 [Source:HGNC Symbol;Acc:HGNC:6038]	2549.53	0.173316	0.0747561	2.31842	0.0204265	0.158895		R227W_WT
ENSG00000077942	FBLN1	fibulin 1 [Source:HGNC Symbol;Acc:HGNC:3600]	43.4853	0.603816	0.260569	2.3173	0.0204876	0.159272		R227W_WT
ENSG00000014641	MDH1	malate dehydrogenase 1 [Source:HGNC Symbol;Acc:HGNC:6970]	2811.38	-0.229494	0.0990976	-2.31584	0.0205671	0.159731		R227W_WT
ENSG00000172428	COPS9	COP9 signalosome subunit 9 [Source:HGNC Symbol;Acc:HGNC:21314]	3308.71	-0.218033	0.0941572	-2.31563	0.0205784	0.159731		R227W_WT
ENSG00000278535	DHRS11	dehydrogenase/reductase 11 [Source:HGNC Symbol;Acc:HGNC:28639]	99.2548	0.44886	0.193848	2.31552	0.0205844	0.159731		R227W_WT
ENSG00000113916	BCL6	BCL6 transcription repressor [Source:HGNC Symbol;Acc:HGNC:1001]	217.711	-0.301216	0.130122	-2.31487	0.02062	0.159839		R227W_WT
ENSG00000155903	RASA2	RAS p21 protein activator 2 [Source:HGNC Symbol;Acc:HGNC:9872]	178.639	-0.365704	0.157985	-2.31481	0.0206235	0.159839		R227W_WT
ENSG00000115526	CHST10	carbohydrate sulfotransferase 10 [Source:HGNC Symbol;Acc:HGNC:19650]	131.361	0.353584	0.152829	2.31358	0.0206906	0.160238		R227W_WT
ENSG00000162722	TRIM58	tripartite motif containing 58 [Source:HGNC Symbol;Acc:HGNC:24150]	1906.34	0.235684	0.101878	2.31341	0.0207003	0.160238		R227W_WT
ENSG00000004864	SLC25A13	solute carrier family 25 member 13 [Source:HGNC Symbol;Acc:HGNC:10983]	503.338	0.274514	0.1187	2.31267	0.0207406	0.160353		R227W_WT
ENSG00000173436	MICOS10	mitochondrial contact site and cristae organizing system subunit 10 [Source:HGNC Symbol;Acc:HGNC:32068]	2521.34	-0.23176	0.100203	-2.3129	0.0207284	0.160353		R227W_WT
ENSG00000075539	FRYL	FRY like transcription coactivator [Source:HGNC Symbol;Acc:HGNC:29127]	585.683	0.246308	0.106524	2.31223	0.0207648	0.160443		R227W_WT
ENSG00000050405	LIMA1	LIM domain and actin binding 1 [Source:HGNC Symbol;Acc:HGNC:24636]	1256.26	0.218732	0.0946119	2.31189	0.0207838	0.160492		R227W_WT
ENSG00000107518	ATRNL1	attractin like 1 [Source:HGNC Symbol;Acc:HGNC:29063]	108.993	0.435896	0.188567	2.31162	0.0207987	0.160509		R227W_WT
ENSG00000011304	PTBP1	polypyrimidine tract binding protein 1 [Source:HGNC Symbol;Acc:HGNC:9583]	2958.32	0.153731	0.0665364	2.31048	0.0208613	0.160824		R227W_WT
ENSG00000073282	TP63	tumor protein p63 [Source:HGNC Symbol;Acc:HGNC:15979]	8.24256	1.62835	0.704787	2.31042	0.0208649	0.160824		R227W_WT
ENSG00000125740	FOSB	FosB proto-oncogene, AP-1 transcription factor subunit [Source:HGNC Symbol;Acc:HGNC:3797]	308.258	0.423143	0.183169	2.31012	0.0208813	0.160852		R227W_WT
ENSG00000063127	SLC6A16	solute carrier family 6 member 16 [Source:HGNC Symbol;Acc:HGNC:13622]	7.21054	1.59448	0.690372	2.30959	0.0209109	0.160982		R227W_WT
ENSG00000123159	GIPC1	GIPC PDZ domain containing family member 1 [Source:HGNC Symbol;Acc:HGNC:1226]	5140.82	-0.176155	0.0763321	-2.30774	0.0210134	0.161673		R227W_WT
ENSG00000146247	PHIP	pleckstrin homology domain interacting protein [Source:HGNC Symbol;Acc:HGNC:15673]	980.114	0.226164	0.0980645	2.30628	0.0210952	0.162204		R227W_WT
ENSG00000197299	BLM	BLM RecQ like helicase [Source:HGNC Symbol;Acc:HGNC:1058]	40.5653	-0.707224	0.30675	-2.30553	0.0211367	0.162424		R227W_WT
ENSG00000076043	REXO2	RNA exonuclease 2 [Source:HGNC Symbol;Acc:HGNC:17851]	5343.13	-0.25117	0.108982	-2.3047	0.0211833	0.162684		R227W_WT
ENSG00000085662	AKR1B1	aldo-keto reductase family 1 member B [Source:HGNC Symbol;Acc:HGNC:381]	11637.8	-0.147116	0.0638665	-2.30349	0.0212514	0.163009		R227W_WT
ENSG00000117481	NSUN4	NOP2/Sun RNA methyltransferase 4 [Source:HGNC Symbol;Acc:HGNC:31802]	235.649	0.297452	0.129126	2.30357	0.0212468	0.163009		R227W_WT
ENSG00000121413	ZSCAN18	zinc finger and SCAN domain containing 18 [Source:HGNC Symbol;Acc:HGNC:21037]	206.751	0.305393	0.132634	2.30252	0.0213056	0.163227		R227W_WT
ENSG00000154654	NCAM2	neural cell adhesion molecule 2 [Source:HGNC Symbol;Acc:HGNC:7657]	6.77445	1.47431	0.640252	2.30271	0.0212953	0.163227		R227W_WT
ENSG00000163624	CDS1	CDP-diacylglycerol synthase 1 [Source:HGNC Symbol;Acc:HGNC:1800]	143.777	0.344455	0.149641	2.30188	0.0213422	0.163408		R227W_WT
ENSG00000158164	TMSB15A	thymosin beta 15A [Source:HGNC Symbol;Acc:HGNC:30744]	133.892	-0.399538	0.173606	-2.3014	0.0213692	0.163516		R227W_WT
ENSG00000062485	CS	citrate synthase [Source:HGNC Symbol;Acc:HGNC:2422]	1884.39	0.153929	0.066894	2.30108	0.021387	0.163554		R227W_WT
ENSG00000124795	DEK	DEK proto-oncogene [Source:HGNC Symbol;Acc:HGNC:2768]	6818.33	0.237621	0.103289	2.30055	0.0214171	0.163685		R227W_WT
ENSG00000139697	SBNO1	strawberry notch homolog 1 [Source:HGNC Symbol;Acc:HGNC:22973]	1376.65	0.167809	0.072952	2.30027	0.0214327	0.163706		R227W_WT
ENSG00000135519	KCNH3	potassium voltage-gated channel subfamily H member 3 [Source:HGNC Symbol;Acc:HGNC:6252]	14.3318	1.41464	0.615231	2.29936	0.0214843	0.164001		R227W_WT
ENSG00000150403	TMCO3	transmembrane and coiled-coil domains 3 [Source:HGNC Symbol;Acc:HGNC:20329]	1560.74	-0.241259	0.104937	-2.29908	0.0215004	0.164025		R227W_WT
ENSG00000183741	CBX6	chromobox 6 [Source:HGNC Symbol;Acc:HGNC:1556]	4700.05	-0.180875	0.0786896	-2.29859	0.0215282	0.164138		R227W_WT
ENSG00000196535	MYO18A	myosin XVIIIA [Source:HGNC Symbol;Acc:HGNC:31104]	423.592	0.348101	0.151471	2.29814	0.021554	0.164236		R227W_WT
ENSG00000168497	CAVIN2	caveolae associated protein 2 [Source:HGNC Symbol;Acc:HGNC:10690]	83.3179	-0.524746	0.228376	-2.29773	0.0215773	0.164314		R227W_WT
ENSG00000197019	SERTAD1	SERTA domain containing 1 [Source:HGNC Symbol;Acc:HGNC:17932]	339.326	-0.262868	0.114426	-2.29726	0.0216038	0.164417		R227W_WT
ENSG00000183943	PRKX	protein kinase cAMP-dependent X-linked catalytic subunit [Source:HGNC Symbol;Acc:HGNC:9441]	423.092	0.283699	0.123543	2.29635	0.0216556	0.164713		R227W_WT
ENSG00000164109	MAD2L1	mitotic arrest deficient 2 like 1 [Source:HGNC Symbol;Acc:HGNC:6763]	1312.97	-0.21662	0.0943504	-2.29591	0.0216808	0.164806		R227W_WT
ENSG00000146950	SHROOM2	shroom family member 2 [Source:HGNC Symbol;Acc:HGNC:630]	23.2371	0.866612	0.377754	2.29411	0.0217839	0.16539		R227W_WT
ENSG00000179933	C14orf119	chromosome 14 open reading frame 119 [Source:HGNC Symbol;Acc:HGNC:20270]	1312.55	-0.225644	0.098351	-2.29428	0.0217746	0.16539		R227W_WT
ENSG00000066855	MTFR1	mitochondrial fission regulator 1 [Source:HGNC Symbol;Acc:HGNC:29510]	353.226	0.274533	0.119737	2.2928	0.0218597	0.165866		R227W_WT
ENSG00000147548	NSD3	nuclear receptor binding SET domain protein 3 [Source:HGNC Symbol;Acc:HGNC:12767]	736.859	0.212753	0.0928397	2.29162	0.0219278	0.166281		R227W_WT
ENSG00000163382	NAXE	NAD(P)HX epimerase [Source:HGNC Symbol;Acc:HGNC:18453]	2299.94	-0.149058	0.0650514	-2.29139	0.0219406	0.166281		R227W_WT
ENSG00000147642	SYBU	syntabulin [Source:HGNC Symbol;Acc:HGNC:26011]	38.6619	-0.82155	0.358573	-2.29117	0.0219538	0.166282		R227W_WT
ENSG00000169398	PTK2	protein tyrosine kinase 2 [Source:HGNC Symbol;Acc:HGNC:9611]	785.358	-0.216049	0.0943457	-2.28997	0.022023	0.166606		R227W_WT
ENSG00000172795	DCP2	decapping mRNA 2 [Source:HGNC Symbol;Acc:HGNC:24452]	250.993	0.284718	0.124322	2.29018	0.0220111	0.166606		R227W_WT
ENSG00000024422	EHD2	EH domain containing 2 [Source:HGNC Symbol;Acc:HGNC:3243]	1567.54	0.223683	0.0977282	2.28882	0.0220896	0.166923		R227W_WT
ENSG00000152061	RABGAP1L	RAB GTPase activating protein 1 like [Source:HGNC Symbol;Acc:HGNC:24663]	219.039	0.379132	0.165647	2.2888	0.0220912	0.166923		R227W_WT
ENSG00000185664	PMEL	premelanosome protein [Source:HGNC Symbol;Acc:HGNC:10880]	11.4901	-1.16654	0.509762	-2.2884	0.0221144	0.166999		R227W_WT
ENSG00000237441	RGL2	ral guanine nucleotide dissociation stimulator like 2 [Source:HGNC Symbol;Acc:HGNC:9769]	334.65	0.267068	0.116724	2.28802	0.0221361	0.167063		R227W_WT
ENSG00000155265	GOLGA7B	golgin A7 family member B [Source:HGNC Symbol;Acc:HGNC:31668]	6.38182	-1.96024	0.857179	-2.28685	0.0222044	0.167399		R227W_WT
ENSG00000155868	MED7	mediator complex subunit 7 [Source:HGNC Symbol;Acc:HGNC:2378]	279.132	-0.286511	0.125301	-2.28658	0.0222203	0.167399		R227W_WT
ENSG00000165995	CACNB2	calcium voltage-gated channel auxiliary subunit beta 2 [Source:HGNC Symbol;Acc:HGNC:1402]	32.2169	0.696232	0.304471	2.28669	0.0222137	0.167399		R227W_WT
ENSG00000135637	CCDC142	coiled-coil domain containing 142 [Source:HGNC Symbol;Acc:HGNC:25889]	77.1847	0.514713	0.225136	2.28623	0.0222407	0.167409		R227W_WT
ENSG00000163617	CCDC191	coiled-coil domain containing 191 [Source:HGNC Symbol;Acc:HGNC:29272]	39.7572	0.761839	0.333247	2.28611	0.022248	0.167409		R227W_WT
ENSG00000051382	PIK3CB	phosphatidylinositol-4,5-bisphosphate 3-kinase catalytic subunit beta [Source:HGNC Symbol;Acc:HGNC:8976]	288.53	0.247435	0.108282	2.28509	0.0223075	0.167506		R227W_WT
ENSG00000103335	PIEZO1	piezo type mechanosensitive ion channel component 1 (Er blood group) [Source:HGNC Symbol;Acc:HGNC:28993]	3025.85	-0.149701	0.065528	-2.28453	0.0223403	0.167506		R227W_WT
ENSG00000106355	LSM5	LSM5 homolog, U6 small nuclear RNA and mRNA degradation associated [Source:HGNC Symbol;Acc:HGNC:17162]	2423.51	-0.205801	0.0900502	-2.28541	0.022289	0.167506		R227W_WT
ENSG00000110367	DDX6	DEAD-box helicase 6 [Source:HGNC Symbol;Acc:HGNC:2747]	1482.83	0.204853	0.0896577	2.28483	0.0223226	0.167506		R227W_WT
ENSG00000160124	MIX23	mitochondrial matrix import factor 23 [Source:HGNC Symbol;Acc:HGNC:31136]	652.224	-0.219022	0.0958707	-2.28456	0.0223388	0.167506		R227W_WT
ENSG00000182185	RAD51B	RAD51 paralog B [Source:HGNC Symbol;Acc:HGNC:9822]	47.7694	0.626376	0.274092	2.28528	0.0222965	0.167506		R227W_WT
ENSG00000131187	F12	coagulation factor XII [Source:HGNC Symbol;Acc:HGNC:3530]	78.8408	-0.457769	0.200493	-2.28321	0.022418	0.167879		R227W_WT
ENSG00000132485	ZRANB2	zinc finger RANBP2-type containing 2 [Source:HGNC Symbol;Acc:HGNC:13058]	768.022	0.224052	0.0981251	2.28333	0.0224108	0.167879		R227W_WT
ENSG00000143147	GPR161	G protein-coupled receptor 161 [Source:HGNC Symbol;Acc:HGNC:23694]	288.154	0.270442	0.118459	2.283	0.0224303	0.167879		R227W_WT
ENSG00000143811	PYCR2	pyrroline-5-carboxylate reductase 2 [Source:HGNC Symbol;Acc:HGNC:30262]	719.007	-0.339838	0.14887	-2.28278	0.0224431	0.167879		R227W_WT
ENSG00000069431	ABCC9	ATP binding cassette subfamily C member 9 [Source:HGNC Symbol;Acc:HGNC:60]	17.5261	1.05471	0.462146	2.28219	0.0224778	0.167941		R227W_WT
ENSG00000146281	PM20D2	peptidase M20 domain containing 2 [Source:HGNC Symbol;Acc:HGNC:21408]	1060.15	0.26503	0.116129	2.28221	0.0224772	0.167941		R227W_WT
ENSG00000087077	TRIP6	thyroid hormone receptor interactor 6 [Source:HGNC Symbol;Acc:HGNC:12311]	3313.53	-0.147284	0.0645584	-2.28141	0.0225244	0.16809		R227W_WT
ENSG00000214193	SH3D21	SH3 domain containing 21 [Source:HGNC Symbol;Acc:HGNC:26236]	39.2882	-0.801874	0.351483	-2.28141	0.0225244	0.16809		R227W_WT
ENSG00000135749	PCNX2	pecanex 2 [Source:HGNC Symbol;Acc:HGNC:8736]	194.773	0.327375	0.143531	2.28086	0.0225565	0.168231		R227W_WT
ENSG00000151725	CENPU	centromere protein U [Source:HGNC Symbol;Acc:HGNC:21348]	283.67	-0.264399	0.115934	-2.28061	0.0225715	0.168244		R227W_WT
ENSG00000101224	CDC25B	cell division cycle 25B [Source:HGNC Symbol;Acc:HGNC:1726]	359.732	0.300502	0.131784	2.28026	0.0225922	0.168299		R227W_WT
ENSG00000125995	ROMO1	reactive oxygen species modulator 1 [Source:HGNC Symbol;Acc:HGNC:16185]	4158.13	-0.2067	0.090667	-2.27977	0.0226215	0.168418		R227W_WT
ENSG00000138496	PARP9	poly(ADP-ribose) polymerase family member 9 [Source:HGNC Symbol;Acc:HGNC:24118]	247.069	-0.290771	0.127558	-2.27952	0.0226362	0.168428		R227W_WT
ENSG00000134265	NAPG	NSF attachment protein gamma [Source:HGNC Symbol;Acc:HGNC:7642]	368.278	-0.253217	0.111095	-2.27929	0.02265	0.168432		R227W_WT
ENSG00000147684	NDUFB9	NADH:ubiquinone oxidoreductase subunit B9 [Source:HGNC Symbol;Acc:HGNC:7704]	2379.58	-0.180457	0.0792198	-2.27793	0.0227306	0.168932		R227W_WT
ENSG00000120913	PDLIM2	PDZ and LIM domain 2 [Source:HGNC Symbol;Acc:HGNC:13992]	764.024	-0.257085	0.112896	-2.2772	0.0227745	0.169159		R227W_WT
ENSG00000067066	SP100	SP100 nuclear antigen [Source:HGNC Symbol;Acc:HGNC:11206]	1176.15	-0.17755	0.0780012	-2.27624	0.0228314	0.169482		R227W_WT
ENSG00000165678	GHITM	growth hormone inducible transmembrane protein [Source:HGNC Symbol;Acc:HGNC:17281]	3243.88	-0.115529	0.050784	-2.27491	0.0229114	0.169976		R227W_WT
ENSG00000129625	REEP5	receptor accessory protein 5 [Source:HGNC Symbol;Acc:HGNC:30077]	1718.76	-0.15631	0.0687557	-2.27341	0.0230015	0.170545		R227W_WT
ENSG00000203668	CHML	CHM like Rab escort protein [Source:HGNC Symbol;Acc:HGNC:1941]	264.304	0.317188	0.139557	2.27282	0.0230373	0.170711		R227W_WT
ENSG00000133961	NUMB	NUMB endocytic adaptor protein [Source:HGNC Symbol;Acc:HGNC:8060]	232.389	-0.301713	0.132845	-2.27116	0.0231372	0.171351		R227W_WT
ENSG00000149761	NUDT22	nudix hydrolase 22 [Source:HGNC Symbol;Acc:HGNC:28189]	20.7855	-0.947879	0.417451	-2.27063	0.0231691	0.171487		R227W_WT
ENSG00000049759	NEDD4L	NEDD4 like E3 ubiquitin protein ligase [Source:HGNC Symbol;Acc:HGNC:7728]	779.258	-0.170552	0.0752048	-2.26783	0.0233394	0.171795		R227W_WT
ENSG00000107779	BMPR1A	bone morphogenetic protein receptor type 1A [Source:HGNC Symbol;Acc:HGNC:1076]	277.628	0.266865	0.117601	2.26925	0.0232533	0.171795		R227W_WT
ENSG00000124243	BCAS4	breast carcinoma amplified sequence 4 [Source:HGNC Symbol;Acc:HGNC:14367]	383.874	-0.239013	0.105322	-2.26935	0.0232469	0.171795		R227W_WT
ENSG00000160113	NR2F6	nuclear receptor subfamily 2 group F member 6 [Source:HGNC Symbol;Acc:HGNC:7977]	1485.36	0.165005	0.0727625	2.26772	0.0233464	0.171795		R227W_WT
ENSG00000174796	THAP6	THAP domain containing 6 [Source:HGNC Symbol;Acc:HGNC:23189]	166.42	-0.352455	0.15542	-2.26776	0.0233437	0.171795		R227W_WT
ENSG00000180340	FZD2	frizzled class receptor 2 [Source:HGNC Symbol;Acc:HGNC:4040]	2292.26	0.15703	0.0692157	2.2687	0.0232864	0.171795		R227W_WT
ENSG00000182195	LDOC1	LDOC1 regulator of NFKB signaling [Source:HGNC Symbol;Acc:HGNC:6548]	637.464	-0.277728	0.122427	-2.26853	0.0232971	0.171795		R227W_WT
ENSG00000198346	ZNF813	zinc finger protein 813 [Source:HGNC Symbol;Acc:HGNC:33257]	72.4918	0.482881	0.212849	2.26865	0.0232895	0.171795		R227W_WT
ENSG00000219607	PPP1R3G	protein phosphatase 1 regulatory subunit 3G [Source:HGNC Symbol;Acc:HGNC:14945]	51.6832	0.591764	0.260906	2.26811	0.0233222	0.171795		R227W_WT
ENSG00000243156	MICAL3	microtubule associated monooxygenase, calponin and LIM domain containing 3 [Source:HGNC Symbol;Acc:HGNC:24694]	119.928	0.474925	0.209289	2.26923	0.0232546	0.171795		R227W_WT
ENSG00000183155	RABIF	RAB interacting factor [Source:HGNC Symbol;Acc:HGNC:9797]	415.997	-0.335379	0.14791	-2.26745	0.0233625	0.171814		R227W_WT
ENSG00000082397	EPB41L3	erythrocyte membrane protein band 4.1 like 3 [Source:HGNC Symbol;Acc:HGNC:3380]	596.251	-0.196558	0.086703	-2.26703	0.0233884	0.171904		R227W_WT
ENSG00000167291	TBC1D16	TBC1 domain family member 16 [Source:HGNC Symbol;Acc:HGNC:28356]	341.483	0.300857	0.132845	2.26472	0.0235296	0.172707		R227W_WT
ENSG00000177943	MAMDC4	MAM domain containing 4 [Source:HGNC Symbol;Acc:HGNC:24083]	17.8608	1.12133	0.495159	2.26458	0.0235385	0.172707		R227W_WT
ENSG00000243244	STON1	stonin 1 [Source:HGNC Symbol;Acc:HGNC:17003]	80.9748	0.529048	0.233616	2.26461	0.0235367	0.172707		R227W_WT
ENSG00000089916	GPATCH2L	G-patch domain containing 2 like [Source:HGNC Symbol;Acc:HGNC:20210]	444.96	0.268205	0.11845	2.26428	0.023557	0.172742		R227W_WT
ENSG00000026652	AGPAT4	1-acylglycerol-3-phosphate O-acyltransferase 4 [Source:HGNC Symbol;Acc:HGNC:20885]	163.958	0.362403	0.160145	2.26297	0.0236378	0.173135		R227W_WT
ENSG00000087076	HSD17B14	hydroxysteroid 17-beta dehydrogenase 14 [Source:HGNC Symbol;Acc:HGNC:23238]	202.395	0.313555	0.138549	2.26314	0.0236269	0.173135		R227W_WT
ENSG00000027869	SH2D2A	SH2 domain containing 2A [Source:HGNC Symbol;Acc:HGNC:10821]	52.4283	0.653015	0.288635	2.26242	0.0236712	0.173279		R227W_WT
ENSG00000243943	ZNF512	zinc finger protein 512 [Source:HGNC Symbol;Acc:HGNC:29380]	153.924	0.428326	0.189365	2.2619	0.0237033	0.173414		R227W_WT
ENSG00000124733	MEA1	male-enhanced antigen 1 [Source:HGNC Symbol;Acc:HGNC:6986]	230.947	-0.297769	0.131726	-2.26051	0.0237896	0.173543		R227W_WT
ENSG00000143442	POGZ	pogo transposable element derived with ZNF domain [Source:HGNC Symbol;Acc:HGNC:18801]	1165.31	0.191777	0.0848173	2.26105	0.023756	0.173543		R227W_WT
ENSG00000153993	SEMA3D	semaphorin 3D [Source:HGNC Symbol;Acc:HGNC:10726]	31.0048	0.891281	0.394189	2.26105	0.0237561	0.173543		R227W_WT
ENSG00000154813	DPH3	diphthamide biosynthesis 3 [Source:HGNC Symbol;Acc:HGNC:27717]	638.928	-0.25058	0.11084	-2.26074	0.0237755	0.173543		R227W_WT
ENSG00000178381	ZFAND2A	zinc finger AN1-type containing 2A [Source:HGNC Symbol;Acc:HGNC:28073]	124.231	-0.361224	0.159794	-2.26057	0.0237861	0.173543		R227W_WT
ENSG00000163803	PLB1	phospholipase B1 [Source:HGNC Symbol;Acc:HGNC:30041]	27.8958	0.814528	0.360458	2.2597	0.0238397	0.173809		R227W_WT
ENSG00000055147	FAM114A2	family with sequence similarity 114 member A2 [Source:HGNC Symbol;Acc:HGNC:1333]	228.36	-0.293661	0.129984	-2.2592	0.0238708	0.173926		R227W_WT
ENSG00000130159	ECSIT	ECSIT signaling integrator [Source:HGNC Symbol;Acc:HGNC:29548]	383.869	0.221654	0.0981202	2.259	0.0238833	0.173926		R227W_WT
ENSG00000160284	SPATC1L	spermatogenesis and centriole associated 1 like [Source:HGNC Symbol;Acc:HGNC:1298]	272.996	0.290886	0.128831	2.25789	0.0239526	0.174331		R227W_WT
ENSG00000139537	CCDC65	coiled-coil domain containing 65 [Source:HGNC Symbol;Acc:HGNC:29937]	8.96548	1.61638	0.715979	2.25759	0.0239715	0.174368		R227W_WT
ENSG00000143319	ISG20L2	interferon stimulated exonuclease gene 20 like 2 [Source:HGNC Symbol;Acc:HGNC:25745]	529.526	0.314072	0.139272	2.2551	0.0241274	0.175401		R227W_WT
ENSG00000163960	UBXN7	UBX domain protein 7 [Source:HGNC Symbol;Acc:HGNC:29119]	501.108	0.23994	0.106409	2.25487	0.0241412	0.175401		R227W_WT
ENSG00000051825	MPHOSPH9	M-phase phosphoprotein 9 [Source:HGNC Symbol;Acc:HGNC:7215]	223.419	0.346157	0.15362	2.25333	0.0242384	0.175796		R227W_WT
ENSG00000144026	ZNF514	zinc finger protein 514 [Source:HGNC Symbol;Acc:HGNC:25894]	122.754	0.387798	0.172079	2.25361	0.0242208	0.175796		R227W_WT
ENSG00000147251	DOCK11	dedicator of cytokinesis 11 [Source:HGNC Symbol;Acc:HGNC:23483]	27.8139	0.77841	0.345479	2.25313	0.0242508	0.175796		R227W_WT
ENSG00000184752	NDUFA12	NADH:ubiquinone oxidoreductase subunit A12 [Source:HGNC Symbol;Acc:HGNC:23987]	1681.19	-0.268588	0.119207	-2.25313	0.0242511	0.175796		R227W_WT
ENSG00000124813	RUNX2	RUNX family transcription factor 2 [Source:HGNC Symbol;Acc:HGNC:10472]	178.725	0.34957	0.15525	2.25167	0.0243434	0.176285		R227W_WT
ENSG00000152439	ZNF773	zinc finger protein 773 [Source:HGNC Symbol;Acc:HGNC:30487]	40.2697	0.762621	0.338699	2.25162	0.0243464	0.176285		R227W_WT
ENSG00000153310	CYRIB	CYFIP related Rac1 interactor B [Source:HGNC Symbol;Acc:HGNC:25216]	734.655	-0.20124	0.0894185	-2.25054	0.0244146	0.176678		R227W_WT
ENSG00000164713	BRI3	brain protein I3 [Source:HGNC Symbol;Acc:HGNC:1109]	12318.3	-0.228243	0.101458	-2.24963	0.0244727	0.176997		R227W_WT
ENSG00000154511	DIPK1A	divergent protein kinase domain 1A [Source:HGNC Symbol;Acc:HGNC:32213]	253.937	-0.279019	0.124069	-2.2489	0.0245186	0.177228		R227W_WT
ENSG00000128335	APOL2	apolipoprotein L2 [Source:HGNC Symbol;Acc:HGNC:619]	651.312	-0.189021	0.0841035	-2.24748	0.0246094	0.177479		R227W_WT
ENSG00000137337	MDC1	mediator of DNA damage checkpoint 1 [Source:HGNC Symbol;Acc:HGNC:21163]	152.926	0.377117	0.167749	2.2481	0.02457	0.177479		R227W_WT
ENSG00000160256	SLX9	SLX9 ribosome biogenesis factor [Source:HGNC Symbol;Acc:HGNC:15811]	323.311	-0.253412	0.112739	-2.24779	0.0245898	0.177479		R227W_WT
ENSG00000182670	TTC3	tetratricopeptide repeat domain 3 [Source:HGNC Symbol;Acc:HGNC:12393]	2657.9	0.290274	0.129154	2.2475	0.0246081	0.177479		R227W_WT
ENSG00000162885	B3GALNT2	beta-1,3-N-acetylgalactosaminyltransferase 2 [Source:HGNC Symbol;Acc:HGNC:28596]	417.21	0.224012	0.0996933	2.24701	0.0246397	0.177556		R227W_WT
ENSG00000163467	TSACC	TSSK6 activating cochaperone [Source:HGNC Symbol;Acc:HGNC:30636]	20.3699	0.978973	0.435705	2.24687	0.0246482	0.177556		R227W_WT
ENSG00000204815	ODAD4	outer dynein arm docking complex subunit 4 [Source:HGNC Symbol;Acc:HGNC:25280]	17.1678	0.995939	0.44334	2.24644	0.0246755	0.177653		R227W_WT
ENSG00000178033	CALHM5	calcium homeostasis modulator family member 5 [Source:HGNC Symbol;Acc:HGNC:21568]	32.7495	-0.735068	0.327324	-2.24569	0.0247239	0.1779		R227W_WT
ENSG00000127616	SMARCA4	SWI/SNF related, matrix associated, actin dependent regulator of chromatin, subfamily a, member 4 [Source:HGNC Symbol;Acc:HGNC:11100]	1747.16	0.176112	0.0784588	2.24464	0.024791	0.178221		R227W_WT
ENSG00000131043	AAR2	AAR2 splicing factor [Source:HGNC Symbol;Acc:HGNC:15886]	485.787	0.201577	0.0898108	2.24447	0.0248024	0.178221		R227W_WT
ENSG00000153443	UBALD1	UBA like domain containing 1 [Source:HGNC Symbol;Acc:HGNC:29576]	419.928	0.242707	0.108142	2.24434	0.0248107	0.178221		R227W_WT
ENSG00000140406	TLNRD1	talin rod domain containing 1 [Source:HGNC Symbol;Acc:HGNC:13519]	660.899	-0.225225	0.100404	-2.2432	0.0248838	0.178644		R227W_WT
ENSG00000114978	MOB1A	MOB kinase activator 1A [Source:HGNC Symbol;Acc:HGNC:16015]	1566.94	-0.178416	0.0795508	-2.24279	0.02491	0.178731		R227W_WT
ENSG00000011523	CEP68	centrosomal protein 68 [Source:HGNC Symbol;Acc:HGNC:29076]	127.721	0.384843	0.171676	2.24168	0.0249818	0.178763		R227W_WT
ENSG00000112695	COX7A2	cytochrome c oxidase subunit 7A2 [Source:HGNC Symbol;Acc:HGNC:2288]	5028.07	-0.214072	0.0954635	-2.24245	0.0249321	0.178763		R227W_WT
ENSG00000132357	CARD6	caspase recruitment domain family member 6 [Source:HGNC Symbol;Acc:HGNC:16394]	188.235	-0.312282	0.139307	-2.24168	0.0249819	0.178763		R227W_WT
ENSG00000164400	CSF2	colony stimulating factor 2 [Source:HGNC Symbol;Acc:HGNC:2434]	21.8456	-1.03355	0.460977	-2.24209	0.0249559	0.178763		R227W_WT
ENSG00000174132	FAM174A	family with sequence similarity 174 member A [Source:HGNC Symbol;Acc:HGNC:24943]	441.514	-0.27377	0.12213	-2.24163	0.024985	0.178763		R227W_WT
ENSG00000034713	GABARAPL2	GABA type A receptor associated protein like 2 [Source:HGNC Symbol;Acc:HGNC:13291]	1656.24	-0.217363	0.0970006	-2.24084	0.0250363	0.178928		R227W_WT
ENSG00000198455	ZXDB	zinc finger X-linked duplicated B [Source:HGNC Symbol;Acc:HGNC:13199]	68.8665	-0.48485	0.216354	-2.241	0.0250259	0.178928		R227W_WT
ENSG00000164197	RNF180	ring finger protein 180 [Source:HGNC Symbol;Acc:HGNC:27752]	82.3514	0.469746	0.209673	2.24037	0.0250668	0.179021		R227W_WT
ENSG00000165948	IFI27L1	interferon alpha inducible protein 27 like 1 [Source:HGNC Symbol;Acc:HGNC:19754]	396.063	-0.232324	0.103706	-2.24021	0.0250776	0.179021		R227W_WT
ENSG00000123179	EBPL	EBP like [Source:HGNC Symbol;Acc:HGNC:18061]	1941.88	-0.244625	0.109233	-2.23947	0.0251252	0.179159		R227W_WT
ENSG00000184349	EFNA5	ephrin A5 [Source:HGNC Symbol;Acc:HGNC:3225]	464.618	-0.271433	0.121201	-2.23952	0.0251224	0.179159		R227W_WT
ENSG00000100241	SBF1	SET binding factor 1 [Source:HGNC Symbol;Acc:HGNC:10542]	414.022	0.214534	0.0958698	2.23777	0.0252363	0.179737		R227W_WT
ENSG00000114125	RNF7	ring finger protein 7 [Source:HGNC Symbol;Acc:HGNC:10070]	2109.08	-0.252343	0.112808	-2.23692	0.0252915	0.179737		R227W_WT
ENSG00000124155	PIGT	phosphatidylinositol glycan anchor biosynthesis class T [Source:HGNC Symbol;Acc:HGNC:14938]	649.308	0.229274	0.102484	2.23717	0.0252751	0.179737		R227W_WT
ENSG00000133131	MORC4	MORC family CW-type zinc finger 4 [Source:HGNC Symbol;Acc:HGNC:23485]	245.516	-0.299301	0.133788	-2.23713	0.0252781	0.179737		R227W_WT
ENSG00000142273	CBLC	Cbl proto-oncogene C [Source:HGNC Symbol;Acc:HGNC:15961]	8.5888	1.63053	0.728797	2.23729	0.0252677	0.179737		R227W_WT
ENSG00000269190	FBXO17	F-box protein 17 [Source:HGNC Symbol;Acc:HGNC:18754]	391.635	0.225436	0.100749	2.2376	0.0252469	0.179737		R227W_WT
ENSG00000134668	SPOCD1	SPOC domain containing 1 [Source:HGNC Symbol;Acc:HGNC:26338]	1208.68	0.186536	0.0834216	2.23606	0.0253478	0.180036		R227W_WT
ENSG00000107902	LHPP	phospholysine phosphohistidine inorganic pyrophosphate phosphatase [Source:HGNC Symbol;Acc:HGNC:30042]	254.954	0.276418	0.123762	2.23347	0.0255179	0.181041		R227W_WT
ENSG00000135469	COQ10A	coenzyme Q10A [Source:HGNC Symbol;Acc:HGNC:26515]	77.1725	0.464158	0.207819	2.23348	0.0255174	0.181041		R227W_WT
ENSG00000049167	ERCC8	ERCC excision repair 8, CSA ubiquitin ligase complex subunit [Source:HGNC Symbol;Acc:HGNC:3439]	190.806	0.301933	0.135241	2.23255	0.0255788	0.181216		R227W_WT
ENSG00000073969	NSF	N-ethylmaleimide sensitive factor, vesicle fusing ATPase [Source:HGNC Symbol;Acc:HGNC:8016]	419.661	-0.23586	0.105653	-2.2324	0.0255883	0.181216		R227W_WT
ENSG00000125676	THOC2	THO complex subunit 2 [Source:HGNC Symbol;Acc:HGNC:19073]	1067.15	0.27691	0.12404	2.23242	0.0255872	0.181216		R227W_WT
ENSG00000288722	F8A1	coagulation factor VIII associated 1 [Source:HGNC Symbol;Acc:HGNC:3547]	82.79	-0.507116	0.227179	-2.23223	0.0255997	0.181216		R227W_WT
ENSG00000102981	PARD6A	par-6 family cell polarity regulator alpha [Source:HGNC Symbol;Acc:HGNC:15943]	192.916	-0.309384	0.138628	-2.23175	0.0256314	0.181339		R227W_WT
ENSG00000102096	PIM2	Pim-2 proto-oncogene, serine/threonine kinase [Source:HGNC Symbol;Acc:HGNC:8987]	243.553	-0.340816	0.152834	-2.22997	0.0257496	0.182073		R227W_WT
ENSG00000151892	GFRA1	GDNF family receptor alpha 1 [Source:HGNC Symbol;Acc:HGNC:4243]	2020.07	0.173105	0.0776361	2.2297	0.0257675	0.182098		R227W_WT
ENSG00000101335	MYL9	myosin light chain 9 [Source:HGNC Symbol;Acc:HGNC:15754]	9088.47	0.190469	0.085446	2.22911	0.0258065	0.18217		R227W_WT
ENSG00000166025	AMOTL1	angiomotin like 1 [Source:HGNC Symbol;Acc:HGNC:17811]	516.408	-0.226846	0.101765	-2.22912	0.0258057	0.18217		R227W_WT
ENSG00000176055	MBLAC2	metallo-beta-lactamase domain containing 2 [Source:HGNC Symbol;Acc:HGNC:33711]	86.3743	0.425542	0.190975	2.22826	0.0258631	0.182468		R227W_WT
ENSG00000099889	ARVCF	ARVCF delta catenin family member [Source:HGNC Symbol;Acc:HGNC:728]	292.112	-0.330625	0.148417	-2.22768	0.0259019	0.182538		R227W_WT
ENSG00000171720	HDAC3	histone deacetylase 3 [Source:HGNC Symbol;Acc:HGNC:4854]	1005	-0.266342	0.119552	-2.22784	0.0258912	0.182538		R227W_WT
ENSG00000105552	BCAT2	branched chain amino acid transaminase 2 [Source:HGNC Symbol;Acc:HGNC:977]	1413.15	0.169799	0.0762403	2.22716	0.0259368	0.182541		R227W_WT
ENSG00000110172	CHORDC1	cysteine and histidine rich domain containing 1 [Source:HGNC Symbol;Acc:HGNC:14525]	714.657	0.197017	0.0884752	2.22681	0.0259599	0.182541		R227W_WT
ENSG00000132872	SYT4	synaptotagmin 4 [Source:HGNC Symbol;Acc:HGNC:11512]	12.6968	-1.27543	0.57273	-2.22693	0.0259519	0.182541		R227W_WT
ENSG00000163125	RPRD2	regulation of nuclear pre-mRNA domain containing 2 [Source:HGNC Symbol;Acc:HGNC:29039]	755.759	0.181281	0.0813971	2.22711	0.0259396	0.182541		R227W_WT
ENSG00000105409	ATP1A3	ATPase Na+/K+ transporting subunit alpha 3 [Source:HGNC Symbol;Acc:HGNC:801]	13.0583	-1.12036	0.503326	-2.22591	0.0260203	0.182738		R227W_WT
ENSG00000109519	GRPEL1	GrpE like 1, mitochondrial [Source:HGNC Symbol;Acc:HGNC:19696]	840.465	-0.223593	0.100467	-2.22553	0.0260457	0.182738		R227W_WT
ENSG00000119912	IDE	insulin degrading enzyme [Source:HGNC Symbol;Acc:HGNC:5381]	457.691	0.260517	0.117042	2.22584	0.0260251	0.182738		R227W_WT
ENSG00000142892	PIGK	phosphatidylinositol glycan anchor biosynthesis class K [Source:HGNC Symbol;Acc:HGNC:8965]	524.601	0.200291	0.0899943	2.2256	0.026041	0.182738		R227W_WT
ENSG00000184675	AMER1	APC membrane recruitment protein 1 [Source:HGNC Symbol;Acc:HGNC:26837]	16.0683	1.14388	0.51414	2.22484	0.0260922	0.182963		R227W_WT
ENSG00000086289	EPDR1	ependymin related 1 [Source:HGNC Symbol;Acc:HGNC:17572]	620.647	-0.20338	0.0914765	-2.22331	0.0261952	0.182996		R227W_WT
ENSG00000091986	CCDC80	coiled-coil domain containing 80 [Source:HGNC Symbol;Acc:HGNC:30649]	20592.9	0.161574	0.0726815	2.22304	0.0262134	0.182996		R227W_WT
ENSG00000111678	C12orf57	chromosome 12 open reading frame 57 [Source:HGNC Symbol;Acc:HGNC:29521]	1026.73	-0.169819	0.0763392	-2.22453	0.0261129	0.182996		R227W_WT
ENSG00000132950	ZMYM5	zinc finger MYM-type containing 5 [Source:HGNC Symbol;Acc:HGNC:13029]	177.514	0.325476	0.146424	2.22284	0.0262269	0.182996		R227W_WT
ENSG00000143198	MGST3	microsomal glutathione S-transferase 3 [Source:HGNC Symbol;Acc:HGNC:7064]	6565.73	-0.299276	0.134556	-2.22416	0.0261374	0.182996		R227W_WT
ENSG00000184497	TMEM255B	transmembrane protein 255B [Source:HGNC Symbol;Acc:HGNC:28297]	173.24	-0.308365	0.138666	-2.2238	0.0261618	0.182996		R227W_WT
ENSG00000185442	FAM174B	family with sequence similarity 174 member B [Source:HGNC Symbol;Acc:HGNC:34339]	226.601	-0.301522	0.13563	-2.22312	0.0262077	0.182996		R227W_WT
ENSG00000198576	ARC	activity regulated cytoskeleton associated protein [Source:HGNC Symbol;Acc:HGNC:648]	45.7183	-0.689217	0.310029	-2.22307	0.0262108	0.182996		R227W_WT
ENSG00000203666	EFCAB2	EF-hand calcium binding domain 2 [Source:HGNC Symbol;Acc:HGNC:28166]	72.5583	-0.47726	0.214606	-2.22389	0.0261556	0.182996		R227W_WT
ENSG00000105248	YJU2	YJU2 splicing factor homolog [Source:HGNC Symbol;Acc:HGNC:25518]	188.043	0.342856	0.15432	2.22172	0.0263022	0.183187		R227W_WT
ENSG00000116237	ICMT	isoprenylcysteine carboxyl methyltransferase [Source:HGNC Symbol;Acc:HGNC:5350]	1096.39	-0.172869	0.0778029	-2.22188	0.0262913	0.183187		R227W_WT
ENSG00000181885	CLDN7	claudin 7 [Source:HGNC Symbol;Acc:HGNC:2049]	12.4704	1.25319	0.564157	2.22136	0.0263267	0.183187		R227W_WT
ENSG00000183049	CAMK1D	calcium/calmodulin dependent protein kinase ID [Source:HGNC Symbol;Acc:HGNC:19341]	241.271	0.311539	0.140234	2.22156	0.0263128	0.183187		R227W_WT
ENSG00000197223	C1D	C1D nuclear receptor corepressor [Source:HGNC Symbol;Acc:HGNC:29911]	411.184	-0.220293	0.0991691	-2.22139	0.0263248	0.183187		R227W_WT
ENSG00000116754	SRSF11	serine and arginine rich splicing factor 11 [Source:HGNC Symbol;Acc:HGNC:10782]	2846	0.217958	0.0981427	2.22083	0.0263627	0.183337		R227W_WT
ENSG00000101197	BIRC7	baculoviral IAP repeat containing 7 [Source:HGNC Symbol;Acc:HGNC:13702]	5.50682	1.76937	0.797021	2.21997	0.0264205	0.183639		R227W_WT
ENSG00000144815	NXPE3	neurexophilin and PC-esterase domain family member 3 [Source:HGNC Symbol;Acc:HGNC:28238]	588.957	-0.236861	0.10676	-2.21864	0.0265114	0.184169		R227W_WT
ENSG00000119707	RBM25	RNA binding motif protein 25 [Source:HGNC Symbol;Acc:HGNC:23244]	2315.64	0.217605	0.0980996	2.2182	0.0265411	0.184205		R227W_WT
ENSG00000120458	MSANTD2	Myb/SANT DNA binding domain containing 2 [Source:HGNC Symbol;Acc:HGNC:26266]	17.5131	1.15991	0.522935	2.21807	0.02655	0.184205		R227W_WT
ENSG00000159708	LRRC36	leucine rich repeat containing 36 [Source:HGNC Symbol;Acc:HGNC:25615]	7.30649	1.57902	0.711937	2.21792	0.0265602	0.184205		R227W_WT
ENSG00000182379	NXPH4	neurexophilin 4 [Source:HGNC Symbol;Acc:HGNC:8078]	64.8787	-0.474843	0.214124	-2.21761	0.0265816	0.184253		R227W_WT
ENSG00000131019	ULBP3	UL16 binding protein 3 [Source:HGNC Symbol;Acc:HGNC:14895]	226.745	-0.303357	0.136863	-2.21651	0.0266569	0.184673		R227W_WT
ENSG00000111832	RWDD1	RWD domain containing 1 [Source:HGNC Symbol;Acc:HGNC:20993]	2351.3	-0.144562	0.06526	-2.21517	0.0267485	0.185207		R227W_WT
ENSG00000148484	RSU1	Ras suppressor protein 1 [Source:HGNC Symbol;Acc:HGNC:10464]	2457.37	-0.208867	0.0942993	-2.21494	0.0267643	0.185215		R227W_WT
ENSG00000066735	KIF26A	kinesin family member 26A [Source:HGNC Symbol;Acc:HGNC:20226]	10.4735	1.28891	0.582147	2.21406	0.0268247	0.185498		R227W_WT
ENSG00000108592	FTSJ3	FtsJ RNA 2'-O-methyltransferase 3 [Source:HGNC Symbol;Acc:HGNC:17136]	353.505	0.284758	0.128627	2.21383	0.0268404	0.185498		R227W_WT
ENSG00000137269	LRRC1	leucine rich repeat containing 1 [Source:HGNC Symbol;Acc:HGNC:14307]	698.26	-0.221075	0.0998668	-2.2137	0.0268492	0.185498		R227W_WT
ENSG00000004478	FKBP4	FKBP prolyl isomerase 4 [Source:HGNC Symbol;Acc:HGNC:3720]	327.913	0.281354	0.127141	2.21292	0.0269028	0.185611		R227W_WT
ENSG00000109819	PPARGC1A	PPARG coactivator 1 alpha [Source:HGNC Symbol;Acc:HGNC:9237]	43.7331	0.717381	0.324223	2.21262	0.0269242	0.185611		R227W_WT
ENSG00000184697	CLDN6	claudin 6 [Source:HGNC Symbol;Acc:HGNC:2048]	5.20616	-1.74221	0.787363	-2.21272	0.0269173	0.185611		R227W_WT
ENSG00000187608	ISG15	ISG15 ubiquitin like modifier [Source:HGNC Symbol;Acc:HGNC:4053]	474.603	-0.224962	0.101672	-2.21263	0.0269233	0.185611		R227W_WT
ENSG00000213516	RBMXL1	RBMX like 1 [Source:HGNC Symbol;Acc:HGNC:25073]	124.627	0.429744	0.194258	2.21223	0.0269508	0.185693		R227W_WT
ENSG00000141480	ARRB2	arrestin beta 2 [Source:HGNC Symbol;Acc:HGNC:712]	280.695	-0.269896	0.122049	-2.21137	0.0270105	0.186003		R227W_WT
ENSG00000104765	BNIP3L	BCL2 interacting protein 3 like [Source:HGNC Symbol;Acc:HGNC:1085]	4100.58	-0.209028	0.0945415	-2.21096	0.0270383	0.186094		R227W_WT
ENSG00000099940	SNAP29	synaptosome associated protein 29 [Source:HGNC Symbol;Acc:HGNC:11133]	471.544	-0.226126	0.102332	-2.20973	0.0271239	0.186434		R227W_WT
ENSG00000101849	TBL1X	transducin beta like 1 X-linked [Source:HGNC Symbol;Acc:HGNC:11585]	876.68	0.316605	0.143285	2.20962	0.0271318	0.186434		R227W_WT
ENSG00000133997	MED6	mediator complex subunit 6 [Source:HGNC Symbol;Acc:HGNC:19970]	322.84	-0.249316	0.112818	-2.20989	0.0271125	0.186434		R227W_WT
ENSG00000196305	IARS1	isoleucyl-tRNA synthetase 1 [Source:HGNC Symbol;Acc:HGNC:5330]	1273.07	-0.161901	0.0732972	-2.20883	0.0271864	0.186707		R227W_WT
ENSG00000049239	H6PD	hexose-6-phosphate dehydrogenase/glucose 1-dehydrogenase [Source:HGNC Symbol;Acc:HGNC:4795]	772.994	-0.176112	0.0798517	-2.20548	0.0274202	0.188125		R227W_WT
ENSG00000205413	SAMD9	sterile alpha motif domain containing 9 [Source:HGNC Symbol;Acc:HGNC:1348]	47.254	0.683715	0.310012	2.20545	0.0274226	0.188125		R227W_WT
ENSG00000112697	TMEM30A	transmembrane protein 30A [Source:HGNC Symbol;Acc:HGNC:16667]	1831.45	-0.176811	0.0801876	-2.20497	0.0274563	0.188144		R227W_WT
ENSG00000118257	NRP2	neuropilin 2 [Source:HGNC Symbol;Acc:HGNC:8005]	58.2919	-0.659925	0.299316	-2.20477	0.0274699	0.188144		R227W_WT
ENSG00000134802	SLC43A3	solute carrier family 43 member 3 [Source:HGNC Symbol;Acc:HGNC:17466]	10.6795	1.39103	0.630913	2.20479	0.0274689	0.188144		R227W_WT
ENSG00000138622	HCN4	hyperpolarization activated cyclic nucleotide gated potassium channel 4 [Source:HGNC Symbol;Acc:HGNC:16882]	8.46563	-1.60721	0.729308	-2.20374	0.0275424	0.188539		R227W_WT
ENSG00000069020	MAST4	microtubule associated serine/threonine kinase family member 4 [Source:HGNC Symbol;Acc:HGNC:19037]	284.881	0.283942	0.128915	2.20256	0.0276258	0.188871		R227W_WT
ENSG00000074219	TEAD2	TEA domain transcription factor 2 [Source:HGNC Symbol;Acc:HGNC:11715]	73.746	0.557195	0.253017	2.20221	0.0276506	0.188871		R227W_WT
ENSG00000102098	SCML2	Scm polycomb group protein like 2 [Source:HGNC Symbol;Acc:HGNC:10581]	15.171	0.978136	0.444121	2.20241	0.0276366	0.188871		R227W_WT
ENSG00000110400	NECTIN1	nectin cell adhesion molecule 1 [Source:HGNC Symbol;Acc:HGNC:9706]	100.367	-0.415118	0.188453	-2.20277	0.0276113	0.188871		R227W_WT
ENSG00000174607	UGT8	UDP glycosyltransferase 8 [Source:HGNC Symbol;Acc:HGNC:12555]	132.949	0.428425	0.194607	2.20149	0.0277014	0.189116		R227W_WT
ENSG00000196235	SUPT5H	SPT5 homolog, DSIF elongation factor subunit [Source:HGNC Symbol;Acc:HGNC:11469]	1704.04	0.198635	0.0902536	2.20086	0.0277462	0.18932		R227W_WT
ENSG00000144935	TRPC1	transient receptor potential cation channel subfamily C member 1 [Source:HGNC Symbol;Acc:HGNC:12333]	116.151	-0.418409	0.190224	-2.19956	0.0278383	0.189846		R227W_WT
ENSG00000104960	PTOV1	PTOV1 extended AT-hook containing adaptor protein [Source:HGNC Symbol;Acc:HGNC:9632]	692.302	0.212923	0.0968194	2.19918	0.0278654	0.189929		R227W_WT
ENSG00000102580	DNAJC3	DnaJ heat shock protein family (Hsp40) member C3 [Source:HGNC Symbol;Acc:HGNC:9439]	1077.33	-0.165489	0.0753077	-2.1975	0.0279848	0.190538		R227W_WT
ENSG00000132825	PPP1R3D	protein phosphatase 1 regulatory subunit 3D [Source:HGNC Symbol;Acc:HGNC:9294]	72.4469	0.488477	0.222287	2.19751	0.0279841	0.190538		R227W_WT
ENSG00000148335	NTMT1	N-terminal Xaa-Pro-Lys N-methyltransferase 1 [Source:HGNC Symbol;Acc:HGNC:23373]	60.9009	0.538789	0.245338	2.19611	0.0280839	0.19111		R227W_WT
ENSG00000005884	ITGA3	integrin subunit alpha 3 [Source:HGNC Symbol;Acc:HGNC:6139]	5562.89	0.158475	0.0721884	2.19529	0.0281427	0.191407		R227W_WT
ENSG00000136888	ATP6V1G1	ATPase H+ transporting V1 subunit G1 [Source:HGNC Symbol;Acc:HGNC:864]	3182.38	-0.152025	0.0692735	-2.19456	0.0281955	0.191663		R227W_WT
ENSG00000133687	TMTC1	transmembrane O-mannosyltransferase targeting cadherins 1 [Source:HGNC Symbol;Acc:HGNC:24099]	477.001	0.234405	0.106871	2.19335	0.0282822	0.192046		R227W_WT
ENSG00000181610	MRPS23	mitochondrial ribosomal protein S23 [Source:HGNC Symbol;Acc:HGNC:14509]	1039.46	-0.18502	0.0843505	-2.19347	0.0282738	0.192046		R227W_WT
ENSG00000056998	GYG2	glycogenin 2 [Source:HGNC Symbol;Acc:HGNC:4700]	29.9665	0.69948	0.318975	2.1929	0.0283147	0.192061		R227W_WT
ENSG00000164932	CTHRC1	collagen triple helix repeat containing 1 [Source:HGNC Symbol;Acc:HGNC:18831]	12.3698	1.10596	0.504315	2.193	0.0283076	0.192061		R227W_WT
ENSG00000165704	HPRT1	hypoxanthine phosphoribosyltransferase 1 [Source:HGNC Symbol;Acc:HGNC:5157]	1336.96	-0.204388	0.0932172	-2.1926	0.028336	0.192102		R227W_WT
ENSG00000138028	CGREF1	cell growth regulator with EF-hand domain 1 [Source:HGNC Symbol;Acc:HGNC:16962]	203.326	-0.30168	0.137654	-2.19158	0.0284098	0.192414		R227W_WT
ENSG00000172318	B3GALT1	beta-1,3-galactosyltransferase 1 [Source:HGNC Symbol;Acc:HGNC:916]	19.3649	-0.960887	0.438536	-2.19113	0.0284427	0.192414		R227W_WT
ENSG00000172663	TMEM134	transmembrane protein 134 [Source:HGNC Symbol;Acc:HGNC:26142]	659.76	-0.244928	0.111773	-2.19129	0.0284308	0.192414		R227W_WT
ENSG00000196693	ZNF33B	zinc finger protein 33B [Source:HGNC Symbol;Acc:HGNC:13097]	231.854	0.346713	0.15822	2.19133	0.0284276	0.192414		R227W_WT
ENSG00000081087	OSTM1	osteoclastogenesis associated transmembrane protein 1 [Source:HGNC Symbol;Acc:HGNC:21652]	739.967	-0.178598	0.0815227	-2.19078	0.0284679	0.192481		R227W_WT
ENSG00000058600	POLR3E	RNA polymerase III subunit E [Source:HGNC Symbol;Acc:HGNC:30347]	284.643	-0.244386	0.111648	-2.1889	0.0286038	0.192706		R227W_WT
ENSG00000096093	EFHC1	EF-hand domain containing 1 [Source:HGNC Symbol;Acc:HGNC:16406]	289.589	0.275249	0.12571	2.18956	0.0285562	0.192706		R227W_WT
ENSG00000109265	CRACD	capping protein inhibiting regulator of actin dynamics [Source:HGNC Symbol;Acc:HGNC:29219]	44.8136	0.615033	0.280984	2.18885	0.0286076	0.192706		R227W_WT
ENSG00000116096	SPR	sepiapterin reductase [Source:HGNC Symbol;Acc:HGNC:11257]	601.635	0.178376	0.0814919	2.18888	0.0286056	0.192706		R227W_WT
ENSG00000150990	DHX37	DEAH-box helicase 37 [Source:HGNC Symbol;Acc:HGNC:17210]	206.587	0.31664	0.144636	2.18923	0.0285804	0.192706		R227W_WT
ENSG00000151914	DST	dystonin [Source:HGNC Symbol;Acc:HGNC:1090]	2551.25	0.220187	0.100541	2.19003	0.0285217	0.192706		R227W_WT
ENSG00000176678	FOXL1	forkhead box L1 [Source:HGNC Symbol;Acc:HGNC:3817]	84.977	-0.443587	0.202572	-2.18978	0.0285404	0.192706		R227W_WT
ENSG00000109255	NMU	neuromedin U [Source:HGNC Symbol;Acc:HGNC:7859]	399.036	-0.2679	0.122438	-2.18804	0.0286665	0.192897		R227W_WT
ENSG00000160325	CACFD1	calcium channel flower domain containing 1 [Source:HGNC Symbol;Acc:HGNC:1365]	222.156	0.264124	0.120702	2.18824	0.0286524	0.192897		R227W_WT
ENSG00000101413	RPRD1B	regulation of nuclear pre-mRNA domain containing 1B [Source:HGNC Symbol;Acc:HGNC:16209]	246.033	-0.277277	0.12675	-2.18759	0.0286998	0.193019		R227W_WT
ENSG00000123200	ZC3H13	zinc finger CCCH-type containing 13 [Source:HGNC Symbol;Acc:HGNC:20368]	1284.55	0.25658	0.117359	2.18629	0.0287947	0.193554		R227W_WT
ENSG00000075914	EXOSC7	exosome component 7 [Source:HGNC Symbol;Acc:HGNC:28112]	889.955	-0.236009	0.108007	-2.18511	0.0288805	0.193822		R227W_WT
ENSG00000122034	GTF3A	general transcription factor IIIA [Source:HGNC Symbol;Acc:HGNC:4662]	1071.39	-0.166056	0.0759841	-2.1854	0.0288596	0.193822		R227W_WT
ENSG00000132718	SYT11	synaptotagmin 11 [Source:HGNC Symbol;Acc:HGNC:19239]	809.03	-0.289158	0.132322	-2.18525	0.0288704	0.193822		R227W_WT
ENSG00000142864	SERBP1	SERPINE1 mRNA binding protein 1 [Source:HGNC Symbol;Acc:HGNC:17860]	4632.48	0.194124	0.0888529	2.18478	0.0289052	0.193885		R227W_WT
ENSG00000132688	NES	nestin [Source:HGNC Symbol;Acc:HGNC:7756]	17.5375	0.935771	0.42852	2.18373	0.0289824	0.19398		R227W_WT
ENSG00000135211	TMEM60	transmembrane protein 60 [Source:HGNC Symbol;Acc:HGNC:21754]	569.261	-0.258294	0.11826	-2.18411	0.028954	0.19398		R227W_WT
ENSG00000138166	DUSP5	dual specificity phosphatase 5 [Source:HGNC Symbol;Acc:HGNC:3071]	528.834	-0.262242	0.120071	-2.18406	0.0289575	0.19398		R227W_WT
ENSG00000142168	SOD1	superoxide dismutase 1 [Source:HGNC Symbol;Acc:HGNC:11179]	5198.1	-0.170979	0.0783087	-2.18339	0.0290069	0.19398		R227W_WT
ENSG00000157916	RER1	retention in endoplasmic reticulum sorting receptor 1 [Source:HGNC Symbol;Acc:HGNC:30309]	2312.31	-0.204774	0.0937897	-2.18333	0.0290112	0.19398		R227W_WT
ENSG00000178980	SELENOW	selenoprotein W [Source:HGNC Symbol;Acc:HGNC:10752]	2419.86	-0.190751	0.0873443	-2.1839	0.0289694	0.19398		R227W_WT
ENSG00000070081	NUCB2	nucleobindin 2 [Source:HGNC Symbol;Acc:HGNC:8044]	1358.78	-0.163258	0.0748012	-2.18255	0.0290686	0.194261		R227W_WT
ENSG00000168306	ACOX2	acyl-CoA oxidase 2 [Source:HGNC Symbol;Acc:HGNC:120]	83.5836	-0.439679	0.20151	-2.18192	0.0291152	0.19447		R227W_WT
ENSG00000143252	SDHC	succinate dehydrogenase complex subunit C [Source:HGNC Symbol;Acc:HGNC:10682]	1438.75	-0.192507	0.0883004	-2.18014	0.0292472	0.195249		R227W_WT
ENSG00000163788	SNRK	SNF related kinase [Source:HGNC Symbol;Acc:HGNC:30598]	97.7685	0.426407	0.195632	2.17964	0.0292843	0.195393		R227W_WT
ENSG00000120051	CFAP58	cilia and flagella associated protein 58 [Source:HGNC Symbol;Acc:HGNC:26676]	281.702	0.26271	0.120551	2.17925	0.0293133	0.195484		R227W_WT
ENSG00000110092	CCND1	cyclin D1 [Source:HGNC Symbol;Acc:HGNC:1582]	7976.34	-0.441393	0.202766	-2.17686	0.029491	0.196565		R227W_WT
ENSG00000239388	ASB14	ankyrin repeat and SOCS box containing 14 [Source:HGNC Symbol;Acc:HGNC:19766]	11.4266	-1.31875	0.60624	-2.1753	0.0296076	0.197239		R227W_WT
ENSG00000152193	OBI1	ORC ubiquitin ligase 1 [Source:HGNC Symbol;Acc:HGNC:20308]	121.994	0.399845	0.18384	2.17496	0.0296333	0.197306		R227W_WT
ENSG00000110108	TMEM109	transmembrane protein 109 [Source:HGNC Symbol;Acc:HGNC:28771]	1781.46	-0.233705	0.107599	-2.172	0.0298559	0.198551		R227W_WT
ENSG00000136810	TXN	thioredoxin [Source:HGNC Symbol;Acc:HGNC:12435]	11386.6	-0.265077	0.122051	-2.17185	0.0298673	0.198551		R227W_WT
ENSG00000165533	TTC8	tetratricopeptide repeat domain 8 [Source:HGNC Symbol;Acc:HGNC:20087]	447.457	-0.266354	0.122633	-2.17195	0.0298591	0.198551		R227W_WT
ENSG00000101191	DIDO1	death inducer-obliterator 1 [Source:HGNC Symbol;Acc:HGNC:2680]	395.6	0.224317	0.103315	2.17118	0.0299174	0.19878		R227W_WT
ENSG00000136052	SLC41A2	solute carrier family 41 member 2 [Source:HGNC Symbol;Acc:HGNC:31045]	497.17	-0.221026	0.101813	-2.17089	0.0299397	0.198824		R227W_WT
ENSG00000136444	RSAD1	radical S-adenosyl methionine domain containing 1 [Source:HGNC Symbol;Acc:HGNC:25634]	123.442	0.374757	0.172665	2.17043	0.0299747	0.198951		R227W_WT
ENSG00000196072	BLOC1S2	biogenesis of lysosomal organelles complex 1 subunit 2 [Source:HGNC Symbol;Acc:HGNC:20984]	1024.69	-0.217433	0.100241	-2.1691	0.0300747	0.199511		R227W_WT
ENSG00000010818	HIVEP2	HIVEP zinc finger 2 [Source:HGNC Symbol;Acc:HGNC:4921]	188.941	-0.300823	0.138717	-2.16862	0.0301118	0.199548		R227W_WT
ENSG00000172292	CERS6	ceramide synthase 6 [Source:HGNC Symbol;Acc:HGNC:23826]	127.807	0.366431	0.168964	2.16869	0.0301059	0.199548		R227W_WT
ENSG00000169871	TRIM56	tripartite motif containing 56 [Source:HGNC Symbol;Acc:HGNC:19028]	2115.73	0.214398	0.0988899	2.16805	0.0301551	0.19973		R227W_WT
ENSG00000025800	KPNA6	karyopherin subunit alpha 6 [Source:HGNC Symbol;Acc:HGNC:6399]	2034.24	0.197641	0.0911991	2.16714	0.030224	0.200082		R227W_WT
ENSG00000041880	PARP3	poly(ADP-ribose) polymerase family member 3 [Source:HGNC Symbol;Acc:HGNC:273]	414.676	-0.285116	0.131603	-2.16649	0.0302737	0.20029		R227W_WT
ENSG00000136152	COG3	component of oligomeric golgi complex 3 [Source:HGNC Symbol;Acc:HGNC:18619]	209.219	-0.302709	0.139753	-2.16603	0.030309	0.20029		R227W_WT
ENSG00000168394	TAP1	transporter 1, ATP binding cassette subfamily B member [Source:HGNC Symbol;Acc:HGNC:43]	13.9173	-1.26811	0.585544	-2.1657	0.0303345	0.20029		R227W_WT
ENSG00000179104	TMTC2	transmembrane O-mannosyltransferase targeting cadherins 2 [Source:HGNC Symbol;Acc:HGNC:25440]	181.133	-0.351181	0.162141	-2.16591	0.0303184	0.20029		R227W_WT
ENSG00000214575	CPEB1	cytoplasmic polyadenylation element binding protein 1 [Source:HGNC Symbol;Acc:HGNC:21744]	37.5068	-0.650403	0.300299	-2.16585	0.0303226	0.20029		R227W_WT
ENSG00000135253	KCP	kielin cysteine rich BMP regulator [Source:HGNC Symbol;Acc:HGNC:17585]	111.092	0.420649	0.194294	2.16502	0.0303864	0.200528		R227W_WT
ENSG00000162458	FBLIM1	filamin binding LIM protein 1 [Source:HGNC Symbol;Acc:HGNC:24686]	503.665	0.274915	0.127027	2.16422	0.0304476	0.200828		R227W_WT
ENSG00000138678	GPAT3	glycerol-3-phosphate acyltransferase 3 [Source:HGNC Symbol;Acc:HGNC:28157]	46.3928	-0.574108	0.265351	-2.16358	0.0304963	0.201044		R227W_WT
ENSG00000188313	PLSCR1	phospholipid scramblase 1 [Source:HGNC Symbol;Acc:HGNC:9092]	420.604	-0.259751	0.120231	-2.16044	0.0307385	0.202535		R227W_WT
ENSG00000143379	SETDB1	SET domain bifurcated histone lysine methyltransferase 1 [Source:HGNC Symbol;Acc:HGNC:10761]	162.089	0.320716	0.148475	2.16006	0.0307678	0.202623		R227W_WT
ENSG00000275591	XKR5	XK related 5 [Source:HGNC Symbol;Acc:HGNC:20782]	6.57749	-1.62433	0.752284	-2.1592	0.030835	0.20296		R227W_WT
ENSG00000163689	CFAP20DC	CFAP20 domain containing [Source:HGNC Symbol;Acc:HGNC:24763]	48.4106	-0.559396	0.259109	-2.15892	0.0308564	0.202995		R227W_WT
ENSG00000118965	WDR35	WD repeat domain 35 [Source:HGNC Symbol;Acc:HGNC:29250]	186.642	0.303609	0.140651	2.15859	0.0308817	0.203031		R227W_WT
ENSG00000149090	PAMR1	peptidase domain containing associated with muscle regeneration 1 [Source:HGNC Symbol;Acc:HGNC:24554]	6.68024	-1.46475	0.678615	-2.15844	0.0308939	0.203031		R227W_WT
ENSG00000114859	CLCN2	chloride voltage-gated channel 2 [Source:HGNC Symbol;Acc:HGNC:2020]	6.9951	-1.78374	0.826716	-2.15762	0.0309574	0.20316		R227W_WT
ENSG00000136828	RALGPS1	Ral GEF with PH domain and SH3 binding motif 1 [Source:HGNC Symbol;Acc:HGNC:16851]	36.0877	-0.666224	0.308785	-2.15756	0.0309617	0.20316		R227W_WT
ENSG00000189190	ZNF600	zinc finger protein 600 [Source:HGNC Symbol;Acc:HGNC:30951]	58.1034	0.501447	0.232402	2.15767	0.0309534	0.20316		R227W_WT
ENSG00000072110	ACTN1	actinin alpha 1 [Source:HGNC Symbol;Acc:HGNC:163]	22590.3	0.209185	0.0970009	2.15652	0.031043	0.203482		R227W_WT
ENSG00000112787	FBRSL1	fibrosin like 1 [Source:HGNC Symbol;Acc:HGNC:29308]	498.844	0.19853	0.0920532	2.15668	0.0310304	0.203482		R227W_WT
ENSG00000139832	RAB20	RAB20, member RAS oncogene family [Source:HGNC Symbol;Acc:HGNC:18260]	99.1022	-0.422939	0.196288	-2.15469	0.0311864	0.204031		R227W_WT
ENSG00000158747	NBL1	NBL1, DAN family BMP antagonist [Source:HGNC Symbol;Acc:HGNC:7650]	424.987	0.223495	0.103728	2.15463	0.0311911	0.204031		R227W_WT
ENSG00000163399	ATP1A1	ATPase Na+/K+ transporting subunit alpha 1 [Source:HGNC Symbol;Acc:HGNC:799]	107.049	-0.381012	0.1768	-2.15504	0.0311589	0.204031		R227W_WT
ENSG00000169855	ROBO1	roundabout guidance receptor 1 [Source:HGNC Symbol;Acc:HGNC:10249]	292.413	-0.287073	0.133217	-2.15493	0.031167	0.204031		R227W_WT
ENSG00000043591	ADRB1	adrenoceptor beta 1 [Source:HGNC Symbol;Acc:HGNC:285]	5.20307	-1.91014	0.886723	-2.15415	0.0312283	0.204169		R227W_WT
ENSG00000075218	GTSE1	G2 and S-phase expressed 1 [Source:HGNC Symbol;Acc:HGNC:13698]	767.559	0.283544	0.131724	2.15257	0.0313525	0.204664		R227W_WT
ENSG00000169230	PRELID1	PRELI domain containing 1 [Source:HGNC Symbol;Acc:HGNC:30255]	69.3582	-0.512008	0.237848	-2.15267	0.0313448	0.204664		R227W_WT
ENSG00000175348	TMEM9B	TMEM9 domain family member B [Source:HGNC Symbol;Acc:HGNC:1168]	828.964	-0.158042	0.07341	-2.15287	0.0313288	0.204664		R227W_WT
ENSG00000155329	ZCCHC10	zinc finger CCHC-type containing 10 [Source:HGNC Symbol;Acc:HGNC:25954]	233.816	0.290808	0.13517	2.15142	0.0314427	0.205034		R227W_WT
ENSG00000169019	COMMD8	COMM domain containing 8 [Source:HGNC Symbol;Acc:HGNC:26036]	629.997	-0.193488	0.0899292	-2.15156	0.0314323	0.205034		R227W_WT
ENSG00000170100	ZNF778	zinc finger protein 778 [Source:HGNC Symbol;Acc:HGNC:26479]	43.6165	0.552368	0.256768	2.15123	0.0314577	0.205034		R227W_WT
ENSG00000159140	SON	SON DNA and RNA binding protein [Source:HGNC Symbol;Acc:HGNC:11183]	2612.47	0.2141	0.0995409	2.15088	0.031486	0.205113		R227W_WT
ENSG00000198792	TMEM184B	transmembrane protein 184B [Source:HGNC Symbol;Acc:HGNC:1310]	1399.91	-0.182637	0.0849504	-2.14993	0.0315611	0.205496		R227W_WT
ENSG00000198909	MAP3K3	mitogen-activated protein kinase kinase kinase 3 [Source:HGNC Symbol;Acc:HGNC:6855]	249.072	0.2967	0.138122	2.14811	0.0317054	0.206329		R227W_WT
ENSG00000128309	MPST	mercaptopyruvate sulfurtransferase [Source:HGNC Symbol;Acc:HGNC:7223]	1508.42	0.196291	0.0914344	2.1468	0.0318095	0.206582		R227W_WT
ENSG00000142655	PEX14	peroxisomal biogenesis factor 14 [Source:HGNC Symbol;Acc:HGNC:8856]	170.347	-0.339874	0.158293	-2.14712	0.0317835	0.206582		R227W_WT
ENSG00000154945	ANKRD40	ankyrin repeat domain 40 [Source:HGNC Symbol;Acc:HGNC:28233]	561.776	-0.217082	0.101117	-2.14683	0.0318067	0.206582		R227W_WT
ENSG00000213585	VDAC1	voltage dependent anion channel 1 [Source:HGNC Symbol;Acc:HGNC:12669]	4545.49	-0.126764	0.0590457	-2.14688	0.031803	0.206582		R227W_WT
ENSG00000136319	TTC5	tetratricopeptide repeat domain 5 [Source:HGNC Symbol;Acc:HGNC:19274]	463.331	-0.238992	0.111395	-2.14545	0.031917	0.207068		R227W_WT
ENSG00000178449	COX14	cytochrome c oxidase assembly factor COX14 [Source:HGNC Symbol;Acc:HGNC:28216]	1616.31	-0.206539	0.0962638	-2.14555	0.0319085	0.207068		R227W_WT
ENSG00000122644	ARL4A	ADP ribosylation factor like GTPase 4A [Source:HGNC Symbol;Acc:HGNC:695]	440.737	0.217313	0.101314	2.14495	0.0319567	0.20722		R227W_WT
ENSG00000182326	C1S	complement C1s [Source:HGNC Symbol;Acc:HGNC:1247]	149.979	-0.359967	0.167861	-2.14443	0.0319984	0.207384		R227W_WT
ENSG00000100814	CCNB1IP1	cyclin B1 interacting protein 1 [Source:HGNC Symbol;Acc:HGNC:19437]	452.761	0.267308	0.124669	2.14414	0.0320218	0.207429		R227W_WT
ENSG00000038219	BOD1L1	biorientation of chromosomes in cell division 1 like 1 [Source:HGNC Symbol;Acc:HGNC:31792]	930.22	0.210152	0.0981027	2.14217	0.0321802	0.208349		R227W_WT
ENSG00000181852	RNF41	ring finger protein 41 [Source:HGNC Symbol;Acc:HGNC:18401]	1048.3	0.20227	0.0944439	2.1417	0.032218	0.208487		R227W_WT
ENSG00000165832	TRUB1	TruB pseudouridine synthase family member 1 [Source:HGNC Symbol;Acc:HGNC:16060]	354.044	-0.241588	0.112877	-2.14027	0.0323328	0.209123		R227W_WT
ENSG00000182022	CHST15	carbohydrate sulfotransferase 15 [Source:HGNC Symbol;Acc:HGNC:18137]	159.361	-0.337601	0.157794	-2.13951	0.0323946	0.209415		R227W_WT
ENSG00000107104	KANK1	KN motif and ankyrin repeat domains 1 [Source:HGNC Symbol;Acc:HGNC:19309]	677.532	-0.200388	0.093676	-2.13917	0.0324223	0.209487		R227W_WT
ENSG00000131507	NDFIP1	Nedd4 family interacting protein 1 [Source:HGNC Symbol;Acc:HGNC:17592]	1517.99	-0.134283	0.0627952	-2.13843	0.0324817	0.209764		R227W_WT
ENSG00000107263	RAPGEF1	Rap guanine nucleotide exchange factor 1 [Source:HGNC Symbol;Acc:HGNC:4568]	232.869	0.275862	0.129049	2.13765	0.0325449	0.210066		R227W_WT
ENSG00000049245	VAMP3	vesicle associated membrane protein 3 [Source:HGNC Symbol;Acc:HGNC:12644]	1060.24	-0.194123	0.0908215	-2.13741	0.0325645	0.210085		R227W_WT
ENSG00000109919	MTCH2	mitochondrial carrier 2 [Source:HGNC Symbol;Acc:HGNC:17587]	2180.71	-0.149517	0.069963	-2.13709	0.0325908	0.210148		R227W_WT
ENSG00000115947	ORC4	origin recognition complex subunit 4 [Source:HGNC Symbol;Acc:HGNC:8490]	298.093	-0.232616	0.10891	-2.13586	0.0326911	0.210687		R227W_WT
ENSG00000049192	ADAMTS6	ADAM metallopeptidase with thrombospondin type 1 motif 6 [Source:HGNC Symbol;Acc:HGNC:222]	173.669	0.333124	0.156176	2.133	0.0329245	0.212084		R227W_WT
ENSG00000138685	FGF2	fibroblast growth factor 2 [Source:HGNC Symbol;Acc:HGNC:3676]	7711.4	-0.108342	0.0508131	-2.13216	0.0329938	0.212099		R227W_WT
ENSG00000163694	RBM47	RNA binding motif protein 47 [Source:HGNC Symbol;Acc:HGNC:30358]	1218.84	-0.184189	0.0863619	-2.13276	0.0329443	0.212099		R227W_WT
ENSG00000174567	GOLT1A	golgi transport 1A [Source:HGNC Symbol;Acc:HGNC:24766]	30.2541	-0.716422	0.335959	-2.13247	0.0329681	0.212099		R227W_WT
ENSG00000198892	SHISA4	shisa family member 4 [Source:HGNC Symbol;Acc:HGNC:27139]	552.141	-0.194459	0.0911996	-2.13224	0.0329873	0.212099		R227W_WT
ENSG00000022267	FHL1	four and a half LIM domains 1 [Source:HGNC Symbol;Acc:HGNC:3702]	287.396	0.282835	0.132674	2.13181	0.0330227	0.212176		R227W_WT
ENSG00000144426	NBEAL1	neurobeachin like 1 [Source:HGNC Symbol;Acc:HGNC:20681]	454.998	0.320357	0.150303	2.1314	0.0330559	0.212282		R227W_WT
ENSG00000172466	ZNF24	zinc finger protein 24 [Source:HGNC Symbol;Acc:HGNC:13032]	784.601	0.219801	0.10315	2.13089	0.0330979	0.212444		R227W_WT
ENSG00000128739	SNRPN	small nuclear ribonucleoprotein polypeptide N [Source:HGNC Symbol;Acc:HGNC:11164]	1055.4	-0.225431	0.105894	-2.12883	0.0332685	0.213322		R227W_WT
ENSG00000131061	ZNF341	zinc finger protein 341 [Source:HGNC Symbol;Acc:HGNC:15992]	43.5232	-0.620184	0.291354	-2.12863	0.0332852	0.213322		R227W_WT
ENSG00000151093	OXSM	3-oxoacyl-ACP synthase, mitochondrial [Source:HGNC Symbol;Acc:HGNC:26063]	166.679	-0.364647	0.171278	-2.12898	0.0332561	0.213322		R227W_WT
ENSG00000111897	SERINC1	serine incorporator 1 [Source:HGNC Symbol;Acc:HGNC:13464]	1796.95	-0.169936	0.0798645	-2.1278	0.0333539	0.213452		R227W_WT
ENSG00000123689	G0S2	G0/G1 switch 2 [Source:HGNC Symbol;Acc:HGNC:30229]	12.9496	1.19387	0.561035	2.12798	0.0333391	0.213452		R227W_WT
ENSG00000186591	UBE2H	ubiquitin conjugating enzyme E2 H [Source:HGNC Symbol;Acc:HGNC:12484]	2233.1	0.201421	0.0946627	2.12777	0.0333562	0.213452		R227W_WT
ENSG00000186575	NF2	NF2, moesin-ezrin-radixin like (MERLIN) tumor suppressor [Source:HGNC Symbol;Acc:HGNC:7773]	4226.13	0.139036	0.065358	2.1273	0.033395	0.213593		R227W_WT
ENSG00000143924	EML4	EMAP like 4 [Source:HGNC Symbol;Acc:HGNC:1316]	410.099	0.228591	0.107503	2.12636	0.0334734	0.213987		R227W_WT
ENSG00000101558	VAPA	VAMP associated protein A [Source:HGNC Symbol;Acc:HGNC:12648]	2362.65	-0.140345	0.0660248	-2.12565	0.0335327	0.21415		R227W_WT
ENSG00000141452	RMC1	regulator of MON1-CCZ1 [Source:HGNC Symbol;Acc:HGNC:24326]	55.3858	0.523629	0.246318	2.12583	0.0335175	0.21415		R227W_WT
ENSG00000174744	BRMS1	BRMS1 transcriptional repressor and anoikis regulator [Source:HGNC Symbol;Acc:HGNC:17262]	614.444	0.215142	0.101237	2.12513	0.0335762	0.214211		R227W_WT
ENSG00000180423	HARBI1	harbinger transposase derived 1 [Source:HGNC Symbol;Acc:HGNC:26522]	78.8053	0.426673	0.200767	2.12522	0.0335684	0.214211		R227W_WT
ENSG00000111642	CHD4	chromodomain helicase DNA binding protein 4 [Source:HGNC Symbol;Acc:HGNC:1919]	2875.61	0.282786	0.133084	2.12487	0.0335971	0.214237		R227W_WT
ENSG00000163191	S100A11	S100 calcium binding protein A11 [Source:HGNC Symbol;Acc:HGNC:10488]	5994.48	-0.219616	0.103421	-2.12351	0.0337111	0.214639		R227W_WT
ENSG00000171067	C11orf24	chromosome 11 open reading frame 24 [Source:HGNC Symbol;Acc:HGNC:1174]	738.337	-0.216671	0.102034	-2.12352	0.0337104	0.214639		R227W_WT
ENSG00000196743	GM2A	ganglioside GM2 activator [Source:HGNC Symbol;Acc:HGNC:4367]	435.797	-0.208455	0.0981634	-2.12356	0.0337073	0.214639		R227W_WT
ENSG00000054690	PLEKHH1	pleckstrin homology, MyTH4 and FERM domain containing H1 [Source:HGNC Symbol;Acc:HGNC:17733]	11.7804	1.41897	0.668425	2.12286	0.033766	0.214881		R227W_WT
ENSG00000104369	JPH1	junctophilin 1 [Source:HGNC Symbol;Acc:HGNC:14201]	129.917	-0.345422	0.162751	-2.12239	0.0338046	0.215019		R227W_WT
ENSG00000103152	MPG	N-methylpurine DNA glycosylase [Source:HGNC Symbol;Acc:HGNC:7211]	84.8259	-0.496233	0.23384	-2.1221	0.0338292	0.215067		R227W_WT
ENSG00000196972	SMIM10L2B	small integral membrane protein 10 like 2B [Source:HGNC Symbol;Acc:HGNC:34500]	12.5694	-1.24747	0.588096	-2.1212	0.0339051	0.215441		R227W_WT
ENSG00000118507	AKAP7	A-kinase anchoring protein 7 [Source:HGNC Symbol;Acc:HGNC:377]	116.003	-0.364014	0.171652	-2.12065	0.0339511	0.215625		R227W_WT
ENSG00000105127	AKAP8	A-kinase anchoring protein 8 [Source:HGNC Symbol;Acc:HGNC:378]	213.979	0.262106	0.123644	2.11985	0.0340191	0.2159		R227W_WT
ENSG00000162222	TTC9C	tetratricopeptide repeat domain 9C [Source:HGNC Symbol;Acc:HGNC:28432]	372.087	-0.252001	0.118883	-2.11973	0.0340284	0.2159		R227W_WT
ENSG00000126091	ST3GAL3	ST3 beta-galactoside alpha-2,3-sialyltransferase 3 [Source:HGNC Symbol;Acc:HGNC:10866]	81.8804	0.454997	0.214693	2.11929	0.0340657	0.21592		R227W_WT
ENSG00000178821	TMEM52	transmembrane protein 52 [Source:HGNC Symbol;Acc:HGNC:27916]	14.5053	-1.21618	0.573858	-2.1193	0.0340651	0.21592		R227W_WT
ENSG00000181826	RELL1	RELT like 1 [Source:HGNC Symbol;Acc:HGNC:27379]	477.384	-0.234319	0.110575	-2.11909	0.0340829	0.215921		R227W_WT
[truncated: 12,654 more rows]
