# Supplementary material for: Rare heterozygous missense variants in VSX2 are associated with retinal detachment
Source: PLoS Genet. 2026 Feb 3;22(2):e1012027. doi: 10.1371/journal.pgen.1012027 (PMC12890223; doi:10.1371/journal.pgen.1012027)
Supplement: S17 Table — (XLSX) [file pgen.1012027.s022.xlsx]

## Sheet: S17_Table - E218D vs WT DE
ensembl	gene_name	gene_description	baseMean	log2FoldChange	lfcSE	stat	pvalue	padj	regulation	comparison
ENSG00000115461	IGFBP5	insulin like growth factor binding protein 5 [Source:HGNC Symbol;Acc:HGNC:5474]	1140.75	1.91826	0.0952537	20.1384	3.40269e-90	4.30916e-86	Up	E218D_WT
ENSG00000140937	CDH11	cadherin 11 [Source:HGNC Symbol;Acc:HGNC:1750]	1435.38	-1.12419	0.0676057	-16.6286	4.32373e-62	2.73779e-58	Down	E218D_WT
ENSG00000134363	FST	follistatin [Source:HGNC Symbol;Acc:HGNC:3971]	79.4194	-2.36454	0.209634	-11.2794	1.65963e-29	7.00586e-26	Down	E218D_WT
ENSG00000169432	SCN9A	sodium voltage-gated channel alpha subunit 9 [Source:HGNC Symbol;Acc:HGNC:10597]	375.089	-0.886866	0.101829	-8.70937	3.05566e-18	9.67423e-15	Down	E218D_WT
ENSG00000143507	DUSP10	dual specificity phosphatase 10 [Source:HGNC Symbol;Acc:HGNC:3065]	830.193	0.733757	0.0854474	8.58723	8.90912e-18	2.2565e-14	Up	E218D_WT
ENSG00000178860	MSC	musculin [Source:HGNC Symbol;Acc:HGNC:7321]	226.435	1.41224	0.167425	8.43504	3.31078e-17	6.98794e-14	Up	E218D_WT
ENSG00000137831	UACA	uveal autoantigen with coiled-coil domains and ankyrin repeats [Source:HGNC Symbol;Acc:HGNC:15947]	2871.57	0.904645	0.109162	8.28715	1.15991e-16	2.09845e-13	Up	E218D_WT
ENSG00000131738	KRT33B	keratin 33B [Source:HGNC Symbol;Acc:HGNC:6451]	1672.32	0.823585	0.102345	8.04711	8.47715e-16	1.34193e-12	Up	E218D_WT
ENSG00000006468	ETV1	ETS variant transcription factor 1 [Source:HGNC Symbol;Acc:HGNC:3490]	318.926	-1.05772	0.13275	-7.96774	1.61597e-15	2.27385e-12	Down	E218D_WT
ENSG00000081791	DELE1	DAP3 binding cell death enhancer 1 [Source:HGNC Symbol;Acc:HGNC:28969]	280.032	0.963885	0.126563	7.61588	2.619e-14	3.31671e-11	Up	E218D_WT
ENSG00000131737	KRT34	keratin 34 [Source:HGNC Symbol;Acc:HGNC:6452]	1469.12	0.893256	0.122328	7.30211	2.83285e-13	3.26138e-10	Up	E218D_WT
ENSG00000171867	PRNP	prion protein (Kanno blood group) [Source:HGNC Symbol;Acc:HGNC:9449]	2337.33	-0.44995	0.0619673	-7.26109	3.83995e-13	4.05242e-10		E218D_WT
ENSG00000118849	RARRES1	retinoic acid receptor responder 1 [Source:HGNC Symbol;Acc:HGNC:9867]	378.159	-1.04448	0.151994	-6.87184	6.33797e-12	6.17416e-09	Down	E218D_WT
ENSG00000003436	TFPI	tissue factor pathway inhibitor [Source:HGNC Symbol;Acc:HGNC:11760]	1197.25	-0.486237	0.0716002	-6.79099	1.11365e-11	1.00737e-08		E218D_WT
ENSG00000153071	DAB2	DAB adaptor protein 2 [Source:HGNC Symbol;Acc:HGNC:2662]	1060.69	0.630698	0.0930321	6.77936	1.20713e-11	1.01914e-08	Up	E218D_WT
ENSG00000152223	EPG5	ectopic P-granules 5 autophagy tethering factor [Source:HGNC Symbol;Acc:HGNC:29331]	721.959	0.64013	0.0958397	6.67917	2.40297e-11	1.90195e-08	Up	E218D_WT
ENSG00000172986	GXYLT2	glucoside xylosyltransferase 2 [Source:HGNC Symbol;Acc:HGNC:33383]	199.918	0.957962	0.144402	6.63402	3.26675e-11	2.43354e-08	Up	E218D_WT
ENSG00000107984	DKK1	dickkopf WNT signaling pathway inhibitor 1 [Source:HGNC Symbol;Acc:HGNC:2891]	2107.38	-0.629144	0.095238	-6.60603	3.94773e-11	2.65939e-08	Down	E218D_WT
ENSG00000132561	MATN2	matrilin 2 [Source:HGNC Symbol;Acc:HGNC:6908]	1917	0.749353	0.113462	6.60445	3.98993e-11	2.65939e-08	Up	E218D_WT
ENSG00000135919	SERPINE2	serpin family E member 2 [Source:HGNC Symbol;Acc:HGNC:8951]	146.696	-1.11627	0.1714	-6.51266	7.38331e-11	4.67511e-08	Down	E218D_WT
ENSG00000137962	ARHGAP29	Rho GTPase activating protein 29 [Source:HGNC Symbol;Acc:HGNC:30207]	1337.85	-0.483353	0.0751962	-6.4279	1.29378e-10	7.80208e-08		E218D_WT
ENSG00000164619	BMPER	BMP binding endothelial regulator [Source:HGNC Symbol;Acc:HGNC:24154]	537.863	-0.698472	0.109806	-6.36095	2.00511e-10	1.15421e-07	Down	E218D_WT
ENSG00000138685	FGF2	fibroblast growth factor 2 [Source:HGNC Symbol;Acc:HGNC:3676]	7711.4	-0.315982	0.0508717	-6.21137	5.25258e-10	2.89212e-07		E218D_WT
ENSG00000100234	TIMP3	TIMP metallopeptidase inhibitor 3 [Source:HGNC Symbol;Acc:HGNC:11822]	12226.3	-0.58888	0.0955215	-6.16489	7.05319e-10	3.72174e-07	Down	E218D_WT
ENSG00000123095	BHLHE41	basic helix-loop-helix family member e41 [Source:HGNC Symbol;Acc:HGNC:16617]	717.816	-0.56118	0.0912757	-6.14818	7.83758e-10	3.9702e-07		E218D_WT
ENSG00000162496	DHRS3	dehydrogenase/reductase 3 [Source:HGNC Symbol;Acc:HGNC:17693]	1737.12	-0.568027	0.0927359	-6.12521	9.05632e-10	4.41113e-07		E218D_WT
ENSG00000131094	C1QL1	complement C1q like 1 [Source:HGNC Symbol;Acc:HGNC:24182]	304.428	-0.713864	0.120868	-5.90612	3.5025e-09	1.6428e-06	Down	E218D_WT
ENSG00000079263	SP140	SP140 nuclear body protein [Source:HGNC Symbol;Acc:HGNC:17133]	67.7594	1.6083	0.273677	5.87663	4.18709e-09	1.89376e-06	Up	E218D_WT
ENSG00000177674	AGTRAP	angiotensin II receptor associated protein [Source:HGNC Symbol;Acc:HGNC:13539]	1260.12	-0.361131	0.0621302	-5.81248	6.15524e-09	2.68793e-06		E218D_WT
ENSG00000103034	NDRG4	NDRG family member 4 [Source:HGNC Symbol;Acc:HGNC:14466]	452.545	-0.596135	0.104173	-5.72257	1.04922e-08	4.36327e-06	Down	E218D_WT
ENSG00000166592	RRAD	RRAD, Ras related glycolysis inhibitor and calcium channel regulator [Source:HGNC Symbol;Acc:HGNC:10446]	236.914	0.926437	0.16213	5.71415	1.10253e-08	4.36327e-06	Up	E218D_WT
ENSG00000253368	TRNP1	TMF1 regulated nuclear protein 1 [Source:HGNC Symbol;Acc:HGNC:34348]	403.978	-0.536335	0.0938285	-5.71612	1.08982e-08	4.36327e-06		E218D_WT
ENSG00000152952	PLOD2	procollagen-lysine,2-oxoglutarate 5-dioxygenase 2 [Source:HGNC Symbol;Acc:HGNC:9082]	5667.07	-0.521873	0.0915545	-5.70014	1.19711e-08	4.59401e-06		E218D_WT
ENSG00000103642	LACTB	lactamase beta [Source:HGNC Symbol;Acc:HGNC:16468]	1726.89	0.471213	0.0839051	5.61603	1.95396e-08	7.27794e-06		E218D_WT
ENSG00000137801	THBS1	thrombospondin 1 [Source:HGNC Symbol;Acc:HGNC:11785]	24916.1	0.639551	0.114445	5.58828	2.29335e-08	8.06751e-06	Up	E218D_WT
ENSG00000166750	SLFN5	schlafen family member 5 [Source:HGNC Symbol;Acc:HGNC:28286]	612.936	0.509351	0.0910693	5.593	2.23181e-08	8.06751e-06		E218D_WT
ENSG00000111799	COL12A1	collagen type XII alpha 1 chain [Source:HGNC Symbol;Acc:HGNC:2188]	2079.14	-0.603499	0.108087	-5.58345	2.358e-08	8.07072e-06	Down	E218D_WT
ENSG00000132470	ITGB4	integrin subunit beta 4 [Source:HGNC Symbol;Acc:HGNC:6158]	474.345	-0.766204	0.138599	-5.52821	3.23524e-08	1.07111e-05	Down	E218D_WT
ENSG00000166311	SMPD1	sphingomyelin phosphodiesterase 1 [Source:HGNC Symbol;Acc:HGNC:11120]	632.651	0.515385	0.0932857	5.5248	3.29858e-08	1.07111e-05		E218D_WT
ENSG00000113083	LOX	lysyl oxidase [Source:HGNC Symbol;Acc:HGNC:6664]	5664.92	-0.414559	0.0757791	-5.47062	4.48466e-08	1.41984e-05		E218D_WT
ENSG00000181104	F2R	coagulation factor II thrombin receptor [Source:HGNC Symbol;Acc:HGNC:3537]	1756.17	-0.479846	0.0878501	-5.4621	4.70525e-08	1.45335e-05		E218D_WT
ENSG00000184347	SLIT3	slit guidance ligand 3 [Source:HGNC Symbol;Acc:HGNC:11087]	896.082	-0.632284	0.115885	-5.45613	4.86627e-08	1.4673e-05	Down	E218D_WT
ENSG00000138193	PLCE1	phospholipase C epsilon 1 [Source:HGNC Symbol;Acc:HGNC:17175]	386.527	0.644837	0.118559	5.43896	5.35917e-08	1.57834e-05	Up	E218D_WT
ENSG00000023902	PLEKHO1	pleckstrin homology domain containing O1 [Source:HGNC Symbol;Acc:HGNC:24310]	1537.24	0.360731	0.0667709	5.40252	6.57119e-08	1.89131e-05		E218D_WT
ENSG00000175567	UCP2	uncoupling protein 2 [Source:HGNC Symbol;Acc:HGNC:12518]	1288.51	-0.368954	0.0683589	-5.39731	6.76486e-08	1.90378e-05		E218D_WT
ENSG00000154734	ADAMTS1	ADAM metallopeptidase with thrombospondin type 1 motif 1 [Source:HGNC Symbol;Acc:HGNC:217]	537.342	-0.578778	0.108786	-5.32032	1.03585e-07	2.78826e-05		E218D_WT
ENSG00000167191	GPRC5B	G protein-coupled receptor class C group 5 member B [Source:HGNC Symbol;Acc:HGNC:13308]	247.371	-0.732411	0.137757	-5.31667	1.05683e-07	2.78826e-05	Down	E218D_WT
ENSG00000175274	TP53I11	tumor protein p53 inducible protein 11 [Source:HGNC Symbol;Acc:HGNC:16842]	108.695	1.12599	0.211629	5.32059	1.03433e-07	2.78826e-05	Up	E218D_WT
ENSG00000213853	EMP2	epithelial membrane protein 2 [Source:HGNC Symbol;Acc:HGNC:3334]	1517.31	0.407856	0.0769375	5.30113	1.1509e-07	2.97449e-05		E218D_WT
ENSG00000163510	CWC22	CWC22 spliceosome associated protein homolog [Source:HGNC Symbol;Acc:HGNC:29322]	195.231	0.919024	0.173556	5.29527	1.18843e-07	3.01006e-05	Up	E218D_WT
ENSG00000119900	OGFRL1	opioid growth factor receptor like 1 [Source:HGNC Symbol;Acc:HGNC:21378]	6160.68	-0.30866	0.058484	-5.27768	1.3083e-07	3.24869e-05		E218D_WT
ENSG00000170275	CRTAP	cartilage associated protein [Source:HGNC Symbol;Acc:HGNC:2379]	4907.54	0.37735	0.0720313	5.23869	1.61719e-07	3.93847e-05		E218D_WT
ENSG00000090530	P3H2	prolyl 3-hydroxylase 2 [Source:HGNC Symbol;Acc:HGNC:19317]	381.577	-0.699485	0.134984	-5.18199	2.19527e-07	5.24545e-05	Down	E218D_WT
ENSG00000094796	KRT31	keratin 31 [Source:HGNC Symbol;Acc:HGNC:6448]	132.955	0.836049	0.161528	5.17587	2.26854e-07	5.32015e-05	Up	E218D_WT
ENSG00000153823	PID1	phosphotyrosine interaction domain containing 1 [Source:HGNC Symbol;Acc:HGNC:26084]	57.9411	-1.18126	0.228523	-5.16912	2.35194e-07	5.41545e-05	Down	E218D_WT
ENSG00000137393	RNF144B	ring finger protein 144B [Source:HGNC Symbol;Acc:HGNC:21578]	472.308	0.506565	0.0999975	5.06578	4.06732e-07	9.19795e-05		E218D_WT
ENSG00000113719	ERGIC1	endoplasmic reticulum-golgi intermediate compartment 1 [Source:HGNC Symbol;Acc:HGNC:29205]	2591.93	-0.306317	0.0613904	-4.98965	6.04877e-07	0.000127669		E218D_WT
ENSG00000123843	C4BPB	complement component 4 binding protein beta [Source:HGNC Symbol;Acc:HGNC:1328]	171.366	-0.669506	0.133938	-4.9986	5.77467e-07	0.000127669	Down	E218D_WT
ENSG00000211448	DIO2	iodothyronine deiodinase 2 [Source:HGNC Symbol;Acc:HGNC:2884]	8011.87	0.35319	0.070735	4.99315	5.94035e-07	0.000127669		E218D_WT
ENSG00000234745	HLA-B	major histocompatibility complex, class I, B [Source:HGNC Symbol;Acc:HGNC:4932]	556.349	0.597216	0.119644	4.99161	5.98776e-07	0.000127669	Up	E218D_WT
ENSG00000168874	ATOH8	atonal bHLH transcription factor 8 [Source:HGNC Symbol;Acc:HGNC:24126]	377.744	0.571622	0.11465	4.98582	6.16981e-07	0.000128089		E218D_WT
ENSG00000148344	PTGES	prostaglandin E synthase [Source:HGNC Symbol;Acc:HGNC:9599]	1332.35	-0.464837	0.09352	-4.97045	6.67967e-07	0.000136438		E218D_WT
ENSG00000029153	BMAL2	basic helix-loop-helix ARNT like 2 [Source:HGNC Symbol;Acc:HGNC:18984]	441.933	0.47871	0.0967887	4.94593	7.57829e-07	0.000152336		E218D_WT
ENSG00000125845	BMP2	bone morphogenetic protein 2 [Source:HGNC Symbol;Acc:HGNC:1069]	122.501	-1.10297	0.224291	-4.9176	8.76118e-07	0.000170695	Down	E218D_WT
ENSG00000204642	HLA-F	major histocompatibility complex, class I, F [Source:HGNC Symbol;Acc:HGNC:4963]	184.45	0.823728	0.167452	4.91918	8.69068e-07	0.000170695	Up	E218D_WT
ENSG00000134245	WNT2B	Wnt family member 2B [Source:HGNC Symbol;Acc:HGNC:12781]	792.201	0.604154	0.123979	4.87304	1.09895e-06	0.000210865	Up	E218D_WT
ENSG00000138119	MYOF	myoferlin [Source:HGNC Symbol;Acc:HGNC:3656]	1142.79	0.349162	0.0720476	4.84627	1.25801e-06	0.000237783		E218D_WT
ENSG00000136114	THSD1	thrombospondin type 1 domain containing 1 [Source:HGNC Symbol;Acc:HGNC:17754]	39.3615	-1.30926	0.270735	-4.83594	1.3252e-06	0.000246798	Down	E218D_WT
ENSG00000145147	SLIT2	slit guidance ligand 2 [Source:HGNC Symbol;Acc:HGNC:11086]	313.3	-0.492315	0.102679	-4.7947	1.62915e-06	0.000299008		E218D_WT
ENSG00000187109	NAP1L1	nucleosome assembly protein 1 like 1 [Source:HGNC Symbol;Acc:HGNC:7637]	23972.3	0.194413	0.0407237	4.77395	1.80652e-06	0.000326825		E218D_WT
ENSG00000118503	TNFAIP3	TNF alpha induced protein 3 [Source:HGNC Symbol;Acc:HGNC:11896]	77.6582	-0.983346	0.207083	-4.74856	2.04872e-06	0.000365423	Down	E218D_WT
ENSG00000124813	RUNX2	RUNX family transcription factor 2 [Source:HGNC Symbol;Acc:HGNC:10472]	178.725	0.714468	0.151858	4.70485	2.54049e-06	0.000446844	Up	E218D_WT
ENSG00000165072	MAMDC2	MAM domain containing 2 [Source:HGNC Symbol;Acc:HGNC:23673]	428.832	-0.750148	0.160115	-4.68505	2.79886e-06	0.000485545	Down	E218D_WT
ENSG00000159200	RCAN1	regulator of calcineurin 1 [Source:HGNC Symbol;Acc:HGNC:3040]	561.825	0.526082	0.112619	4.67135	2.99233e-06	0.000512093		E218D_WT
ENSG00000164220	F2RL2	coagulation factor II thrombin receptor like 2 [Source:HGNC Symbol;Acc:HGNC:3539]	514.947	-0.469663	0.100636	-4.66697	3.05673e-06	0.000516138		E218D_WT
ENSG00000165606	DRGX	dorsal root ganglia homeobox [Source:HGNC Symbol;Acc:HGNC:21536]	52.2414	-1.6289	0.349609	-4.65921	3.17426e-06	0.000528932	Down	E218D_WT
ENSG00000130176	CNN1	calponin 1 [Source:HGNC Symbol;Acc:HGNC:2155]	32.6335	1.60247	0.345748	4.63481	3.57272e-06	0.000587596	Up	E218D_WT
ENSG00000144583	MARCHF4	membrane associated ring-CH-type finger 4 [Source:HGNC Symbol;Acc:HGNC:29269]	1121.12	-0.358935	0.0776874	-4.62025	3.8328e-06	0.000622289		E218D_WT
ENSG00000187957	DNER	delta/notch like EGF repeat containing [Source:HGNC Symbol;Acc:HGNC:24456]	43.1979	-1.36739	0.297197	-4.60095	4.20574e-06	0.000674196	Down	E218D_WT
ENSG00000049323	LTBP1	latent transforming growth factor beta binding protein 1 [Source:HGNC Symbol;Acc:HGNC:6714]	146.22	-0.720401	0.156849	-4.59296	4.36995e-06	0.000691763	Down	E218D_WT
ENSG00000243137	PSG4	pregnancy specific beta-1-glycoprotein 4 [Source:HGNC Symbol;Acc:HGNC:9521]	1399.01	0.414228	0.0903649	4.58394	4.56286e-06	0.000713384		E218D_WT
ENSG00000197635	DPP4	dipeptidyl peptidase 4 [Source:HGNC Symbol;Acc:HGNC:3009]	103.252	-0.975846	0.215609	-4.526	6.01112e-06	0.000928352	Down	E218D_WT
ENSG00000070018	LRP6	LDL receptor related protein 6 [Source:HGNC Symbol;Acc:HGNC:6698]	362.595	0.477865	0.105944	4.51052	6.46678e-06	0.000975906		E218D_WT
ENSG00000197632	SERPINB2	serpin family B member 2 [Source:HGNC Symbol;Acc:HGNC:8584]	23.7705	-1.66997	0.370256	-4.51031	6.47316e-06	0.000975906	Down	E218D_WT
ENSG00000182606	TRAK1	trafficking kinesin protein 1 [Source:HGNC Symbol;Acc:HGNC:29947]	608.398	0.3818	0.0848559	4.49939	6.81483e-06	0.00101533		E218D_WT
ENSG00000158747	NBL1	NBL1, DAN family BMP antagonist [Source:HGNC Symbol;Acc:HGNC:7650]	424.987	-0.488253	0.10902	-4.47857	7.5145e-06	0.00110655		E218D_WT
ENSG00000112769	LAMA4	laminin subunit alpha 4 [Source:HGNC Symbol;Acc:HGNC:6484]	457.961	-0.562956	0.126076	-4.46521	7.99911e-06	0.00116438		E218D_WT
ENSG00000078269	SYNJ2	synaptojanin 2 [Source:HGNC Symbol;Acc:HGNC:11504]	1158.3	0.301229	0.0679172	4.43523	9.19729e-06	0.0013087		E218D_WT
ENSG00000198604	BAZ1A	bromodomain adjacent to zinc finger domain 1A [Source:HGNC Symbol;Acc:HGNC:960]	934.555	0.413302	0.0931553	4.4367	9.13491e-06	0.0013087		E218D_WT
ENSG00000116661	FBXO2	F-box protein 2 [Source:HGNC Symbol;Acc:HGNC:13581]	155.921	-0.747992	0.169981	-4.40046	1.08023e-05	0.0015033	Down	E218D_WT
ENSG00000177189	RPS6KA3	ribosomal protein S6 kinase A3 [Source:HGNC Symbol;Acc:HGNC:10432]	738.2	-0.436522	0.0991478	-4.40274	1.06893e-05	0.0015033		E218D_WT
ENSG00000136960	ENPP2	ectonucleotide pyrophosphatase/phosphodiesterase 2 [Source:HGNC Symbol;Acc:HGNC:3357]	616.178	0.578828	0.13216	4.37976	1.18809e-05	0.00163543		E218D_WT
ENSG00000135480	KRT7	keratin 7 [Source:HGNC Symbol;Acc:HGNC:6445]	49160.6	-0.235244	0.0538239	-4.37062	1.23892e-05	0.00168658		E218D_WT
ENSG00000144746	ARL6IP5	ADP ribosylation factor like GTPase 6 interacting protein 5 [Source:HGNC Symbol;Acc:HGNC:16937]	2400	-0.291658	0.0667661	-4.36835	1.25189e-05	0.00168658		E218D_WT
ENSG00000111057	KRT18	keratin 18 [Source:HGNC Symbol;Acc:HGNC:6430]	26804.6	-0.296282	0.068149	-4.34756	1.3766e-05	0.00183508		E218D_WT
ENSG00000133169	BEX1	brain expressed X-linked 1 [Source:HGNC Symbol;Acc:HGNC:1036]	5854.8	0.471041	0.108454	4.34322	1.40407e-05	0.00185221		E218D_WT
ENSG00000033170	FUT8	fucosyltransferase 8 [Source:HGNC Symbol;Acc:HGNC:4019]	1036.62	0.330397	0.0771088	4.28482	1.82886e-05	0.00238583		E218D_WT
ENSG00000186854	TRABD2A	TraB domain containing 2A [Source:HGNC Symbol;Acc:HGNC:27013]	141.56	0.670877	0.156648	4.28271	1.84627e-05	0.00238583	Up	E218D_WT
ENSG00000168952	STXBP6	syntaxin binding protein 6 [Source:HGNC Symbol;Acc:HGNC:19666]	629.746	-0.431456	0.101039	-4.27018	1.95313e-05	0.00249842		E218D_WT
ENSG00000103257	SLC7A5	solute carrier family 7 member 5 [Source:HGNC Symbol;Acc:HGNC:11063]	3821.73	-0.260828	0.061529	-4.23911	2.24409e-05	0.00284192		E218D_WT
ENSG00000125657	TNFSF9	TNF superfamily member 9 [Source:HGNC Symbol;Acc:HGNC:11939]	171.328	0.830797	0.196623	4.22533	2.38594e-05	0.00299163	Up	E218D_WT
ENSG00000128849	CGNL1	cingulin like 1 [Source:HGNC Symbol;Acc:HGNC:25931]	333.709	0.602296	0.143436	4.19907	2.68017e-05	0.00332761	Up	E218D_WT
ENSG00000197191	CYSRT1	cysteine rich tail 1 [Source:HGNC Symbol;Acc:HGNC:30529]	201.689	-0.554509	0.133023	-4.16852	3.06582e-05	0.00376947		E218D_WT
ENSG00000149380	P4HA3	prolyl 4-hydroxylase subunit alpha 3 [Source:HGNC Symbol;Acc:HGNC:30135]	256.8	-0.558395	0.134047	-4.16566	3.10453e-05	0.00378036		E218D_WT
ENSG00000141433	ADCYAP1	adenylate cyclase activating polypeptide 1 [Source:HGNC Symbol;Acc:HGNC:241]	358.054	-0.443255	0.106612	-4.15763	3.21564e-05	0.00387836		E218D_WT
ENSG00000121039	RDH10	retinol dehydrogenase 10 [Source:HGNC Symbol;Acc:HGNC:19975]	2852.14	-0.344643	0.0830005	-4.1523	3.29149e-05	0.00393239		E218D_WT
ENSG00000120149	MSX2	msh homeobox 2 [Source:HGNC Symbol;Acc:HGNC:7392]	168.943	-0.61352	0.148597	-4.12875	3.64747e-05	0.00431696	Down	E218D_WT
ENSG00000198959	TGM2	transglutaminase 2 [Source:HGNC Symbol;Acc:HGNC:11778]	2320.79	-0.510654	0.123858	-4.1229	3.74135e-05	0.00438708		E218D_WT
ENSG00000179292	TMEM151A	transmembrane protein 151A [Source:HGNC Symbol;Acc:HGNC:28497]	742.76	-0.414924	0.101344	-4.09422	4.236e-05	0.00492154		E218D_WT
ENSG00000152465	NMT2	N-myristoyltransferase 2 [Source:HGNC Symbol;Acc:HGNC:7858]	627.909	-0.395269	0.0966695	-4.08887	4.33486e-05	0.0049906		E218D_WT
ENSG00000146648	EGFR	epidermal growth factor receptor [Source:HGNC Symbol;Acc:HGNC:3236]	1860.47	-0.397436	0.0973633	-4.08199	4.46516e-05	0.0050943		E218D_WT
ENSG00000117525	F3	coagulation factor III, tissue factor [Source:HGNC Symbol;Acc:HGNC:3541]	6522.6	-0.477644	0.117486	-4.06554	4.79214e-05	0.00541854		E218D_WT
ENSG00000162616	DNAJB4	DnaJ heat shock protein family (Hsp40) member B4 [Source:HGNC Symbol;Acc:HGNC:14886]	1228.2	-0.40586	0.0999312	-4.06139	4.87808e-05	0.0054669		E218D_WT
ENSG00000205426	KRT81	keratin 81 [Source:HGNC Symbol;Acc:HGNC:6458]	400.721	0.605981	0.149963	4.04088	5.32511e-05	0.00591554	Up	E218D_WT
ENSG00000150782	IL18	interleukin 18 [Source:HGNC Symbol;Acc:HGNC:5986]	2426.24	-0.296823	0.0734999	-4.03842	5.38122e-05	0.00592589		E218D_WT
ENSG00000183783	KCTD8	potassium channel tetramerization domain containing 8 [Source:HGNC Symbol;Acc:HGNC:22394]	331.12	-0.493797	0.122367	-4.03537	5.45159e-05	0.00595164		E218D_WT
ENSG00000196428	TSC22D2	TSC22 domain family member 2 [Source:HGNC Symbol;Acc:HGNC:29095]	1550.05	0.289673	0.0719249	4.02743	5.63888e-05	0.00610349		E218D_WT
ENSG00000099260	PALMD	palmdelphin [Source:HGNC Symbol;Acc:HGNC:15846]	192.727	-0.715828	0.178076	-4.0198	5.8247e-05	0.00619865	Down	E218D_WT
ENSG00000198947	DMD	dystrophin [Source:HGNC Symbol;Acc:HGNC:2928]	724.554	-0.40692	0.101216	-4.02031	5.81211e-05	0.00619865		E218D_WT
ENSG00000115963	RND3	Rho family GTPase 3 [Source:HGNC Symbol;Acc:HGNC:671]	5789.78	-0.310268	0.0776562	-3.99541	6.45824e-05	0.0068156		E218D_WT
ENSG00000087903	RFX2	regulatory factor X2 [Source:HGNC Symbol;Acc:HGNC:9983]	284.526	0.494029	0.123805	3.99039	6.59653e-05	0.006904		E218D_WT
ENSG00000119514	GALNT12	polypeptide N-acetylgalactosaminyltransferase 12 [Source:HGNC Symbol;Acc:HGNC:19877]	344.473	-0.483683	0.121532	-3.97989	6.89465e-05	0.00715688		E218D_WT
ENSG00000135269	TES	testin LIM domain protein [Source:HGNC Symbol;Acc:HGNC:14620]	2134.61	-0.278971	0.0704624	-3.95914	7.52189e-05	0.00774449		E218D_WT
ENSG00000154556	SORBS2	sorbin and SH3 domain containing 2 [Source:HGNC Symbol;Acc:HGNC:24098]	110.603	0.693894	0.175561	3.95244	7.7358e-05	0.0079005	Up	E218D_WT
ENSG00000057019	DCBLD2	discoidin, CUB and LCCL domain containing 2 [Source:HGNC Symbol;Acc:HGNC:24627]	2712.01	-0.462262	0.117201	-3.94419	8.00699e-05	0.00792192		E218D_WT
ENSG00000081913	PHLPP1	PH domain and leucine rich repeat protein phosphatase 1 [Source:HGNC Symbol;Acc:HGNC:20610]	706.422	-0.404399	0.102462	-3.94683	7.91916e-05	0.00792192		E218D_WT
ENSG00000135723	FHOD1	formin homology 2 domain containing 1 [Source:HGNC Symbol;Acc:HGNC:17905]	295.148	0.478779	0.121379	3.94448	7.99745e-05	0.00792192		E218D_WT
ENSG00000243566	UPK3B	uroplakin 3B [Source:HGNC Symbol;Acc:HGNC:21444]	308.082	-0.645026	0.163362	-3.94845	7.86591e-05	0.00792192	Down	E218D_WT
ENSG00000149809	TM7SF2	transmembrane 7 superfamily member 2 [Source:HGNC Symbol;Acc:HGNC:11863]	787.74	-0.350357	0.0889017	-3.94094	8.11627e-05	0.00796778		E218D_WT
ENSG00000057657	PRDM1	PR/SET domain 1 [Source:HGNC Symbol;Acc:HGNC:9346]	14.9224	1.76702	0.450975	3.91822	8.92053e-05	0.00855831	Up	E218D_WT
ENSG00000136689	IL1RN	interleukin 1 receptor antagonist [Source:HGNC Symbol;Acc:HGNC:6000]	25.7211	-1.90153	0.485093	-3.91993	8.85748e-05	0.00855831	Down	E218D_WT
ENSG00000167767	KRT80	keratin 80 [Source:HGNC Symbol;Acc:HGNC:27056]	7033.96	0.237757	0.060665	3.91918	8.8851e-05	0.00855831		E218D_WT
ENSG00000189143	CLDN4	claudin 4 [Source:HGNC Symbol;Acc:HGNC:2046]	263.601	0.573759	0.146774	3.90913	9.26283e-05	0.00881988		E218D_WT
ENSG00000104332	SFRP1	secreted frizzled related protein 1 [Source:HGNC Symbol;Acc:HGNC:10776]	811.136	0.501736	0.128557	3.90284	9.50723e-05	0.00898504		E218D_WT
ENSG00000105048	TNNT1	troponin T1, slow skeletal type [Source:HGNC Symbol;Acc:HGNC:11948]	1156.66	-0.268903	0.0692862	-3.88105	0.000104008	0.00975671		E218D_WT
ENSG00000186470	BTN3A2	butyrophilin subfamily 3 member A2 [Source:HGNC Symbol;Acc:HGNC:1139]	114.366	0.63914	0.166118	3.8475	0.00011933	0.0111118	Up	E218D_WT
ENSG00000196549	MME	membrane metalloendopeptidase [Source:HGNC Symbol;Acc:HGNC:7154]	171.088	-0.588278	0.153028	-3.84425	0.000120923	0.0111778	Down	E218D_WT
ENSG00000231924	PSG1	pregnancy specific beta-1-glycoprotein 1 [Source:HGNC Symbol;Acc:HGNC:9514]	118.491	0.936931	0.244948	3.82501	0.000130764	0.012	Up	E218D_WT
ENSG00000134061	CD180	CD180 molecule [Source:HGNC Symbol;Acc:HGNC:6726]	35.1632	-1.10455	0.289942	-3.80955	0.000139221	0.0126841	Down	E218D_WT
ENSG00000186472	PCLO	piccolo presynaptic cytomatrix protein [Source:HGNC Symbol;Acc:HGNC:13406]	348.034	0.46027	0.120941	3.80576	0.000141371	0.012788		E218D_WT
ENSG00000011201	ANOS1	anosmin 1 [Source:HGNC Symbol;Acc:HGNC:6211]	213.642	-0.513061	0.134945	-3.802	0.000143534	0.0128916		E218D_WT
ENSG00000157216	SSBP3	single stranded DNA binding protein 3 [Source:HGNC Symbol;Acc:HGNC:15674]	691.861	0.465558	0.122744	3.79293	0.000148881	0.0132776		E218D_WT
ENSG00000126785	RHOJ	ras homolog family member J [Source:HGNC Symbol;Acc:HGNC:688]	844.867	-0.371332	0.0983149	-3.77697	0.00015875	0.0140588		E218D_WT
ENSG00000108854	SMURF2	SMAD specific E3 ubiquitin protein ligase 2 [Source:HGNC Symbol;Acc:HGNC:16809]	1228.38	-0.341467	0.090636	-3.76746	0.000164917	0.0145035		E218D_WT
ENSG00000115380	EFEMP1	EGF containing fibulin extracellular matrix protein 1 [Source:HGNC Symbol;Acc:HGNC:3218]	3063.85	0.361651	0.0963245	3.75451	0.000173683	0.0151691		E218D_WT
ENSG00000163975	MELTF	melanotransferrin [Source:HGNC Symbol;Acc:HGNC:7037]	388.073	-0.53458	0.142477	-3.75203	0.000175406	0.0152147		E218D_WT
ENSG00000183691	NOG	noggin [Source:HGNC Symbol;Acc:HGNC:7866]	394.389	-0.461449	0.123249	-3.74405	0.000181079	0.0155999		E218D_WT
ENSG00000079257	LXN	latexin [Source:HGNC Symbol;Acc:HGNC:13347]	137.252	-0.579334	0.154937	-3.73915	0.000184642	0.0157994		E218D_WT
ENSG00000049192	ADAMTS6	ADAM metallopeptidase with thrombospondin type 1 motif 6 [Source:HGNC Symbol;Acc:HGNC:222]	173.669	0.571359	0.153531	3.72145	0.00019808	0.0167597		E218D_WT
ENSG00000122786	CALD1	caldesmon 1 [Source:HGNC Symbol;Acc:HGNC:1441]	9377.23	0.299592	0.080516	3.7209	0.000198512	0.0167597		E218D_WT
ENSG00000176771	NCKAP5	NCK associated protein 5 [Source:HGNC Symbol;Acc:HGNC:29847]	156.02	-0.779381	0.21042	-3.70393	0.000212283	0.0178036	Down	E218D_WT
ENSG00000117152	RGS4	regulator of G protein signaling 4 [Source:HGNC Symbol;Acc:HGNC:10000]	829.103	-0.427949	0.115696	-3.69892	0.000216518	0.017822		E218D_WT
ENSG00000172201	ID4	inhibitor of DNA binding 4 [Source:HGNC Symbol;Acc:HGNC:5363]	1511.57	-0.378519	0.102339	-3.69868	0.000216724	0.017822		E218D_WT
ENSG00000180801	ARSJ	arylsulfatase family member J [Source:HGNC Symbol;Acc:HGNC:26286]	313.686	-0.517626	0.139915	-3.69957	0.000215963	0.017822		E218D_WT
ENSG00000132334	PTPRE	protein tyrosine phosphatase receptor type E [Source:HGNC Symbol;Acc:HGNC:9669]	431.452	-0.453052	0.122873	-3.68716	0.000226774	0.0185282		E218D_WT
ENSG00000204525	HLA-C	major histocompatibility complex, class I, C [Source:HGNC Symbol;Acc:HGNC:4933]	3813.46	0.406324	0.110346	3.68228	0.000231159	0.0187654		E218D_WT
ENSG00000172508	CARNS1	carnosine synthase 1 [Source:HGNC Symbol;Acc:HGNC:29268]	193.265	-0.514838	0.140632	-3.6609	0.000251333	0.0202731		E218D_WT
ENSG00000013297	CLDN11	claudin 11 [Source:HGNC Symbol;Acc:HGNC:8514]	860.075	-0.378545	0.103719	-3.6497	0.000262543	0.0208503		E218D_WT
ENSG00000074416	MGLL	monoglyceride lipase [Source:HGNC Symbol;Acc:HGNC:17038]	960.895	-0.300636	0.082396	-3.64868	0.000263594	0.0208503		E218D_WT
ENSG00000169429	CXCL8	C-X-C motif chemokine ligand 8 [Source:HGNC Symbol;Acc:HGNC:6025]	965.234	-0.885277	0.242725	-3.64724	0.000265074	0.0208503	Down	E218D_WT
ENSG00000180611	MB21D2	Mab-21 domain containing 2 [Source:HGNC Symbol;Acc:HGNC:30438]	262.269	0.430583	0.117917	3.65158	0.000260635	0.0208503		E218D_WT
ENSG00000198879	SFMBT2	Scm like with four mbt domains 2 [Source:HGNC Symbol;Acc:HGNC:20256]	29.5462	-1.54674	0.424329	-3.64513	0.000267257	0.0208922	Down	E218D_WT
ENSG00000172260	NEGR1	neuronal growth regulator 1 [Source:HGNC Symbol;Acc:HGNC:17302]	660.474	-0.486286	0.133792	-3.63464	0.000278374	0.0216277		E218D_WT
ENSG00000166396	SERPINB7	serpin family B member 7 [Source:HGNC Symbol;Acc:HGNC:13902]	619.465	-0.431084	0.118763	-3.62977	0.000283673	0.0219051		E218D_WT
ENSG00000134013	LOXL2	lysyl oxidase like 2 [Source:HGNC Symbol;Acc:HGNC:6666]	2310.02	0.336243	0.093091	3.61198	0.00030387	0.023182		E218D_WT
ENSG00000144810	COL8A1	collagen type VIII alpha 1 chain [Source:HGNC Symbol;Acc:HGNC:2215]	6592.9	0.279988	0.0774996	3.61276	0.000302949	0.023182		E218D_WT
ENSG00000180398	MCFD2	multiple coagulation factor deficiency 2, ER cargo receptor complex subunit [Source:HGNC Symbol;Acc:HGNC:18451]	1535.23	-0.233019	0.0645616	-3.60925	0.000307081	0.0232867		E218D_WT
ENSG00000146416	AIG1	androgen induced 1 [Source:HGNC Symbol;Acc:HGNC:21607]	1303.38	0.257299	0.0713782	3.60473	0.000312472	0.0235544		E218D_WT
ENSG00000120937	NPPB	natriuretic peptide B [Source:HGNC Symbol;Acc:HGNC:7940]	12419	-0.822073	0.228216	-3.60217	0.000315573	0.0236474	Down	E218D_WT
ENSG00000163704	PRRT3	proline rich transmembrane protein 3 [Source:HGNC Symbol;Acc:HGNC:26591]	137.19	-0.554796	0.154583	-3.58898	0.000331968	0.0247297		E218D_WT
ENSG00000076716	GPC4	glypican 4 [Source:HGNC Symbol;Acc:HGNC:4452]	1029.84	0.370402	0.103685	3.57238	0.000353758	0.0261988		E218D_WT
ENSG00000156510	HKDC1	hexokinase domain containing 1 [Source:HGNC Symbol;Acc:HGNC:23302]	312.37	-0.648434	0.181715	-3.56842	0.000359146	0.0264432	Down	E218D_WT
ENSG00000070882	OSBPL3	oxysterol binding protein like 3 [Source:HGNC Symbol;Acc:HGNC:16370]	784.084	0.389574	0.109234	3.56641	0.000361908	0.0264925		E218D_WT
ENSG00000104611	SH2D4A	SH2 domain containing 4A [Source:HGNC Symbol;Acc:HGNC:26102]	1222.7	-0.325253	0.0913874	-3.55906	0.00037218	0.0269331		E218D_WT
ENSG00000149177	PTPRJ	protein tyrosine phosphatase receptor type J [Source:HGNC Symbol;Acc:HGNC:9673]	810.233	0.345954	0.0971698	3.5603	0.000370435	0.0269331		E218D_WT
ENSG00000000971	CFH	complement factor H [Source:HGNC Symbol;Acc:HGNC:4883]	128.655	-0.59128	0.16666	-3.54781	0.000388441	0.0277922	Down	E218D_WT
ENSG00000162545	CAMK2N1	calcium/calmodulin dependent protein kinase II inhibitor 1 [Source:HGNC Symbol;Acc:HGNC:24190]	653.473	-0.402555	0.113446	-3.54842	0.000387552	0.0277922		E218D_WT
ENSG00000166250	CLMP	CXADR like membrane protein [Source:HGNC Symbol;Acc:HGNC:24039]	220.911	0.478942	0.135206	3.54231	0.000396641	0.0281669		E218D_WT
ENSG00000214517	PPME1	protein phosphatase methylesterase 1 [Source:HGNC Symbol;Acc:HGNC:30178]	2434.92	-0.39376	0.11119	-3.54132	0.000398127	0.0281669		E218D_WT
ENSG00000099337	KCNK6	potassium two pore domain channel subfamily K member 6 [Source:HGNC Symbol;Acc:HGNC:6281]	472.229	-0.398789	0.112682	-3.53909	0.000401516	0.0282489		E218D_WT
ENSG00000146072	TNFRSF21	TNF receptor superfamily member 21 [Source:HGNC Symbol;Acc:HGNC:13469]	237.578	-0.48812	0.138055	-3.5357	0.000406702	0.0282993		E218D_WT
ENSG00000156427	FGF18	fibroblast growth factor 18 [Source:HGNC Symbol;Acc:HGNC:3674]	131.239	-0.640557	0.181104	-3.53696	0.000404754	0.0282993	Down	E218D_WT
ENSG00000170745	KCNS3	potassium voltage-gated channel modifier subfamily S member 3 [Source:HGNC Symbol;Acc:HGNC:6302]	72.4859	0.719607	0.203676	3.5331	0.000410724	0.028423	Up	E218D_WT
ENSG00000100644	HIF1A	hypoxia inducible factor 1 subunit alpha [Source:HGNC Symbol;Acc:HGNC:4910]	6277.74	-0.305165	0.0865689	-3.52512	0.000423297	0.0289048		E218D_WT
ENSG00000105290	APLP1	amyloid beta precursor like protein 1 [Source:HGNC Symbol;Acc:HGNC:597]	1593.27	-0.366062	0.103822	-3.52588	0.000422086	0.0289048		E218D_WT
ENSG00000122641	INHBA	inhibin subunit beta A [Source:HGNC Symbol;Acc:HGNC:6066]	669.554	-0.361145	0.102471	-3.52434	0.000424534	0.0289048		E218D_WT
ENSG00000116478	HDAC1	histone deacetylase 1 [Source:HGNC Symbol;Acc:HGNC:4852]	1067.96	0.285029	0.0809706	3.52016	0.00043129	0.0292078		E218D_WT
ENSG00000123977	DAW1	dynein assembly factor with WD repeats 1 [Source:HGNC Symbol;Acc:HGNC:26383]	376.817	-0.435818	0.123987	-3.51504	0.000439695	0.0294619		E218D_WT
ENSG00000166206	GABRB3	gamma-aminobutyric acid type A receptor subunit beta3 [Source:HGNC Symbol;Acc:HGNC:4083]	203.638	-0.544432	0.154869	-3.51542	0.000439052	0.0294619		E218D_WT
ENSG00000196776	CD47	CD47 molecule [Source:HGNC Symbol;Acc:HGNC:1682]	1096.66	-0.293618	0.0836305	-3.51089	0.000446611	0.0297575		E218D_WT
ENSG00000198363	ASPH	aspartate beta-hydroxylase [Source:HGNC Symbol;Acc:HGNC:757]	1780.94	-0.219346	0.0624992	-3.50958	0.000448807	0.0297575		E218D_WT
ENSG00000153976	HS3ST3A1	heparan sulfate-glucosamine 3-sulfotransferase 3A1 [Source:HGNC Symbol;Acc:HGNC:5196]	793.515	-0.372459	0.106246	-3.50563	0.000455528	0.0298902		E218D_WT
ENSG00000180332	KCTD4	potassium channel tetramerization domain containing 4 [Source:HGNC Symbol;Acc:HGNC:23227]	43.7659	1.01056	0.288216	3.50626	0.000454452	0.0298902	Up	E218D_WT
ENSG00000116132	PRRX1	paired related homeobox 1 [Source:HGNC Symbol;Acc:HGNC:9142]	66.9626	-0.881364	0.252536	-3.49005	0.000482938	0.0315254	Down	E218D_WT
ENSG00000164465	DCBLD1	discoidin, CUB and LCCL domain containing 1 [Source:HGNC Symbol;Acc:HGNC:21479]	332.275	0.426483	0.122447	3.48299	0.00049585	0.0322023		E218D_WT
ENSG00000213626	LBH	LBH regulator of WNT signaling pathway [Source:HGNC Symbol;Acc:HGNC:29532]	10854.7	-0.369682	0.10677	-3.46241	0.000535363	0.034591		E218D_WT
ENSG00000182197	EXT1	exostosin glycosyltransferase 1 [Source:HGNC Symbol;Acc:HGNC:3512]	4646.3	-0.213439	0.0617185	-3.45826	0.000543675	0.0349497		E218D_WT
ENSG00000073921	PICALM	phosphatidylinositol binding clathrin assembly protein [Source:HGNC Symbol;Acc:HGNC:15514]	2067.44	0.258718	0.0750395	3.44775	0.000565269	0.0361544		E218D_WT
ENSG00000109654	TRIM2	tripartite motif containing 2 [Source:HGNC Symbol;Acc:HGNC:15974]	476.156	-0.438211	0.127242	-3.44392	0.000573341	0.0364864		E218D_WT
ENSG00000167670	CHAF1A	chromatin assembly factor 1 subunit A [Source:HGNC Symbol;Acc:HGNC:1910]	364.457	0.455939	0.132509	3.44082	0.000579947	0.0367222		E218D_WT
ENSG00000104341	LAPTM4B	lysosomal protein transmembrane 4 beta [Source:HGNC Symbol;Acc:HGNC:13646]	2477.86	0.213324	0.0621255	3.43376	0.000595266	0.037319		E218D_WT
ENSG00000135912	TTLL4	tubulin tyrosine ligase like 4 [Source:HGNC Symbol;Acc:HGNC:28976]	109.343	0.608931	0.177284	3.43477	0.000593056	0.037319	Up	E218D_WT
ENSG00000104368	PLAT	plasminogen activator, tissue type [Source:HGNC Symbol;Acc:HGNC:9051]	71.1717	-0.659724	0.192738	-3.4229	0.000619559	0.0386507	Down	E218D_WT
ENSG00000162599	NFIA	nuclear factor I A [Source:HGNC Symbol;Acc:HGNC:7784]	991.993	0.318545	0.0932442	3.41625	0.000634899	0.0394135		E218D_WT
ENSG00000136244	IL6	interleukin 6 [Source:HGNC Symbol;Acc:HGNC:6018]	127.26	-0.605124	0.177367	-3.41171	0.000645557	0.0398797	Down	E218D_WT
ENSG00000148468	FAM171A1	family with sequence similarity 171 member A1 [Source:HGNC Symbol;Acc:HGNC:23522]	502.421	-0.328358	0.0963379	-3.4084	0.000653459	0.0399778		E218D_WT
ENSG00000162407	PLPP3	phospholipid phosphatase 3 [Source:HGNC Symbol;Acc:HGNC:9229]	67.0196	-0.700511	0.205503	-3.40876	0.000652586	0.0399778	Down	E218D_WT
ENSG00000118777	ABCG2	ATP binding cassette subfamily G member 2 (JR blood group) [Source:HGNC Symbol;Acc:HGNC:74]	44.8672	-1.04561	0.307248	-3.40314	0.000666168	0.0405594	Down	E218D_WT
ENSG00000085117	CD82	CD82 molecule [Source:HGNC Symbol;Acc:HGNC:6210]	769.755	-0.322405	0.0948505	-3.39908	0.000676124	0.0408064		E218D_WT
ENSG00000122707	RECK	reversion inducing cysteine rich protein with kazal motifs [Source:HGNC Symbol;Acc:HGNC:11345]	614.709	-0.35323	0.103926	-3.39886	0.000676669	0.0408064		E218D_WT
ENSG00000084453	SLCO1A2	solute carrier organic anion transporter family member 1A2 [Source:HGNC Symbol;Acc:HGNC:10956]	55.518	-0.978457	0.28815	-3.39565	0.00068466	0.0410926	Down	E218D_WT
ENSG00000095739	BAMBI	BMP and activin membrane bound inhibitor [Source:HGNC Symbol;Acc:HGNC:30251]	2809.1	-0.35898	0.105768	-3.39404	0.000688695	0.0411398		E218D_WT
ENSG00000133030	MPRIP	myosin phosphatase Rho interacting protein [Source:HGNC Symbol;Acc:HGNC:30321]	2805.71	-0.220468	0.0650212	-3.39071	0.000697129	0.041317		E218D_WT
ENSG00000141052	MYOCD	myocardin [Source:HGNC Symbol;Acc:HGNC:16067]	76.5173	0.8504	0.250834	3.39029	0.000698187	0.041317	Up	E218D_WT
ENSG00000172379	ARNT2	aryl hydrocarbon receptor nuclear translocator 2 [Source:HGNC Symbol;Acc:HGNC:16876]	333.693	0.350397	0.1035	3.38548	0.000710533	0.041852		E218D_WT
ENSG00000161638	ITGA5	integrin subunit alpha 5 [Source:HGNC Symbol;Acc:HGNC:6141]	1990.81	0.288151	0.0852945	3.37831	0.000729333	0.0427605		E218D_WT
ENSG00000145555	MYO10	myosin X [Source:HGNC Symbol;Acc:HGNC:7593]	905.741	0.340073	0.100758	3.37513	0.000737815	0.0428929		E218D_WT
ENSG00000163207	IVL	involucrin [Source:HGNC Symbol;Acc:HGNC:6187]	124.345	0.590367	0.174928	3.37492	0.000738365	0.0428929	Up	E218D_WT
ENSG00000145685	LHFPL2	LHFPL tetraspan subfamily member 2 [Source:HGNC Symbol;Acc:HGNC:6588]	332.906	-0.433738	0.128956	-3.36346	0.000769719	0.0445101		E218D_WT
ENSG00000117298	ECE1	endothelin converting enzyme 1 [Source:HGNC Symbol;Acc:HGNC:3146]	1291.66	-0.276785	0.082395	-3.35924	0.000781563	0.0448139		E218D_WT
ENSG00000167772	ANGPTL4	angiopoietin like 4 [Source:HGNC Symbol;Acc:HGNC:16039]	104.308	-0.671521	0.199913	-3.35907	0.000782049	0.0448139	Down	E218D_WT
ENSG00000116717	GADD45A	growth arrest and DNA damage inducible alpha [Source:HGNC Symbol;Acc:HGNC:4095]	2516.17	-0.304903	0.0910781	-3.34771	0.000814829	0.0464819		E218D_WT
ENSG00000291237	SOD2	superoxide dismutase 2 [Source:HGNC Symbol;Acc:HGNC:11180]	1767.77	-0.314486	0.0941395	-3.34064	0.000835865	0.0474681		E218D_WT
ENSG00000141349	G6PC3	glucose-6-phosphatase catalytic subunit 3 [Source:HGNC Symbol;Acc:HGNC:24861]	1451.33	-0.258031	0.0773346	-3.33656	0.000848234	0.0479555		E218D_WT
ENSG00000172216	CEBPB	CCAAT enhancer binding protein beta [Source:HGNC Symbol;Acc:HGNC:1834]	5469.11	-0.298606	0.0896072	-3.33238	0.00086106	0.0482499		E218D_WT
ENSG00000196639	HRH1	histamine receptor H1 [Source:HGNC Symbol;Acc:HGNC:5182]	41.9711	1.00475	0.301489	3.33262	0.000860329	0.0482499	Up	E218D_WT
ENSG00000140465	CYP1A1	cytochrome P450 family 1 subfamily A member 1 [Source:HGNC Symbol;Acc:HGNC:2595]	161.767	-0.617475	0.185457	-3.32948	0.000870097	0.0485414	Down	E218D_WT
ENSG00000116260	QSOX1	quiescin sulfhydryl oxidase 1 [Source:HGNC Symbol;Acc:HGNC:9756]	7263.56	-0.241394	0.07278	-3.31677	0.00091065	0.0502733		E218D_WT
ENSG00000143401	ANP32E	acidic nuclear phosphoprotein 32 family member E [Source:HGNC Symbol;Acc:HGNC:16673]	1276.02	0.325659	0.098164	3.3175	0.000908263	0.0502733		E218D_WT
ENSG00000165617	DACT1	dishevelled binding antagonist of beta catenin 1 [Source:HGNC Symbol;Acc:HGNC:17748]	175.476	0.475941	0.143527	3.31603	0.00091305	0.0502733		E218D_WT
ENSG00000075618	FSCN1	fascin actin-bundling protein 1 [Source:HGNC Symbol;Acc:HGNC:11148]	1863.83	0.344859	0.104071	3.3137	0.000920687	0.0504744		E218D_WT
ENSG00000163762	TM4SF18	transmembrane 4 L six family member 18 [Source:HGNC Symbol;Acc:HGNC:25181]	85.887	0.651587	0.197025	3.30713	0.000942558	0.0514507		E218D_WT
ENSG00000151414	NEK7	NIMA related kinase 7 [Source:HGNC Symbol;Acc:HGNC:13386]	2286.5	-0.25008	0.0756613	-3.30526	0.000948888	0.0515739		E218D_WT
ENSG00000137266	SLC22A23	solute carrier family 22 member 23 [Source:HGNC Symbol;Acc:HGNC:21106]	114.69	-0.590916	0.178877	-3.30348	0.000954919	0.0516799		E218D_WT
ENSG00000055163	CYFIP2	cytoplasmic FMR1 interacting protein 2 [Source:HGNC Symbol;Acc:HGNC:13760]	843.481	-0.286518	0.0871714	-3.28683	0.00101321	0.0541294		E218D_WT
ENSG00000171189	GRIK1	glutamate ionotropic receptor kainate type subunit 1 [Source:HGNC Symbol;Acc:HGNC:4579]	10.7393	-2.27401	0.691604	-3.28802	0.00100895	0.0541294		E218D_WT
ENSG00000185818	NAT8L	N-acetyltransferase 8 like [Source:HGNC Symbol;Acc:HGNC:26742]	336.413	-0.45631	0.13876	-3.28848	0.00100729	0.0541294		E218D_WT
ENSG00000196155	PLEKHG4	pleckstrin homology and RhoGEF domain containing G4 [Source:HGNC Symbol;Acc:HGNC:24501]	204.845	0.495571	0.150827	3.2857	0.00101728	0.0541294		E218D_WT
ENSG00000064042	LIMCH1	LIM and calponin homology domains 1 [Source:HGNC Symbol;Acc:HGNC:29191]	4230.72	-0.260214	0.0794775	-3.27405	0.00106017	0.0559416		E218D_WT
ENSG00000100941	PNN	pinin, desmosome associated protein [Source:HGNC Symbol;Acc:HGNC:9162]	1017.23	0.412854	0.126077	3.27461	0.00105809	0.0559416		E218D_WT
ENSG00000136869	TLR4	toll like receptor 4 [Source:HGNC Symbol;Acc:HGNC:11850]	64.5351	0.756072	0.23118	3.2705	0.00107358	0.0564142		E218D_WT
ENSG00000183873	SCN5A	sodium voltage-gated channel alpha subunit 5 [Source:HGNC Symbol;Acc:HGNC:10593]	125.957	-0.572457	0.175102	-3.26928	0.00107821	0.0564236		E218D_WT
ENSG00000087152	ATXN7L3	ataxin 7 like 3 [Source:HGNC Symbol;Acc:HGNC:25416]	108.737	0.644654	0.197536	3.26347	0.00110057	0.0573564		E218D_WT
ENSG00000103381	CPPED1	calcineurin like phosphoesterase domain containing 1 [Source:HGNC Symbol;Acc:HGNC:25632]	715.107	0.296526	0.0911362	3.25366	0.00113929	0.0584128		E218D_WT
ENSG00000112902	SEMA5A	semaphorin 5A [Source:HGNC Symbol;Acc:HGNC:10736]	353.354	-0.470487	0.144523	-3.25545	0.00113213	0.0584128		E218D_WT
ENSG00000141448	GATA6	GATA binding protein 6 [Source:HGNC Symbol;Acc:HGNC:4174]	580.311	-0.351317	0.107906	-3.25577	0.00113084	0.0584128		E218D_WT
ENSG00000156140	ADAMTS3	ADAM metallopeptidase with thrombospondin type 1 motif 3 [Source:HGNC Symbol;Acc:HGNC:219]	46.8258	0.823088	0.252921	3.25433	0.0011366	0.0584128		E218D_WT
ENSG00000134825	TMEM258	transmembrane protein 258 [Source:HGNC Symbol;Acc:HGNC:1164]	5122.56	0.391402	0.1204	3.25086	0.00115058	0.0585178		E218D_WT
ENSG00000137269	LRRC1	leucine rich repeat containing 1 [Source:HGNC Symbol;Acc:HGNC:14307]	698.26	-0.324341	0.0997651	-3.25105	0.00114981	0.0585178		E218D_WT
ENSG00000026508	CD44	CD44 molecule (IN blood group) [Source:HGNC Symbol;Acc:HGNC:1681]	5261.33	-0.169053	0.0520413	-3.24844	0.00116038	0.0585548		E218D_WT
ENSG00000161791	FMNL3	formin like 3 [Source:HGNC Symbol;Acc:HGNC:23698]	372.027	0.378162	0.116455	3.24727	0.00116518	0.0585548		E218D_WT
ENSG00000170421	KRT8	keratin 8 [Source:HGNC Symbol;Acc:HGNC:6446]	28028.8	-0.233621	0.0719229	-3.24822	0.00116129	0.0585548		E218D_WT
ENSG00000128573	FOXP2	forkhead box P2 [Source:HGNC Symbol;Acc:HGNC:13875]	121.967	-0.586614	0.18092	-3.24239	0.00118533	0.0593322		E218D_WT
ENSG00000127824	TUBA4A	tubulin alpha 4a [Source:HGNC Symbol;Acc:HGNC:12407]	3652.96	0.246615	0.0760968	3.2408	0.00119193	0.0594276		E218D_WT
ENSG00000018236	CNTN1	contactin 1 [Source:HGNC Symbol;Acc:HGNC:2171]	194.484	-0.525696	0.162611	-3.23284	0.00122567	0.0606326		E218D_WT
ENSG00000204130	RUFY2	RUN and FYVE domain containing 2 [Source:HGNC Symbol;Acc:HGNC:19761]	126.735	-0.60876	0.188288	-3.23314	0.00122438	0.0606326		E218D_WT
ENSG00000162885	B3GALNT2	beta-1,3-N-acetylgalactosaminyltransferase 2 [Source:HGNC Symbol;Acc:HGNC:28596]	417.21	0.317259	0.0984857	3.22137	0.00127578	0.0628655		E218D_WT
ENSG00000021300	PLEKHB1	pleckstrin homology domain containing B1 [Source:HGNC Symbol;Acc:HGNC:19079]	349.077	-0.358408	0.111306	-3.22004	0.00128175	0.0628704		E218D_WT
ENSG00000177519	RPRM	reprimo, TP53 dependent G2 arrest mediator homolog [Source:HGNC Symbol;Acc:HGNC:24201]	281.208	0.470068	0.146023	3.21913	0.0012858	0.0628704		E218D_WT
ENSG00000125629	INSIG2	insulin induced gene 2 [Source:HGNC Symbol;Acc:HGNC:20452]	403.729	-0.328045	0.102031	-3.21516	0.00130373	0.0635019		E218D_WT
ENSG00000179542	SLITRK4	SLIT and NTRK like family member 4 [Source:HGNC Symbol;Acc:HGNC:23502]	290.725	-0.496083	0.154384	-3.21329	0.00131222	0.0636701		E218D_WT
ENSG00000152377	SPOCK1	SPARC (osteonectin), cwcv and kazal like domains proteoglycan 1 [Source:HGNC Symbol;Acc:HGNC:11251]	1062.73	-0.275332	0.0857391	-3.21128	0.00132147	0.0638744		E218D_WT
ENSG00000118762	PKD2	polycystin 2, transient receptor potential cation channel [Source:HGNC Symbol;Acc:HGNC:9009]	678.302	-0.337037	0.105102	-3.20677	0.00134235	0.0646369		E218D_WT
ENSG00000130066	SAT1	spermidine/spermine N1-acetyltransferase 1 [Source:HGNC Symbol;Acc:HGNC:10540]	1893.19	-0.227431	0.0709478	-3.2056	0.00134779	0.0646533		E218D_WT
ENSG00000144366	GULP1	GULP PTB domain containing engulfment adaptor 1 [Source:HGNC Symbol;Acc:HGNC:18649]	267.462	0.450091	0.140518	3.20308	0.00135967	0.0649768		E218D_WT
ENSG00000179546	HTR1D	5-hydroxytryptamine receptor 1D [Source:HGNC Symbol;Acc:HGNC:5289]	23.5468	1.45304	0.454292	3.19847	0.0013816	0.0657767		E218D_WT
ENSG00000111404	RERGL	RERG like [Source:HGNC Symbol;Acc:HGNC:26213]	8.81907	-1.95776	0.615935	-3.17851	0.00148032	0.0702128		E218D_WT
ENSG00000135636	DYSF	dysferlin [Source:HGNC Symbol;Acc:HGNC:3097]	597.088	0.414663	0.130542	3.17646	0.00149085	0.0702581		E218D_WT
ENSG00000244405	ETV5	ETS variant transcription factor 5 [Source:HGNC Symbol;Acc:HGNC:3494]	496.183	-0.343578	0.108174	-3.17616	0.00149237	0.0702581		E218D_WT
ENSG00000103196	CRISPLD2	cysteine rich secretory protein LCCL domain containing 2 [Source:HGNC Symbol;Acc:HGNC:25248]	75.0307	0.855179	0.269588	3.17218	0.00151302	0.070966		E218D_WT
ENSG00000112715	VEGFA	vascular endothelial growth factor A [Source:HGNC Symbol;Acc:HGNC:12680]	760.307	0.272448	0.0860098	3.16764	0.00153683	0.071817		E218D_WT
ENSG00000224982	TMEM233	transmembrane protein 233 [Source:HGNC Symbol;Acc:HGNC:37219]	9.89382	2.47324	0.78109	3.16639	0.00154344	0.0718608		E218D_WT
ENSG00000130589	HELZ2	helicase with zinc finger 2 [Source:HGNC Symbol;Acc:HGNC:30021]	90.2951	0.63209	0.199864	3.1626	0.00156365	0.0725351		E218D_WT
ENSG00000109436	TBC1D9	TBC1 domain family member 9 [Source:HGNC Symbol;Acc:HGNC:21710]	637.76	-0.376108	0.119399	-3.15	0.00163268	0.0749556		E218D_WT
ENSG00000138675	FGF5	fibroblast growth factor 5 [Source:HGNC Symbol;Acc:HGNC:3683]	2717.97	-0.277831	0.0882046	-3.14984	0.00163359	0.0749556		E218D_WT
ENSG00000163235	TGFA	transforming growth factor alpha [Source:HGNC Symbol;Acc:HGNC:11765]	402.492	-0.328035	0.104142	-3.14987	0.00163341	0.0749556		E218D_WT
ENSG00000137312	FLOT1	flotillin 1 [Source:HGNC Symbol;Acc:HGNC:3757]	1309.58	-0.219754	0.0698142	-3.14769	0.00164567	0.0749667		E218D_WT
ENSG00000155755	TMEM237	transmembrane protein 237 [Source:HGNC Symbol;Acc:HGNC:14432]	1024.37	0.240574	0.076416	3.14822	0.00164268	0.0749667		E218D_WT
ENSG00000092964	DPYSL2	dihydropyrimidinase like 2 [Source:HGNC Symbol;Acc:HGNC:3014]	2570.8	-0.216278	0.0687515	-3.14579	0.00165636	0.0751835		E218D_WT
ENSG00000139874	SSTR1	somatostatin receptor 1 [Source:HGNC Symbol;Acc:HGNC:11330]	32.4076	-0.923934	0.293973	-3.14292	0.00167272	0.0756457		E218D_WT
ENSG00000196352	CD55	CD55 molecule (Cromer blood group) [Source:HGNC Symbol;Acc:HGNC:2665]	1370.63	-0.254516	0.0810067	-3.14191	0.00167849	0.0756457		E218D_WT
ENSG00000007080	CCDC124	coiled-coil domain containing 124 [Source:HGNC Symbol;Acc:HGNC:25171]	1425.84	0.198785	0.0633704	3.13687	0.00170761	0.076414		E218D_WT
ENSG00000172765	TMCC1	transmembrane and coiled-coil domain family 1 [Source:HGNC Symbol;Acc:HGNC:29116]	445.046	0.343417	0.109448	3.13772	0.00170268	0.076414		E218D_WT
ENSG00000178409	BEND3	BEN domain containing 3 [Source:HGNC Symbol;Acc:HGNC:23040]	63.4665	0.698886	0.222979	3.13432	0.00172254	0.0766546		E218D_WT
ENSG00000183696	UPP1	uridine phosphorylase 1 [Source:HGNC Symbol;Acc:HGNC:12576]	449.641	0.392173	0.125181	3.13286	0.00173114	0.0766546		E218D_WT
ENSG00000197903	H2BC12	H2B clustered histone 12 [Source:HGNC Symbol;Acc:HGNC:13954]	949.598	-0.320151	0.102176	-3.13333	0.00172835	0.0766546		E218D_WT
ENSG00000111371	SLC38A1	solute carrier family 38 member 1 [Source:HGNC Symbol;Acc:HGNC:13447]	2909.27	-0.27239	0.0873088	-3.11985	0.00180945	0.0782077		E218D_WT
ENSG00000126778	SIX1	SIX homeobox 1 [Source:HGNC Symbol;Acc:HGNC:10887]	33.0873	1.05382	0.337281	3.12447	0.00178125	0.0782077		E218D_WT
ENSG00000127946	HIP1	huntingtin interacting protein 1 [Source:HGNC Symbol;Acc:HGNC:4913]	290.967	0.398946	0.127766	3.12247	0.00179341	0.0782077		E218D_WT
ENSG00000132879	FBXO44	F-box protein 44 [Source:HGNC Symbol;Acc:HGNC:24847]	237.151	-0.36686	0.117398	-3.12492	0.00177851	0.0782077		E218D_WT
ENSG00000163006	CCDC138	coiled-coil domain containing 138 [Source:HGNC Symbol;Acc:HGNC:26531]	73.5735	0.681382	0.218241	3.12216	0.00179527	0.0782077		E218D_WT
ENSG00000267060	PTGES3L	prostaglandin E synthase 3 like [Source:HGNC Symbol;Acc:HGNC:43943]	20.7367	1.23656	0.396135	3.12155	0.00179899	0.0782077		E218D_WT
ENSG00000277443	MARCKS	myristoylated alanine rich protein kinase C substrate [Source:HGNC Symbol;Acc:HGNC:6759]	927.538	0.293894	0.094184	3.12042	0.00180591	0.0782077		E218D_WT
ENSG00000105894	PTN	pleiotrophin [Source:HGNC Symbol;Acc:HGNC:9630]	254.642	-0.430651	0.138829	-3.10202	0.00192206	0.0827923		E218D_WT
ENSG00000121350	PYROXD1	pyridine nucleotide-disulphide oxidoreductase domain 1 [Source:HGNC Symbol;Acc:HGNC:26162]	478.222	-0.32882	0.106209	-3.09598	0.00196164	0.0840267		E218D_WT
ENSG00000138356	AOX1	aldehyde oxidase 1 [Source:HGNC Symbol;Acc:HGNC:553]	747.611	-0.231791	0.0749162	-3.094	0.00197476	0.0840267		E218D_WT
ENSG00000171992	SYNPO	synaptopodin [Source:HGNC Symbol;Acc:HGNC:30672]	751.168	0.380405	0.122964	3.09363	0.00197725	0.0840267		E218D_WT
ENSG00000197562	RAB40C	RAB40C, member RAS oncogene family [Source:HGNC Symbol;Acc:HGNC:18285]	78.0613	0.691344	0.223433	3.09419	0.00197351	0.0840267		E218D_WT
ENSG00000139921	TMX1	thioredoxin related transmembrane protein 1 [Source:HGNC Symbol;Acc:HGNC:15487]	1011.7	-0.249412	0.0807165	-3.08998	0.00200173	0.0842188		E218D_WT
ENSG00000162600	OMA1	OMA1 zinc metallopeptidase [Source:HGNC Symbol;Acc:HGNC:29661]	155.255	0.528162	0.170914	3.09022	0.00200005	0.0842188		E218D_WT
ENSG00000164543	STK17A	serine/threonine kinase 17a [Source:HGNC Symbol;Acc:HGNC:11395]	688.655	-0.262121	0.0848074	-3.09078	0.00199632	0.0842188		E218D_WT
ENSG00000157657	ZNF618	zinc finger protein 618 [Source:HGNC Symbol;Acc:HGNC:29416]	152.122	0.499248	0.161687	3.08774	0.00201687	0.0845751		E218D_WT
ENSG00000103876	FAH	fumarylacetoacetate hydrolase [Source:HGNC Symbol;Acc:HGNC:3579]	559.835	0.291909	0.0952405	3.06497	0.00217691	0.0909849		E218D_WT
ENSG00000145335	SNCA	synuclein alpha [Source:HGNC Symbol;Acc:HGNC:11138]	253.232	0.438931	0.143262	3.06383	0.00218526	0.0910332		E218D_WT
ENSG00000099194	SCD	stearoyl-CoA desaturase [Source:HGNC Symbol;Acc:HGNC:10571]	2999.89	0.218716	0.0715625	3.05629	0.00224092	0.093046		E218D_WT
ENSG00000072210	ALDH3A2	aldehyde dehydrogenase 3 family member A2 [Source:HGNC Symbol;Acc:HGNC:403]	1085.51	-0.251774	0.0827841	-3.04133	0.00235537	0.0974785		E218D_WT
ENSG00000162687	KCNT2	potassium sodium-activated channel subfamily T member 2 [Source:HGNC Symbol;Acc:HGNC:18866]	32.9987	-1.03935	0.341985	-3.03916	0.00237242	0.0978641		E218D_WT
ENSG00000082438	COBLL1	cordon-bleu WH2 repeat protein like 1 [Source:HGNC Symbol;Acc:HGNC:23571]	206.444	-0.434126	0.143032	-3.03516	0.00240405	0.0982091		E218D_WT
ENSG00000167034	NKX3-1	NK3 homeobox 1 [Source:HGNC Symbol;Acc:HGNC:7838]	1316.94	0.318152	0.104755	3.0371	0.0023887	0.0982091		E218D_WT
ENSG00000197580	BCO2	beta-carotene oxygenase 2 [Source:HGNC Symbol;Acc:HGNC:18503]	131.996	-0.727612	0.239725	-3.0352	0.00240378	0.0982091		E218D_WT
ENSG00000126247	CAPNS1	calpain small subunit 1 [Source:HGNC Symbol;Acc:HGNC:1481]	6958.13	-0.164013	0.0540965	-3.03186	0.00243049	0.0989701		E218D_WT
ENSG00000026025	VIM	vimentin [Source:HGNC Symbol;Acc:HGNC:12692]	123007	-0.141938	0.0468482	-3.02975	0.00244757	0.099029		E218D_WT
ENSG00000138942	RNF185	ring finger protein 185 [Source:HGNC Symbol;Acc:HGNC:26783]	379.177	0.369803	0.122022	3.03062	0.00244051	0.099029		E218D_WT
ENSG00000129353	SLC44A2	solute carrier family 44 member 2 (CTL2 blood group) [Source:HGNC Symbol;Acc:HGNC:17292]	690.835	-0.247782	0.0818858	-3.02594	0.00247861	0.0996482		E218D_WT
ENSG00000140350	ANP32A	acidic nuclear phosphoprotein 32 family member A [Source:HGNC Symbol;Acc:HGNC:13233]	1653.88	0.215331	0.0711447	3.02666	0.00247273	0.0996482		E218D_WT
ENSG00000112773	TENT5A	terminal nucleotidyltransferase 5A [Source:HGNC Symbol;Acc:HGNC:18345]	777.437	-0.243458	0.0804852	-3.02488	0.00248734	0.0996827		E218D_WT
ENSG00000182326	C1S	complement C1s [Source:HGNC Symbol;Acc:HGNC:1247]	149.979	-0.508179	0.168107	-3.02295	0.00250322	0.0996882		E218D_WT
ENSG00000228594	FNDC10	fibronectin type III domain containing 10 [Source:HGNC Symbol;Acc:HGNC:42951]	613.383	-0.241728	0.0799515	-3.02343	0.00249928	0.0996882		E218D_WT
ENSG00000133107	TRPC4	transient receptor potential cation channel subfamily C member 4 [Source:HGNC Symbol;Acc:HGNC:12336]	115.401	0.682322	0.226207	3.01636	0.00255829	0.101562		E218D_WT
ENSG00000180914	OXTR	oxytocin receptor [Source:HGNC Symbol;Acc:HGNC:8529]	12013.9	-0.238339	0.0790799	-3.0139	0.00257913	0.102069		E218D_WT
ENSG00000120162	MOB3B	MOB kinase activator 3B [Source:HGNC Symbol;Acc:HGNC:23825]	143.962	-0.508245	0.168905	-3.00905	0.00262063	0.103388		E218D_WT
ENSG00000127561	SYNGR3	synaptogyrin 3 [Source:HGNC Symbol;Acc:HGNC:11501]	193.143	-0.496609	0.165158	-3.00687	0.00263954	0.103811		E218D_WT
ENSG00000197978	GOLGA6L9	golgin A6 family like 9 [Source:HGNC Symbol;Acc:HGNC:37229]	16.5193	1.38404	0.461231	3.00075	0.00269319	0.105593		E218D_WT
ENSG00000103528	SYT17	synaptotagmin 17 [Source:HGNC Symbol;Acc:HGNC:24119]	141.383	-0.507888	0.169502	-2.99636	0.00273227	0.106466		E218D_WT
ENSG00000138639	ARHGAP24	Rho GTPase activating protein 24 [Source:HGNC Symbol;Acc:HGNC:25361]	8.69861	2.49223	0.83173	2.99644	0.00273149	0.106466		E218D_WT
ENSG00000100867	DHRS2	dehydrogenase/reductase 2 [Source:HGNC Symbol;Acc:HGNC:18349]	180.534	0.587251	0.196081	2.99494	0.00274497	0.106633		E218D_WT
ENSG00000174804	FZD4	frizzled class receptor 4 [Source:HGNC Symbol;Acc:HGNC:4042]	560.067	-0.288428	0.0963835	-2.99251	0.00276696	0.107158		E218D_WT
ENSG00000077684	JADE1	jade family PHD finger 1 [Source:HGNC Symbol;Acc:HGNC:30027]	697.485	0.291915	0.0978879	2.98214	0.00286245	0.110519		E218D_WT
ENSG00000086061	DNAJA1	DnaJ heat shock protein family (Hsp40) member A1 [Source:HGNC Symbol;Acc:HGNC:5229]	2893.95	0.191088	0.0642217	2.97544	0.00292571	0.111942		E218D_WT
ENSG00000167757	KLK11	kallikrein related peptidase 11 [Source:HGNC Symbol;Acc:HGNC:6359]	408.385	-0.405292	0.136256	-2.9745	0.00293467	0.111942		E218D_WT
ENSG00000179242	CDH4	cadherin 4 [Source:HGNC Symbol;Acc:HGNC:1763]	895.692	-0.299745	0.100704	-2.97651	0.0029155	0.111942		E218D_WT
ENSG00000198431	TXNRD1	thioredoxin reductase 1 [Source:HGNC Symbol;Acc:HGNC:12437]	6732.17	-0.186057	0.0625386	-2.97508	0.00292917	0.111942		E218D_WT
ENSG00000040731	CDH10	cadherin 10 [Source:HGNC Symbol;Acc:HGNC:1749]	165.797	-0.505191	0.169924	-2.97304	0.00294866	0.112138		E218D_WT
ENSG00000185499	MUC1	mucin 1, cell surface associated [Source:HGNC Symbol;Acc:HGNC:7508]	100.811	-0.642059	0.216217	-2.96951	0.00298273	0.113094		E218D_WT
ENSG00000140416	TPM1	tropomyosin 1 [Source:HGNC Symbol;Acc:HGNC:12010]	9678.23	0.385611	0.129914	2.9682	0.00299548	0.113238		E218D_WT
ENSG00000038295	TLL1	tolloid like 1 [Source:HGNC Symbol;Acc:HGNC:11843]	76.5112	0.798381	0.269245	2.96526	0.00302425	0.113908		E218D_WT
ENSG00000111276	CDKN1B	cyclin dependent kinase inhibitor 1B [Source:HGNC Symbol;Acc:HGNC:1785]	801.58	0.276553	0.0932865	2.96456	0.0030312	0.113908		E218D_WT
ENSG00000101577	LPIN2	lipin 2 [Source:HGNC Symbol;Acc:HGNC:14450]	341.965	0.323278	0.10931	2.95744	0.00310202	0.116225		E218D_WT
ENSG00000136999	CCN3	cellular communication network factor 3 [Source:HGNC Symbol;Acc:HGNC:7885]	817.683	-0.279755	0.0946571	-2.95546	0.00312206	0.11663		E218D_WT
ENSG00000111817	DSE	dermatan sulfate epimerase [Source:HGNC Symbol;Acc:HGNC:21144]	666.224	-0.330929	0.112064	-2.95302	0.00314677	0.117004		E218D_WT
ENSG00000204388	HSPA1B	heat shock protein family A (Hsp70) member 1B [Source:HGNC Symbol;Acc:HGNC:5233]	2055.79	-0.220197	0.074576	-2.95266	0.00315054	0.117004		E218D_WT
ENSG00000140600	SH3GL3	SH3 domain containing GRB2 like 3, endophilin A3 [Source:HGNC Symbol;Acc:HGNC:10832]	123.406	0.519198	0.17603	2.94948	0.00318314	0.117605		E218D_WT
ENSG00000259207	ITGB3	integrin subunit beta 3 [Source:HGNC Symbol;Acc:HGNC:6156]	291.159	0.433516	0.146991	2.94927	0.00318528	0.117605		E218D_WT
ENSG00000086062	B4GALT1	beta-1,4-galactosyltransferase 1 [Source:HGNC Symbol;Acc:HGNC:924]	3665.91	-0.227759	0.0773889	-2.94304	0.00325001	0.119299		E218D_WT
ENSG00000133110	POSTN	periostin [Source:HGNC Symbol;Acc:HGNC:16953]	26.503	1.17343	0.398683	2.94326	0.00324777	0.119299		E218D_WT
ENSG00000110871	COQ5	coenzyme Q5, methyltransferase [Source:HGNC Symbol;Acc:HGNC:28722]	253.468	0.372729	0.126743	2.94082	0.00327343	0.119811		E218D_WT
ENSG00000141664	ZCCHC2	zinc finger CCHC-type containing 2 [Source:HGNC Symbol;Acc:HGNC:22916]	247.519	-0.386774	0.131624	-2.93848	0.00329826	0.120372		E218D_WT
ENSG00000176058	TPRN	taperin [Source:HGNC Symbol;Acc:HGNC:26894]	859.142	0.274162	0.0934649	2.93331	0.00335368	0.121693		E218D_WT
ENSG00000186185	KIF18B	kinesin family member 18B [Source:HGNC Symbol;Acc:HGNC:27102]	37.8007	0.881482	0.300499	2.9334	0.00335273	0.121693		E218D_WT
ENSG00000152137	HSPB8	heat shock protein family B (small) member 8 [Source:HGNC Symbol;Acc:HGNC:30171]	960.639	-0.234154	0.0799278	-2.92957	0.0033943	0.122665		E218D_WT
ENSG00000197747	S100A10	S100 calcium binding protein A10 [Source:HGNC Symbol;Acc:HGNC:10487]	4566.21	-0.340362	0.116202	-2.92907	0.00339983	0.122665		E218D_WT
ENSG00000170571	EMB	embigin [Source:HGNC Symbol;Acc:HGNC:30465]	836.178	-0.215982	0.0738294	-2.92542	0.00343989	0.123758		E218D_WT
ENSG00000019186	CYP24A1	cytochrome P450 family 24 subfamily A member 1 [Source:HGNC Symbol;Acc:HGNC:2602]	2965.14	0.374954	0.128372	2.92084	0.00349086	0.124951		E218D_WT
ENSG00000181885	CLDN7	claudin 7 [Source:HGNC Symbol;Acc:HGNC:2049]	12.4704	1.60894	0.550882	2.92067	0.0034928	0.124951		E218D_WT
ENSG00000158050	DUSP2	dual specificity phosphatase 2 [Source:HGNC Symbol;Acc:HGNC:3068]	47.5601	0.805157	0.275771	2.91966	0.00350418	0.125006		E218D_WT
ENSG00000003249	DBNDD1	dysbindin domain containing 1 [Source:HGNC Symbol;Acc:HGNC:28455]	658.812	-0.229993	0.0788406	-2.91719	0.00353195	0.125421		E218D_WT
ENSG00000100311	PDGFB	platelet derived growth factor subunit B [Source:HGNC Symbol;Acc:HGNC:8800]	365.771	0.398583	0.136688	2.916	0.00354555	0.125421		E218D_WT
ENSG00000168003	SLC3A2	solute carrier family 3 member 2 [Source:HGNC Symbol;Acc:HGNC:11026]	4100.66	-0.181092	0.0620872	-2.91674	0.00353714	0.125421		E218D_WT
ENSG00000169710	FASN	fatty acid synthase [Source:HGNC Symbol;Acc:HGNC:3594]	2983.72	0.172404	0.0592552	2.90952	0.00361981	0.127692		E218D_WT
ENSG00000099377	HSD3B7	hydroxy-delta-5-steroid dehydrogenase, 3 beta- and steroid delta-isomerase 7 [Source:HGNC Symbol;Acc:HGNC:18324]	176.458	-0.366633	0.126065	-2.90829	0.00363411	0.12784		E218D_WT
ENSG00000127334	DYRK2	dual specificity tyrosine phosphorylation regulated kinase 2 [Source:HGNC Symbol;Acc:HGNC:3093]	539.704	0.269186	0.0926205	2.90634	0.00365689	0.12793		E218D_WT
ENSG00000164574	GALNT10	polypeptide N-acetylgalactosaminyltransferase 10 [Source:HGNC Symbol;Acc:HGNC:19873]	546.876	0.295797	0.101769	2.90656	0.00365432	0.12793		E218D_WT
ENSG00000108219	TSPAN14	tetraspanin 14 [Source:HGNC Symbol;Acc:HGNC:23303]	2040.42	-0.183891	0.0633272	-2.90382	0.00368644	0.128204		E218D_WT
ENSG00000171604	CXXC5	CXXC finger protein 5 [Source:HGNC Symbol;Acc:HGNC:26943]	5146.54	0.189972	0.065438	2.90308	0.00369507	0.128204		E218D_WT
ENSG00000177096	PHETA2	PH domain containing endocytic trafficking adaptor 2 [Source:HGNC Symbol;Acc:HGNC:27161]	5.1902	-2.63023	0.905579	-2.90447	0.00367873	0.128204		E218D_WT
ENSG00000310560			616.109	-0.233335	0.080434	-2.90095	0.00372032	0.128727		E218D_WT
ENSG00000058404	CAMK2B	calcium/calmodulin dependent protein kinase II beta [Source:HGNC Symbol;Acc:HGNC:1461]	209.648	-0.411101	0.142251	-2.88997	0.00385275	0.132686		E218D_WT
ENSG00000123689	G0S2	G0/G1 switch 2 [Source:HGNC Symbol;Acc:HGNC:30229]	12.9496	1.57901	0.546421	2.88973	0.00385569	0.132686		E218D_WT
ENSG00000180573	H2AC6	H2A clustered histone 6 [Source:HGNC Symbol;Acc:HGNC:4733]	258.698	-0.381393	0.132081	-2.88756	0.00388242	0.133244		E218D_WT
ENSG00000175130	MARCKSL1	MARCKS like 1 [Source:HGNC Symbol;Acc:HGNC:7142]	3582.12	0.360497	0.124919	2.88584	0.0039037	0.133612		E218D_WT
ENSG00000175600	SUGCT	succinyl-CoA:glutarate-CoA transferase [Source:HGNC Symbol;Acc:HGNC:16001]	559.567	-0.34527	0.119684	-2.88485	0.00391597	0.133671		E218D_WT
ENSG00000257335	MGAM	maltase-glucoamylase [Source:HGNC Symbol;Acc:HGNC:7043]	8.98324	2.38638	0.829017	2.87857	0.00399481	0.135995		E218D_WT
ENSG00000100605	ITPK1	inositol-tetrakisphosphate 1-kinase [Source:HGNC Symbol;Acc:HGNC:6177]	298.852	-0.307245	0.106767	-2.87772	0.00400556	0.135996		E218D_WT
ENSG00000134138	MEIS2	Meis homeobox 2 [Source:HGNC Symbol;Acc:HGNC:7001]	498.285	-0.341988	0.118941	-2.87527	0.00403679	0.13669		E218D_WT
ENSG00000163431	LMOD1	leiomodin 1 [Source:HGNC Symbol;Acc:HGNC:6647]	142.697	0.452765	0.15752	2.87433	0.00404886	0.136733		E218D_WT
ENSG00000165868	HSPA12A	heat shock protein family A (Hsp70) member 12A [Source:HGNC Symbol;Acc:HGNC:19022]	170.469	0.414141	0.144158	2.87282	0.0040683	0.137024		E218D_WT
ENSG00000164099	PRSS12	serine protease 12 [Source:HGNC Symbol;Acc:HGNC:9477]	233.099	0.495674	0.172697	2.87019	0.00410219	0.137799		E218D_WT
ENSG00000129355	CDKN2D	cyclin dependent kinase inhibitor 2D [Source:HGNC Symbol;Acc:HGNC:1790]	323.032	-0.349982	0.122032	-2.86794	0.00413148	0.138415		E218D_WT
ENSG00000121310	ECHDC2	enoyl-CoA hydratase domain containing 2 [Source:HGNC Symbol;Acc:HGNC:23408]	353.361	0.332872	0.116175	2.86526	0.00416662	0.139224		E218D_WT
ENSG00000092068	SLC7A8	solute carrier family 7 member 8 [Source:HGNC Symbol;Acc:HGNC:11066]	35.4647	-1.03375	0.361546	-2.85926	0.00424633	0.141143		E218D_WT
ENSG00000185324	CDK10	cyclin dependent kinase 10 [Source:HGNC Symbol;Acc:HGNC:1770]	548.272	0.27552	0.0963555	2.85942	0.00424422	0.141143		E218D_WT
ENSG00000172939	OXSR1	oxidative stress responsive kinase 1 [Source:HGNC Symbol;Acc:HGNC:8508]	1450.27	-0.255219	0.0893208	-2.85733	0.00427221	0.141632		E218D_WT
ENSG00000154447	SH3RF1	SH3 domain containing ring finger 1 [Source:HGNC Symbol;Acc:HGNC:17650]	350.334	-0.353211	0.123694	-2.85553	0.00429655	0.142067		E218D_WT
ENSG00000164761	TNFRSF11B	TNF receptor superfamily member 11b [Source:HGNC Symbol;Acc:HGNC:11909]	24.4773	-0.983474	0.344668	-2.8534	0.00432546	0.14265		E218D_WT
ENSG00000149231	CCDC82	coiled-coil domain containing 82 [Source:HGNC Symbol;Acc:HGNC:26282]	337.302	-0.349088	0.122661	-2.84595	0.00442787	0.145648		E218D_WT
ENSG00000142634	EFHD2	EF-hand domain family member D2 [Source:HGNC Symbol;Acc:HGNC:28670]	905.749	0.282554	0.0994306	2.84172	0.00448706	0.146562		E218D_WT
ENSG00000144026	ZNF514	zinc finger protein 514 [Source:HGNC Symbol;Acc:HGNC:25894]	122.754	0.482467	0.169759	2.84207	0.00448214	0.146562		E218D_WT
ENSG00000169604	ANTXR1	ANTXR cell adhesion molecule 1 [Source:HGNC Symbol;Acc:HGNC:21014]	1441.93	-0.237178	0.0834697	-2.84149	0.00449036	0.146562		E218D_WT
ENSG00000115504	EHBP1	EH domain binding protein 1 [Source:HGNC Symbol;Acc:HGNC:29144]	540.046	-0.329813	0.116243	-2.83728	0.00455003	0.148127		E218D_WT
ENSG00000198887	SMC5	structural maintenance of chromosomes 5 [Source:HGNC Symbol;Acc:HGNC:20465]	475.765	0.296027	0.104408	2.83529	0.00457841	0.148669		E218D_WT
ENSG00000181704	YIPF6	Yip1 domain family member 6 [Source:HGNC Symbol;Acc:HGNC:28304]	833.857	-0.259688	0.0917502	-2.83038	0.00464924	0.150583		E218D_WT
ENSG00000164300	SERINC5	serine incorporator 5 [Source:HGNC Symbol;Acc:HGNC:18825]	185.81	0.3959	0.139949	2.82888	0.00467111	0.150871		E218D_WT
ENSG00000184792	OSBP2	oxysterol binding protein 2 [Source:HGNC Symbol;Acc:HGNC:8504]	357.701	-0.349931	0.123732	-2.82814	0.00468195	0.150871		E218D_WT
ENSG00000128641	MYO1B	myosin IB [Source:HGNC Symbol;Acc:HGNC:7596]	218.675	-0.404576	0.143251	-2.82423	0.0047394	0.152003		E218D_WT
ENSG00000162702	ZNF281	zinc finger protein 281 [Source:HGNC Symbol;Acc:HGNC:13075]	1346.38	0.255562	0.0904928	2.82412	0.00474109	0.152003		E218D_WT
ENSG00000152284	TCF7L1	transcription factor 7 like 1 [Source:HGNC Symbol;Acc:HGNC:11640]	45.8955	-0.701263	0.248446	-2.8226	0.00476355	0.152129		E218D_WT
ENSG00000178104	PDE4DIP	phosphodiesterase 4D interacting protein [Source:HGNC Symbol;Acc:HGNC:15580]	359.972	-0.292845	0.103764	-2.82223	0.00476905	0.152129		E218D_WT
ENSG00000176463	SLCO3A1	solute carrier organic anion transporter family member 3A1 [Source:HGNC Symbol;Acc:HGNC:10952]	350.657	-0.431556	0.153036	-2.81997	0.00480284	0.152822		E218D_WT
ENSG00000278535	DHRS11	dehydrogenase/reductase 11 [Source:HGNC Symbol;Acc:HGNC:28639]	99.2548	0.538584	0.191155	2.81753	0.00483951	0.153603		E218D_WT
ENSG00000150510	FAM124A	family with sequence similarity 124 member A [Source:HGNC Symbol;Acc:HGNC:26413]	64.4608	-0.820243	0.291207	-2.8167	0.00485199	0.153614		E218D_WT
ENSG00000154358	OBSCN	obscurin, cytoskeletal calmodulin and titin-interacting RhoGEF [Source:HGNC Symbol;Acc:HGNC:15719]	97.3848	0.525183	0.186757	2.81213	0.00492152	0.155427		E218D_WT
ENSG00000222009	BTBD19	BTB domain containing 19 [Source:HGNC Symbol;Acc:HGNC:27145]	111.093	0.511625	0.182284	2.80675	0.00500441	0.157651		E218D_WT
ENSG00000101665	SMAD7	SMAD family member 7 [Source:HGNC Symbol;Acc:HGNC:6773]	664.795	0.238052	0.084905	2.80375	0.00505127	0.158733		E218D_WT
ENSG00000182379	NXPH4	neurexophilin 4 [Source:HGNC Symbol;Acc:HGNC:8078]	64.8787	-0.599527	0.214139	-2.79971	0.00511492	0.160335		E218D_WT
ENSG00000109265	CRACD	capping protein inhibiting regulator of actin dynamics [Source:HGNC Symbol;Acc:HGNC:29219]	44.8136	0.771153	0.275555	2.79855	0.00513325	0.160512		E218D_WT
ENSG00000135506	OS9	OS9 endoplasmic reticulum lectin [Source:HGNC Symbol;Acc:HGNC:16994]	130.555	0.551805	0.197404	2.79531	0.00518494	0.161729		E218D_WT
ENSG00000076554	TPD52	tumor protein D52 [Source:HGNC Symbol;Acc:HGNC:12005]	963.59	-0.214007	0.0767348	-2.78892	0.0052884	0.164551		E218D_WT
ENSG00000112033	PPARD	peroxisome proliferator activated receptor delta [Source:HGNC Symbol;Acc:HGNC:9235]	427.484	0.274328	0.0985196	2.7845	0.00536096	0.165186		E218D_WT
ENSG00000123989	CHPF	chondroitin polymerizing factor [Source:HGNC Symbol;Acc:HGNC:24291]	1956.56	-0.209586	0.0752311	-2.78589	0.00533805	0.165186		E218D_WT
ENSG00000185551	NR2F2	nuclear receptor subfamily 2 group F member 2 [Source:HGNC Symbol;Acc:HGNC:7976]	4349.37	-0.223146	0.0801183	-2.78521	0.00534939	0.165186		E218D_WT
ENSG00000187601	MAGEH1	MAGE family member H1 [Source:HGNC Symbol;Acc:HGNC:24092]	82.3123	-0.599345	0.215205	-2.785	0.00535285	0.165186		E218D_WT
ENSG00000145934	TENM2	teneurin transmembrane protein 2 [Source:HGNC Symbol;Acc:HGNC:29943]	18.9326	1.23227	0.443089	2.7811	0.00541758	0.166525		E218D_WT
ENSG00000054690	PLEKHH1	pleckstrin homology, MyTH4 and FERM domain containing H1 [Source:HGNC Symbol;Acc:HGNC:17733]	11.7804	1.82208	0.655547	2.77948	0.00544461	0.16695		E218D_WT
ENSG00000211455	STK38L	serine/threonine kinase 38 like [Source:HGNC Symbol;Acc:HGNC:17848]	943.766	0.245295	0.0883775	2.77553	0.00551116	0.168177		E218D_WT
ENSG00000240065	PSMB9	proteasome 20S subunit beta 9 [Source:HGNC Symbol;Acc:HGNC:9546]	192.978	0.389442	0.140276	2.77625	0.00549892	0.168177		E218D_WT
ENSG00000110400	NECTIN1	nectin cell adhesion molecule 1 [Source:HGNC Symbol;Acc:HGNC:9706]	100.367	-0.522059	0.188202	-2.77393	0.00553841	0.168288		E218D_WT
ENSG00000134107	BHLHE40	basic helix-loop-helix family member e40 [Source:HGNC Symbol;Acc:HGNC:1046]	1315.45	0.253105	0.0912501	2.77375	0.00554138	0.168288		E218D_WT
ENSG00000008083	JARID2	jumonji and AT-rich interaction domain containing 2 [Source:HGNC Symbol;Acc:HGNC:6196]	434.558	-0.292532	0.105538	-2.77181	0.00557449	0.168485		E218D_WT
ENSG00000171617	ENC1	ectodermal-neural cortex 1 [Source:HGNC Symbol;Acc:HGNC:3345]	3746.65	0.195154	0.070387	2.77259	0.00556123	0.168485		E218D_WT
ENSG00000099957	P2RX6	purinergic receptor P2X 6 [Source:HGNC Symbol;Acc:HGNC:8538]	28.2977	-0.945542	0.341302	-2.7704	0.0055988	0.168817		E218D_WT
ENSG00000164040	PGRMC2	progesterone receptor membrane component 2 [Source:HGNC Symbol;Acc:HGNC:16089]	2197.85	0.19144	0.0691958	2.76665	0.00566363	0.170366		E218D_WT
ENSG00000127863	TNFRSF19	TNF receptor superfamily member 19 [Source:HGNC Symbol;Acc:HGNC:11915]	746.374	0.306509	0.11089	2.76408	0.00570833	0.171304		E218D_WT
ENSG00000111913	RIPOR2	RHO family interacting cell polarization regulator 2 [Source:HGNC Symbol;Acc:HGNC:13872]	53.6244	0.709151	0.257336	2.75575	0.00585586	0.175316		E218D_WT
ENSG00000275700	AATF	apoptosis antagonizing transcription factor [Source:HGNC Symbol;Acc:HGNC:19235]	654.202	0.255869	0.0928761	2.75495	0.00587012	0.175328		E218D_WT
ENSG00000136536	MARCHF7	membrane associated ring-CH-type finger 7 [Source:HGNC Symbol;Acc:HGNC:17393]	586.819	0.238971	0.0867716	2.75402	0.00588681	0.175413		E218D_WT
ENSG00000112159	MDN1	midasin AAA ATPase 1 [Source:HGNC Symbol;Acc:HGNC:18302]	332.143	0.341428	0.124024	2.75293	0.00590645	0.175585		E218D_WT
ENSG00000074527	NTN4	netrin 4 [Source:HGNC Symbol;Acc:HGNC:13658]	465.12	-0.328858	0.119607	-2.74948	0.00596897	0.177028		E218D_WT
ENSG00000119772	DNMT3A	DNA methyltransferase 3 alpha [Source:HGNC Symbol;Acc:HGNC:2978]	285.061	0.335243	0.122104	2.74555	0.00604091	0.178689		E218D_WT
ENSG00000162433	AK4	adenylate kinase 4 [Source:HGNC Symbol;Acc:HGNC:363]	1616.78	-0.212859	0.0775474	-2.74489	0.00605319	0.178689		E218D_WT
ENSG00000143147	GPR161	G protein-coupled receptor 161 [Source:HGNC Symbol;Acc:HGNC:23694]	288.154	0.32193	0.117465	2.74065	0.0061317	0.180586		E218D_WT
ENSG00000177606	JUN	Jun proto-oncogene, AP-1 transcription factor subunit [Source:HGNC Symbol;Acc:HGNC:6204]	3378.73	-0.208032	0.0759331	-2.73968	0.00614995	0.180703		E218D_WT
ENSG00000178999	AURKB	aurora kinase B [Source:HGNC Symbol;Acc:HGNC:11390]	652.89	0.274316	0.100522	2.72892	0.00635428	0.186275		E218D_WT
ENSG00000151474	FRMD4A	FERM domain containing 4A [Source:HGNC Symbol;Acc:HGNC:25491]	645.741	0.315067	0.115561	2.72641	0.00640272	0.18683		E218D_WT
ENSG00000183833	CFAP91	cilia and flagella associated protein 91 [Source:HGNC Symbol;Acc:HGNC:24010]	11.0577	1.42957	0.524264	2.72681	0.00639497	0.18683		E218D_WT
ENSG00000172493	AFF1	ALF transcription elongation factor 1 [Source:HGNC Symbol;Acc:HGNC:7135]	665.207	-0.22448	0.0823794	-2.72495	0.00643116	0.187228		E218D_WT
ENSG00000132965	ALOX5AP	arachidonate 5-lipoxygenase activating protein [Source:HGNC Symbol;Acc:HGNC:436]	76.8263	-0.687699	0.252829	-2.72002	0.00652784	0.189607		E218D_WT
ENSG00000116985	BMP8B	bone morphogenetic protein 8b [Source:HGNC Symbol;Acc:HGNC:1075]	24.1739	-0.930587	0.342518	-2.7169	0.00658967	0.190806		E218D_WT
ENSG00000152056	AP1S3	adaptor related protein complex 1 subunit sigma 3 [Source:HGNC Symbol;Acc:HGNC:18971]	494.331	-0.310615	0.114347	-2.71642	0.00659925	0.190806		E218D_WT
ENSG00000081051	AFP	alpha fetoprotein [Source:HGNC Symbol;Acc:HGNC:317]	279.444	-0.330552	0.121851	-2.71275	0.00667265	0.191616		E218D_WT
ENSG00000149541	B3GAT3	beta-1,3-glucuronyltransferase 3 [Source:HGNC Symbol;Acc:HGNC:923]	661.021	-0.22352	0.0823521	-2.71419	0.00664373	0.191616		E218D_WT
ENSG00000204941	PSG5	pregnancy specific beta-1-glycoprotein 5 [Source:HGNC Symbol;Acc:HGNC:9522]	25.0311	0.920829	0.339405	2.71307	0.00666632	0.191616		E218D_WT
ENSG00000026751	SLAMF7	SLAM family member 7 [Source:HGNC Symbol;Acc:HGNC:21394]	169.429	0.416208	0.153541	2.71073	0.00671356	0.192354		E218D_WT
ENSG00000188211	NCR3LG1	natural killer cell cytotoxicity receptor 3 ligand 1 [Source:HGNC Symbol;Acc:HGNC:42400]	84.0766	0.551867	0.203682	2.70945	0.0067394	0.192659		E218D_WT
ENSG00000078114	NEBL	nebulette [Source:HGNC Symbol;Acc:HGNC:16932]	94.7024	-0.58574	0.216349	-2.70738	0.00678165	0.193146		E218D_WT
ENSG00000177469	CAVIN1	caveolae associated protein 1 [Source:HGNC Symbol;Acc:HGNC:9688]	2645.23	-0.254669	0.0940738	-2.70712	0.00678697	0.193146		E218D_WT
ENSG00000179715	PCED1B	PC-esterase domain containing 1B [Source:HGNC Symbol;Acc:HGNC:28255]	42.0803	0.767515	0.283996	2.70255	0.00688091	0.195381		E218D_WT
ENSG00000091972	CD200	CD200 molecule [Source:HGNC Symbol;Acc:HGNC:7203]	189.928	-0.353238	0.130836	-2.69986	0.00693697	0.195989		E218D_WT
ENSG00000147416	ATP6V1B2	ATPase H+ transporting V1 subunit B2 [Source:HGNC Symbol;Acc:HGNC:854]	1717.16	0.210175	0.0778632	2.69929	0.00694876	0.195989		E218D_WT
ENSG00000164023	SGMS2	sphingomyelin synthase 2 [Source:HGNC Symbol;Acc:HGNC:28395]	455.638	-0.2573	0.0953172	-2.69941	0.00694632	0.195989		E218D_WT
ENSG00000134531	EMP1	epithelial membrane protein 1 [Source:HGNC Symbol;Acc:HGNC:3333]	500.415	0.281731	0.10445	2.69729	0.00699067	0.196733		E218D_WT
ENSG00000101400	SNTA1	syntrophin alpha 1 [Source:HGNC Symbol;Acc:HGNC:11167]	570.401	0.220295	0.0818707	2.69077	0.00712878	0.199291		E218D_WT
ENSG00000120129	DUSP1	dual specificity phosphatase 1 [Source:HGNC Symbol;Acc:HGNC:3064]	16826.1	-0.250052	0.0929268	-2.69084	0.00712714	0.199291		E218D_WT
ENSG00000163545	NUAK2	NUAK family kinase 2 [Source:HGNC Symbol;Acc:HGNC:29558]	239.48	0.385985	0.143441	2.6909	0.00712602	0.199291		E218D_WT
ENSG00000144824	PHLDB2	pleckstrin homology like domain family B member 2 [Source:HGNC Symbol;Acc:HGNC:29573]	1814.21	0.232087	0.0863107	2.68897	0.00716725	0.199532		E218D_WT
ENSG00000213949	ITGA1	integrin subunit alpha 1 [Source:HGNC Symbol;Acc:HGNC:6134]	363.211	-0.36879	0.137153	-2.68889	0.00716892	0.199532		E218D_WT
ENSG00000104081	BMF	Bcl2 modifying factor [Source:HGNC Symbol;Acc:HGNC:24132]	16.6031	1.28173	0.476912	2.68756	0.00719765	0.199893		E218D_WT
ENSG00000062282	DGAT2	diacylglycerol O-acyltransferase 2 [Source:HGNC Symbol;Acc:HGNC:16940]	56.2299	0.623874	0.232995	2.67763	0.00741444	0.204653		E218D_WT
ENSG00000166448	TMEM130	transmembrane protein 130 [Source:HGNC Symbol;Acc:HGNC:25429]	5.3433	-2.10336	0.785514	-2.67769	0.00741316	0.204653		E218D_WT
ENSG00000169213	RAB3B	RAB3B, member RAS oncogene family [Source:HGNC Symbol;Acc:HGNC:9778]	906.251	0.297425	0.111204	2.67459	0.00748218	0.204653		E218D_WT
ENSG00000176055	MBLAC2	metallo-beta-lactamase domain containing 2 [Source:HGNC Symbol;Acc:HGNC:33711]	86.3743	0.502886	0.187997	2.67497	0.00747349	0.204653		E218D_WT
ENSG00000185825	BCAP31	B cell receptor associated protein 31 [Source:HGNC Symbol;Acc:HGNC:16695]	4590.16	-0.152798	0.0571125	-2.67539	0.00746425	0.204653		E218D_WT
ENSG00000189334	S100A14	S100 calcium binding protein A14 [Source:HGNC Symbol;Acc:HGNC:18901]	11.6857	1.36261	0.509458	2.67463	0.00748112	0.204653		E218D_WT
ENSG00000196878	LAMB3	laminin subunit beta 3 [Source:HGNC Symbol;Acc:HGNC:6490]	171.123	-0.367651	0.137398	-2.6758	0.00745508	0.204653		E218D_WT
ENSG00000086598	TMED2	transmembrane p24 trafficking protein 2 [Source:HGNC Symbol;Acc:HGNC:16996]	6175.13	-0.14142	0.0529407	-2.67129	0.00755611	0.20623		E218D_WT
ENSG00000125618	PAX8	paired box 8 [Source:HGNC Symbol;Acc:HGNC:8622]	149.485	-0.438738	0.164329	-2.66987	0.00758801	0.206655		E218D_WT
ENSG00000245680	ZNF585B	zinc finger protein 585B [Source:HGNC Symbol;Acc:HGNC:30948]	69.2234	0.580212	0.217552	2.667	0.00765312	0.207981		E218D_WT
ENSG00000185909	KLHDC8B	kelch domain containing 8B [Source:HGNC Symbol;Acc:HGNC:28557]	408.18	0.280932	0.105445	2.66425	0.00771606	0.209242		E218D_WT
ENSG00000143418	CERS2	ceramide synthase 2 [Source:HGNC Symbol;Acc:HGNC:14076]	159.735	-0.367959	0.138249	-2.66158	0.00777754	0.210459		E218D_WT
ENSG00000075223	SEMA3C	semaphorin 3C [Source:HGNC Symbol;Acc:HGNC:10725]	1787.2	-0.248591	0.0934603	-2.65986	0.00781726	0.211083		E218D_WT
ENSG00000164379	FOXQ1	forkhead box Q1 [Source:HGNC Symbol;Acc:HGNC:20951]	389.13	-0.381293	0.143431	-2.65838	0.00785183	0.211116		E218D_WT
ENSG00000197757	HOXC6	homeobox C6 [Source:HGNC Symbol;Acc:HGNC:5128]	6.52162	2.21053	0.831511	2.65845	0.00784999	0.211116		E218D_WT
ENSG00000075711	DLG1	discs large MAGUK scaffold protein 1 [Source:HGNC Symbol;Acc:HGNC:2900]	1509.78	0.226616	0.0854132	2.65317	0.00797392	0.213857		E218D_WT
ENSG00000148248	SURF4	surfeit 4 [Source:HGNC Symbol;Acc:HGNC:11476]	993.938	-0.248396	0.0936427	-2.6526	0.00798755	0.213857		E218D_WT
ENSG00000135916	ITM2C	integral membrane protein 2C [Source:HGNC Symbol;Acc:HGNC:6175]	452.632	0.334809	0.126359	2.64966	0.00805721	0.215267		E218D_WT
ENSG00000107159	CA9	carbonic anhydrase 9 [Source:HGNC Symbol;Acc:HGNC:1383]	1708.31	-0.600752	0.226934	-2.64726	0.00811473	0.215798		E218D_WT
ENSG00000108821	COL1A1	collagen type I alpha 1 chain [Source:HGNC Symbol;Acc:HGNC:2197]	747.557	0.681482	0.257622	2.64528	0.00816229	0.215798		E218D_WT
ENSG00000114315	HES1	hes family bHLH transcription factor 1 [Source:HGNC Symbol;Acc:HGNC:5192]	1665.23	0.260071	0.0982922	2.6459	0.00814751	0.215798		E218D_WT
ENSG00000132563	REEP2	receptor accessory protein 2 [Source:HGNC Symbol;Acc:HGNC:17975]	289.874	-0.295375	0.111587	-2.64704	0.00811999	0.215798		E218D_WT
ENSG00000169621	APLF	aprataxin and PNKP like factor [Source:HGNC Symbol;Acc:HGNC:28724]	85.5107	0.547688	0.207031	2.64544	0.00815837	0.215798		E218D_WT
ENSG00000078596	ITM2A	integral membrane protein 2A [Source:HGNC Symbol;Acc:HGNC:6173]	168.257	-0.385518	0.145813	-2.64391	0.00819533	0.215936		E218D_WT
ENSG00000167680	SEMA6B	semaphorin 6B [Source:HGNC Symbol;Acc:HGNC:10739]	17.5361	1.27147	0.480953	2.64365	0.00820162	0.215936		E218D_WT
ENSG00000108848	LUC7L3	LUC7 like 3 pre-mRNA splicing factor [Source:HGNC Symbol;Acc:HGNC:24309]	1949.63	0.220741	0.0835756	2.64121	0.00826108	0.216309		E218D_WT
ENSG00000168216	LMBRD1	LMBR1 domain containing 1 [Source:HGNC Symbol;Acc:HGNC:23038]	472.563	-0.284369	0.107676	-2.64096	0.00826703	0.216309		E218D_WT
ENSG00000182986	ZNF320	zinc finger protein 320 [Source:HGNC Symbol;Acc:HGNC:13842]	67.0575	0.614504	0.232624	2.64163	0.00825093	0.216309		E218D_WT
ENSG00000156414	TDRD9	tudor domain containing 9 [Source:HGNC Symbol;Acc:HGNC:20122]	10.7682	1.46772	0.556008	2.63975	0.00829675	0.216355		E218D_WT
ENSG00000198729	PPP1R14C	protein phosphatase 1 regulatory inhibitor subunit 14C [Source:HGNC Symbol;Acc:HGNC:14952]	19.3861	1.15234	0.436577	2.6395	0.00830296	0.216355		E218D_WT
ENSG00000143878	RHOB	ras homolog family member B [Source:HGNC Symbol;Acc:HGNC:668]	3070.76	0.265384	0.100701	2.63538	0.00840439	0.2175		E218D_WT
ENSG00000172380	GNG12	G protein subunit gamma 12 [Source:HGNC Symbol;Acc:HGNC:19663]	8073.65	-0.210006	0.0796879	-2.63536	0.00840484	0.2175		E218D_WT
ENSG00000182247	UBE2E2	ubiquitin conjugating enzyme E2 E2 [Source:HGNC Symbol;Acc:HGNC:12478]	627.32	-0.238738	0.0906054	-2.63493	0.00841557	0.2175		E218D_WT
ENSG00000182985	CADM1	cell adhesion molecule 1 [Source:HGNC Symbol;Acc:HGNC:5951]	1431.73	-0.262989	0.0998083	-2.63494	0.00841525	0.2175		E218D_WT
ENSG00000166557	TMED3	transmembrane p24 trafficking protein 3 [Source:HGNC Symbol;Acc:HGNC:28889]	1709.04	-0.16342	0.0621181	-2.63079	0.0085186	0.219714		E218D_WT
ENSG00000086696	HSD17B2	hydroxysteroid 17-beta dehydrogenase 2 [Source:HGNC Symbol;Acc:HGNC:5211]	611.216	-0.455975	0.173689	-2.62524	0.00865869	0.222421		E218D_WT
ENSG00000138468	SENP7	SUMO specific peptidase 7 [Source:HGNC Symbol;Acc:HGNC:30402]	70.7318	0.520799	0.198335	2.62586	0.00864315	0.222421		E218D_WT
ENSG00000111269	CREBL2	cAMP responsive element binding protein like 2 [Source:HGNC Symbol;Acc:HGNC:2350]	627.152	-0.240906	0.0918755	-2.62209	0.00873915	0.224033		E218D_WT
ENSG00000010278	CD9	CD9 molecule [Source:HGNC Symbol;Acc:HGNC:1709]	2853.93	-0.230695	0.0880363	-2.62045	0.00878131	0.224207		E218D_WT
ENSG00000079112	CDH17	cadherin 17 [Source:HGNC Symbol;Acc:HGNC:1756]	35.1052	-1.11852	0.426824	-2.62057	0.0087782	0.224207		E218D_WT
ENSG00000135926	TMBIM1	transmembrane BAX inhibitor motif containing 1 [Source:HGNC Symbol;Acc:HGNC:23410]	1346.07	-0.227674	0.086979	-2.61757	0.00885572	0.2248		E218D_WT
ENSG00000163347	CLDN1	claudin 1 [Source:HGNC Symbol;Acc:HGNC:2032]	341.319	-0.300691	0.114905	-2.61686	0.00887426	0.2248		E218D_WT
ENSG00000170852	KBTBD2	kelch repeat and BTB domain containing 2 [Source:HGNC Symbol;Acc:HGNC:21751]	355.246	-0.283009	0.10815	-2.61681	0.00887556	0.2248		E218D_WT
ENSG00000171223	JUNB	JunB proto-oncogene, AP-1 transcription factor subunit [Source:HGNC Symbol;Acc:HGNC:6205]	826.14	0.37457	0.143067	2.61815	0.0088409	0.2248		E218D_WT
ENSG00000180881	CAPS2	calcyphosine 2 [Source:HGNC Symbol;Acc:HGNC:16471]	52.1458	-0.687608	0.262852	-2.61595	0.00889799	0.224918		E218D_WT
ENSG00000134602	STK26	serine/threonine kinase 26 [Source:HGNC Symbol;Acc:HGNC:18174]	249.75	0.29782	0.113988	2.61272	0.00898236	0.226599		E218D_WT
ENSG00000162772	ATF3	activating transcription factor 3 [Source:HGNC Symbol;Acc:HGNC:785]	149.132	0.39929	0.152945	2.61068	0.00903629	0.227506		E218D_WT
ENSG00000101773	RBBP8	RB binding protein 8, endonuclease [Source:HGNC Symbol;Acc:HGNC:9891]	684.954	-0.21027	0.0806176	-2.60824	0.00910081	0.228676		E218D_WT
ENSG00000124783	SSR1	signal sequence receptor subunit 1 [Source:HGNC Symbol;Acc:HGNC:11323]	2585.46	-0.146756	0.0563015	-2.60661	0.00914437	0.229315		E218D_WT
ENSG00000149089	APIP	APAF1 interacting protein [Source:HGNC Symbol;Acc:HGNC:17581]	430.81	-0.403898	0.155068	-2.60464	0.00919698	0.230179		E218D_WT
ENSG00000007237	GAS7	growth arrest specific 7 [Source:HGNC Symbol;Acc:HGNC:4169]	522.095	0.309182	0.119146	2.59499	0.00945924	0.235954		E218D_WT
ENSG00000125247	TMTC4	transmembrane O-mannosyltransferase targeting cadherins 4 [Source:HGNC Symbol;Acc:HGNC:25904]	306.434	0.305803	0.117884	2.59411	0.00948362	0.235954		E218D_WT
ENSG00000198846	TOX	thymocyte selection associated high mobility group box [Source:HGNC Symbol;Acc:HGNC:18988]	144.362	0.525249	0.202461	2.59433	0.00947765	0.235954		E218D_WT
ENSG00000106588	PSMA2	proteasome 20S subunit alpha 2 [Source:HGNC Symbol;Acc:HGNC:9531]	8.99042	-2.00961	0.775084	-2.59277	0.00952067	0.236411		E218D_WT
ENSG00000110066	KMT5B	lysine methyltransferase 5B [Source:HGNC Symbol;Acc:HGNC:24283]	453.357	0.313779	0.121148	2.59004	0.00959641	0.236898		E218D_WT
ENSG00000117479	SLC19A2	solute carrier family 19 member 2 [Source:HGNC Symbol;Acc:HGNC:10938]	169.822	-0.374385	0.144537	-2.59024	0.00959104	0.236898		E218D_WT
ENSG00000125148	MT2A	metallothionein 2A [Source:HGNC Symbol;Acc:HGNC:7406]	69776	-0.24493	0.0945397	-2.59076	0.00957634	0.236898		E218D_WT
ENSG00000137513	NARS2	asparaginyl-tRNA synthetase 2, mitochondrial [Source:HGNC Symbol;Acc:HGNC:26274]	209.093	0.338067	0.130648	2.58762	0.0096641	0.238105		E218D_WT
ENSG00000167642	SPINT2	serine peptidase inhibitor, Kunitz type 2 [Source:HGNC Symbol;Acc:HGNC:11247]	70.9489	-0.616455	0.238585	-2.5838	0.00977193	0.240295		E218D_WT
ENSG00000149929	HIRIP3	HIRA interacting protein 3 [Source:HGNC Symbol;Acc:HGNC:4917]	363.082	0.347832	0.134678	2.5827	0.00980314	0.240595		E218D_WT
ENSG00000102996	MMP15	matrix metallopeptidase 15 [Source:HGNC Symbol;Acc:HGNC:7161]	956.997	-0.191052	0.0740223	-2.58101	0.00985131	0.241309		E218D_WT
ENSG00000115756	HPCAL1	hippocalcin like 1 [Source:HGNC Symbol;Acc:HGNC:5145]	2521.78	-0.223778	0.0868121	-2.57773	0.00994516	0.243138		E218D_WT
ENSG00000184575	XPOT	exportin for tRNA [Source:HGNC Symbol;Acc:HGNC:12826]	498.151	-0.238925	0.092756	-2.57584	0.00999971	0.244001		E218D_WT
ENSG00000023318	ERP44	endoplasmic reticulum protein 44 [Source:HGNC Symbol;Acc:HGNC:18311]	983.664	-0.188394	0.0731955	-2.57385	0.0100574	0.244467		E218D_WT
ENSG00000163947	ARHGEF3	Rho guanine nucleotide exchange factor 3 [Source:HGNC Symbol;Acc:HGNC:683]	837.29	-0.294819	0.114537	-2.57401	0.0100528	0.244467		E218D_WT
ENSG00000101938	CHRDL1	chordin like 1 [Source:HGNC Symbol;Acc:HGNC:29861]	444.689	0.255347	0.0992897	2.57174	0.0101189	0.245491		E218D_WT
ENSG00000130164	LDLR	low density lipoprotein receptor [Source:HGNC Symbol;Acc:HGNC:6547]	755.272	0.227093	0.0883351	2.57082	0.0101459	0.245674		E218D_WT
ENSG00000003096	KLHL13	kelch like family member 13 [Source:HGNC Symbol;Acc:HGNC:22931]	94.1073	-0.555096	0.216169	-2.56788	0.0102324	0.247295		E218D_WT
ENSG00000070540	WIPI1	WD repeat domain, phosphoinositide interacting 1 [Source:HGNC Symbol;Acc:HGNC:25471]	39.2704	0.811885	0.316624	2.56419	0.0103417	0.248986		E218D_WT
ENSG00000100084	HIRA	histone cell cycle regulator [Source:HGNC Symbol;Acc:HGNC:4916]	432.3	-0.252041	0.098285	-2.56439	0.0103359	0.248986		E218D_WT
ENSG00000117691	NENF	neudesin neurotrophic factor [Source:HGNC Symbol;Acc:HGNC:30384]	2225.12	-0.184527	0.0720666	-2.5605	0.0104521	0.251167		E218D_WT
ENSG00000140853	NLRC5	NLR family CARD domain containing 5 [Source:HGNC Symbol;Acc:HGNC:29933]	82.3477	0.570978	0.223115	2.55912	0.0104938	0.251693		E218D_WT
ENSG00000145623	OSMR	oncostatin M receptor [Source:HGNC Symbol;Acc:HGNC:8507]	699.503	-0.256588	0.100379	-2.5562	0.0105821	0.25333		E218D_WT
ENSG00000162341	TPCN2	two pore segment channel 2 [Source:HGNC Symbol;Acc:HGNC:20820]	81.0286	0.550545	0.215453	2.55529	0.0106098	0.253515		E218D_WT
ENSG00000116641	DOCK7	dedicator of cytokinesis 7 [Source:HGNC Symbol;Acc:HGNC:19190]	500.025	0.241439	0.094661	2.55056	0.010755	0.254603		E218D_WT
ENSG00000134480	CCNH	cyclin H [Source:HGNC Symbol;Acc:HGNC:1594]	904.512	-0.260357	0.102033	-2.55169	0.0107201	0.254603		E218D_WT
ENSG00000134508	CABLES1	Cdk5 and Abl enzyme substrate 1 [Source:HGNC Symbol;Acc:HGNC:25097]	255.309	0.362128	0.141889	2.5522	0.0107046	0.254603		E218D_WT
ENSG00000145901	TNIP1	TNFAIP3 interacting protein 1 [Source:HGNC Symbol;Acc:HGNC:16903]	1528.85	-0.176074	0.0690343	-2.55053	0.0107559	0.254603		E218D_WT
ENSG00000196511	TPK1	thiamin pyrophosphokinase 1 [Source:HGNC Symbol;Acc:HGNC:17358]	79.6309	0.536927	0.21031	2.55302	0.0106793	0.254603		E218D_WT
ENSG00000027869	SH2D2A	SH2 domain containing 2A [Source:HGNC Symbol;Acc:HGNC:10821]	52.4283	0.727196	0.285643	2.54582	0.0109022	0.254755		E218D_WT
ENSG00000043143	JADE2	jade family PHD finger 2 [Source:HGNC Symbol;Acc:HGNC:22984]	351.362	-0.261475	0.102674	-2.54664	0.0108764	0.254755		E218D_WT
ENSG00000114166	KAT2B	lysine acetyltransferase 2B [Source:HGNC Symbol;Acc:HGNC:8638]	205.752	-0.370737	0.145701	-2.5445	0.0109434	0.254755		E218D_WT
ENSG00000125726	CD70	CD70 molecule [Source:HGNC Symbol;Acc:HGNC:11937]	121.884	0.569058	0.223531	2.54577	0.0109038	0.254755		E218D_WT
ENSG00000132821	VSTM2L	V-set and transmembrane domain containing 2 like [Source:HGNC Symbol;Acc:HGNC:16096]	14.6107	1.53191	0.60194	2.54495	0.0109295	0.254755		E218D_WT
ENSG00000138771	SHROOM3	shroom family member 3 [Source:HGNC Symbol;Acc:HGNC:30422]	1116.87	-0.240572	0.0945297	-2.54494	0.0109298	0.254755		E218D_WT
ENSG00000173068	BNC2	basonuclin zinc finger protein 2 [Source:HGNC Symbol;Acc:HGNC:30988]	739.544	-0.289148	0.113435	-2.54902	0.0108026	0.254755		E218D_WT
ENSG00000177706	FAM20C	FAM20C golgi associated secretory pathway kinase [Source:HGNC Symbol;Acc:HGNC:22140]	476.881	-0.236684	0.0929887	-2.5453	0.0109185	0.254755		E218D_WT
ENSG00000178031	ADAMTSL1	ADAMTS like 1 [Source:HGNC Symbol;Acc:HGNC:14632]	21.601	0.971245	0.381637	2.54494	0.0109295	0.254755		E218D_WT
ENSG00000147027	TMEM47	transmembrane protein 47 [Source:HGNC Symbol;Acc:HGNC:18515]	3256.71	-0.262794	0.103396	-2.54164	0.0110333	0.255909		E218D_WT
ENSG00000184524	CEND1	cell cycle exit and neuronal differentiation 1 [Source:HGNC Symbol;Acc:HGNC:24153]	10.0922	-1.27256	0.500626	-2.54193	0.0110243	0.255909		E218D_WT
ENSG00000198728	LDB1	LIM domain binding 1 [Source:HGNC Symbol;Acc:HGNC:6532]	393.183	0.251649	0.0990387	2.54092	0.0110562	0.255969		E218D_WT
ENSG00000168675	LDLRAD4	low density lipoprotein receptor class A domain containing 4 [Source:HGNC Symbol;Acc:HGNC:1224]	35.1424	-0.752178	0.296153	-2.53983	0.0110905	0.256296		E218D_WT
ENSG00000162734	PEA15	proliferation and apoptosis adaptor protein 15 [Source:HGNC Symbol;Acc:HGNC:8822]	4506.03	-0.140543	0.0554225	-2.53585	0.0112175	0.25876		E218D_WT
ENSG00000081087	OSTM1	osteoclastogenesis associated transmembrane protein 1 [Source:HGNC Symbol;Acc:HGNC:21652]	739.967	-0.205572	0.081108	-2.53454	0.0112594	0.259253		E218D_WT
ENSG00000100906	NFKBIA	NFKB inhibitor alpha [Source:HGNC Symbol;Acc:HGNC:7797]	1677.49	-0.174374	0.0688732	-2.53181	0.0113477	0.260811		E218D_WT
ENSG00000184254	ALDH1A3	aldehyde dehydrogenase 1 family member A3 [Source:HGNC Symbol;Acc:HGNC:409]	1634.95	-0.358081	0.141763	-2.52591	0.0115399	0.264748		E218D_WT
ENSG00000083937	CHMP2B	charged multivesicular body protein 2B [Source:HGNC Symbol;Acc:HGNC:24537]	2364.43	-0.162254	0.0642853	-2.52397	0.0116038	0.264775		E218D_WT
ENSG00000102981	PARD6A	par-6 family cell polarity regulator alpha [Source:HGNC Symbol;Acc:HGNC:15943]	192.916	-0.347499	0.137666	-2.52422	0.0115955	0.264775		E218D_WT
ENSG00000204264	PSMB8	proteasome 20S subunit beta 8 [Source:HGNC Symbol;Acc:HGNC:9545]	809.263	0.234463	0.0928898	2.5241	0.0115996	0.264775		E218D_WT
ENSG00000109787	KLF3	KLF transcription factor 3 [Source:HGNC Symbol;Acc:HGNC:16516]	232.985	-0.326518	0.129754	-2.51644	0.0118548	0.267356		E218D_WT
ENSG00000112139	MDGA1	MAM domain containing glycosylphosphatidylinositol anchor 1 [Source:HGNC Symbol;Acc:HGNC:19267]	196.547	-0.493111	0.196028	-2.51552	0.0118858	0.267356		E218D_WT
ENSG00000122218	COPA	COPI coat complex subunit alpha [Source:HGNC Symbol;Acc:HGNC:2230]	2336.66	-0.203897	0.0809269	-2.51952	0.0117515	0.267356		E218D_WT
ENSG00000133687	TMTC1	transmembrane O-mannosyltransferase targeting cadherins 1 [Source:HGNC Symbol;Acc:HGNC:24099]	477.001	-0.274882	0.109238	-2.51635	0.0118577	0.267356		E218D_WT
ENSG00000135046	ANXA1	annexin A1 [Source:HGNC Symbol;Acc:HGNC:533]	6900.32	-0.176289	0.0700783	-2.5156	0.0118829	0.267356		E218D_WT
ENSG00000165494	PCF11	PCF11 cleavage and polyadenylation factor subunit [Source:HGNC Symbol;Acc:HGNC:30097]	184.317	0.392691	0.156092	2.51577	0.0118773	0.267356		E218D_WT
ENSG00000165699	TSC1	TSC complex subunit 1 [Source:HGNC Symbol;Acc:HGNC:12362]	354.382	0.271867	0.107978	2.5178	0.0118091	0.267356		E218D_WT
ENSG00000172817	CYP7B1	cytochrome P450 family 7 subfamily B member 1 [Source:HGNC Symbol;Acc:HGNC:2652]	9.12761	1.70586	0.678032	2.51589	0.0118731	0.267356		E218D_WT
ENSG00000107331	ABCA2	ATP binding cassette subfamily A member 2 [Source:HGNC Symbol;Acc:HGNC:32]	959.271	-0.279122	0.111048	-2.51353	0.0119528	0.268387		E218D_WT
ENSG00000198373	WWP2	WW domain containing E3 ubiquitin protein ligase 2 [Source:HGNC Symbol;Acc:HGNC:16804]	298.782	0.307625	0.122441	2.51243	0.0119904	0.268755		E218D_WT
ENSG00000112379	ARFGEF3	ARFGEF family member 3 [Source:HGNC Symbol;Acc:HGNC:21213]	480.135	-0.313424	0.124861	-2.51018	0.0120668	0.269989		E218D_WT
ENSG00000136167	LCP1	lymphocyte cytosolic protein 1 [Source:HGNC Symbol;Acc:HGNC:6528]	90.2381	0.644015	0.256678	2.50904	0.012106	0.270389		E218D_WT
ENSG00000005243	COPZ2	COPI coat complex subunit zeta 2 [Source:HGNC Symbol;Acc:HGNC:19356]	497.911	-0.205598	0.0820952	-2.50438	0.0122665	0.272054		E218D_WT
ENSG00000109944	JHY	junctional cadherin complex regulator [Source:HGNC Symbol;Acc:HGNC:26288]	135.328	-0.393048	0.156937	-2.50449	0.0122627	0.272054		E218D_WT
ENSG00000142273	CBLC	Cbl proto-oncogene C [Source:HGNC Symbol;Acc:HGNC:15961]	8.5888	1.80122	0.718999	2.50517	0.0122392	0.272054		E218D_WT
ENSG00000169908	TM4SF1	transmembrane 4 L six family member 1 [Source:HGNC Symbol;Acc:HGNC:11853]	4784.64	-0.247973	0.0989525	-2.50598	0.0122112	0.272054		E218D_WT
ENSG00000137440	FGFBP1	fibroblast growth factor binding protein 1 [Source:HGNC Symbol;Acc:HGNC:19695]	29.1227	-0.850574	0.339988	-2.50178	0.0123572	0.273588		E218D_WT
ENSG00000140526	ABHD2	abhydrolase domain containing 2, acylglycerol lipase [Source:HGNC Symbol;Acc:HGNC:18717]	701.493	0.270704	0.108321	2.49908	0.0124515	0.275194		E218D_WT
ENSG00000119669	IRF2BPL	interferon regulatory factor 2 binding protein like [Source:HGNC Symbol;Acc:HGNC:14282]	1517.18	0.248769	0.0996266	2.49702	0.0125243	0.275214		E218D_WT
ENSG00000139537	CCDC65	coiled-coil domain containing 65 [Source:HGNC Symbol;Acc:HGNC:29937]	8.96548	1.76607	0.707392	2.49659	0.0125394	0.275214		E218D_WT
ENSG00000174606	ANGEL2	angel homolog 2 [Source:HGNC Symbol;Acc:HGNC:30534]	96.05	0.533268	0.213488	2.49788	0.0124938	0.275214		E218D_WT
ENSG00000198455	ZXDB	zinc finger X-linked duplicated B [Source:HGNC Symbol;Acc:HGNC:13199]	68.8665	-0.536489	0.21479	-2.49774	0.0124988	0.275214		E218D_WT
ENSG00000187123	LYPD6	LY6/PLAUR domain containing 6 [Source:HGNC Symbol;Acc:HGNC:28751]	110.092	-0.463666	0.185806	-2.49543	0.0125806	0.275642		E218D_WT
ENSG00000179981	TSHZ1	teashirt zinc finger homeobox 1 [Source:HGNC Symbol;Acc:HGNC:10669]	123.01	-0.46474	0.186286	-2.49476	0.0126042	0.275682		E218D_WT
ENSG00000027697	IFNGR1	interferon gamma receptor 1 [Source:HGNC Symbol;Acc:HGNC:5439]	651.563	-0.235115	0.0943375	-2.49228	0.0126927	0.277139		E218D_WT
ENSG00000142494	SLC47A1	solute carrier family 47 member 1 [Source:HGNC Symbol;Acc:HGNC:25588]	136.662	-0.413768	0.166123	-2.49074	0.0127478	0.277862		E218D_WT
ENSG00000064932	SBNO2	strawberry notch homolog 2 [Source:HGNC Symbol;Acc:HGNC:29158]	386.231	0.313008	0.125718	2.48977	0.0127827	0.278144		E218D_WT
ENSG00000104213	PDGFRL	platelet derived growth factor receptor like [Source:HGNC Symbol;Acc:HGNC:8805]	37.7731	-0.776034	0.311871	-2.48832	0.0128349	0.278802		E218D_WT
ENSG00000071242	RPS6KA2	ribosomal protein S6 kinase A2 [Source:HGNC Symbol;Acc:HGNC:10431]	236.071	0.475214	0.191323	2.48383	0.0129979	0.281859		E218D_WT
ENSG00000111490	TBC1D30	TBC1 domain family member 30 [Source:HGNC Symbol;Acc:HGNC:29164]	5.83718	2.07394	0.835684	2.48172	0.0130749	0.283044		E218D_WT
ENSG00000087448	KLHL42	kelch like family member 42 [Source:HGNC Symbol;Acc:HGNC:29252]	430.724	-0.287786	0.116058	-2.47966	0.0131507	0.283714		E218D_WT
ENSG00000131389	SLC6A6	solute carrier family 6 member 6 [Source:HGNC Symbol;Acc:HGNC:11052]	77.9497	0.533547	0.215132	2.48009	0.0131349	0.283714		E218D_WT
ENSG00000128510	CPA4	carboxypeptidase A4 [Source:HGNC Symbol;Acc:HGNC:15740]	1408.7	-0.27056	0.109193	-2.47781	0.0132192	0.284708		E218D_WT
ENSG00000095777	MYO3A	myosin IIIA [Source:HGNC Symbol;Acc:HGNC:7601]	61.4597	0.59424	0.240136	2.4746	0.0133385	0.285867		E218D_WT
ENSG00000109062	NHERF1	NHERF family PDZ scaffold protein 1 [Source:HGNC Symbol;Acc:HGNC:11075]	13956.5	-0.113308	0.04578	-2.47506	0.0133212	0.285867		E218D_WT
ENSG00000203805	PLPP4	phospholipid phosphatase 4 [Source:HGNC Symbol;Acc:HGNC:23531]	2647.27	0.161923	0.0654356	2.47454	0.0133408	0.285867		E218D_WT
ENSG00000276023	DUSP14	dual specificity phosphatase 14 [Source:HGNC Symbol;Acc:HGNC:17007]	693.29	-0.329131	0.133051	-2.47372	0.0133716	0.286043		E218D_WT
ENSG00000102738	MRPS31	mitochondrial ribosomal protein S31 [Source:HGNC Symbol;Acc:HGNC:16632]	269.362	0.300194	0.121446	2.47183	0.0134424	0.287074		E218D_WT
ENSG00000137767	SQOR	sulfide quinone oxidoreductase [Source:HGNC Symbol;Acc:HGNC:20390]	353.386	0.279711	0.113302	2.46871	0.0135602	0.289102		E218D_WT
ENSG00000008283	CYB561	cytochrome b561 [Source:HGNC Symbol;Acc:HGNC:2571]	439.124	-0.229283	0.0930174	-2.46494	0.0137035	0.290754		E218D_WT
ENSG00000089916	GPATCH2L	G-patch domain containing 2 like [Source:HGNC Symbol;Acc:HGNC:20210]	444.96	0.29035	0.117787	2.46505	0.0136995	0.290754		E218D_WT
ENSG00000186889	TMEM17	transmembrane protein 17 [Source:HGNC Symbol;Acc:HGNC:26623]	120.034	-0.409953	0.166319	-2.46486	0.0137066	0.290754		E218D_WT
ENSG00000168765	GSTM4	glutathione S-transferase mu 4 [Source:HGNC Symbol;Acc:HGNC:4636]	198.587	-0.380846	0.154923	-2.45829	0.0139602	0.295638		E218D_WT
ENSG00000090932	DLL3	delta like canonical Notch ligand 3 [Source:HGNC Symbol;Acc:HGNC:2909]	143.587	-0.445805	0.181444	-2.45699	0.0140106	0.296212		E218D_WT
ENSG00000112893	MAN2A1	mannosidase alpha class 2A member 1 [Source:HGNC Symbol;Acc:HGNC:6824]	3901.51	-0.222572	0.0907022	-2.45387	0.0141327	0.298295		E218D_WT
ENSG00000183454	GRIN2A	glutamate ionotropic receptor NMDA type subunit 2A [Source:HGNC Symbol;Acc:HGNC:4585]	52.5047	0.776492	0.316634	2.45233	0.0141933	0.299075		E218D_WT
ENSG00000065809	FAM107B	family with sequence similarity 107 member B [Source:HGNC Symbol;Acc:HGNC:23726]	1148.41	-0.251437	0.102618	-2.45022	0.0142769	0.299793		E218D_WT
ENSG00000134369	NAV1	neuron navigator 1 [Source:HGNC Symbol;Acc:HGNC:15989]	1971.64	0.217449	0.0887442	2.45029	0.014274	0.299793		E218D_WT
ENSG00000137501	SYTL2	synaptotagmin like 2 [Source:HGNC Symbol;Acc:HGNC:15585]	129.017	0.437895	0.178756	2.44968	0.0142984	0.299793		E218D_WT
ENSG00000099622	CIRBP	cold inducible RNA binding protein [Source:HGNC Symbol;Acc:HGNC:1982]	2044.78	0.165528	0.0676267	2.44767	0.0143782	0.300967		E218D_WT
ENSG00000108924	HLF	HLF transcription factor, PAR bZIP family member [Source:HGNC Symbol;Acc:HGNC:4977]	16.9885	-1.08433	0.443724	-2.44369	0.0145377	0.302367		E218D_WT
ENSG00000135318	NT5E	5'-nucleotidase ecto [Source:HGNC Symbol;Acc:HGNC:8021]	2490.43	-0.18053	0.0738527	-2.44446	0.0145071	0.302367		E218D_WT
ENSG00000164741	DLC1	DLC1 Rho GTPase activating protein [Source:HGNC Symbol;Acc:HGNC:2897]	1499.85	-0.202296	0.0827756	-2.44391	0.0145292	0.302367		E218D_WT
ENSG00000176171	BNIP3	BCL2 interacting protein 3 [Source:HGNC Symbol;Acc:HGNC:1084]	3376	-0.233283	0.095489	-2.44303	0.0145644	0.302367		E218D_WT
ENSG00000181472	ZBTB2	zinc finger and BTB domain containing 2 [Source:HGNC Symbol;Acc:HGNC:20868]	167.012	0.355329	0.145437	2.44319	0.0145582	0.302367		E218D_WT
ENSG00000006831	ADIPOR2	adiponectin receptor 2 [Source:HGNC Symbol;Acc:HGNC:24041]	764.767	0.214307	0.0878171	2.44038	0.0146717	0.303333		E218D_WT
ENSG00000109775	UFSP2	UFM1 specific peptidase 2 [Source:HGNC Symbol;Acc:HGNC:25640]	168.38	-0.36116	0.147972	-2.44073	0.0146575	0.303333		E218D_WT
ENSG00000127528	KLF2	KLF transcription factor 2 [Source:HGNC Symbol;Acc:HGNC:6347]	656.475	-0.229016	0.0938588	-2.44001	0.0146869	0.303333		E218D_WT
ENSG00000132938	MTUS2	microtubule associated scaffold protein 2 [Source:HGNC Symbol;Acc:HGNC:20595]	6.00874	-1.88975	0.775012	-2.43834	0.0147547	0.303333		E218D_WT
ENSG00000175931	UBE2O	ubiquitin conjugating enzyme E2 O [Source:HGNC Symbol;Acc:HGNC:29554]	378.056	-0.282181	0.115692	-2.43907	0.0147253	0.303333		E218D_WT
ENSG00000183778	B3GALT5	beta-1,3-galactosyltransferase 5 [Source:HGNC Symbol;Acc:HGNC:920]	8.65888	-2.19317	0.899336	-2.43866	0.0147419	0.303333		E218D_WT
ENSG00000116285	ERRFI1	ERBB receptor feedback inhibitor 1 [Source:HGNC Symbol;Acc:HGNC:18185]	349.622	0.275805	0.113277	2.43479	0.0149004	0.305338		E218D_WT
ENSG00000184292	TACSTD2	tumor associated calcium signal transducer 2 [Source:HGNC Symbol;Acc:HGNC:11530]	24.4151	0.836298	0.343438	2.43508	0.0148885	0.305338		E218D_WT
ENSG00000137807	KIF23	kinesin family member 23 [Source:HGNC Symbol;Acc:HGNC:6392]	644.615	0.289016	0.118866	2.43144	0.0150388	0.307676		E218D_WT
ENSG00000111696	NT5DC3	5'-nucleotidase domain containing 3 [Source:HGNC Symbol;Acc:HGNC:30826]	706.272	0.230566	0.0948802	2.43008	0.0150955	0.308338		E218D_WT
ENSG00000032742	IFT88	intraflagellar transport 88 [Source:HGNC Symbol;Acc:HGNC:20606]	200.224	-0.323731	0.133352	-2.42764	0.0151974	0.308924		E218D_WT
ENSG00000145214	DGKQ	diacylglycerol kinase theta [Source:HGNC Symbol;Acc:HGNC:2856]	94.3646	0.447763	0.184418	2.42797	0.0151834	0.308924		E218D_WT
ENSG00000162585	FAAP20	FA core complex associated protein 20 [Source:HGNC Symbol;Acc:HGNC:26428]	1475.11	-0.175525	0.0722997	-2.42773	0.0151935	0.308924		E218D_WT
ENSG00000160336	ZNF761	zinc finger protein 761 [Source:HGNC Symbol;Acc:HGNC:23179]	100.446	0.462249	0.19085	2.42205	0.0154331	0.313213		E218D_WT
ENSG00000153956	CACNA2D1	calcium voltage-gated channel auxiliary subunit alpha2delta 1 [Source:HGNC Symbol;Acc:HGNC:1399]	203.506	-0.479408	0.198119	-2.4198	0.0155291	0.314656		E218D_WT
ENSG00000163902	RPN1	ribophorin I [Source:HGNC Symbol;Acc:HGNC:10381]	4795.56	-0.127356	0.0526647	-2.41824	0.0155959	0.315505		E218D_WT
ENSG00000105974	CAV1	caveolin 1 [Source:HGNC Symbol;Acc:HGNC:1527]	3410.96	-0.165192	0.0685827	-2.40865	0.0160114	0.322367		E218D_WT
ENSG00000170473	PYM1	PYM homolog 1, exon junction complex associated factor [Source:HGNC Symbol;Acc:HGNC:30258]	755.836	0.203292	0.0843795	2.40926	0.0159848	0.322367		E218D_WT
ENSG00000277639	CHD9NB	CHD9 neighbor [Source:HGNC Symbol;Acc:HGNC:53436]	39.8366	0.713964	0.296374	2.409	0.0159965	0.322367		E218D_WT
ENSG00000020577	SAMD4A	sterile alpha motif domain containing 4A [Source:HGNC Symbol;Acc:HGNC:23023]	378.384	0.27211	0.113135	2.40518	0.0161645	0.323903		E218D_WT
ENSG00000150594	ADRA2A	adrenoceptor alpha 2A [Source:HGNC Symbol;Acc:HGNC:281]	38.5411	-0.63739	0.264912	-2.40604	0.0161264	0.323903		E218D_WT
ENSG00000197461	PDGFA	platelet derived growth factor subunit A [Source:HGNC Symbol;Acc:HGNC:8799]	241.603	-0.27993	0.116376	-2.40539	0.0161552	0.323903		E218D_WT
ENSG00000132382	MYBBP1A	MYB binding protein 1a [Source:HGNC Symbol;Acc:HGNC:7546]	310.304	0.280213	0.116574	2.40373	0.0162287	0.324165		E218D_WT
ENSG00000169718	DUS1L	dihydrouridine synthase 1 like [Source:HGNC Symbol;Acc:HGNC:30086]	154.583	0.437593	0.182007	2.40426	0.0162054	0.324165		E218D_WT
ENSG00000060971	ACAA1	acetyl-CoA acyltransferase 1 [Source:HGNC Symbol;Acc:HGNC:82]	32.2627	-0.731022	0.304613	-2.39983	0.0164025	0.324565		E218D_WT
ENSG00000116117	PARD3B	par-3 family cell polarity regulator beta [Source:HGNC Symbol;Acc:HGNC:14446]	308.021	0.322876	0.134507	2.40044	0.0163752	0.324565		E218D_WT
ENSG00000130717	UCK1	uridine-cytidine kinase 1 [Source:HGNC Symbol;Acc:HGNC:14859]	420.949	-0.22327	0.0930344	-2.39987	0.016401	0.324565		E218D_WT
ENSG00000143379	SETDB1	SET domain bifurcated histone lysine methyltransferase 1 [Source:HGNC Symbol;Acc:HGNC:10761]	162.089	0.352818	0.14699	2.40029	0.0163821	0.324565		E218D_WT
ENSG00000156265	MAP3K7CL	MAP3K7 C-terminal like [Source:HGNC Symbol;Acc:HGNC:16457]	311.319	-0.317322	0.1322	-2.40032	0.0163808	0.324565		E218D_WT
ENSG00000170390	DCLK2	doublecortin like kinase 2 [Source:HGNC Symbol;Acc:HGNC:19002]	108.353	0.435847	0.181573	2.4004	0.0163772	0.324565		E218D_WT
ENSG00000205544	TMEM256	transmembrane protein 256 [Source:HGNC Symbol;Acc:HGNC:28618]	2018.95	0.172264	0.0718073	2.39897	0.0164412	0.324823		E218D_WT
ENSG00000236334	PPIAL4G	peptidylprolyl isomerase A like 4G [Source:HGNC Symbol;Acc:HGNC:33996]	8.24838	1.73742	0.724626	2.39768	0.0164994	0.325464		E218D_WT
ENSG00000048471	SNX29	sorting nexin 29 [Source:HGNC Symbol;Acc:HGNC:30542]	178.205	-0.322103	0.134436	-2.39597	0.0165767	0.32648		E218D_WT
ENSG00000108639	SYNGR2	synaptogyrin 2 [Source:HGNC Symbol;Acc:HGNC:11499]	2666.4	-0.191787	0.0800913	-2.39461	0.0166383	0.327185		E218D_WT
ENSG00000034510	TMSB10	thymosin beta 10 [Source:HGNC Symbol;Acc:HGNC:11879]	62954.9	0.16155	0.067484	2.39391	0.01667	0.327301		E218D_WT
ENSG00000156469	MTERF3	mitochondrial transcription termination factor 3 [Source:HGNC Symbol;Acc:HGNC:24258]	160.177	0.399637	0.167122	2.39128	0.0167897	0.328723		E218D_WT
ENSG00000165650	PDZD8	PDZ domain containing 8 [Source:HGNC Symbol;Acc:HGNC:26974]	451.711	0.251374	0.105125	2.39118	0.0167944	0.328723		E218D_WT
ENSG00000183580	FBXL7	F-box and leucine rich repeat protein 7 [Source:HGNC Symbol;Acc:HGNC:13604]	212.451	0.300698	0.125914	2.38812	0.0169347	0.330958		E218D_WT
ENSG00000013523	ANGEL1	angel homolog 1 [Source:HGNC Symbol;Acc:HGNC:19961]	224.873	-0.304931	0.128104	-2.38033	0.0172971	0.334347		E218D_WT
ENSG00000072501	SMC1A	structural maintenance of chromosomes 1A [Source:HGNC Symbol;Acc:HGNC:11111]	741.492	0.36644	0.153763	2.38315	0.0171651	0.334347		E218D_WT
ENSG00000085982	USP40	ubiquitin specific peptidase 40 [Source:HGNC Symbol;Acc:HGNC:20069]	1578.04	-0.233465	0.0980081	-2.3821	0.0172141	0.334347		E218D_WT
ENSG00000109610	SOD3	superoxide dismutase 3 [Source:HGNC Symbol;Acc:HGNC:11181]	101.61	0.487161	0.204714	2.37972	0.0173259	0.334347		E218D_WT
ENSG00000117245	KIF17	kinesin family member 17 [Source:HGNC Symbol;Acc:HGNC:19167]	36.6814	0.746826	0.313885	2.3793	0.0173457	0.334347		E218D_WT
ENSG00000137124	ALDH1B1	aldehyde dehydrogenase 1 family member B1 [Source:HGNC Symbol;Acc:HGNC:407]	1605.28	0.180327	0.0757507	2.38053	0.0172876	0.334347		E218D_WT
ENSG00000138668	HNRNPD	heterogeneous nuclear ribonucleoprotein D [Source:HGNC Symbol;Acc:HGNC:5036]	4074.73	0.200976	0.0843282	2.38326	0.01716	0.334347		E218D_WT
ENSG00000161395	PGAP3	post-GPI attachment to proteins phospholipase 3 [Source:HGNC Symbol;Acc:HGNC:23719]	162.347	-0.348369	0.146382	-2.37987	0.0173188	0.334347		E218D_WT
ENSG00000165476	REEP3	receptor accessory protein 3 [Source:HGNC Symbol;Acc:HGNC:23711]	1324.91	-0.168986	0.0709432	-2.38199	0.0172195	0.334347		E218D_WT
ENSG00000138795	LEF1	lymphoid enhancer binding factor 1 [Source:HGNC Symbol;Acc:HGNC:6551]	40.9641	0.639097	0.26869	2.37856	0.0173803	0.334505		E218D_WT
ENSG00000072041	SLC6A15	solute carrier family 6 member 15 [Source:HGNC Symbol;Acc:HGNC:13621]	274.594	0.294096	0.123928	2.37312	0.0176387	0.336956		E218D_WT
ENSG00000100239	PPP6R2	protein phosphatase 6 regulatory subunit 2 [Source:HGNC Symbol;Acc:HGNC:19253]	129.016	-0.492066	0.207369	-2.3729	0.0176489	0.336956		E218D_WT
ENSG00000121769	FABP3	fatty acid binding protein 3 [Source:HGNC Symbol;Acc:HGNC:3557]	29.7527	0.778345	0.328032	2.37277	0.0176553	0.336956		E218D_WT
ENSG00000158352	SHROOM4	shroom family member 4 [Source:HGNC Symbol;Acc:HGNC:29215]	86.9455	0.568304	0.239325	2.37462	0.0175672	0.336956		E218D_WT
ENSG00000179023	KLHDC7A	kelch domain containing 7A [Source:HGNC Symbol;Acc:HGNC:26791]	13.8703	1.62887	0.686219	2.37368	0.0176117	0.336956		E218D_WT
ENSG00000197930	ERO1A	endoplasmic reticulum oxidoreductase 1 alpha [Source:HGNC Symbol;Acc:HGNC:13280]	1338.85	-0.163776	0.0690306	-2.37252	0.0176673	0.336956		E218D_WT
ENSG00000165801	ARHGEF40	Rho guanine nucleotide exchange factor 40 [Source:HGNC Symbol;Acc:HGNC:25516]	337.556	0.245615	0.103555	2.37184	0.0176998	0.337067		E218D_WT
ENSG00000122566	HNRNPA2B1	heterogeneous nuclear ribonucleoprotein A2/B1 [Source:HGNC Symbol;Acc:HGNC:5033]	8692.78	0.15826	0.0668422	2.36766	0.0179009	0.338859		E218D_WT
ENSG00000137337	MDC1	mediator of DNA damage checkpoint 1 [Source:HGNC Symbol;Acc:HGNC:21163]	152.926	0.394387	0.166471	2.3691	0.0178315	0.338859		E218D_WT
ENSG00000137843	PAK6	p21 (RAC1) activated kinase 6 [Source:HGNC Symbol;Acc:HGNC:16061]	220.69	-0.306686	0.129522	-2.36782	0.017893	0.338859		E218D_WT
ENSG00000179295	PTPN11	protein tyrosine phosphatase non-receptor type 11 [Source:HGNC Symbol;Acc:HGNC:9644]	714.764	0.195173	0.0823997	2.36861	0.017855	0.338859		E218D_WT
ENSG00000109099	PMP22	peripheral myelin protein 22 [Source:HGNC Symbol;Acc:HGNC:9118]	895.5	-0.220823	0.0933955	-2.36439	0.0180599	0.340403		E218D_WT
ENSG00000140829	DHX38	DEAH-box helicase 38 [Source:HGNC Symbol;Acc:HGNC:17211]	78.8276	0.538502	0.227692	2.36504	0.018028	0.340403		E218D_WT
ENSG00000149596	JPH2	junctophilin 2 [Source:HGNC Symbol;Acc:HGNC:14202]	637.405	0.271987	0.115038	2.36432	0.0180631	0.340403		E218D_WT
ENSG00000125384	PTGER2	prostaglandin E receptor 2 [Source:HGNC Symbol;Acc:HGNC:9594]	37.5007	-0.7337	0.310423	-2.36355	0.0181007	0.340605		E218D_WT
ENSG00000196581	AJAP1	adherens junctions associated protein 1 [Source:HGNC Symbol;Acc:HGNC:30801]	778.987	-0.231691	0.0980571	-2.36281	0.0181368	0.340778		E218D_WT
ENSG00000168404	MLKL	mixed lineage kinase domain like pseudokinase [Source:HGNC Symbol;Acc:HGNC:26617]	63.3406	0.495133	0.209757	2.36051	0.0182498	0.341887		E218D_WT
ENSG00000182287	AP1S2	adaptor related protein complex 1 subunit sigma 2 [Source:HGNC Symbol;Acc:HGNC:560]	943.401	0.189308	0.0801896	2.36075	0.0182379	0.341887		E218D_WT
ENSG00000088448	ANKRD10	ankyrin repeat domain 10 [Source:HGNC Symbol;Acc:HGNC:20265]	581.427	0.206713	0.0876131	2.35939	0.0183052	0.342419		E218D_WT
ENSG00000138760	SCARB2	scavenger receptor class B member 2 [Source:HGNC Symbol;Acc:HGNC:1665]	1997.42	-0.205028	0.0869524	-2.35793	0.018377	0.343255		E218D_WT
ENSG00000136897	MRPL50	mitochondrial ribosomal protein L50 [Source:HGNC Symbol;Acc:HGNC:16654]	569.287	0.220711	0.0937131	2.35518	0.0185139	0.345303		E218D_WT
ENSG00000158156	XKR8	XK related 8 [Source:HGNC Symbol;Acc:HGNC:25508]	230.777	-0.282429	0.119947	-2.35461	0.0185422	0.345321		E218D_WT
ENSG00000173926	MARCHF3	membrane associated ring-CH-type finger 3 [Source:HGNC Symbol;Acc:HGNC:28728]	223.312	-0.372137	0.158132	-2.35333	0.0186062	0.346004		E218D_WT
ENSG00000159023	EPB41	erythrocyte membrane protein band 4.1 [Source:HGNC Symbol;Acc:HGNC:3377]	93.2648	0.537021	0.228338	2.35187	0.0186792	0.346852		E218D_WT
ENSG00000205726	ITSN1	intersectin 1 [Source:HGNC Symbol;Acc:HGNC:6183]	707.001	0.225725	0.0960912	2.34907	0.0188206	0.348966		E218D_WT
ENSG00000138587	MNS1	meiosis specific nuclear structural 1 [Source:HGNC Symbol;Acc:HGNC:29636]	58.3349	0.639301	0.272308	2.34771	0.0188891	0.349724		E218D_WT
ENSG00000175727	MLXIP	MLX interacting protein [Source:HGNC Symbol;Acc:HGNC:17055]	1109.29	0.173346	0.0738851	2.34616	0.0189679	0.35067		E218D_WT
ENSG00000112419	PHACTR2	phosphatase and actin regulator 2 [Source:HGNC Symbol;Acc:HGNC:20956]	2159.71	0.247338	0.105588	2.34248	0.0191562	0.351587		E218D_WT
ENSG00000137331	IER3	immediate early response 3 [Source:HGNC Symbol;Acc:HGNC:5392]	243.977	0.474931	0.202589	2.34431	0.0190622	0.351587		E218D_WT
ENSG00000139679	LPAR6	lysophosphatidic acid receptor 6 [Source:HGNC Symbol;Acc:HGNC:15520]	11.4205	1.23962	0.528852	2.34397	0.0190795	0.351587		E218D_WT
ENSG00000142528	ZNF473	zinc finger protein 473 [Source:HGNC Symbol;Acc:HGNC:23239]	52.6223	-0.534601	0.228203	-2.34266	0.019147	0.351587		E218D_WT
ENSG00000162231	NXF1	nuclear RNA export factor 1 [Source:HGNC Symbol;Acc:HGNC:8071]	380.144	0.241911	0.10324	2.34318	0.0191203	0.351587		E218D_WT
ENSG00000140320	BAHD1	bromo adjacent homology domain containing 1 [Source:HGNC Symbol;Acc:HGNC:29153]	165.486	0.318281	0.136097	2.33864	0.0193543	0.354707		E218D_WT
ENSG00000128989	ARPP19	cAMP regulated phosphoprotein 19 [Source:HGNC Symbol;Acc:HGNC:16967]	2806.23	-0.157984	0.0676373	-2.33576	0.0195037	0.35693		E218D_WT
ENSG00000206538	VGLL3	vestigial like family member 3 [Source:HGNC Symbol;Acc:HGNC:24327]	2490.41	-0.201927	0.086605	-2.33158	0.0197227	0.360416		E218D_WT
ENSG00000177570	SAMD12	sterile alpha motif domain containing 12 [Source:HGNC Symbol;Acc:HGNC:31750]	499.935	-0.201831	0.0866274	-2.32988	0.0198126	0.361017		E218D_WT
ENSG00000184232	OAF	out at first homolog [Source:HGNC Symbol;Acc:HGNC:28752]	1192.11	-0.261935	0.11241	-2.33018	0.0197967	0.361017		E218D_WT
ENSG00000137968	SLC44A5	solute carrier family 44 member 5 [Source:HGNC Symbol;Acc:HGNC:28524]	176.045	-0.403347	0.173242	-2.32822	0.0199002	0.361637		E218D_WT
ENSG00000139263	LRIG3	leucine rich repeats and immunoglobulin like domains 3 [Source:HGNC Symbol;Acc:HGNC:30991]	69.3158	0.499855	0.214779	2.3273	0.0199496	0.361637		E218D_WT
ENSG00000163166	IWS1	interacts with SUPT6H, CTD assembly factor 1 [Source:HGNC Symbol;Acc:HGNC:25467]	441.476	0.309523	0.133009	2.32708	0.0199609	0.361637		E218D_WT
ENSG00000187193	MT1X	metallothionein 1X [Source:HGNC Symbol;Acc:HGNC:7405]	2511.48	-0.193371	0.0830733	-2.32771	0.0199274	0.361637		E218D_WT
ENSG00000152684	PELO	pelota mRNA surveillance and ribosome rescue factor [Source:HGNC Symbol;Acc:HGNC:8829]	885.699	-0.236334	0.10159	-2.32635	0.0200001	0.36183		E218D_WT
ENSG00000242173	ARHGDIG	Rho GDP dissociation inhibitor gamma [Source:HGNC Symbol;Acc:HGNC:680]	89.3632	-0.495666	0.213158	-2.32535	0.0200535	0.362279		E218D_WT
ENSG00000189190	ZNF600	zinc finger protein 600 [Source:HGNC Symbol;Acc:HGNC:30951]	58.1034	0.533745	0.229771	2.32294	0.0201823	0.363751		E218D_WT
ENSG00000286219	NOTCH2NLC	notch 2 N-terminal like C [Source:HGNC Symbol;Acc:HGNC:53924]	36.0855	0.650992	0.280267	2.32275	0.0201924	0.363751		E218D_WT
ENSG00000092621	PHGDH	phosphoglycerate dehydrogenase [Source:HGNC Symbol;Acc:HGNC:8923]	543.138	-0.247268	0.106557	-2.32052	0.0203128	0.365059		E218D_WT
ENSG00000147642	SYBU	syntabulin [Source:HGNC Symbol;Acc:HGNC:26011]	38.6619	-0.824109	0.355168	-2.32034	0.0203227	0.365059		E218D_WT
ENSG00000174799	CEP135	centrosomal protein 135 [Source:HGNC Symbol;Acc:HGNC:29086]	171.624	0.411674	0.177675	2.317	0.0205037	0.367788		E218D_WT
ENSG00000056998	GYG2	glycogenin 2 [Source:HGNC Symbol;Acc:HGNC:4700]	29.9665	0.731314	0.31586	2.31531	0.0205958	0.368919		E218D_WT
ENSG00000013374	NUB1	negative regulator of ubiquitin like proteins 1 [Source:HGNC Symbol;Acc:HGNC:17623]	874.001	-0.188526	0.0815882	-2.31071	0.020849	0.369035		E218D_WT
ENSG00000069943	PIGB	phosphatidylinositol glycan anchor biosynthesis class B [Source:HGNC Symbol;Acc:HGNC:8959]	18.8229	0.965408	0.417781	2.3108	0.0208439	0.369035		E218D_WT
ENSG00000123091	RNF11	ring finger protein 11 [Source:HGNC Symbol;Acc:HGNC:10056]	1712.34	0.156407	0.0676379	2.31241	0.020755	0.369035		E218D_WT
ENSG00000132823	OSER1	oxidative stress responsive serine rich 1 [Source:HGNC Symbol;Acc:HGNC:16105]	655.354	-0.177973	0.0770087	-2.31108	0.0208282	0.369035		E218D_WT
ENSG00000133083	DCLK1	doublecortin like kinase 1 [Source:HGNC Symbol;Acc:HGNC:2700]	40.0895	-0.764022	0.330615	-2.31091	0.0208379	0.369035		E218D_WT
ENSG00000170558	CDH2	cadherin 2 [Source:HGNC Symbol;Acc:HGNC:1759]	7362.08	-0.177631	0.0768738	-2.31068	0.0208507	0.369035		E218D_WT
ENSG00000178385	PLEKHM3	pleckstrin homology domain containing M3 [Source:HGNC Symbol;Acc:HGNC:34006]	117.827	0.409978	0.177215	2.31345	0.020698	0.369035		E218D_WT
ENSG00000185880	TRIM69	tripartite motif containing 69 [Source:HGNC Symbol;Acc:HGNC:17857]	59.7411	0.556335	0.240793	2.31043	0.0208646	0.369035		E218D_WT
ENSG00000186501	TMEM222	transmembrane protein 222 [Source:HGNC Symbol;Acc:HGNC:25363]	648.163	-0.187263	0.0809048	-2.31461	0.0206343	0.369035		E218D_WT
ENSG00000162878	PKDCC	protein kinase domain containing, cytoplasmic [Source:HGNC Symbol;Acc:HGNC:25123]	9.80458	1.34983	0.584908	2.30776	0.0210124	0.37113		E218D_WT
ENSG00000129968	ABHD17A	abhydrolase domain containing 17A, depalmitoylase [Source:HGNC Symbol;Acc:HGNC:28756]	586.886	-0.251806	0.109197	-2.30597	0.021112	0.371446		E218D_WT
ENSG00000169255	B3GALNT1	beta-1,3-N-acetylgalactosaminyltransferase 1 (Globoside blood group) [Source:HGNC Symbol;Acc:HGNC:918]	92.9146	0.468614	0.203273	2.30534	0.0211475	0.371446		E218D_WT
ENSG00000183856	IQGAP3	IQ motif containing GTPase activating protein 3 [Source:HGNC Symbol;Acc:HGNC:20669]	719.371	0.220452	0.0956244	2.30539	0.0211446	0.371446		E218D_WT
ENSG00000197646	PDCD1LG2	programmed cell death 1 ligand 2 [Source:HGNC Symbol;Acc:HGNC:18731]	220.897	-0.343301	0.148898	-2.30562	0.0211319	0.371446		E218D_WT
ENSG00000058453	CROCC	ciliary rootlet coiled-coil, rootletin [Source:HGNC Symbol;Acc:HGNC:21299]	167.182	0.372526	0.161667	2.30428	0.0212069	0.371972		E218D_WT
ENSG00000102554	KLF5	KLF transcription factor 5 [Source:HGNC Symbol;Acc:HGNC:6349]	676.621	-0.230388	0.100027	-2.30327	0.0212635	0.372449		E218D_WT
ENSG00000106034	CPED1	cadherin like and PC-esterase domain containing 1 [Source:HGNC Symbol;Acc:HGNC:26159]	263.085	-0.28777	0.125069	-2.30088	0.0213982	0.373775		E218D_WT
ENSG00000134193	REG4	regenerating family member 4 [Source:HGNC Symbol;Acc:HGNC:22977]	19.3866	0.914342	0.397308	2.30135	0.0213721	0.373775		E218D_WT
ENSG00000029725	RABEP1	rabaptin, RAB GTPase binding effector protein 1 [Source:HGNC Symbol;Acc:HGNC:17677]	193.425	0.437303	0.190152	2.29975	0.0214622	0.374377		E218D_WT
ENSG00000023516	AKAP11	A-kinase anchoring protein 11 [Source:HGNC Symbol;Acc:HGNC:369]	455.463	-0.220179	0.0959149	-2.29557	0.0217006	0.378015		E218D_WT
ENSG00000196743	GM2A	ganglioside GM2 activator [Source:HGNC Symbol;Acc:HGNC:4367]	435.797	-0.223806	0.0975563	-2.29412	0.0217836	0.378939		E218D_WT
ENSG00000165272	AQP3	aquaporin 3 (Gill blood group) [Source:HGNC Symbol;Acc:HGNC:636]	7.16993	1.58494	0.691188	2.29306	0.0218443	0.379474		E218D_WT
ENSG00000184743	ATL3	atlastin GTPase 3 [Source:HGNC Symbol;Acc:HGNC:24526]	2005.31	-0.160607	0.0700748	-2.29193	0.0219096	0.380086		E218D_WT
ENSG00000147036	LANCL3	LanC like family member 3 [Source:HGNC Symbol;Acc:HGNC:24767]	44.8505	-0.649141	0.283538	-2.28943	0.0220543	0.380862		E218D_WT
ENSG00000147650	LRP12	LDL receptor related protein 12 [Source:HGNC Symbol;Acc:HGNC:31708]	519.57	-0.233264	0.101929	-2.28849	0.0221088	0.380862		E218D_WT
ENSG00000159461	AMFR	autocrine motility factor receptor [Source:HGNC Symbol;Acc:HGNC:463]	2647.91	-0.169146	0.0739081	-2.28859	0.0221029	0.380862		E218D_WT
ENSG00000162191	UBXN1	UBX domain protein 1 [Source:HGNC Symbol;Acc:HGNC:18402]	1218.35	0.175498	0.0767019	2.28806	0.0221341	0.380862		E218D_WT
ENSG00000243244	STON1	stonin 1 [Source:HGNC Symbol;Acc:HGNC:17003]	80.9748	0.531167	0.232149	2.28805	0.0221347	0.380862		E218D_WT
ENSG00000289721	PYDC5	pyrin domain containing 5 [Source:HGNC Symbol;Acc:HGNC:53781]	8.75429	-1.41284	0.616882	-2.2903	0.0220041	0.380862		E218D_WT
ENSG00000162227	TAF6L	TATA-box binding protein associated factor 6 like [Source:HGNC Symbol;Acc:HGNC:17305]	84.7262	0.450942	0.197228	2.2864	0.0222308	0.380962		E218D_WT
ENSG00000173894	CBX2	chromobox 2 [Source:HGNC Symbol;Acc:HGNC:1552]	86.2087	0.449653	0.196663	2.28642	0.02223	0.380962		E218D_WT
ENSG00000198586	TLK1	tousled like kinase 1 [Source:HGNC Symbol;Acc:HGNC:11841]	650.617	0.207457	0.0907311	2.2865	0.0222251	0.380962		E218D_WT
ENSG00000172432	GTPBP2	GTP binding protein 2 [Source:HGNC Symbol;Acc:HGNC:4670]	104.906	0.439447	0.192302	2.28519	0.0223017	0.381661		E218D_WT
ENSG00000122644	ARL4A	ADP ribosylation factor like GTPase 4A [Source:HGNC Symbol;Acc:HGNC:695]	440.737	0.229568	0.100581	2.28242	0.0224645	0.383927		E218D_WT
ENSG00000100558	PLEK2	pleckstrin 2 [Source:HGNC Symbol;Acc:HGNC:19238]	59.8525	-0.486253	0.213153	-2.28124	0.0225344	0.384227		E218D_WT
ENSG00000101489	CELF4	CUGBP Elav-like family member 4 [Source:HGNC Symbol;Acc:HGNC:14015]	25.0393	-0.911505	0.399802	-2.27989	0.0226142	0.384227		E218D_WT
ENSG00000111961	SASH1	SAM and SH3 domain containing 1 [Source:HGNC Symbol;Acc:HGNC:19182]	317.23	0.251451	0.110307	2.27956	0.0226337	0.384227		E218D_WT
ENSG00000155850	SLC26A2	solute carrier family 26 member 2 [Source:HGNC Symbol;Acc:HGNC:10994]	698.839	0.33532	0.14708	2.27984	0.0226169	0.384227		E218D_WT
ENSG00000179300	RTL3	retrotransposon Gag like 3 [Source:HGNC Symbol;Acc:HGNC:22997]	5.77573	-2.18682	0.958774	-2.28085	0.0225572	0.384227		E218D_WT
ENSG00000134243	SORT1	sortilin 1 [Source:HGNC Symbol;Acc:HGNC:11186]	3044.95	0.153536	0.0673958	2.27812	0.0227193	0.384648		E218D_WT
ENSG00000153714	LURAP1L	leucine rich adaptor protein 1 like [Source:HGNC Symbol;Acc:HGNC:31452]	436.916	-0.292814	0.128519	-2.27837	0.0227047	0.384648		E218D_WT
ENSG00000107438	PDLIM1	PDZ and LIM domain 1 [Source:HGNC Symbol;Acc:HGNC:2067]	4972.27	0.218243	0.0958491	2.27694	0.0227896	0.38493		E218D_WT
ENSG00000187210	GCNT1	glucosaminyl (N-acetyl) transferase 1 [Source:HGNC Symbol;Acc:HGNC:4203]	54.7142	-0.515692	0.226496	-2.27682	0.0227967	0.38493		E218D_WT
ENSG00000108523	RNF167	ring finger protein 167 [Source:HGNC Symbol;Acc:HGNC:24544]	1283.72	-0.189032	0.083054	-2.27601	0.0228452	0.385234		E218D_WT
ENSG00000073464	CLCN4	chloride voltage-gated channel 4 [Source:HGNC Symbol;Acc:HGNC:2022]	108.174	-0.438492	0.192787	-2.27449	0.0229366	0.386262		E218D_WT
ENSG00000161714	PLCD3	phospholipase C delta 3 [Source:HGNC Symbol;Acc:HGNC:9061]	1621.79	-0.207664	0.0913277	-2.27383	0.0229761	0.386414		E218D_WT
ENSG00000167460	TPM4	tropomyosin 4 [Source:HGNC Symbol;Acc:HGNC:12013]	6761.57	0.175259	0.0771181	2.2726	0.0230501	0.387144		E218D_WT
ENSG00000148225	WDR31	WD repeat domain 31 [Source:HGNC Symbol;Acc:HGNC:21421]	49.3066	0.554963	0.244448	2.27027	0.0231912	0.388999		E218D_WT
ENSG00000160113	NR2F6	nuclear receptor subfamily 2 group F member 6 [Source:HGNC Symbol;Acc:HGNC:7977]	1485.36	0.164484	0.0724976	2.26882	0.0232793	0.389424		E218D_WT
ENSG00000181982	CCDC149	coiled-coil domain containing 149 [Source:HGNC Symbol;Acc:HGNC:25405]	181.263	0.365979	0.161343	2.26833	0.0233089	0.389424		E218D_WT
ENSG00000204673	AKT1S1	AKT1 substrate 1 [Source:HGNC Symbol;Acc:HGNC:28426]	1017.2	-0.190123	0.0837789	-2.26934	0.0232476	0.389424		E218D_WT
ENSG00000214160	ALG3	ALG3 alpha-1,3- mannosyltransferase [Source:HGNC Symbol;Acc:HGNC:23056]	674.363	-0.178429	0.0787083	-2.26697	0.0233921	0.3903		E218D_WT
ENSG00000169762	TAPT1	transmembrane anterior posterior transformation 1 [Source:HGNC Symbol;Acc:HGNC:26887]	260.255	-0.281952	0.124444	-2.2657	0.02347	0.390571		E218D_WT
ENSG00000176399	DMRTA1	DMRT like family A1 [Source:HGNC Symbol;Acc:HGNC:13826]	192.934	0.293635	0.129572	2.2662	0.0234393	0.390571		E218D_WT
ENSG00000159128	IFNGR2	interferon gamma receptor 2 [Source:HGNC Symbol;Acc:HGNC:5440]	616.995	-0.209136	0.0923869	-2.2637	0.0235927	0.392098		E218D_WT
ENSG00000078699	CBFA2T2	CBFA2/RUNX1 partner transcriptional co-repressor 2 [Source:HGNC Symbol;Acc:HGNC:1536]	133.782	0.371306	0.164114	2.26249	0.0236675	0.392824		E218D_WT
ENSG00000077097	TOP2B	DNA topoisomerase II beta [Source:HGNC Symbol;Acc:HGNC:11990]	993.468	0.19009	0.0841147	2.2599	0.0238277	0.39445		E218D_WT
ENSG00000189171	S100A13	S100 calcium binding protein A13 [Source:HGNC Symbol;Acc:HGNC:10490]	1982.13	0.145149	0.0642156	2.26033	0.0238008	0.39445		E218D_WT
ENSG00000114850	SSR3	signal sequence receptor subunit 3 [Source:HGNC Symbol;Acc:HGNC:11325]	6843.59	-0.17828	0.0789251	-2.25885	0.0238926	0.395007		E218D_WT
ENSG00000074410	CA12	carbonic anhydrase 12 [Source:HGNC Symbol;Acc:HGNC:1371]	107.396	-0.463222	0.20533	-2.25599	0.0240715	0.396726		E218D_WT
ENSG00000089022	MAPKAPK5	MAPK activated protein kinase 5 [Source:HGNC Symbol;Acc:HGNC:6889]	452.232	0.22908	0.101553	2.25576	0.0240854	0.396726		E218D_WT
ENSG00000171316	CHD7	chromodomain helicase DNA binding protein 7 [Source:HGNC Symbol;Acc:HGNC:20626]	152.861	0.418975	0.185742	2.25568	0.0240905	0.396726		E218D_WT
ENSG00000035141	FAM136A	family with sequence similarity 136 member A [Source:HGNC Symbol;Acc:HGNC:25911]	864.801	0.21467	0.0952737	2.25319	0.0242469	0.398783		E218D_WT
ENSG00000133619	KRBA1	KRAB-A domain containing 1 [Source:HGNC Symbol;Acc:HGNC:22228]	103.49	0.381312	0.169448	2.25032	0.0244286	0.40125		E218D_WT
ENSG00000070808	CAMK2A	calcium/calmodulin dependent protein kinase II alpha [Source:HGNC Symbol;Acc:HGNC:1460]	80.8077	0.486531	0.216621	2.24601	0.0247037	0.404196		E218D_WT
ENSG00000102699	PARP4	poly(ADP-ribose) polymerase family member 4 [Source:HGNC Symbol;Acc:HGNC:271]	482.754	-0.212122	0.0944265	-2.24643	0.0246768	0.404196		E218D_WT
ENSG00000144460	NYAP2	neuronal tyrosine-phosphorylated phosphoinositide-3-kinase adaptor 2 [Source:HGNC Symbol;Acc:HGNC:29291]	64.6862	0.718775	0.319915	2.24677	0.0246549	0.404196		E218D_WT
ENSG00000244038	DDOST	dolichyl-diphosphooligosaccharide--protein glycosyltransferase non-catalytic subunit [Source:HGNC Symbol;Acc:HGNC:2728]	1518.58	-0.213176	0.0949404	-2.24536	0.0247448	0.404347		E218D_WT
ENSG00000070404	FSTL3	follistatin like 3 [Source:HGNC Symbol;Acc:HGNC:3973]	4273.36	-0.154617	0.0689092	-2.24377	0.0248469	0.404969		E218D_WT
ENSG00000138613	APH1B	aph-1 homolog B, gamma-secretase subunit [Source:HGNC Symbol;Acc:HGNC:24080]	426.36	-0.232631	0.103673	-2.24389	0.0248395	0.404969		E218D_WT
ENSG00000145428	RNF175	ring finger protein 175 [Source:HGNC Symbol;Acc:HGNC:27735]	11.8759	1.35709	0.604995	2.24314	0.024888	0.405117		E218D_WT
ENSG00000140022	STON2	stonin 2 [Source:HGNC Symbol;Acc:HGNC:30652]	182.306	0.393254	0.175414	2.24186	0.0249705	0.405538		E218D_WT
ENSG00000186832	KRT16	keratin 16 [Source:HGNC Symbol;Acc:HGNC:6423]	32.0374	-0.666347	0.297245	-2.24175	0.0249778	0.405538		E218D_WT
ENSG00000111897	SERINC1	serine incorporator 1 [Source:HGNC Symbol;Acc:HGNC:13464]	1796.95	-0.178341	0.079645	-2.2392	0.0251427	0.40665		E218D_WT
ENSG00000146410	MTFR2	mitochondrial fission regulator 2 [Source:HGNC Symbol;Acc:HGNC:21115]	130.134	0.401654	0.17932	2.23987	0.0250994	0.40665		E218D_WT
ENSG00000171724	VAT1L	vesicle amine transport 1 like [Source:HGNC Symbol;Acc:HGNC:29315]	11.0104	-1.20384	0.537554	-2.23949	0.0251242	0.40665		E218D_WT
ENSG00000010810	FYN	FYN proto-oncogene, Src family tyrosine kinase [Source:HGNC Symbol;Acc:HGNC:4037]	379.179	-0.289501	0.129316	-2.2387	0.0251754	0.406659		E218D_WT
ENSG00000154229	PRKCA	protein kinase C alpha [Source:HGNC Symbol;Acc:HGNC:9393]	1002.06	0.164223	0.0734394	2.23618	0.0253402	0.408801		E218D_WT
ENSG00000109846	CRYAB	crystallin alpha B [Source:HGNC Symbol;Acc:HGNC:2389]	26243.2	0.290552	0.130032	2.23446	0.0254527	0.409083		E218D_WT
ENSG00000143570	SLC39A1	solute carrier family 39 member 1 [Source:HGNC Symbol;Acc:HGNC:12876]	89.5466	-0.435394	0.194856	-2.23443	0.0254547	0.409083		E218D_WT
ENSG00000198563	DDX39B	DExD-box helicase 39B [Source:HGNC Symbol;Acc:HGNC:13917]	36.8247	0.711883	0.31849	2.23518	0.0254055	0.409083		E218D_WT
ENSG00000143398	PIP5K1A	phosphatidylinositol-4-phosphate 5-kinase type 1 alpha [Source:HGNC Symbol;Acc:HGNC:8994]	497.348	-0.209398	0.0938193	-2.23193	0.0256197	0.409928		E218D_WT
ENSG00000152402	GUCY1A2	guanylate cyclase 1 soluble subunit alpha 2 [Source:HGNC Symbol;Acc:HGNC:4684]	319.401	-0.391378	0.175331	-2.23222	0.0256003	0.409928		E218D_WT
ENSG00000171163	ZNF692	zinc finger protein 692 [Source:HGNC Symbol;Acc:HGNC:26049]	151.97	0.375176	0.168114	2.23167	0.0256367	0.409928		E218D_WT
ENSG00000172915	NBEA	neurobeachin [Source:HGNC Symbol;Acc:HGNC:7648]	426.364	-0.319783	0.143268	-2.23207	0.0256105	0.409928		E218D_WT
ENSG00000136770	DNAJC1	DnaJ heat shock protein family (Hsp40) member C1 [Source:HGNC Symbol;Acc:HGNC:20090]	614.719	-0.202539	0.0907802	-2.23109	0.0256751	0.410025		E218D_WT
ENSG00000133943	DGLUCY	D-glutamate cyclase [Source:HGNC Symbol;Acc:HGNC:20498]	285.552	0.260442	0.116792	2.22996	0.0257498	0.4107		E218D_WT
ENSG00000143669	LYST	lysosomal trafficking regulator [Source:HGNC Symbol;Acc:HGNC:1968]	276.446	-0.277566	0.124577	-2.22808	0.0258754	0.412184		E218D_WT
ENSG00000051523	CYBA	cytochrome b-245 alpha chain [Source:HGNC Symbol;Acc:HGNC:2577]	1816.13	-0.145096	0.0652007	-2.22537	0.0260563	0.412928		E218D_WT
ENSG00000092445	TYRO3	TYRO3 protein tyrosine kinase [Source:HGNC Symbol;Acc:HGNC:12446]	253.742	-0.293048	0.131775	-2.22385	0.0261587	0.412928		E218D_WT
ENSG00000106344	RBM28	RNA binding motif protein 28 [Source:HGNC Symbol;Acc:HGNC:21863]	405.415	0.272339	0.122462	2.22386	0.0261581	0.412928		E218D_WT
ENSG00000126215	XRCC3	X-ray repair cross complementing 3 [Source:HGNC Symbol;Acc:HGNC:12830]	89.871	0.482407	0.216676	2.22639	0.0259878	0.412928		E218D_WT
ENSG00000152779	SLC16A12	solute carrier family 16 member 12 [Source:HGNC Symbol;Acc:HGNC:23094]	113.535	-0.534552	0.240412	-2.22349	0.026183	0.412928		E218D_WT
ENSG00000167468	GPX4	glutathione peroxidase 4 [Source:HGNC Symbol;Acc:HGNC:4556]	7293.2	0.166161	0.0746914	2.22464	0.0261055	0.412928		E218D_WT
ENSG00000171812	COL8A2	collagen type VIII alpha 2 chain [Source:HGNC Symbol;Acc:HGNC:2216]	58.0313	-0.522024	0.234591	-2.22525	0.0260641	0.412928		E218D_WT
ENSG00000176222	ZNF404	zinc finger protein 404 [Source:HGNC Symbol;Acc:HGNC:19417]	56.6564	0.535773	0.240858	2.22444	0.0261191	0.412928		E218D_WT
ENSG00000137073	UBAP2	ubiquitin associated protein 2 [Source:HGNC Symbol;Acc:HGNC:14185]	519.011	0.265672	0.119571	2.22188	0.0262917	0.413918		E218D_WT
ENSG00000177873	ZNF619	zinc finger protein 619 [Source:HGNC Symbol;Acc:HGNC:26910]	40.7576	0.645384	0.290506	2.22159	0.0263111	0.413918		E218D_WT
ENSG00000125449	ARMC7	armadillo repeat containing 7 [Source:HGNC Symbol;Acc:HGNC:26168]	116.921	-0.414821	0.18705	-2.2177	0.0265756	0.415372		E218D_WT
ENSG00000128294	TPST2	tyrosylprotein sulfotransferase 2 [Source:HGNC Symbol;Acc:HGNC:12021]	511.201	0.247097	0.111412	2.21787	0.0265635	0.415372		E218D_WT
ENSG00000134070	IRAK2	interleukin 1 receptor associated kinase 2 [Source:HGNC Symbol;Acc:HGNC:6113]	71.296	-0.505365	0.227863	-2.21785	0.0265652	0.415372		E218D_WT
ENSG00000144355	DLX1	distal-less homeobox 1 [Source:HGNC Symbol;Acc:HGNC:2914]	5.54436	1.66139	0.748576	2.21941	0.0264591	0.415372		E218D_WT
ENSG00000180287	PLD5	phospholipase D family member 5 [Source:HGNC Symbol;Acc:HGNC:26879]	512.329	-0.244989	0.110488	-2.21733	0.0266004	0.415372		E218D_WT
ENSG00000184986	TMEM121	transmembrane protein 121 [Source:HGNC Symbol;Acc:HGNC:20511]	157.378	-0.381004	0.171702	-2.21899	0.0264875	0.415372		E218D_WT
ENSG00000104325	DECR1	2,4-dienoyl-CoA reductase 1 [Source:HGNC Symbol;Acc:HGNC:2753]	1098.52	0.262923	0.118643	2.21609	0.0266856	0.415679		E218D_WT
ENSG00000114251	WNT5A	Wnt family member 5A [Source:HGNC Symbol;Acc:HGNC:12784]	216.642	-0.345725	0.155979	-2.21649	0.0266583	0.415679		E218D_WT
ENSG00000111678	C12orf57	chromosome 12 open reading frame 57 [Source:HGNC Symbol;Acc:HGNC:29521]	1026.73	-0.168212	0.0759261	-2.21547	0.0267275	0.41582		E218D_WT
ENSG00000170214	ADRA1B	adrenoceptor alpha 1B [Source:HGNC Symbol;Acc:HGNC:278]	9.70949	1.51699	0.684962	2.21471	0.0267797	0.416121		E218D_WT
ENSG00000074842	MYDGF	myeloid derived growth factor [Source:HGNC Symbol;Acc:HGNC:16948]	5487.37	-0.208685	0.0942827	-2.2134	0.0268701	0.417013		E218D_WT
ENSG00000105835	NAMPT	nicotinamide phosphoribosyltransferase [Source:HGNC Symbol;Acc:HGNC:30092]	562.594	-0.237128	0.107159	-2.21286	0.0269076	0.417084		E218D_WT
ENSG00000100242	SUN2	Sad1 and UNC84 domain containing 2 [Source:HGNC Symbol;Acc:HGNC:14210]	82.9155	-0.498381	0.225357	-2.21152	0.027	0.418005		E218D_WT
ENSG00000109321	AREG	amphiregulin [Source:HGNC Symbol;Acc:HGNC:651]	20.1247	-0.847897	0.383617	-2.21027	0.0270863	0.418829		E218D_WT
ENSG00000103994	ZNF106	zinc finger protein 106 [Source:HGNC Symbol;Acc:HGNC:12886]	2444.22	0.287013	0.129889	2.20968	0.0271273	0.418951		E218D_WT
ENSG00000169249	ZRSR2	zinc finger CCCH-type, RNA binding motif and serine/arginine rich 2 [Source:HGNC Symbol;Acc:HGNC:23019]	111.72	0.453004	0.205063	2.20909	0.0271682	0.419072		E218D_WT
ENSG00000163029	SMC6	structural maintenance of chromosomes 6 [Source:HGNC Symbol;Acc:HGNC:20466]	802.144	0.221584	0.100394	2.20714	0.0273041	0.420657		E218D_WT
ENSG00000126821	SGPP1	sphingosine-1-phosphate phosphatase 1 [Source:HGNC Symbol;Acc:HGNC:17720]	367.851	-0.255501	0.115855	-2.20536	0.027429	0.422066		E218D_WT
ENSG00000120051	CFAP58	cilia and flagella associated protein 58 [Source:HGNC Symbol;Acc:HGNC:26676]	281.702	0.263713	0.119641	2.20422	0.0275092	0.422275		E218D_WT
ENSG00000173890	GPR160	G protein-coupled receptor 160 [Source:HGNC Symbol;Acc:HGNC:23693]	289.338	-0.253432	0.114975	-2.20423	0.0275084	0.422275		E218D_WT
ENSG00000130449	ZSWIM6	zinc finger SWIM-type containing 6 [Source:HGNC Symbol;Acc:HGNC:29316]	442.669	0.223787	0.101573	2.20322	0.0275793	0.422839		E218D_WT
ENSG00000005889	ZFX	zinc finger protein X-linked [Source:HGNC Symbol;Acc:HGNC:12869]	293.348	0.339209	0.154001	2.20264	0.0276204	0.422956		E218D_WT
ENSG00000164125	GASK1B	golgi associated kinase 1B [Source:HGNC Symbol;Acc:HGNC:25312]	386.991	0.24268	0.110263	2.20091	0.0277423	0.424208		E218D_WT
ENSG00000164978	NUDT2	nudix hydrolase 2 [Source:HGNC Symbol;Acc:HGNC:8049]	309.069	0.282903	0.128561	2.20053	0.0277691	0.424208		E218D_WT
ENSG00000114423	CBLB	Cbl proto-oncogene B [Source:HGNC Symbol;Acc:HGNC:1542]	334.898	-0.326544	0.148587	-2.19766	0.0279736	0.426538		E218D_WT
ENSG00000212864	RNF208	ring finger protein 208 [Source:HGNC Symbol;Acc:HGNC:25420]	411.482	-0.218818	0.0995786	-2.19744	0.027989	0.426538		E218D_WT
ENSG00000243449	NICOL1	NELL2 interacting cell ontogeny regulator 1 [Source:HGNC Symbol;Acc:HGNC:34437]	3680.9	-0.130536	0.059417	-2.19694	0.0280247	0.426568		E218D_WT
ENSG00000155313	USP25	ubiquitin specific peptidase 25 [Source:HGNC Symbol;Acc:HGNC:12624]	396.523	0.231328	0.105379	2.19521	0.0281487	0.427941		E218D_WT
ENSG00000126953	TIMM8A	translocase of inner mitochondrial membrane 8A [Source:HGNC Symbol;Acc:HGNC:11817]	361.955	0.296137	0.134964	2.19419	0.0282218	0.42812		E218D_WT
ENSG00000182093	GET1	guided entry of tail-anchored proteins factor 1 [Source:HGNC Symbol;Acc:HGNC:12790]	576.749	-0.212493	0.0968475	-2.1941	0.0282281	0.42812		E218D_WT
ENSG00000135720	DYNC1LI2	dynein cytoplasmic 1 light intermediate chain 2 [Source:HGNC Symbol;Acc:HGNC:2966]	938.635	0.318758	0.145376	2.19265	0.0283328	0.429195		E218D_WT
ENSG00000120899	PTK2B	protein tyrosine kinase 2 beta [Source:HGNC Symbol;Acc:HGNC:9612]	156.115	0.353506	0.161287	2.19178	0.0283952	0.429626		E218D_WT
ENSG00000082996	RNF13	ring finger protein 13 [Source:HGNC Symbol;Acc:HGNC:10057]	1455.6	-0.237122	0.108232	-2.19087	0.0284615	0.430115		E218D_WT
ENSG00000100151	PICK1	protein interacting with PRKCA 1 [Source:HGNC Symbol;Acc:HGNC:9394]	281.484	-0.23052	0.105249	-2.19024	0.0285071	0.43029		E218D_WT
ENSG00000168724	DNAJC21	DnaJ heat shock protein family (Hsp40) member C21 [Source:HGNC Symbol;Acc:HGNC:27030]	1097.3	0.207773	0.0949044	2.18928	0.0285762	0.43082		E218D_WT
ENSG00000100650	SRSF5	serine and arginine rich splicing factor 5 [Source:HGNC Symbol;Acc:HGNC:10787]	2226.4	0.170858	0.078104	2.18757	0.0287013	0.431319		E218D_WT
ENSG00000139915	MDGA2	MAM domain containing glycosylphosphatidylinositol anchor 2 [Source:HGNC Symbol;Acc:HGNC:19835]	12.3876	1.13171	0.517542	2.1867	0.0287643	0.431319		E218D_WT
ENSG00000178695	KCTD12	potassium channel tetramerization domain containing 12 [Source:HGNC Symbol;Acc:HGNC:14678]	50.1155	-0.536317	0.245177	-2.18747	0.0287081	0.431319		E218D_WT
ENSG00000179133	C10orf67	chromosome 10 open reading frame 67 [Source:HGNC Symbol;Acc:HGNC:28716]	216.282	0.409471	0.187313	2.18603	0.0288136	0.431319		E218D_WT
ENSG00000203778	FAM229B	family with sequence similarity 229 member B [Source:HGNC Symbol;Acc:HGNC:33858]	339.992	0.235491	0.107704	2.18647	0.028781	0.431319		E218D_WT
ENSG00000273136	NBPF26	NBPF member 26 [Source:HGNC Symbol;Acc:HGNC:49571]	10.5646	1.30268	0.595644	2.18701	0.0287418	0.431319		E218D_WT
ENSG00000260001	TGFBR3L	transforming growth factor beta receptor 3 like [Source:HGNC Symbol;Acc:HGNC:44152]	16.9369	-0.925218	0.42364	-2.18397	0.0289644	0.433064		E218D_WT
ENSG00000131507	NDFIP1	Nedd4 family interacting protein 1 [Source:HGNC Symbol;Acc:HGNC:17592]	1517.99	-0.136317	0.0624589	-2.1825	0.0290725	0.433656		E218D_WT
ENSG00000136261	BZW2	basic leucine zipper and W2 domains 2 [Source:HGNC Symbol;Acc:HGNC:18808]	1568.13	0.162061	0.0742419	2.18288	0.0290446	0.433656		E218D_WT
ENSG00000048740	CELF2	CUGBP Elav-like family member 2 [Source:HGNC Symbol;Acc:HGNC:2550]	3419.39	-0.233767	0.107216	-2.18034	0.0292325	0.435529		E218D_WT
ENSG00000069667	RORA	RAR related orphan receptor A [Source:HGNC Symbol;Acc:HGNC:10258]	79.1907	-0.439476	0.201672	-2.17916	0.0293195	0.436313		E218D_WT
ENSG00000065268	WDR18	WD repeat domain 18 [Source:HGNC Symbol;Acc:HGNC:17956]	846.189	0.186701	0.0857045	2.17842	0.0293747	0.436622		E218D_WT
ENSG00000163344	PMVK	phosphomevalonate kinase [Source:HGNC Symbol;Acc:HGNC:9141]	657.327	-0.169132	0.0777256	-2.17601	0.0295543	0.438776		E218D_WT
ENSG00000075292	ZNF638	zinc finger protein 638 [Source:HGNC Symbol;Acc:HGNC:17894]	566.042	0.284036	0.130603	2.1748	0.0296449	0.439092		E218D_WT
ENSG00000085491	SLC25A24	solute carrier family 25 member 24 [Source:HGNC Symbol;Acc:HGNC:20662]	852.699	-0.189959	0.0873319	-2.17513	0.0296202	0.439092		E218D_WT
ENSG00000100243	CYB5R3	cytochrome b5 reductase 3 [Source:HGNC Symbol;Acc:HGNC:2873]	4462.38	-0.13908	0.0640438	-2.17164	0.0298828	0.43953		E218D_WT
ENSG00000102144	PGK1	phosphoglycerate kinase 1 [Source:HGNC Symbol;Acc:HGNC:8896]	8783.61	-0.181522	0.0835422	-2.17282	0.029794	0.43953		E218D_WT
ENSG00000106346	USP42	ubiquitin specific peptidase 42 [Source:HGNC Symbol;Acc:HGNC:20068]	187.327	0.350101	0.161155	2.17245	0.0298215	0.43953		E218D_WT
ENSG00000124766	SOX4	SRY-box transcription factor 4 [Source:HGNC Symbol;Acc:HGNC:11200]	9444.66	0.228013	0.104974	2.1721	0.0298481	0.43953		E218D_WT
ENSG00000169223	LMAN2	lectin, mannose binding 2 [Source:HGNC Symbol;Acc:HGNC:16986]	4149.71	-0.151462	0.0697016	-2.173	0.02978	0.43953		E218D_WT
ENSG00000198794	SCAMP5	secretory carrier membrane protein 5 [Source:HGNC Symbol;Acc:HGNC:30386]	91.5904	-0.40324	0.185562	-2.17307	0.0297748	0.43953		E218D_WT
ENSG00000105255	FSD1	fibronectin type III and SPRY domain containing 1 [Source:HGNC Symbol;Acc:HGNC:13745]	171.883	-0.311244	0.143471	-2.16938	0.0300537	0.44051		E218D_WT
ENSG00000147065	MSN	moesin [Source:HGNC Symbol;Acc:HGNC:7373]	5845.57	0.130057	0.0599341	2.17001	0.0300064	0.44051		E218D_WT
ENSG00000215252	GOLGA8B	golgin A8 family member B [Source:HGNC Symbol;Acc:HGNC:31973]	72.9293	0.484699	0.223398	2.16967	0.0300322	0.44051		E218D_WT
ENSG00000270647	TAF15	TATA-box binding protein associated factor 15 [Source:HGNC Symbol;Acc:HGNC:11547]	812.966	0.280881	0.129534	2.16839	0.0301288	0.441099		E218D_WT
ENSG00000145390	USP53	ubiquitin specific peptidase 53 [Source:HGNC Symbol;Acc:HGNC:29255]	344.912	-0.253147	0.11693	-2.16494	0.0303921	0.44411		E218D_WT
ENSG00000166411	IDH3A	isocitrate dehydrogenase (NAD(+)) 3 catalytic subunit alpha [Source:HGNC Symbol;Acc:HGNC:5384]	16.7859	-1.2215	0.564259	-2.16478	0.0304045	0.44411		E218D_WT
ENSG00000144711	IQSEC1	IQ motif and Sec7 domain ArfGEF 1 [Source:HGNC Symbol;Acc:HGNC:29112]	256.425	-0.28979	0.133932	-2.16371	0.0304865	0.444794		E218D_WT
ENSG00000089159	PXN	paxillin [Source:HGNC Symbol;Acc:HGNC:9718]	1078.28	0.178357	0.0825128	2.16157	0.0306511	0.445068		E218D_WT
ENSG00000137776	SLTM	SAFB like transcription modulator [Source:HGNC Symbol;Acc:HGNC:20709]	991.174	0.234646	0.108482	2.163	0.030541	0.445068		E218D_WT
ENSG00000139433	GLTP	glycolipid transfer protein [Source:HGNC Symbol;Acc:HGNC:24867]	1814.36	-0.171538	0.0793465	-2.16188	0.0306273	0.445068		E218D_WT
ENSG00000171517	LPAR3	lysophosphatidic acid receptor 3 [Source:HGNC Symbol;Acc:HGNC:14298]	6.57682	1.36045	0.629493	2.16119	0.030681	0.445068		E218D_WT
ENSG00000179431	FJX1	four-jointed box kinase 1 [Source:HGNC Symbol;Acc:HGNC:17166]	914.216	-0.18469	0.0854556	-2.16123	0.0306772	0.445068		E218D_WT
ENSG00000004478	FKBP4	FKBP prolyl isomerase 4 [Source:HGNC Symbol;Acc:HGNC:3720]	327.913	0.273029	0.126441	2.15934	0.0308236	0.445097		E218D_WT
ENSG00000114279	FGF12	fibroblast growth factor 12 [Source:HGNC Symbol;Acc:HGNC:3668]	81.2633	-0.450236	0.208474	-2.15967	0.0307979	0.445097		E218D_WT
ENSG00000135253	KCP	kielin cysteine rich BMP regulator [Source:HGNC Symbol;Acc:HGNC:17585]	111.092	-0.44144	0.204404	-2.15965	0.0308001	0.445097		E218D_WT
ENSG00000149289	ZC3H12C	zinc finger CCCH-type containing 12C [Source:HGNC Symbol;Acc:HGNC:29362]	118.753	-0.401404	0.185824	-2.16013	0.0307628	0.445097		E218D_WT
ENSG00000171045	TSNARE1	t-SNARE domain containing 1 [Source:HGNC Symbol;Acc:HGNC:26437]	42.6644	0.623911	0.289112	2.15803	0.0309256	0.445554		E218D_WT
ENSG00000226124	FTCDNL1	formiminotransferase cyclodeaminase N-terminal like [Source:HGNC Symbol;Acc:HGNC:48661]	84.6027	-0.443076	0.205281	-2.15839	0.0308979	0.445554		E218D_WT
ENSG00000013573	DDX11	DEAD/H-box helicase 11 [Source:HGNC Symbol;Acc:HGNC:2736]	111.273	0.393386	0.182408	2.15662	0.031035	0.445609		E218D_WT
ENSG00000158163	DZIP1L	DAZ interacting zinc finger protein 1 like [Source:HGNC Symbol;Acc:HGNC:26551]	50.2248	0.590525	0.273767	2.15703	0.0310033	0.445609		E218D_WT
ENSG00000170456	DENND5B	DENN domain containing 5B [Source:HGNC Symbol;Acc:HGNC:28338]	275.447	0.265846	0.123258	2.15682	0.0310193	0.445609		E218D_WT
ENSG00000103855	CD276	CD276 molecule [Source:HGNC Symbol;Acc:HGNC:19137]	1483.91	0.14474	0.0671887	2.15424	0.0312215	0.447319		E218D_WT
ENSG00000107581	EIF3A	eukaryotic translation initiation factor 3 subunit A [Source:HGNC Symbol;Acc:HGNC:3271]	3087.11	0.282367	0.131078	2.1542	0.0312247	0.447319		E218D_WT
ENSG00000196576	PLXNB2	plexin B2 [Source:HGNC Symbol;Acc:HGNC:9104]	5505.11	-0.189042	0.0877784	-2.15362	0.0312696	0.447456		E218D_WT
ENSG00000198682	PAPSS2	3'-phosphoadenosine 5'-phosphosulfate synthase 2 [Source:HGNC Symbol;Acc:HGNC:8604]	3932.66	-0.143453	0.0666633	-2.1519	0.0314049	0.448884		E218D_WT
ENSG00000186088	GSAP	gamma-secretase activating protein [Source:HGNC Symbol;Acc:HGNC:28042]	134.583	-0.326751	0.151893	-2.15119	0.031461	0.449179		E218D_WT
ENSG00000160888	IER2	immediate early response 2 [Source:HGNC Symbol;Acc:HGNC:28871]	1361.4	0.240564	0.111906	2.1497	0.0315787	0.449845		E218D_WT
ENSG00000169019	COMMD8	COMM domain containing 8 [Source:HGNC Symbol;Acc:HGNC:26036]	629.997	-0.192056	0.0893307	-2.14994	0.0315597	0.449845		E218D_WT
ENSG00000088451	TGDS	TDP-glucose 4,6-dehydratase [Source:HGNC Symbol;Acc:HGNC:20324]	210.278	-0.3349	0.155876	-2.1485	0.0316737	0.450692		E218D_WT
ENSG00000107719	PALD1	phosphatase domain containing paladin 1 [Source:HGNC Symbol;Acc:HGNC:23530]	170.562	-0.310602	0.144621	-2.1477	0.0317379	0.451098		E218D_WT
ENSG00000184672	RALYL	RALY RNA binding protein like [Source:HGNC Symbol;Acc:HGNC:27036]	11.3153	-1.16344	0.541879	-2.14705	0.031789	0.451318		E218D_WT
ENSG00000173588	CEP83	centrosomal protein 83 [Source:HGNC Symbol;Acc:HGNC:17966]	73.0116	0.600086	0.279556	2.14657	0.0318276	0.45136		E218D_WT
ENSG00000149600	COMMD7	COMM domain containing 7 [Source:HGNC Symbol;Acc:HGNC:16223]	1346.31	0.179982	0.0838967	2.14528	0.0319301	0.452308		E218D_WT
ENSG00000104853	CLPTM1	CLPTM1 regulator of GABA type A receptor forward trafficking [Source:HGNC Symbol;Acc:HGNC:2087]	677.387	-0.174562	0.0814077	-2.1443	0.0320089	0.452885		E218D_WT
ENSG00000131375	CAPN7	calpain 7 [Source:HGNC Symbol;Acc:HGNC:1484]	241.912	-0.325288	0.151729	-2.14388	0.0320424	0.452885		E218D_WT
ENSG00000111912	NCOA7	nuclear receptor coactivator 7 [Source:HGNC Symbol;Acc:HGNC:21081]	197.494	-0.300626	0.140319	-2.14244	0.0321582	0.454015		E218D_WT
ENSG00000123572	NRK	Nik related kinase [Source:HGNC Symbol;Acc:HGNC:25391]	7.34636	-1.52507	0.712304	-2.14105	0.0322704	0.455091		E218D_WT
ENSG00000115661	STK16	serine/threonine kinase 16 [Source:HGNC Symbol;Acc:HGNC:11394]	164.012	-0.331274	0.154829	-2.13961	0.0323864	0.45622		E218D_WT
ENSG00000140545	MFGE8	milk fat globule EGF and factor V/VIII domain containing [Source:HGNC Symbol;Acc:HGNC:7036]	785.222	0.213719	0.0999224	2.13885	0.0324479	0.456578		E218D_WT
ENSG00000099810	MTAP	methylthioadenosine phosphorylase [Source:HGNC Symbol;Acc:HGNC:7413]	783.354	-0.182472	0.08537	-2.13743	0.0325629	0.457688		E218D_WT
ENSG00000093072	ADA2	adenosine deaminase 2 [Source:HGNC Symbol;Acc:HGNC:1839]	14.4824	-1.05827	0.49532	-2.13654	0.0326357	0.45796		E218D_WT
ENSG00000184304	PRKD1	protein kinase D1 [Source:HGNC Symbol;Acc:HGNC:9407]	156.398	-0.337054	0.157775	-2.1363	0.0326546	0.45796		E218D_WT
ENSG00000181218	H2AC25	H2A clustered histone 25 [Source:HGNC Symbol;Acc:HGNC:20507]	273.967	-0.270431	0.126716	-2.13415	0.0328308	0.459922		E218D_WT
ENSG00000125170	DOK4	docking protein 4 [Source:HGNC Symbol;Acc:HGNC:19868]	594.424	-0.190122	0.089105	-2.13369	0.0328685	0.459941		E218D_WT
ENSG00000021645	NRXN3	neurexin 3 [Source:HGNC Symbol;Acc:HGNC:8010]	1263.47	-0.210762	0.0988179	-2.13283	0.0329387	0.460287		E218D_WT
ENSG00000099917	MED15	mediator complex subunit 15 [Source:HGNC Symbol;Acc:HGNC:14248]	399.067	0.232574	0.109062	2.1325	0.0329659	0.460287		E218D_WT
ENSG00000049089	COL9A2	collagen type IX alpha 2 chain [Source:HGNC Symbol;Acc:HGNC:2218]	36.0031	-0.745346	0.349742	-2.13113	0.0330782	0.460528		E218D_WT
ENSG00000088826	SMOX	spermine oxidase [Source:HGNC Symbol;Acc:HGNC:15862]	39.6361	0.608913	0.285746	2.13096	0.0330923	0.460528		E218D_WT
ENSG00000128052	KDR	kinase insert domain receptor [Source:HGNC Symbol;Acc:HGNC:6307]	13.0606	-1.17706	0.552221	-2.13151	0.0330476	0.460528		E218D_WT
ENSG00000036530	CYP46A1	cytochrome P450 family 46 subfamily A member 1 [Source:HGNC Symbol;Acc:HGNC:2641]	35.8129	-0.688262	0.323249	-2.1292	0.0332375	0.462042		E218D_WT
ENSG00000122779	TRIM24	tripartite motif containing 24 [Source:HGNC Symbol;Acc:HGNC:11812]	197.92	0.274496	0.128994	2.12797	0.0333395	0.462951		E218D_WT
ENSG00000196505	GDAP2	ganglioside induced differentiation associated protein 2 [Source:HGNC Symbol;Acc:HGNC:18010]	155.042	-0.308797	0.145148	-2.12746	0.033382	0.463034		E218D_WT
ENSG00000189410	SH2D5	SH2 domain containing 5 [Source:HGNC Symbol;Acc:HGNC:28819]	194.246	0.383548	0.180324	2.12699	0.0334207	0.463063		E218D_WT
ENSG00000114796	KLHL24	kelch like family member 24 [Source:HGNC Symbol;Acc:HGNC:25947]	472.886	0.228373	0.107407	2.12624	0.0334835	0.463426		E218D_WT
ENSG00000180917	CMTR2	cap methyltransferase 2 [Source:HGNC Symbol;Acc:HGNC:25635]	252.943	0.270327	0.127215	2.12497	0.0335895	0.464385		E218D_WT
ENSG00000105968	H2AZ2	H2A.Z variant histone 2 [Source:HGNC Symbol;Acc:HGNC:20664]	3561.08	0.168548	0.0793345	2.12453	0.0336262	0.464386		E218D_WT
ENSG00000107036	RIC1	RIC1 homolog, RAB6A GEF complex partner 1 [Source:HGNC Symbol;Acc:HGNC:17686]	273.306	-0.259452	0.122198	-2.12321	0.0337362	0.465287		E218D_WT
ENSG00000139973	SYT16	synaptotagmin 16 [Source:HGNC Symbol;Acc:HGNC:23142]	7.89806	1.41152	0.664911	2.12287	0.0337649	0.465287		E218D_WT
ENSG00000204767	INSYN2B	inhibitory synaptic factor family member 2B [Source:HGNC Symbol;Acc:HGNC:37271]	351.326	-0.285192	0.134439	-2.12135	0.0338924	0.466536		E218D_WT
ENSG00000105472	CLEC11A	C-type lectin domain containing 11A [Source:HGNC Symbol;Acc:HGNC:10576]	66.7889	-0.456365	0.215179	-2.12086	0.0339338	0.466599		E218D_WT
ENSG00000095203	EPB41L4B	erythrocyte membrane protein band 4.1 like 4B [Source:HGNC Symbol;Acc:HGNC:19818]	91.9572	-0.424091	0.20002	-2.12025	0.0339852	0.466799		E218D_WT
ENSG00000127324	TSPAN8	tetraspanin 8 [Source:HGNC Symbol;Acc:HGNC:11855]	10.8022	-1.09097	0.515467	-2.11646	0.0343056	0.47018		E218D_WT
ENSG00000145349	CAMK2D	calcium/calmodulin dependent protein kinase II delta [Source:HGNC Symbol;Acc:HGNC:1462]	537.435	-0.241589	0.114136	-2.11667	0.0342875	0.47018		E218D_WT
ENSG00000101447	FAM83D	family with sequence similarity 83 member D [Source:HGNC Symbol;Acc:HGNC:16122]	547.567	0.200939	0.0949764	2.11567	0.0343728	0.470592		E218D_WT
ENSG00000132465	JCHAIN	joining chain of multimeric IgA and IgM [Source:HGNC Symbol;Acc:HGNC:5713]	10.7153	-1.21621	0.57517	-2.11452	0.0344711	0.471427		E218D_WT
ENSG00000174282	ZBTB4	zinc finger and BTB domain containing 4 [Source:HGNC Symbol;Acc:HGNC:23847]	1003.84	-0.174703	0.0827016	-2.11245	0.0346476	0.47333		E218D_WT
ENSG00000160208	RRP1B	ribosomal RNA processing 1B [Source:HGNC Symbol;Acc:HGNC:23818]	147.215	0.517755	0.245201	2.11155	0.0347251	0.473619		E218D_WT
ENSG00000180423	HARBI1	harbinger transposase derived 1 [Source:HGNC Symbol;Acc:HGNC:26522]	78.8053	0.420323	0.199079	2.11134	0.0347435	0.473619		E218D_WT
ENSG00000172738	TMEM217	transmembrane protein 217 [Source:HGNC Symbol;Acc:HGNC:21238]	97.6516	0.38126	0.180661	2.11037	0.0348266	0.47424		E218D_WT
ENSG00000088833	NSFL1C	NSFL1 cofactor [Source:HGNC Symbol;Acc:HGNC:15912]	1199.56	-0.195126	0.0925576	-2.10816	0.0350171	0.476323		E218D_WT
ENSG00000186480	INSIG1	insulin induced gene 1 [Source:HGNC Symbol;Acc:HGNC:6083]	1519.98	0.140954	0.0668896	2.10727	0.0350944	0.476862		E218D_WT
ENSG00000146005	PSD2	pleckstrin and Sec7 domain containing 2 [Source:HGNC Symbol;Acc:HGNC:19092]	17.7166	-0.912377	0.433672	-2.10384	0.0353925	0.480397		E218D_WT
ENSG00000166949	SMAD3	SMAD family member 3 [Source:HGNC Symbol;Acc:HGNC:6769]	1210.3	-0.153853	0.0731558	-2.10309	0.0354582	0.480774		E218D_WT
ENSG00000141452	RMC1	regulator of MON1-CCZ1 [Source:HGNC Symbol;Acc:HGNC:24326]	55.3858	0.513508	0.244431	2.10083	0.0356557	0.482935		E218D_WT
ENSG00000058091	CDK14	cyclin dependent kinase 14 [Source:HGNC Symbol;Acc:HGNC:8883]	196.235	-0.314285	0.149724	-2.0991	0.0358079	0.484036		E218D_WT
ENSG00000125037	EMC3	ER membrane protein complex subunit 3 [Source:HGNC Symbol;Acc:HGNC:23999]	1377.05	-0.14889	0.0709326	-2.09904	0.0358135	0.484036		E218D_WT
ENSG00000063127	SLC6A16	solute carrier family 6 member 16 [Source:HGNC Symbol;Acc:HGNC:13622]	7.21054	1.44842	0.6911	2.09582	0.0360985	0.486956		E218D_WT
ENSG00000082781	ITGB5	integrin subunit beta 5 [Source:HGNC Symbol;Acc:HGNC:6160]	8776.89	-0.143783	0.0688016	-2.08982	0.036634	0.486956		E218D_WT
ENSG00000102580	DNAJC3	DnaJ heat shock protein family (Hsp40) member C3 [Source:HGNC Symbol;Acc:HGNC:9439]	1077.33	-0.15649	0.0748864	-2.0897	0.0366447	0.486956		E218D_WT
ENSG00000125885	MCM8	minichromosome maintenance 8 homologous recombination repair factor [Source:HGNC Symbol;Acc:HGNC:16147]	214.539	0.285331	0.136469	2.09081	0.0365448	0.486956		E218D_WT
ENSG00000130159	ECSIT	ECSIT signaling integrator [Source:HGNC Symbol;Acc:HGNC:29548]	383.869	0.203481	0.0974195	2.08871	0.0367335	0.486956		E218D_WT
ENSG00000133318	RTN3	reticulon 3 [Source:HGNC Symbol;Acc:HGNC:10469]	3649.4	-0.123922	0.0592778	-2.09052	0.0365708	0.486956		E218D_WT
ENSG00000134146	DPH6	diphthamine biosynthesis 6 [Source:HGNC Symbol;Acc:HGNC:30543]	67.1879	0.470804	0.224756	2.09474	0.0361945	0.486956		E218D_WT
ENSG00000134986	NREP	neuronal regeneration related protein [Source:HGNC Symbol;Acc:HGNC:16834]	83.0965	0.578942	0.276616	2.09294	0.0363542	0.486956		E218D_WT
ENSG00000138399	FASTKD1	FAST kinase domains 1 [Source:HGNC Symbol;Acc:HGNC:26150]	155.694	0.322362	0.153921	2.09433	0.0362307	0.486956		E218D_WT
ENSG00000149308	NPAT	nuclear protein, coactivator of histone transcription [Source:HGNC Symbol;Acc:HGNC:7896]	246.443	-0.285597	0.136602	-2.09073	0.0365527	0.486956		E218D_WT
ENSG00000153814	JAZF1	JAZF zinc finger 1 [Source:HGNC Symbol;Acc:HGNC:28917]	466.436	-0.227575	0.108929	-2.08921	0.0366888	0.486956		E218D_WT
ENSG00000156026	MCU	mitochondrial calcium uniporter [Source:HGNC Symbol;Acc:HGNC:23526]	462.478	0.231279	0.110671	2.08979	0.0366366	0.486956		E218D_WT
ENSG00000157827	FMNL2	formin like 2 [Source:HGNC Symbol;Acc:HGNC:18267]	489.59	0.233551	0.111832	2.08842	0.0367601	0.486956		E218D_WT
ENSG00000167645	YIF1B	Yip1 interacting factor homolog B, membrane trafficking protein [Source:HGNC Symbol;Acc:HGNC:30511]	652.338	-0.200794	0.0959301	-2.09313	0.0363373	0.486956		E218D_WT
ENSG00000174132	FAM174A	family with sequence similarity 174 member A [Source:HGNC Symbol;Acc:HGNC:24943]	441.514	-0.254002	0.121378	-2.09265	0.03638	0.486956		E218D_WT
ENSG00000176142	TMEM39A	transmembrane protein 39A [Source:HGNC Symbol;Acc:HGNC:25600]	184.501	0.275662	0.131667	2.09363	0.0362929	0.486956		E218D_WT
ENSG00000183876	ARSI	arylsulfatase family member I [Source:HGNC Symbol;Acc:HGNC:32521]	1288.37	0.141196	0.0675865	2.08912	0.0366969	0.486956		E218D_WT
ENSG00000184349	EFNA5	ephrin A5 [Source:HGNC Symbol;Acc:HGNC:3225]	464.618	-0.251684	0.120445	-2.08962	0.0366515	0.486956		E218D_WT
ENSG00000186577	SMIM29	small integral membrane protein 29 [Source:HGNC Symbol;Acc:HGNC:1340]	556.325	-0.226885	0.108362	-2.09376	0.0362816	0.486956		E218D_WT
ENSG00000126458	RRAS	RAS related [Source:HGNC Symbol;Acc:HGNC:10447]	1492.04	-0.159572	0.076539	-2.08485	0.0370833	0.48919		E218D_WT
ENSG00000132424	PNISR	PNN interacting serine and arginine rich protein [Source:HGNC Symbol;Acc:HGNC:21222]	1561.81	0.180741	0.0866712	2.08536	0.0370364	0.48919		E218D_WT
ENSG00000132718	SYT11	synaptotagmin 11 [Source:HGNC Symbol;Acc:HGNC:19239]	809.03	-0.275208	0.131978	-2.08527	0.0370451	0.48919		E218D_WT
ENSG00000152495	CAMK4	calcium/calmodulin dependent protein kinase IV [Source:HGNC Symbol;Acc:HGNC:1464]	35.5248	0.647256	0.310457	2.08485	0.0370828	0.48919		E218D_WT
ENSG00000103061	SLC7A6OS	solute carrier family 7 member 6 opposite strand [Source:HGNC Symbol;Acc:HGNC:25807]	17.3309	0.84158	0.404347	2.08133	0.0374037	0.492363		E218D_WT
ENSG00000121691	CAT	catalase [Source:HGNC Symbol;Acc:HGNC:1516]	859.018	-0.208449	0.100163	-2.08109	0.0374257	0.492363		E218D_WT
ENSG00000166402	TUB	TUB bipartite transcription factor [Source:HGNC Symbol;Acc:HGNC:12406]	7.5394	1.63033	0.783463	2.08093	0.0374405	0.492363		E218D_WT
ENSG00000104714	ERICH1	glutamate rich 1 [Source:HGNC Symbol;Acc:HGNC:27234]	332.105	0.216807	0.10431	2.07849	0.0376639	0.493007		E218D_WT
ENSG00000107731	UNC5B	unc-5 netrin receptor B [Source:HGNC Symbol;Acc:HGNC:12568]	134.359	-0.34419	0.165613	-2.07827	0.0376841	0.493007		E218D_WT
ENSG00000124486	USP9X	ubiquitin specific peptidase 9 X-linked [Source:HGNC Symbol;Acc:HGNC:12632]	1837.77	-0.171313	0.0823982	-2.07909	0.0376095	0.493007		E218D_WT
ENSG00000141179	PCTP	phosphatidylcholine transfer protein [Source:HGNC Symbol;Acc:HGNC:8752]	111.445	-0.347752	0.167203	-2.07982	0.0375421	0.493007		E218D_WT
ENSG00000198718	TOGARAM1	TOG array regulator of axonemal microtubules 1 [Source:HGNC Symbol;Acc:HGNC:19959]	144.575	-0.313317	0.15075	-2.07839	0.0376731	0.493007		E218D_WT
ENSG00000145912	NHP2	NHP2 ribonucleoprotein [Source:HGNC Symbol;Acc:HGNC:14377]	75.519	-0.465974	0.22431	-2.07737	0.0377676	0.49359		E218D_WT
ENSG00000133131	MORC4	MORC family CW-type zinc finger 4 [Source:HGNC Symbol;Acc:HGNC:23485]	245.516	-0.275531	0.132685	-2.07658	0.0378404	0.493727		E218D_WT
ENSG00000169031	COL4A3	collagen type IV alpha 3 chain [Source:HGNC Symbol;Acc:HGNC:2204]	369.185	-0.279952	0.134825	-2.07641	0.037856	0.493727		E218D_WT
ENSG00000134291	TMEM106C	transmembrane protein 106C [Source:HGNC Symbol;Acc:HGNC:28775]	2218.38	-0.142592	0.0687638	-2.07364	0.0381126	0.496562		E218D_WT
ENSG00000012817	KDM5D	lysine demethylase 5D [Source:HGNC Symbol;Acc:HGNC:11115]	228.497	0.315491	0.152544	2.0682	0.0386209	0.497819		E218D_WT
ENSG00000106772	PRUNE2	prune homolog 2 with BCH domain [Source:HGNC Symbol;Acc:HGNC:25209]	31.1506	0.667614	0.322531	2.06993	0.0384594	0.497819		E218D_WT
ENSG00000110172	CHORDC1	cysteine and histidine rich domain containing 1 [Source:HGNC Symbol;Acc:HGNC:14525]	714.657	0.182004	0.0880394	2.0673	0.038706	0.497819		E218D_WT
ENSG00000114480	GBE1	1,4-alpha-glucan branching enzyme 1 [Source:HGNC Symbol;Acc:HGNC:4180]	1342.52	-0.142939	0.0690582	-2.06984	0.0384674	0.497819		E218D_WT
ENSG00000143258	USP21	ubiquitin specific peptidase 21 [Source:HGNC Symbol;Acc:HGNC:12620]	107.384	-0.327516	0.158349	-2.06832	0.0386103	0.497819		E218D_WT
ENSG00000143341	HMCN1	hemicentin 1 [Source:HGNC Symbol;Acc:HGNC:19194]	15.7652	1.05291	0.508782	2.06947	0.0385019	0.497819		E218D_WT
ENSG00000162614	NEXN	nexilin F-actin binding protein [Source:HGNC Symbol;Acc:HGNC:29557]	2702.85	-0.196619	0.0951353	-2.06673	0.0387595	0.497819		E218D_WT
ENSG00000168152	THAP9	THAP domain containing 9 [Source:HGNC Symbol;Acc:HGNC:23192]	12.2386	1.00205	0.48401	2.0703	0.0384244	0.497819		E218D_WT
ENSG00000174567	GOLT1A	golgi transport 1A [Source:HGNC Symbol;Acc:HGNC:24766]	30.2541	-0.685122	0.331462	-2.06697	0.0387368	0.497819		E218D_WT
ENSG00000179588	ZFPM1	zinc finger protein, FOG family member 1 [Source:HGNC Symbol;Acc:HGNC:19762]	151.73	-0.309212	0.14957	-2.06734	0.0387018	0.497819		E218D_WT
ENSG00000197046	SIGLEC15	sialic acid binding Ig like lectin 15 [Source:HGNC Symbol;Acc:HGNC:27596]	9.84276	1.16293	0.561652	2.07056	0.0384	0.497819		E218D_WT
ENSG00000197614	MFAP5	microfibril associated protein 5 [Source:HGNC Symbol;Acc:HGNC:29673]	13.0119	-1.00082	0.482995	-2.07212	0.0382547	0.497819		E218D_WT
ENSG00000242221	PSG2	pregnancy specific beta-1-glycoprotein 2 [Source:HGNC Symbol;Acc:HGNC:9519]	10.7756	1.15633	0.558668	2.06979	0.0384716	0.497819		E218D_WT
ENSG00000249853	HS3ST5	heparan sulfate-glucosamine 3-sulfotransferase 5 [Source:HGNC Symbol;Acc:HGNC:19419]	57.185	-0.488721	0.236298	-2.06824	0.0386176	0.497819		E218D_WT
ENSG00000162512	SDC3	syndecan 3 [Source:HGNC Symbol;Acc:HGNC:10660]	790.174	-0.224601	0.108703	-2.06619	0.0388106	0.497971		E218D_WT
ENSG00000111669	TPI1	triosephosphate isomerase 1 [Source:HGNC Symbol;Acc:HGNC:12009]	13840.4	-0.12387	0.0599764	-2.06531	0.0388934	0.498024		E218D_WT
ENSG00000167733	HSD11B1L	hydroxysteroid 11-beta dehydrogenase 1 like [Source:HGNC Symbol;Acc:HGNC:30419]	223.496	-0.270343	0.130883	-2.06554	0.038872	0.498024		E218D_WT
ENSG00000147224	PRPS1	phosphoribosyl pyrophosphate synthetase 1 [Source:HGNC Symbol;Acc:HGNC:9462]	1029.97	0.222773	0.107996	2.06279	0.0391322	0.500576		E218D_WT
ENSG00000005486	RHBDD2	rhomboid domain containing 2 [Source:HGNC Symbol;Acc:HGNC:23082]	701.561	-0.174134	0.0845042	-2.06066	0.0393357	0.50106		E218D_WT
ENSG00000099284	MACROH2A2	macroH2A.2 histone [Source:HGNC Symbol;Acc:HGNC:14453]	139.021	0.304465	0.147753	2.06063	0.0393382	0.50106		E218D_WT
ENSG00000140057	AK7	adenylate kinase 7 [Source:HGNC Symbol;Acc:HGNC:20091]	25.027	0.719959	0.349445	2.06029	0.0393707	0.50106		E218D_WT
ENSG00000151445	VIPAS39	VPS33B interacting protein, apical-basolateral polarity regulator, spe-39 homolog [Source:HGNC Symbol;Acc:HGNC:20347]	157.067	-0.301414	0.146324	-2.05991	0.0394074	0.50106		E218D_WT
ENSG00000162704	ARPC5	actin related protein 2/3 complex subunit 5 [Source:HGNC Symbol;Acc:HGNC:708]	8125.57	0.120155	0.0583017	2.06092	0.0393107	0.50106		E218D_WT
ENSG00000232112	TMA7	translation machinery associated 7 homolog [Source:HGNC Symbol;Acc:HGNC:26932]	531.153	-0.220697	0.107137	-2.05996	0.0394022	0.50106		E218D_WT
ENSG00000041982	TNC	tenascin C [Source:HGNC Symbol;Acc:HGNC:5318]	56.3022	0.556825	0.270534	2.05825	0.0395665	0.502088		E218D_WT
ENSG00000198001	IRAK4	interleukin 1 receptor associated kinase 4 [Source:HGNC Symbol;Acc:HGNC:17967]	125.586	-0.350168	0.17013	-2.05824	0.0395676	0.502088		E218D_WT
ENSG00000105613	MAST1	microtubule associated serine/threonine kinase 1 [Source:HGNC Symbol;Acc:HGNC:19034]	27.7497	-0.81077	0.394218	-2.05665	0.0397195	0.503299		E218D_WT
ENSG00000132429	POPDC3	popeye domain containing 3 [Source:HGNC Symbol;Acc:HGNC:17649]	46.5384	0.690402	0.335798	2.056	0.0397822	0.503299		E218D_WT
ENSG00000144369	FAM171B	family with sequence similarity 171 member B [Source:HGNC Symbol;Acc:HGNC:29412]	322.926	-0.223074	0.108485	-2.05626	0.0397576	0.503299		E218D_WT
ENSG00000159899	NPR2	natriuretic peptide receptor 2 [Source:HGNC Symbol;Acc:HGNC:7944]	6.11662	1.90232	0.925822	2.05474	0.0399045	0.504342		E218D_WT
ENSG00000023041	ZDHHC6	zinc finger DHHC-type palmitoyltransferase 6 [Source:HGNC Symbol;Acc:HGNC:19160]	416.333	-0.18977	0.0925715	-2.04998	0.0403665	0.504512		E218D_WT
ENSG00000101057	MYBL2	MYB proto-oncogene like 2 [Source:HGNC Symbol;Acc:HGNC:7548]	1157.3	0.228884	0.111723	2.04868	0.0404933	0.504512		E218D_WT
ENSG00000111203	ITFG2	integrin alpha FG-GAP repeat containing 2 [Source:HGNC Symbol;Acc:HGNC:30879]	74.4363	0.428253	0.208513	2.05385	0.0399903	0.504512		E218D_WT
ENSG00000114107	CEP70	centrosomal protein 70 [Source:HGNC Symbol;Acc:HGNC:29972]	208.068	0.273452	0.133651	2.04602	0.0407546	0.504512		E218D_WT
ENSG00000123836	PFKFB2	6-phosphofructo-2-kinase/fructose-2,6-biphosphatase 2 [Source:HGNC Symbol;Acc:HGNC:8873]	203.55	0.276118	0.134923	2.04649	0.0407082	0.504512		E218D_WT
ENSG00000124067	SLC12A4	solute carrier family 12 member 4 [Source:HGNC Symbol;Acc:HGNC:10913]	756.48	-0.185855	0.0907994	-2.04688	0.0406699	0.504512		E218D_WT
ENSG00000126432	PRDX5	peroxiredoxin 5 [Source:HGNC Symbol;Acc:HGNC:9355]	6393.79	-0.103703	0.0506806	-2.04621	0.0407359	0.504512		E218D_WT
ENSG00000130638	ATXN10	ataxin 10 [Source:HGNC Symbol;Acc:HGNC:10549]	1485.08	-0.145543	0.0710862	-2.04742	0.0406168	0.504512		E218D_WT
ENSG00000131981	LGALS3	galectin 3 [Source:HGNC Symbol;Acc:HGNC:6563]	660.903	-0.185436	0.0905525	-2.04783	0.0405769	0.504512		E218D_WT
ENSG00000133678	TMEM254	transmembrane protein 254 [Source:HGNC Symbol;Acc:HGNC:25804]	155.338	0.309981	0.151158	2.05071	0.0402948	0.504512		E218D_WT
ENSG00000135744	AGT	angiotensinogen [Source:HGNC Symbol;Acc:HGNC:333]	66.6107	0.514275	0.250519	2.05284	0.0400884	0.504512		E218D_WT
ENSG00000139926	FRMD6	FERM domain containing 6 [Source:HGNC Symbol;Acc:HGNC:19839]	1517.78	0.196479	0.0956771	2.05356	0.0400185	0.504512		E218D_WT
ENSG00000149582	TMEM25	transmembrane protein 25 [Source:HGNC Symbol;Acc:HGNC:25890]	349.306	-0.232223	0.113288	-2.04984	0.0403803	0.504512		E218D_WT
ENSG00000160219	GAB3	GRB2 associated binding protein 3 [Source:HGNC Symbol;Acc:HGNC:17515]	65.1157	-0.508513	0.247896	-2.05132	0.0402359	0.504512		E218D_WT
ENSG00000168769	TET2	tet methylcytosine dioxygenase 2 [Source:HGNC Symbol;Acc:HGNC:25941]	151.299	0.366004	0.178612	2.04916	0.0404468	0.504512		E218D_WT
ENSG00000177576	C18orf32	chromosome 18 open reading frame 32 [Source:HGNC Symbol;Acc:HGNC:31690]	22.5461	-0.820473	0.399941	-2.05149	0.0402197	0.504512		E218D_WT
ENSG00000179010	MRFAP1	Morf4 family associated protein 1 [Source:HGNC Symbol;Acc:HGNC:24549]	4409.21	0.132894	0.0648908	2.04796	0.0405635	0.504512		E218D_WT
ENSG00000180354	MTURN	maturin, neural progenitor differentiation regulator homolog [Source:HGNC Symbol;Acc:HGNC:25457]	311.892	0.269687	0.131356	2.0531	0.0400626	0.504512		E218D_WT
ENSG00000198160	MIER1	MIER1 transcriptional regulator [Source:HGNC Symbol;Acc:HGNC:29657]	817.602	0.188312	0.0918984	2.04913	0.0404494	0.504512		E218D_WT
ENSG00000256771	ZNF253	zinc finger protein 253 [Source:HGNC Symbol;Acc:HGNC:13497]	47.9662	0.508283	0.247774	2.0514	0.0402283	0.504512		E218D_WT
ENSG00000269190	FBXO17	F-box protein 17 [Source:HGNC Symbol;Acc:HGNC:18754]	391.635	0.205387	0.100158	2.05063	0.0403025	0.504512		E218D_WT
ENSG00000176533	GNG7	G protein subunit gamma 7 [Source:HGNC Symbol;Acc:HGNC:4410]	15.2324	-0.975874	0.477164	-2.04515	0.0408396	0.505071		E218D_WT
ENSG00000021574	SPAST	spastin [Source:HGNC Symbol;Acc:HGNC:11233]	225.503	0.284673	0.139397	2.04218	0.0411341	0.505876		E218D_WT
ENSG00000102897	LYRM1	LYR motif containing 1 [Source:HGNC Symbol;Acc:HGNC:25074]	415.185	0.209918	0.102772	2.04255	0.0410967	0.505876		E218D_WT
ENSG00000111186	WNT5B	Wnt family member 5B [Source:HGNC Symbol;Acc:HGNC:16265]	31.1846	0.772068	0.378074	2.04211	0.0411406	0.505876		E218D_WT
ENSG00000125746	EML2	EMAP like 2 [Source:HGNC Symbol;Acc:HGNC:18035]	182.029	0.278839	0.136564	2.04182	0.0411697	0.505876		E218D_WT
ENSG00000167113	COQ4	coenzyme Q4 [Source:HGNC Symbol;Acc:HGNC:19693]	588.077	-0.182346	0.0892365	-2.0434	0.041013	0.505876		E218D_WT
ENSG00000169251	NMD3	NMD3 ribosome export adaptor [Source:HGNC Symbol;Acc:HGNC:24250]	514.592	0.184055	0.0901461	2.04174	0.0411776	0.505876		E218D_WT
ENSG00000198642	KLHL9	kelch like family member 9 [Source:HGNC Symbol;Acc:HGNC:18732]	683.13	-0.225765	0.110579	-2.04167	0.0411843	0.505876		E218D_WT
ENSG00000136158	SPRY2	sprouty RTK signaling antagonist 2 [Source:HGNC Symbol;Acc:HGNC:11270]	278.536	-0.270382	0.132551	-2.03983	0.0413671	0.506647		E218D_WT
ENSG00000136717	BIN1	bridging integrator 1 [Source:HGNC Symbol;Acc:HGNC:1052]	746.754	-0.164967	0.0808691	-2.03993	0.0413577	0.506647		E218D_WT
ENSG00000166439	RNF169	ring finger protein 169 [Source:HGNC Symbol;Acc:HGNC:26961]	52.704	-0.559523	0.274274	-2.04001	0.0413489	0.506647		E218D_WT
ENSG00000166578	IQCD	IQ motif containing D [Source:HGNC Symbol;Acc:HGNC:25168]	64.0841	0.503214	0.246844	2.03859	0.0414911	0.507674		E218D_WT
ENSG00000112851	ERBIN	erbb2 interacting protein [Source:HGNC Symbol;Acc:HGNC:15842]	860.056	0.186657	0.0916951	2.03563	0.0417876	0.508688		E218D_WT
ENSG00000136828	RALGPS1	Ral GEF with PH domain and SH3 binding motif 1 [Source:HGNC Symbol;Acc:HGNC:16851]	36.0877	-0.619415	0.304293	-2.03559	0.0417919	0.508688		E218D_WT
ENSG00000148700	ADD3	adducin 3 [Source:HGNC Symbol;Acc:HGNC:245]	678.282	-0.204674	0.100543	-2.03568	0.0417821	0.508688		E218D_WT
ENSG00000154864	PIEZO2	piezo type mechanosensitive ion channel component 2 [Source:HGNC Symbol;Acc:HGNC:26270]	17.305	-1.05631	0.51856	-2.037	0.0416504	0.508688		E218D_WT
ENSG00000162576	MXRA8	matrix remodeling associated 8 [Source:HGNC Symbol;Acc:HGNC:7542]	1168.34	0.175469	0.0862103	2.03536	0.0418149	0.508688		E218D_WT
ENSG00000164603	BMT2	base methyltransferase of 25S rRNA 2 homolog [Source:HGNC Symbol;Acc:HGNC:26475]	360.548	-0.205305	0.10081	-2.03655	0.0416956	0.508688		E218D_WT
ENSG00000188372	ZP3	zona pellucida glycoprotein 3 [Source:HGNC Symbol;Acc:HGNC:13189]	34.27	0.606155	0.297942	2.03447	0.041904	0.509283		E218D_WT
ENSG00000118900	UBN1	ubinuclein 1 [Source:HGNC Symbol;Acc:HGNC:12506]	586.581	0.245182	0.120718	2.03103	0.0422521	0.512039		E218D_WT
ENSG00000135245	HILPDA	hypoxia inducible lipid droplet associated [Source:HGNC Symbol;Acc:HGNC:28859]	263.097	-0.259632	0.127809	-2.03141	0.0422132	0.512039		E218D_WT
ENSG00000198040	ZNF84	zinc finger protein 84 [Source:HGNC Symbol;Acc:HGNC:13159]	199.885	0.294496	0.14495	2.03171	0.0421829	0.512039		E218D_WT
ENSG00000147548	NSD3	nuclear receptor binding SET domain protein 3 [Source:HGNC Symbol;Acc:HGNC:12767]	736.859	0.187746	0.0924699	2.03035	0.0423212	0.512084		E218D_WT
ENSG00000173905	GOLIM4	golgi integral membrane protein 4 [Source:HGNC Symbol;Acc:HGNC:15448]	1257.63	0.220816	0.108766	2.0302	0.0423367	0.512084		E218D_WT
ENSG00000172366	MCRIP2	MAPK regulated corepressor interacting protein 2 [Source:HGNC Symbol;Acc:HGNC:14142]	640.794	-0.1797	0.0885418	-2.02955	0.0424023	0.512389		E218D_WT
ENSG00000069974	RAB27A	RAB27A, member RAS oncogene family [Source:HGNC Symbol;Acc:HGNC:9766]	600.701	0.186591	0.0920639	2.02675	0.0426875	0.512775		E218D_WT
ENSG00000089195	TRMT6	tRNA methyltransferase 6 non-catalytic subunit [Source:HGNC Symbol;Acc:HGNC:20900]	331.357	0.234494	0.115716	2.02646	0.0427177	0.512775		E218D_WT
ENSG00000116560	SFPQ	splicing factor proline and glutamine rich [Source:HGNC Symbol;Acc:HGNC:10774]	3809.06	0.151519	0.0747333	2.02746	0.0426151	0.512775		E218D_WT
ENSG00000151725	CENPU	centromere protein U [Source:HGNC Symbol;Acc:HGNC:21348]	283.67	-0.232193	0.114527	-2.0274	0.0426212	0.512775		E218D_WT
ENSG00000163661	PTX3	pentraxin 3 [Source:HGNC Symbol;Acc:HGNC:9692]	21.5273	-0.888686	0.438423	-2.02701	0.0426617	0.512775		E218D_WT
ENSG00000185022	MAFF	MAF bZIP transcription factor F [Source:HGNC Symbol;Acc:HGNC:6780]	266.227	-0.302235	0.149048	-2.02777	0.0425839	0.512775		E218D_WT
ENSG00000300510	None	novel protein similar to interferon induced transmembrane protein 3	12.2093	1.09752	0.54113	2.0282	0.0425402	0.512775		E218D_WT
ENSG00000042445	RETSAT	retinol saturase [Source:HGNC Symbol;Acc:HGNC:25991]	465.869	-0.236195	0.116708	-2.02381	0.0429895	0.513603		E218D_WT
ENSG00000108244	KRT23	keratin 23 [Source:HGNC Symbol;Acc:HGNC:6438]	32.356	0.748941	0.370022	2.02404	0.0429657	0.513603		E218D_WT
ENSG00000112699	GMDS	GDP-mannose 4,6-dehydratase [Source:HGNC Symbol;Acc:HGNC:4369]	540.425	0.220994	0.109137	2.02493	0.0428742	0.513603		E218D_WT
ENSG00000150630	VEGFC	vascular endothelial growth factor C [Source:HGNC Symbol;Acc:HGNC:12682]	112.206	-0.414247	0.204685	-2.02383	0.0429879	0.513603		E218D_WT
ENSG00000198515	CNGA1	cyclic nucleotide gated channel subunit alpha 1 [Source:HGNC Symbol;Acc:HGNC:2148]	6.09156	1.35231	0.667923	2.02465	0.0429036	0.513603		E218D_WT
ENSG00000107104	KANK1	KN motif and ankyrin repeat domains 1 [Source:HGNC Symbol;Acc:HGNC:19309]	677.532	-0.188411	0.0931637	-2.02237	0.0431382	0.513927		E218D_WT
ENSG00000135677	GNS	glucosamine (N-acetyl)-6-sulfatase [Source:HGNC Symbol;Acc:HGNC:4422]	1952.46	0.182702	0.0903227	2.02277	0.0430965	0.513927		E218D_WT
ENSG00000181915	ADO	2-aminoethanethiol dioxygenase [Source:HGNC Symbol;Acc:HGNC:23506]	435.628	0.208978	0.103333	2.02237	0.0431384	0.513927		E218D_WT
ENSG00000100372	SLC25A17	solute carrier family 25 member 17 [Source:HGNC Symbol;Acc:HGNC:10987]	375.51	0.229837	0.113745	2.02062	0.0433188	0.515592		E218D_WT
ENSG00000137941	TTLL7	tubulin tyrosine ligase like 7 [Source:HGNC Symbol;Acc:HGNC:26242]	476.029	-0.257988	0.127776	-2.01907	0.0434799	0.516537		E218D_WT
ENSG00000163576	EFHB	EF-hand domain family member B [Source:HGNC Symbol;Acc:HGNC:26330]	6.64146	-1.52834	0.756852	-2.01934	0.0434524	0.516537		E218D_WT
ENSG00000165288	BRWD3	bromodomain and WD repeat domain containing 3 [Source:HGNC Symbol;Acc:HGNC:17342]	124.989	0.338982	0.167964	2.01818	0.0435727	0.517155		E218D_WT
ENSG00000116005	PCYOX1	prenylcysteine oxidase 1 [Source:HGNC Symbol;Acc:HGNC:20588]	1199.15	-0.168969	0.0838049	-2.01621	0.0437776	0.517933		E218D_WT
ENSG00000127955	GNAI1	G protein subunit alpha i1 [Source:HGNC Symbol;Acc:HGNC:4384]	965.479	-0.165708	0.0821812	-2.01637	0.0437611	0.517933		E218D_WT
ENSG00000181744	DIPK2A	divergent protein kinase domain 2A [Source:HGNC Symbol;Acc:HGNC:28490]	580.558	-0.214309	0.106267	-2.0167	0.0437264	0.517933		E218D_WT
ENSG00000183840	GPR39	G protein-coupled receptor 39 [Source:HGNC Symbol;Acc:HGNC:4496]	13.3747	-0.851568	0.422408	-2.01598	0.0438018	0.517933		E218D_WT
ENSG00000160360	GPSM1	G protein signaling modulator 1 [Source:HGNC Symbol;Acc:HGNC:17858]	241.456	-0.269731	0.133863	-2.01498	0.0439067	0.518689		E218D_WT
ENSG00000111358	GTF2H3	general transcription factor IIH subunit 3 [Source:HGNC Symbol;Acc:HGNC:4657]	398.378	-0.216614	0.107539	-2.01429	0.0439791	0.51906		E218D_WT
ENSG00000122203	KIAA1191	KIAA1191 [Source:HGNC Symbol;Acc:HGNC:29209]	1085.33	-0.176505	0.0876971	-2.01267	0.0441496	0.519591		E218D_WT
ENSG00000136319	TTC5	tetratricopeptide repeat domain 5 [Source:HGNC Symbol;Acc:HGNC:19274]	463.331	-0.222616	0.110628	-2.0123	0.0441882	0.519591		E218D_WT
ENSG00000145362	ANK2	ankyrin 2 [Source:HGNC Symbol;Acc:HGNC:493]	175.907	-0.33053	0.164251	-2.01234	0.0441842	0.519591		E218D_WT
ENSG00000159423	ALDH4A1	aldehyde dehydrogenase 4 family member A1 [Source:HGNC Symbol;Acc:HGNC:406]	948.74	0.239627	0.119045	2.0129	0.0441248	0.519591		E218D_WT
ENSG00000110723	EXPH5	exophilin 5 [Source:HGNC Symbol;Acc:HGNC:30578]	138.331	0.333712	0.165905	2.01147	0.0442758	0.519656		E218D_WT
ENSG00000151292	CSNK1G3	casein kinase 1 gamma 3 [Source:HGNC Symbol;Acc:HGNC:2456]	338.895	0.23383	0.11623	2.01179	0.0442425	0.519656		E218D_WT
ENSG00000084676	NCOA1	nuclear receptor coactivator 1 [Source:HGNC Symbol;Acc:HGNC:7668]	372.589	-0.223305	0.111071	-2.01047	0.0443817	0.520416		E218D_WT
ENSG00000170604	IRF2BP1	interferon regulatory factor 2 binding protein 1 [Source:HGNC Symbol;Acc:HGNC:21728]	40.4199	-0.587178	0.29215	-2.00985	0.0444465	0.520695		E218D_WT
ENSG00000141526	SLC16A3	solute carrier family 16 member 3 [Source:HGNC Symbol;Acc:HGNC:10924]	8450.68	-0.135772	0.0676384	-2.00732	0.0447155	0.523362		E218D_WT
ENSG00000099785	MARCHF2	membrane associated ring-CH-type finger 2 [Source:HGNC Symbol;Acc:HGNC:28038]	742.18	-0.202236	0.100786	-2.0066	0.0447924	0.523777		E218D_WT
ENSG00000177383	MAGEF1	MAGE family member F1 [Source:HGNC Symbol;Acc:HGNC:29639]	357.445	-0.203457	0.101424	-2.00601	0.0448547	0.524023		E218D_WT
ENSG00000047365	ARAP2	ArfGAP with RhoGAP domain, ankyrin repeat and PH domain 2 [Source:HGNC Symbol;Acc:HGNC:16924]	478.85	-0.224703	0.112038	-2.00561	0.0448983	0.524048		E218D_WT
ENSG00000109685	NSD2	nuclear receptor binding SET domain protein 2 [Source:HGNC Symbol;Acc:HGNC:12766]	1389.88	0.161752	0.0807011	2.00434	0.0450341	0.524666		E218D_WT
ENSG00000164823	OSGIN2	oxidative stress induced growth inhibitor family member 2 [Source:HGNC Symbol;Acc:HGNC:1355]	381.728	-0.23382	0.116642	-2.00459	0.0450065	0.524666		E218D_WT
ENSG00000134438	RAX	retina and anterior neural fold homeobox [Source:HGNC Symbol;Acc:HGNC:18662]	149.31	-0.340331	0.169905	-2.00306	0.0451705	0.525177		E218D_WT
ENSG00000149716	LTO1	LTO1 maturation factor of ABCE1 [Source:HGNC Symbol;Acc:HGNC:17589]	211.875	-0.266714	0.133184	-2.0026	0.0452206	0.525177		E218D_WT
ENSG00000157800	SLC37A3	solute carrier family 37 member 3 [Source:HGNC Symbol;Acc:HGNC:20651]	164.247	-0.296874	0.148246	-2.00258	0.045222	0.525177		E218D_WT
ENSG00000198585	NUDT16	nudix hydrolase 16 [Source:HGNC Symbol;Acc:HGNC:26442]	388.718	0.223981	0.111857	2.00238	0.0452439	0.525177		E218D_WT
ENSG00000158411	MITD1	microtubule interacting and trafficking domain containing 1 [Source:HGNC Symbol;Acc:HGNC:25207]	518.276	0.214534	0.107174	2.00173	0.0453133	0.525502		E218D_WT
ENSG00000168497	CAVIN2	caveolae associated protein 2 [Source:HGNC Symbol;Acc:HGNC:10690]	83.3179	-0.451691	0.225874	-1.99975	0.0455277	0.527504		E218D_WT
ENSG00000157110	RBPMS	RNA binding protein, mRNA processing factor [Source:HGNC Symbol;Acc:HGNC:19097]	1408.87	0.193154	0.0966185	1.99914	0.0455928	0.52768		E218D_WT
ENSG00000186575	NF2	NF2, moesin-ezrin-radixin like (MERLIN) tumor suppressor [Source:HGNC Symbol;Acc:HGNC:7773]	4226.13	0.130424	0.0652498	1.99884	0.0456262	0.52768		E218D_WT
ENSG00000179151	EDC3	enhancer of mRNA decapping 3 [Source:HGNC Symbol;Acc:HGNC:26114]	211.26	-0.252374	0.126338	-1.99761	0.0457585	0.528728		E218D_WT
ENSG00000135108	FBXO21	F-box protein 21 [Source:HGNC Symbol;Acc:HGNC:13592]	1090.79	-0.170383	0.085341	-1.9965	0.0458799	0.529647		E218D_WT
ENSG00000147394	ZNF185	zinc finger protein 185 with LIM domain [Source:HGNC Symbol;Acc:HGNC:12976]	654.84	-0.18097	0.0906657	-1.99601	0.0459323	0.52977		E218D_WT
ENSG00000011028	MRC2	mannose receptor C-type 2 [Source:HGNC Symbol;Acc:HGNC:16875]	304.583	0.321126	0.161048	1.99398	0.0461547	0.531302		E218D_WT
ENSG00000115648	MLPH	melanophilin [Source:HGNC Symbol;Acc:HGNC:29643]	72.4608	0.483685	0.242664	1.99323	0.0462364	0.531302		E218D_WT
ENSG00000129636	ITFG1	integrin alpha FG-GAP repeat containing 1 [Source:HGNC Symbol;Acc:HGNC:30697]	797.301	-0.162006	0.0812925	-1.99288	0.046275	0.531302		E218D_WT
ENSG00000135899	SP110	SP110 nuclear body protein [Source:HGNC Symbol;Acc:HGNC:5401]	358.827	0.208157	0.104386	1.99412	0.0461394	0.531302		E218D_WT
ENSG00000188026	RILPL1	Rab interacting lysosomal protein like 1 [Source:HGNC Symbol;Acc:HGNC:26814]	62.8206	0.484372	0.242971	1.99354	0.0462023	0.531302		E218D_WT
ENSG00000129295	DNAAF11	dynein axonemal assembly factor 11 [Source:HGNC Symbol;Acc:HGNC:16725]	39.3216	0.609137	0.305935	1.99106	0.0464739	0.532621		E218D_WT
ENSG00000198060	MARCHF5	membrane associated ring-CH-type finger 5 [Source:HGNC Symbol;Acc:HGNC:26025]	1060.01	-0.174845	0.0878125	-1.99112	0.0464678	0.532621		E218D_WT
ENSG00000040275	SPDL1	spindle apparatus coiled-coil protein 1 [Source:HGNC Symbol;Acc:HGNC:26010]	1282.01	-0.166195	0.0835137	-1.99003	0.0465879	0.532963		E218D_WT
ENSG00000152433	ZNF547	zinc finger protein 547 [Source:HGNC Symbol;Acc:HGNC:26432]	23.9102	-0.725682	0.364625	-1.99021	0.0465675	0.532963		E218D_WT
ENSG00000141985	SH3GL1	SH3 domain containing GRB2 like 1, endophilin A2 [Source:HGNC Symbol;Acc:HGNC:10830]	1056.03	0.166753	0.0838716	1.98819	0.0467908	0.534016		E218D_WT
ENSG00000146242	TPBG	trophoblast glycoprotein [Source:HGNC Symbol;Acc:HGNC:12004]	397.179	0.221936	0.111635	1.98805	0.0468066	0.534016		E218D_WT
ENSG00000174233	ADCY6	adenylate cyclase 6 [Source:HGNC Symbol;Acc:HGNC:237]	25.1361	-0.758467	0.381369	-1.9888	0.0467234	0.534016		E218D_WT
ENSG00000237765	FAM200B	family with sequence similarity 200 member B [Source:HGNC Symbol;Acc:HGNC:27740]	690.376	-0.195313	0.0983238	-1.98643	0.0469853	0.535574		E218D_WT
ENSG00000137727	ARHGAP20	Rho GTPase activating protein 20 [Source:HGNC Symbol;Acc:HGNC:18357]	16.2912	-0.865707	0.436106	-1.98509	0.047135	0.536029		E218D_WT
ENSG00000154127	UBASH3B	ubiquitin associated and SH3 domain containing B [Source:HGNC Symbol;Acc:HGNC:29884]	750.133	-0.212471	0.107003	-1.98565	0.0470726	0.536029		E218D_WT
ENSG00000253309	SERPINE3	serpin family E member 3 [Source:HGNC Symbol;Acc:HGNC:24774]	29.0762	-0.654233	0.3296	-1.98493	0.0471522	0.536029		E218D_WT
ENSG00000006695	COX10	cytochrome c oxidase assembly factor heme A:farnesyltransferase COX10 [Source:HGNC Symbol;Acc:HGNC:2260]	135.939	0.29537	0.149065	1.98149	0.0475365	0.537958		E218D_WT
ENSG00000012171	SEMA3B	semaphorin 3B [Source:HGNC Symbol;Acc:HGNC:10724]	1775.59	-0.182727	0.0921546	-1.98283	0.0473867	0.537958		E218D_WT
ENSG00000065000	AP3D1	adaptor related protein complex 3 subunit delta 1 [Source:HGNC Symbol;Acc:HGNC:568]	2584.46	0.134689	0.0679861	1.98113	0.0475768	0.537958		E218D_WT
ENSG00000115216	NRBP1	nuclear receptor binding protein 1 [Source:HGNC Symbol;Acc:HGNC:7993]	1211.07	0.148229	0.0747634	1.98264	0.0474076	0.537958		E218D_WT
ENSG00000121940	CLCC1	chloride channel CLIC like 1 [Source:HGNC Symbol;Acc:HGNC:29675]	110.028	0.384549	0.194073	1.98146	0.0475392	0.537958		E218D_WT
ENSG00000147050	KDM6A	lysine demethylase 6A [Source:HGNC Symbol;Acc:HGNC:12637]	236.001	0.254387	0.128394	1.98131	0.0475568	0.537958		E218D_WT
ENSG00000124795	DEK	DEK proto-oncogene [Source:HGNC Symbol;Acc:HGNC:2768]	6818.33	0.204424	0.103254	1.97983	0.0477229	0.538648		E218D_WT
ENSG00000151923	TIAL1	TIA1 cytotoxic granule associated RNA binding protein like 1 [Source:HGNC Symbol;Acc:HGNC:11804]	1502.02	-0.148632	0.0750635	-1.98008	0.0476944	0.538648		E218D_WT
ENSG00000089820	ARHGAP4	Rho GTPase activating protein 4 [Source:HGNC Symbol;Acc:HGNC:674]	10.0594	-1.13146	0.572172	-1.97748	0.0479869	0.540183		E218D_WT
ENSG00000143303	METTL25B	methyltransferase like 25B [Source:HGNC Symbol;Acc:HGNC:24273]	162.596	0.287484	0.145369	1.97761	0.0479725	0.540183		E218D_WT
ENSG00000187630	DHRS4L2	dehydrogenase/reductase 4 like 2 [Source:HGNC Symbol;Acc:HGNC:19731]	672.267	0.161277	0.0815364	1.97797	0.0479318	0.540183		E218D_WT
ENSG00000143753	DEGS1	delta 4-desaturase, sphingolipid 1 [Source:HGNC Symbol;Acc:HGNC:13709]	1472.22	-0.172148	0.0870925	-1.97661	0.048086	0.540338		E218D_WT
ENSG00000197965	MPZL1	myelin protein zero like 1 [Source:HGNC Symbol;Acc:HGNC:7226]	3332.1	-0.18861	0.0954096	-1.97685	0.0480587	0.540338		E218D_WT
ENSG00000187257	RSBN1L	round spermatid basic protein 1 like [Source:HGNC Symbol;Acc:HGNC:24765]	263.896	0.241951	0.122468	1.97562	0.0481981	0.541118		E218D_WT
ENSG00000136982	DSCC1	DNA replication and sister chromatid cohesion 1 [Source:HGNC Symbol;Acc:HGNC:24453]	61.5418	0.464645	0.235331	1.97443	0.0483327	0.541669		E218D_WT
ENSG00000242802	AP5Z1	adaptor related protein complex 5 subunit zeta 1 [Source:HGNC Symbol;Acc:HGNC:22197]	540.775	0.195042	0.0987724	1.97466	0.048307	0.541669		E218D_WT
ENSG00000134779	TPGS2	tubulin polyglutamylase complex subunit 2 [Source:HGNC Symbol;Acc:HGNC:24561]	2161.02	0.126892	0.0643301	1.97252	0.0485506	0.543629		E218D_WT
ENSG00000111679	PTPN6	protein tyrosine phosphatase non-receptor type 6 [Source:HGNC Symbol;Acc:HGNC:9658]	73.4483	-0.408059	0.206973	-1.97156	0.0486598	0.54422		E218D_WT
ENSG00000157557	ETS2	ETS proto-oncogene 2, transcription factor [Source:HGNC Symbol;Acc:HGNC:3489]	389.996	0.196837	0.0998688	1.97095	0.0487292	0.54422		E218D_WT
ENSG00000166833	NAV2	neuron navigator 2 [Source:HGNC Symbol;Acc:HGNC:15997]	2197.48	-0.186822	0.0947887	-1.97093	0.0487323	0.54422		E218D_WT
ENSG00000157514	TSC22D3	TSC22 domain family member 3 [Source:HGNC Symbol;Acc:HGNC:3051]	242.119	-0.265878	0.134953	-1.97015	0.048821	0.544496		E218D_WT
ENSG00000166780	BMERB1	bMERB domain containing 1 [Source:HGNC Symbol;Acc:HGNC:19213]	288.132	-0.248039	0.125928	-1.96969	0.0488741	0.544496		E218D_WT
ENSG00000168487	BMP1	bone morphogenetic protein 1 [Source:HGNC Symbol;Acc:HGNC:1067]	961.58	0.213247	0.10827	1.96958	0.048886	0.544496		E218D_WT
ENSG00000169679	BUB1	BUB1 mitotic checkpoint serine/threonine kinase [Source:HGNC Symbol;Acc:HGNC:1148]	464.007	0.20317	0.103224	1.96824	0.0490408	0.545741		E218D_WT
ENSG00000112144	CILK1	ciliogenesis associated kinase 1 [Source:HGNC Symbol;Acc:HGNC:21219]	140.558	0.300875	0.153168	1.96435	0.0494894	0.546706		E218D_WT
ENSG00000132423	COQ3	coenzyme Q3, methyltransferase [Source:HGNC Symbol;Acc:HGNC:18175]	138.783	0.379198	0.193099	1.96375	0.0495593	0.546706		E218D_WT
ENSG00000135631	RAB11FIP5	RAB11 family interacting protein 5 [Source:HGNC Symbol;Acc:HGNC:24845]	976.556	-0.167995	0.0854196	-1.96671	0.0492168	0.546706		E218D_WT
ENSG00000143842	SOX13	SRY-box transcription factor 13 [Source:HGNC Symbol;Acc:HGNC:11192]	157.727	-0.317418	0.161481	-1.96567	0.0493371	0.546706		E218D_WT
ENSG00000146674	IGFBP3	insulin like growth factor binding protein 3 [Source:HGNC Symbol;Acc:HGNC:5472]	11896.9	-0.324936	0.165211	-1.96679	0.0492071	0.546706		E218D_WT
ENSG00000164078	MST1R	macrophage stimulating 1 receptor [Source:HGNC Symbol;Acc:HGNC:7381]	106.598	-0.324963	0.165342	-1.9654	0.0493675	0.546706		E218D_WT
ENSG00000175866	BAIAP2	BAR/IMD domain containing adaptor protein 2 [Source:HGNC Symbol;Acc:HGNC:947]	523.785	-0.239634	0.122017	-1.96394	0.0495368	0.546706		E218D_WT
ENSG00000184731	FAM110C	family with sequence similarity 110 member C [Source:HGNC Symbol;Acc:HGNC:33340]	137.835	-0.338556	0.172246	-1.96554	0.0493518	0.546706		E218D_WT
ENSG00000185585	OLFML2A	olfactomedin like 2A [Source:HGNC Symbol;Acc:HGNC:27270]	22.1924	0.750516	0.382039	1.9645	0.0494722	0.546706		E218D_WT
ENSG00000186166	CENATAC	centrosomal AT-AC splicing factor [Source:HGNC Symbol;Acc:HGNC:30460]	139.278	0.423496	0.215499	1.96519	0.049392	0.546706		E218D_WT
ENSG00000162928	PEX13	peroxisomal biogenesis factor 13 [Source:HGNC Symbol;Acc:HGNC:8855]	372.002	0.198936	0.101344	1.96298	0.0496482	0.547211		E218D_WT
ENSG00000135924	DNAJB2	DnaJ heat shock protein family (Hsp40) member B2 [Source:HGNC Symbol;Acc:HGNC:5228]	1430.43	0.140325	0.0714995	1.9626	0.049693	0.547228		E218D_WT
ENSG00000106392	C1GALT1	core 1 synthase, glycoprotein-N-acetylgalactosamine 3-beta-galactosyltransferase 1 [Source:HGNC Symbol;Acc:HGNC:24337]	650.604	0.196206	0.100086	1.96038	0.0499516	0.549457		E218D_WT
ENSG00000167186	COQ7	coenzyme Q7, hydroxylase [Source:HGNC Symbol;Acc:HGNC:2244]	212.268	0.26269	0.134017	1.96012	0.0499822	0.549457		E218D_WT
ENSG00000107186	MPDZ	multiple PDZ domain crumbs cell polarity complex component [Source:HGNC Symbol;Acc:HGNC:7208]	697.236	0.223379	0.113985	1.95972	0.0500281	0.549485		E218D_WT
ENSG00000145431	PDGFC	platelet derived growth factor C [Source:HGNC Symbol;Acc:HGNC:8801]	2619.69	-0.134628	0.0687299	-1.9588	0.0501357	0.55019		E218D_WT
ENSG00000104517	UBR5	ubiquitin protein ligase E3 component n-recognin 5 [Source:HGNC Symbol;Acc:HGNC:16806]	298.64	0.243209	0.124255	1.95733	0.0503085	0.551131		E218D_WT
ENSG00000109906	ZBTB16	zinc finger and BTB domain containing 16 [Source:HGNC Symbol;Acc:HGNC:12930]	15.0361	1.19393	0.609866	1.95769	0.050266	0.551131		E218D_WT
ENSG00000184983	NDUFA6	NADH:ubiquinone oxidoreductase subunit A6 [Source:HGNC Symbol;Acc:HGNC:7690]	172.729	0.274122	0.140262	1.95435	0.0506598	0.5545		E218D_WT
ENSG00000173597	SULT1B1	sulfotransferase family 1B member 1 [Source:HGNC Symbol;Acc:HGNC:17845]	28.776	-0.676795	0.346434	-1.95361	0.0507479	0.554938		E218D_WT
ENSG00000178105	DDX10	DEAD-box helicase 10 [Source:HGNC Symbol;Acc:HGNC:2735]	285.956	0.219409	0.112334	1.95319	0.0507973	0.554938		E218D_WT
ENSG00000197822	OCLN	occludin [Source:HGNC Symbol;Acc:HGNC:8104]	45.5519	0.540941	0.276994	1.9529	0.0508313	0.554938		E218D_WT
ENSG00000230124	ACBD6	acyl-CoA binding domain containing 6 [Source:HGNC Symbol;Acc:HGNC:23339]	532.623	0.194124	0.0994226	1.95251	0.0508773	0.554961		E218D_WT
ENSG00000121417	ZNF211	zinc finger protein 211 [Source:HGNC Symbol;Acc:HGNC:13003]	91.6633	0.378517	0.194078	1.95034	0.0511357	0.555822		E218D_WT
ENSG00000136068	FLNB	filamin B [Source:HGNC Symbol;Acc:HGNC:3755]	3132.92	0.137653	0.0705391	1.95144	0.051005	0.555822		E218D_WT
ENSG00000152253	SPC25	SPC25 component of NDC80 kinetochore complex [Source:HGNC Symbol;Acc:HGNC:24031]	278.767	0.279473	0.143319	1.95	0.0511757	0.555822		E218D_WT
ENSG00000182185	RAD51B	RAD51 paralog B [Source:HGNC Symbol;Acc:HGNC:9822]	47.7694	0.53359	0.273491	1.95103	0.0510535	0.555822		E218D_WT
ENSG00000229833	PET100	PET100 cytochrome c oxidase chaperone [Source:HGNC Symbol;Acc:HGNC:40038]	197.678	-0.265867	0.13634	-1.95003	0.051172	0.555822		E218D_WT
ENSG00000117475	BLZF1	basic leucine zipper nuclear factor 1 [Source:HGNC Symbol;Acc:HGNC:1065]	460.622	-0.194622	0.0999364	-1.94746	0.0514792	0.556861		E218D_WT
ENSG00000151849	CENPJ	centromere protein J [Source:HGNC Symbol;Acc:HGNC:17272]	101.046	0.415988	0.213604	1.94747	0.051478	0.556861		E218D_WT
ENSG00000163689	CFAP20DC	CFAP20 domain containing [Source:HGNC Symbol;Acc:HGNC:24763]	48.4106	-0.496289	0.25481	-1.94768	0.0514528	0.556861		E218D_WT
ENSG00000169925	BRD3	bromodomain containing 3 [Source:HGNC Symbol;Acc:HGNC:1104]	784.217	0.195954	0.100595	1.94794	0.0514216	0.556861		E218D_WT
ENSG00000243279	PRAF2	PRA1 domain family member 2 [Source:HGNC Symbol;Acc:HGNC:28911]	793.702	-0.168163	0.0863544	-1.94736	0.0514912	0.556861		E218D_WT
ENSG00000205133	TRIQK	triple QxxK/R motif containing [Source:HGNC Symbol;Acc:HGNC:27828]	321.467	-0.230208	0.118238	-1.94699	0.0515357	0.556868		E218D_WT
ENSG00000115232	ITGA4	integrin subunit alpha 4 [Source:HGNC Symbol;Acc:HGNC:6140]	182.705	-0.339067	0.174278	-1.94556	0.0517082	0.558254		E218D_WT
ENSG00000116863	ADPRS	ADP-ribosylserine hydrolase [Source:HGNC Symbol;Acc:HGNC:21304]	919.592	-0.201745	0.103756	-1.94441	0.0518454	0.559259		E218D_WT
ENSG00000022840	RNF10	ring finger protein 10 [Source:HGNC Symbol;Acc:HGNC:10055]	1827.82	-0.133102	0.0684984	-1.94314	0.0519989	0.560257		E218D_WT
ENSG00000186591	UBE2H	ubiquitin conjugating enzyme E2 H [Source:HGNC Symbol;Acc:HGNC:12484]	2233.1	0.183671	0.0945335	1.94292	0.0520264	0.560257		E218D_WT
ENSG00000164638	SLC29A4	solute carrier family 29 member 4 [Source:HGNC Symbol;Acc:HGNC:23097]	91.6329	0.365905	0.188398	1.94219	0.0521141	0.560611		E218D_WT
ENSG00000172175	MALT1	MALT1 paracaspase [Source:HGNC Symbol;Acc:HGNC:6819]	358.358	-0.211742	0.109038	-1.94191	0.0521478	0.560611		E218D_WT
ENSG00000111665	CDCA3	cell division cycle associated 3 [Source:HGNC Symbol;Acc:HGNC:14624]	1158.34	0.205652	0.106009	1.93994	0.0523864	0.560796		E218D_WT
ENSG00000137965	IFI44	interferon induced protein 44 [Source:HGNC Symbol;Acc:HGNC:16938]	52.5757	-0.451141	0.232474	-1.94061	0.0523062	0.560796		E218D_WT
ENSG00000146425	DYNLT1	dynein light chain Tctex-type 1 [Source:HGNC Symbol;Acc:HGNC:11697]	3096.64	0.253308	0.130574	1.93996	0.0523844	0.560796		E218D_WT
ENSG00000152818	UTRN	utrophin [Source:HGNC Symbol;Acc:HGNC:12635]	703.26	-0.2088	0.107587	-1.94076	0.0522876	0.560796		E218D_WT
ENSG00000204120	GIGYF2	GRB10 interacting GYF protein 2 [Source:HGNC Symbol;Acc:HGNC:11960]	671.99	0.240675	0.124047	1.94019	0.0523566	0.560796		E218D_WT
ENSG00000100504	PYGL	glycogen phosphorylase L [Source:HGNC Symbol;Acc:HGNC:9725]	673.014	0.184295	0.0950597	1.93873	0.0525338	0.561425		E218D_WT
ENSG00000189337	KAZN	kazrin, periplakin interacting protein [Source:HGNC Symbol;Acc:HGNC:29173]	350.123	-0.252413	0.130185	-1.93888	0.0525157	0.561425		E218D_WT
ENSG00000144115	THNSL2	threonine synthase like 2 [Source:HGNC Symbol;Acc:HGNC:25602]	125.945	-0.31794	0.164128	-1.93714	0.052728	0.562428		E218D_WT
ENSG00000149218	ENDOD1	endonuclease domain containing 1 [Source:HGNC Symbol;Acc:HGNC:29129]	684.206	-0.195038	0.100698	-1.93687	0.0527609	0.562428		E218D_WT
ENSG00000172469	MANEA	mannosidase endo-alpha [Source:HGNC Symbol;Acc:HGNC:21072]	231.252	0.230865	0.119163	1.93739	0.0526979	0.562428		E218D_WT
ENSG00000069011	PITX1	paired like homeodomain 1 [Source:HGNC Symbol;Acc:HGNC:9004]	46.4624	0.512964	0.264963	1.93598	0.0528699	0.562552		E218D_WT
ENSG00000101079	NDRG3	NDRG family member 3 [Source:HGNC Symbol;Acc:HGNC:14462]	364.301	0.221458	0.114391	1.93598	0.0528706	0.562552		E218D_WT
ENSG00000156599	ZDHHC5	zinc finger DHHC-type palmitoyltransferase 5 [Source:HGNC Symbol;Acc:HGNC:18472]	814.242	-0.172178	0.0889493	-1.93569	0.0529059	0.562552		E218D_WT
ENSG00000156804	FBXO32	F-box protein 32 [Source:HGNC Symbol;Acc:HGNC:16731]	9207.06	0.129255	0.0668247	1.93425	0.0530828	0.563487		E218D_WT
ENSG00000183287	CCBE1	collagen and calcium binding EGF domains 1 [Source:HGNC Symbol;Acc:HGNC:29426]	1121.14	0.158846	0.0821179	1.93436	0.0530688	0.563487		E218D_WT
ENSG00000169439	SDC2	syndecan 2 [Source:HGNC Symbol;Acc:HGNC:10659]	1417.01	0.186903	0.0966681	1.93345	0.0531802	0.564049		E218D_WT
ENSG00000118707	TGIF2	TGFB induced factor homeobox 2 [Source:HGNC Symbol;Acc:HGNC:15764]	590.552	0.178129	0.0921656	1.93271	0.0532724	0.564554		E218D_WT
ENSG00000133135	RNF128	ring finger protein 128 [Source:HGNC Symbol;Acc:HGNC:21153]	138.186	-0.30839	0.159679	-1.93132	0.0534435	0.565893		E218D_WT
ENSG00000148204	CRB2	crumbs cell polarity complex component 2 [Source:HGNC Symbol;Acc:HGNC:18688]	64.5561	-0.46406	0.240382	-1.93051	0.0535442	0.566486		E218D_WT
ENSG00000040531	CTNS	cystinosin, lysosomal cystine transporter [Source:HGNC Symbol;Acc:HGNC:2518]	212.831	0.256777	0.133042	1.93004	0.0536015	0.566619		E218D_WT
ENSG00000122884	P4HA1	prolyl 4-hydroxylase subunit alpha 1 [Source:HGNC Symbol;Acc:HGNC:8546]	2625.12	-0.168716	0.0874531	-1.92922	0.0537035	0.567224		E218D_WT
ENSG00000066117	SMARCD1	SWI/SNF related, matrix associated, actin dependent regulator of chromatin, subfamily d, member 1 [Source:HGNC Symbol;Acc:HGNC:11106]	993.03	0.149686	0.077726	1.92582	0.0541267	0.567786		E218D_WT
ENSG00000072310	SREBF1	sterol regulatory element binding transcription factor 1 [Source:HGNC Symbol;Acc:HGNC:11289]	585.52	0.202244	0.104987	1.92637	0.0540578	0.567786		E218D_WT
ENSG00000108654	DDX5	DEAD-box helicase 5 [Source:HGNC Symbol;Acc:HGNC:2746]	8230.52	0.184717	0.0959294	1.92555	0.0541603	0.567786		E218D_WT
ENSG00000163710	PCOLCE2	procollagen C-endopeptidase enhancer 2 [Source:HGNC Symbol;Acc:HGNC:8739]	197.376	0.270095	0.140183	1.92673	0.0540127	0.567786		E218D_WT
ENSG00000174529	TMEM81	transmembrane protein 81 [Source:HGNC Symbol;Acc:HGNC:32349]	41.5223	-0.52749	0.273872	-1.92605	0.0540985	0.567786		E218D_WT
ENSG00000183814	LIN9	lin-9 DREAM MuvB core complex component [Source:HGNC Symbol;Acc:HGNC:30830]	89.4105	-0.369327	0.191738	-1.92621	0.0540782	0.567786		E218D_WT
ENSG00000183826	BTBD9	BTB domain containing 9 [Source:HGNC Symbol;Acc:HGNC:21228]	137.544	-0.309463	0.160668	-1.92611	0.0540912	0.567786		E218D_WT
ENSG00000187522	HSPA14	heat shock protein family A (Hsp70) member 14 [Source:HGNC Symbol;Acc:HGNC:29526]	139.348	0.30191	0.156681	1.9269	0.0539919	0.567786		E218D_WT
ENSG00000213463	SYNJ2BP	synaptojanin 2 binding protein [Source:HGNC Symbol;Acc:HGNC:18955]	421.457	0.20145	0.104515	1.92748	0.0539196	0.567786		E218D_WT
ENSG00000183978	COA3	cytochrome c oxidase assembly factor 3 [Source:HGNC Symbol;Acc:HGNC:24990]	1097.28	0.16178	0.0840345	1.92516	0.0542095	0.567832		E218D_WT
ENSG00000112276	BVES	blood vessel epicardial substance [Source:HGNC Symbol;Acc:HGNC:1152]	125.79	-0.309187	0.160798	-1.92283	0.0545016	0.568073		E218D_WT
ENSG00000119383	PTPA	protein phosphatase 2 phosphatase activator [Source:HGNC Symbol;Acc:HGNC:9308]	1551.29	0.138893	0.0722188	1.92323	0.0544518	0.568073		E218D_WT
ENSG00000172967	XKR3	XK related 3 [Source:HGNC Symbol;Acc:HGNC:28778]	6.95905	1.48552	0.772079	1.92405	0.0543478	0.568073		E218D_WT
ENSG00000174808	BTC	betacellulin [Source:HGNC Symbol;Acc:HGNC:1121]	110.745	0.359298	0.186716	1.9243	0.0543165	0.568073		E218D_WT
ENSG00000178381	ZFAND2A	zinc finger AN1-type containing 2A [Source:HGNC Symbol;Acc:HGNC:28073]	124.231	-0.302957	0.157491	-1.92365	0.0543982	0.568073		E218D_WT
ENSG00000179314	WSCD1	WSC domain containing 1 [Source:HGNC Symbol;Acc:HGNC:29060]	61.6852	-0.45589	0.23708	-1.92293	0.0544882	0.568073		E218D_WT
ENSG00000116044	NFE2L2	NFE2 like bZIP transcription factor 2 [Source:HGNC Symbol;Acc:HGNC:7782]	1197.98	-0.15134	0.0787246	-1.9224	0.0545553	0.568165		E218D_WT
ENSG00000116857	TMEM9	transmembrane protein 9 [Source:HGNC Symbol;Acc:HGNC:18823]	2438.66	-0.163429	0.0850342	-1.92192	0.0546157	0.568327		E218D_WT
ENSG00000198815	FOXJ3	forkhead box J3 [Source:HGNC Symbol;Acc:HGNC:29178]	350.796	-0.202359	0.105319	-1.92139	0.0546821	0.56855		E218D_WT
ENSG00000108306	FBXL20	F-box and leucine rich repeat protein 20 [Source:HGNC Symbol;Acc:HGNC:24679]	436.679	0.227415	0.11848	1.91943	0.0549296	0.569973		E218D_WT
ENSG00000113742	CPEB4	cytoplasmic polyadenylation element binding protein 4 [Source:HGNC Symbol;Acc:HGNC:21747]	1626.75	-0.167949	0.0875079	-1.91924	0.0549539	0.569973		E218D_WT
ENSG00000134058	CDK7	cyclin dependent kinase 7 [Source:HGNC Symbol;Acc:HGNC:1778]	794.894	-0.207394	0.108039	-1.91962	0.0549058	0.569973		E218D_WT
ENSG00000132170	PPARG	peroxisome proliferator activated receptor gamma [Source:HGNC Symbol;Acc:HGNC:9236]	109.651	-0.483923	0.252252	-1.91841	0.055059	0.57054		E218D_WT
ENSG00000185737	NRG3	neuregulin 3 [Source:HGNC Symbol;Acc:HGNC:7999]	19.1613	-0.86733	0.452183	-1.9181	0.0550987	0.57054		E218D_WT
ENSG00000117984	CTSD	cathepsin D [Source:HGNC Symbol;Acc:HGNC:2529]	16644.7	0.162327	0.0846717	1.91713	0.0552217	0.571346		E218D_WT
ENSG00000074855	ANO8	anoctamin 8 [Source:HGNC Symbol;Acc:HGNC:29329]	106.594	-0.416145	0.217124	-1.91662	0.055286	0.571544		E218D_WT
ENSG00000101210	EEF1A2	eukaryotic translation elongation factor 1 alpha 2 [Source:HGNC Symbol;Acc:HGNC:3192]	123.132	0.394148	0.205765	1.91553	0.0554255	0.571587		E218D_WT
ENSG00000134202	GSTM3	glutathione S-transferase mu 3 [Source:HGNC Symbol;Acc:HGNC:4635]	551.491	-0.228666	0.119372	-1.91558	0.0554188	0.571587		E218D_WT
ENSG00000147862	NFIB	nuclear factor I B [Source:HGNC Symbol;Acc:HGNC:7785]	3536.14	-0.197985	0.103323	-1.91617	0.0553429	0.571587		E218D_WT
ENSG00000215262	KCNU1	potassium calcium-activated channel subfamily U member 1 [Source:HGNC Symbol;Acc:HGNC:18867]	11.5927	-0.978326	0.510943	-1.91475	0.0555249	0.572145		E218D_WT
ENSG00000163531	NFASC	neurofascin [Source:HGNC Symbol;Acc:HGNC:29866]	1193.68	-0.143202	0.0748337	-1.9136	0.0556709	0.572718		E218D_WT
ENSG00000166446	CDYL2	chromodomain Y like 2 [Source:HGNC Symbol;Acc:HGNC:23030]	111.404	-0.317698	0.166015	-1.91367	0.0556623	0.572718		E218D_WT
ENSG00000132313	MRPL35	mitochondrial ribosomal protein L35 [Source:HGNC Symbol;Acc:HGNC:14489]	659.831	0.182313	0.0953744	1.91155	0.0559334	0.573062		E218D_WT
ENSG00000135587	SMPD2	sphingomyelin phosphodiesterase 2 [Source:HGNC Symbol;Acc:HGNC:11121]	84.9335	0.360776	0.188719	1.91171	0.0559134	0.573062		E218D_WT
ENSG00000145354	CISD2	CDGSH iron sulfur domain 2 [Source:HGNC Symbol;Acc:HGNC:24212]	657.173	-0.169725	0.0888013	-1.91129	0.0559672	0.573062		E218D_WT
ENSG00000147274	RBMX	RNA binding motif protein X-linked [Source:HGNC Symbol;Acc:HGNC:9910]	1607.42	0.134028	0.0700844	1.91238	0.0558269	0.573062		E218D_WT
ENSG00000176928	GCNT4	glucosaminyl (N-acetyl) transferase 4 [Source:HGNC Symbol;Acc:HGNC:17973]	5.85488	1.61923	0.847194	1.91128	0.0559682	0.573062		E218D_WT
ENSG00000198055	GRK6	G protein-coupled receptor kinase 6 [Source:HGNC Symbol;Acc:HGNC:4545]	453.252	0.187893	0.0983103	1.91122	0.0559758	0.573062		E218D_WT
ENSG00000008256	CYTH3	cytohesin 3 [Source:HGNC Symbol;Acc:HGNC:9504]	588.724	0.220058	0.115274	1.90899	0.0562633	0.57549		E218D_WT
ENSG00000079308	TNS1	tensin 1 [Source:HGNC Symbol;Acc:HGNC:11973]	625.606	0.151967	0.0796415	1.90814	0.0563737	0.57549		E218D_WT
ENSG00000146067	FAM193B	family with sequence similarity 193 member B [Source:HGNC Symbol;Acc:HGNC:25524]	377.699	0.221416	0.11602	1.90843	0.0563353	0.57549		E218D_WT
ENSG00000254866	DEFB109D	defensin beta 109D (pseudogene) [Source:HGNC Symbol;Acc:HGNC:30838]	6.94336	-1.24911	0.654677	-1.90797	0.0563947	0.57549		E218D_WT
ENSG00000117505	DR1	down-regulator of transcription 1 [Source:HGNC Symbol;Acc:HGNC:3017]	1106.47	0.128853	0.0675561	1.90735	0.0564747	0.575842		E218D_WT
ENSG00000141404	GNAL	G protein subunit alpha L [Source:HGNC Symbol;Acc:HGNC:4388]	10.3951	1.02723	0.538677	1.90694	0.056528	0.575922		E218D_WT
ENSG00000122870	BICC1	BicC family RNA binding protein 1 [Source:HGNC Symbol;Acc:HGNC:19351]	1386.57	-0.195924	0.102854	-1.90487	0.0567974	0.57686		E218D_WT
ENSG00000134259	NGF	nerve growth factor [Source:HGNC Symbol;Acc:HGNC:7808]	578.516	0.298015	0.156482	1.90448	0.0568481	0.57686		E218D_WT
ENSG00000134532	SOX5	SRY-box transcription factor 5 [Source:HGNC Symbol;Acc:HGNC:11201]	24.9638	-0.711503	0.373612	-1.90439	0.0568597	0.57686		E218D_WT
ENSG00000138030	KHK	ketohexokinase [Source:HGNC Symbol;Acc:HGNC:6315]	36.0633	-0.548865	0.288037	-1.90553	0.0567107	0.57686		E218D_WT
ENSG00000188428	BLOC1S5	biogenesis of lysosomal organelles complex 1 subunit 5 [Source:HGNC Symbol;Acc:HGNC:18561]	111.052	-0.37456	0.196614	-1.90506	0.0567727	0.57686		E218D_WT
ENSG00000204219	TCEA3	transcription elongation factor A3 [Source:HGNC Symbol;Acc:HGNC:11615]	18.6094	0.83119	0.43652	1.90413	0.0568934	0.57686		E218D_WT
ENSG00000177548	RABEP2	rabaptin, RAB GTPase binding effector protein 2 [Source:HGNC Symbol;Acc:HGNC:24817]	139.628	0.280172	0.147172	1.9037	0.0569491	0.576963		E218D_WT
ENSG00000141456	PELP1	proline, glutamate and leucine rich protein 1 [Source:HGNC Symbol;Acc:HGNC:30134]	501.281	0.198274	0.104196	1.90289	0.0570553	0.577576		E218D_WT
ENSG00000117226	GBP3	guanylate binding protein 3 [Source:HGNC Symbol;Acc:HGNC:4184]	506.158	-0.201473	0.105917	-1.90217	0.0571489	0.577953		E218D_WT
ENSG00000117461	PIK3R3	phosphoinositide-3-kinase regulatory subunit 3 [Source:HGNC Symbol;Acc:HGNC:8981]	126.605	0.301758	0.15869	1.90156	0.0572293	0.577953		E218D_WT
ENSG00000134775	FHOD3	formin homology 2 domain containing 3 [Source:HGNC Symbol;Acc:HGNC:26178]	21.5914	0.841057	0.44227	1.90168	0.0572129	0.577953		E218D_WT
ENSG00000073605	GSDMB	gasdermin B [Source:HGNC Symbol;Acc:HGNC:23690]	20.8058	0.777999	0.409472	1.90001	0.0574323	0.579158		E218D_WT
ENSG00000198018	ENTPD7	ectonucleoside triphosphate diphosphohydrolase 7 [Source:HGNC Symbol;Acc:HGNC:19745]	160.817	0.3455	0.181848	1.89995	0.0574402	0.579158		E218D_WT
ENSG00000101413	RPRD1B	regulation of nuclear pre-mRNA domain containing 1B [Source:HGNC Symbol;Acc:HGNC:16209]	246.033	-0.238029	0.12543	-1.8977	0.0577351	0.580812		E218D_WT
ENSG00000117616	RSRP1	arginine and serine rich protein 1 [Source:HGNC Symbol;Acc:HGNC:25234]	542.396	0.229142	0.120774	1.89728	0.0577909	0.580812		E218D_WT
ENSG00000134352	IL6ST	interleukin 6 cytokine family signal transducer [Source:HGNC Symbol;Acc:HGNC:6021]	1273.6	-0.14116	0.0744137	-1.89696	0.0578335	0.580812		E218D_WT
ENSG00000151131	NOPCHAP1	NOP protein chaperone 1 [Source:HGNC Symbol;Acc:HGNC:28628]	363.271	0.226599	0.119395	1.89789	0.057711	0.580812		E218D_WT
ENSG00000213923	CSNK1E	casein kinase 1 epsilon [Source:HGNC Symbol;Acc:HGNC:2453]	1615.23	0.142579	0.0751442	1.8974	0.0577747	0.580812		E218D_WT
ENSG00000100979	PLTP	phospholipid transfer protein [Source:HGNC Symbol;Acc:HGNC:9093]	23.7674	0.928417	0.490348	1.89338	0.058307	0.581353		E218D_WT
ENSG00000101224	CDC25B	cell division cycle 25B [Source:HGNC Symbol;Acc:HGNC:1726]	359.732	0.248922	0.131365	1.89489	0.0581074	0.581353		E218D_WT
ENSG00000102096	PIM2	Pim-2 proto-oncogene, serine/threonine kinase [Source:HGNC Symbol;Acc:HGNC:8987]	243.553	-0.287218	0.151515	-1.89564	0.058008	0.581353		E218D_WT
ENSG00000102786	INTS6	integrator complex subunit 6 [Source:HGNC Symbol;Acc:HGNC:14879]	402.976	-0.195163	0.10299	-1.89496	0.0580971	0.581353		E218D_WT
ENSG00000120896	SORBS3	sorbin and SH3 domain containing 3 [Source:HGNC Symbol;Acc:HGNC:30907]	784.204	-0.168454	0.0889736	-1.89331	0.0583169	0.581353		E218D_WT
ENSG00000133805	AMPD3	adenosine monophosphate deaminase 3 [Source:HGNC Symbol;Acc:HGNC:470]	27.3421	0.627333	0.331275	1.89369	0.0582656	0.581353		E218D_WT
ENSG00000134954	ETS1	ETS proto-oncogene 1, transcription factor [Source:HGNC Symbol;Acc:HGNC:3488]	893.956	0.155921	0.0822946	1.89466	0.0581368	0.581353		E218D_WT
ENSG00000156463	SH3RF2	SH3 domain containing ring finger 2 [Source:HGNC Symbol;Acc:HGNC:26299]	1732.88	-0.129331	0.0682403	-1.89523	0.0580621	0.581353		E218D_WT
ENSG00000160193	WDR4	WD repeat domain 4 [Source:HGNC Symbol;Acc:HGNC:12756]	288.724	0.249955	0.131991	1.89373	0.0582607	0.581353		E218D_WT
ENSG00000170242	USP47	ubiquitin specific peptidase 47 [Source:HGNC Symbol;Acc:HGNC:20076]	190.685	0.328712	0.173638	1.89309	0.0583465	0.581353		E218D_WT
ENSG00000163909	HEYL	hes related family bHLH transcription factor with YRPW motif like [Source:HGNC Symbol;Acc:HGNC:4882]	5.50708	1.52329	0.804932	1.89244	0.0584318	0.581697		E218D_WT
ENSG00000174840	PDE12	phosphodiesterase 12 [Source:HGNC Symbol;Acc:HGNC:25386]	584.306	-0.191858	0.101397	-1.89214	0.0584729	0.581697		E218D_WT
ENSG00000012983	MAP4K5	mitogen-activated protein kinase kinase kinase kinase 5 [Source:HGNC Symbol;Acc:HGNC:6867]	503.239	-0.217653	0.115136	-1.8904	0.0587042	0.581782		E218D_WT
ENSG00000077157	PPP1R12B	protein phosphatase 1 regulatory subunit 12B [Source:HGNC Symbol;Acc:HGNC:7619]	290.229	0.326012	0.172493	1.89001	0.058757	0.581782		E218D_WT
ENSG00000099385	BCL7C	BAF chromatin remodeling complex subunit BCL7C [Source:HGNC Symbol;Acc:HGNC:1006]	961.851	-0.133476	0.0706082	-1.89037	0.0587087	0.581782		E218D_WT
ENSG00000116809	ZBTB17	zinc finger and BTB domain containing 17 [Source:HGNC Symbol;Acc:HGNC:12936]	263.065	0.259146	0.13702	1.8913	0.058584	0.581782		E218D_WT
ENSG00000161551	ZNF577	zinc finger protein 577 [Source:HGNC Symbol;Acc:HGNC:28673]	27.0279	0.646043	0.341769	1.89029	0.0587193	0.581782		E218D_WT
ENSG00000162695	SLC30A7	solute carrier family 30 member 7 [Source:HGNC Symbol;Acc:HGNC:19306]	1013.45	-0.149492	0.0790309	-1.89157	0.0585489	0.581782		E218D_WT
ENSG00000001631	KRIT1	KRIT1 ankyrin repeat containing [Source:HGNC Symbol;Acc:HGNC:1573]	175.024	-0.309458	0.163956	-1.88745	0.0591	0.582834		E218D_WT
ENSG00000074219	TEAD2	TEA domain transcription factor 2 [Source:HGNC Symbol;Acc:HGNC:11715]	73.746	0.476861	0.25248	1.88871	0.0589305	0.582834		E218D_WT
ENSG00000095066	HOOK2	hook microtubule tethering protein 2 [Source:HGNC Symbol;Acc:HGNC:19885]	185.707	0.242922	0.128671	1.88793	0.0590348	0.582834		E218D_WT
ENSG00000124702	KLHDC3	kelch domain containing 3 [Source:HGNC Symbol;Acc:HGNC:20704]	1266.12	0.155976	0.0826514	1.88716	0.0591395	0.582834		E218D_WT
ENSG00000164111	ANXA5	annexin A5 [Source:HGNC Symbol;Acc:HGNC:543]	5741.67	0.116244	0.0615568	1.8884	0.0589729	0.582834		E218D_WT
ENSG00000172766	NAA16	N-alpha-acetyltransferase 16, NatA auxiliary subunit [Source:HGNC Symbol;Acc:HGNC:26164]	139.985	0.335266	0.177595	1.88781	0.0590509	0.582834		E218D_WT
ENSG00000018189	RUFY3	RUN and FYVE domain containing 3 [Source:HGNC Symbol;Acc:HGNC:30285]	685.545	-0.20645	0.109524	-1.88497	0.0594344	0.584188		E218D_WT
ENSG00000077147	TM9SF3	transmembrane 9 superfamily member 3 [Source:HGNC Symbol;Acc:HGNC:21529]	2307.06	-0.099384	0.0527734	-1.88322	0.0596705	0.584188		E218D_WT
ENSG00000107796	ACTA2	actin alpha 2, smooth muscle [Source:HGNC Symbol;Acc:HGNC:130]	107.763	0.508114	0.269834	1.88306	0.0596919	0.584188		E218D_WT
ENSG00000115107	STEAP3	STEAP3 metalloreductase [Source:HGNC Symbol;Acc:HGNC:24592]	1034.59	0.16222	0.0860319	1.88558	0.059351	0.584188		E218D_WT
ENSG00000119335	SET	SET nuclear proto-oncogene [Source:HGNC Symbol;Acc:HGNC:10760]	10462.4	0.152752	0.0810641	1.88434	0.0595192	0.584188		E218D_WT
ENSG00000134371	CDC73	cell division cycle 73 [Source:HGNC Symbol;Acc:HGNC:16783]	700.367	-0.145933	0.0774588	-1.884	0.0595645	0.584188		E218D_WT
ENSG00000164236	ANKRD33B	ankyrin repeat domain 33B [Source:HGNC Symbol;Acc:HGNC:35240]	57.0986	0.502949	0.26708	1.88314	0.0596813	0.584188		E218D_WT
ENSG00000180185	FAHD1	fumarylacetoacetate hydrolase domain containing 1 [Source:HGNC Symbol;Acc:HGNC:14169]	793.32	-0.150272	0.0797403	-1.88452	0.0594949	0.584188		E218D_WT
ENSG00000183114	FAM43B	family with sequence similarity 43 member B [Source:HGNC Symbol;Acc:HGNC:31791]	39.7634	-0.638327	0.338924	-1.88339	0.0596469	0.584188		E218D_WT
ENSG00000102904	TSNAXIP1	translin associated factor X interacting protein 1 [Source:HGNC Symbol;Acc:HGNC:18586]	6.81619	1.23085	0.653947	1.88219	0.0598102	0.584201		E218D_WT
ENSG00000104237	RP1	RP1 axonemal microtubule associated [Source:HGNC Symbol;Acc:HGNC:10263]	31.0652	0.646155	0.343343	1.88195	0.0598427	0.584201		E218D_WT
ENSG00000152475	ZNF837	zinc finger protein 837 [Source:HGNC Symbol;Acc:HGNC:25164]	59.8462	-0.428604	0.227693	-1.88237	0.0597854	0.584201		E218D_WT
ENSG00000171843	MLLT3	MLLT3 super elongation complex subunit [Source:HGNC Symbol;Acc:HGNC:7136]	393.427	-0.186834	0.0992902	-1.88169	0.0598779	0.584201		E218D_WT
ENSG00000142279	WTIP	WT1 interacting protein [Source:HGNC Symbol;Acc:HGNC:20964]	1165.59	-0.221302	0.117653	-1.88097	0.0599758	0.584373		E218D_WT
ENSG00000145241	CENPC	centromere protein C [Source:HGNC Symbol;Acc:HGNC:1854]	151.146	0.269556	0.143334	1.88062	0.0600237	0.584373		E218D_WT
ENSG00000170430	MGMT	O-6-methylguanine-DNA methyltransferase [Source:HGNC Symbol;Acc:HGNC:7059]	492.84	0.171606	0.0912536	1.88054	0.0600339	0.584373		E218D_WT
ENSG00000148516	ZEB1	zinc finger E-box binding homeobox 1 [Source:HGNC Symbol;Acc:HGNC:11642]	235.764	0.260862	0.138758	1.87998	0.0601111	0.584675		E218D_WT
ENSG00000175826	CTDNEP1	CTD nuclear envelope phosphatase 1 [Source:HGNC Symbol;Acc:HGNC:19085]	919.677	-0.153777	0.0818149	-1.87957	0.0601668	0.584768		E218D_WT
ENSG00000184863	RBM33	RNA binding motif protein 33 [Source:HGNC Symbol;Acc:HGNC:27223]	276.956	0.243997	0.129848	1.8791	0.0602306	0.584938		E218D_WT
ENSG00000054179	ENTPD2	ectonucleoside triphosphate diphosphohydrolase 2 [Source:HGNC Symbol;Acc:HGNC:3364]	8.65271	1.31098	0.698113	1.87789	0.0603959	0.585198		E218D_WT
ENSG00000092931	MFSD11	major facilitator superfamily domain containing 11 [Source:HGNC Symbol;Acc:HGNC:25458]	186.218	-0.244717	0.1303	-1.8781	0.0603677	0.585198		E218D_WT
ENSG00000142864	SERBP1	SERPINE1 mRNA binding protein 1 [Source:HGNC Symbol;Acc:HGNC:17860]	4632.48	0.166781	0.0887888	1.8784	0.060327	0.585198		E218D_WT
ENSG00000174482	LINGO2	leucine rich repeat and Ig domain containing 2 [Source:HGNC Symbol;Acc:HGNC:21207]	36.2126	-0.525692	0.280241	-1.87586	0.0606744	0.587447		E218D_WT
ENSG00000087494	PTHLH	parathyroid hormone like hormone [Source:HGNC Symbol;Acc:HGNC:9607]	25.8937	-0.648285	0.345757	-1.87497	0.0607966	0.588181		E218D_WT
ENSG00000104369	JPH1	junctophilin 1 [Source:HGNC Symbol;Acc:HGNC:14201]	129.917	-0.300736	0.160481	-1.87397	0.0609345	0.589064		E218D_WT
ENSG00000139508	SLC46A3	solute carrier family 46 member 3 [Source:HGNC Symbol;Acc:HGNC:27501]	176.855	0.269155	0.143753	1.87234	0.061159	0.590784		E218D_WT
ENSG00000112293	GPLD1	glycosylphosphatidylinositol specific phospholipase D1 [Source:HGNC Symbol;Acc:HGNC:4459]	10.7656	1.13098	0.604709	1.87029	0.0614441	0.590801		E218D_WT
ENSG00000114529	C3orf52	chromosome 3 open reading frame 52 [Source:HGNC Symbol;Acc:HGNC:26255]	193.078	0.245767	0.131424	1.87003	0.0614798	0.590801		E218D_WT
ENSG00000124535	WRNIP1	WRN helicase interacting protein 1 [Source:HGNC Symbol;Acc:HGNC:20876]	620.059	-0.184877	0.0988663	-1.86997	0.0614874	0.590801		E218D_WT
ENSG00000158290	CUL4B	cullin 4B [Source:HGNC Symbol;Acc:HGNC:2555]	1112.4	-0.17502	0.0935124	-1.87162	0.0612592	0.590801		E218D_WT
ENSG00000189403	HMGB1	high mobility group box 1 [Source:HGNC Symbol;Acc:HGNC:4983]	2981.25	0.164586	0.0879982	1.87034	0.0614368	0.590801		E218D_WT
ENSG00000203879	GDI1	GDP dissociation inhibitor 1 [Source:HGNC Symbol;Acc:HGNC:4226]	756.763	-0.160788	0.0859345	-1.87105	0.0613375	0.590801		E218D_WT
ENSG00000253958	CLDN23	claudin 23 [Source:HGNC Symbol;Acc:HGNC:17591]	37.8347	-0.539308	0.288093	-1.87199	0.0612076	0.590801		E218D_WT
ENSG00000108784	NAGLU	N-acetyl-alpha-glucosaminidase [Source:HGNC Symbol;Acc:HGNC:7632]	754.664	-0.158285	0.0846716	-1.8694	0.0615675	0.591123		E218D_WT
ENSG00000158526	TSR2	TSR2 ribosome maturation factor [Source:HGNC Symbol;Acc:HGNC:25455]	355.564	0.185518	0.0993172	1.86793	0.0617718	0.592635		E218D_WT
ENSG00000131043	AAR2	AAR2 splicing factor [Source:HGNC Symbol;Acc:HGNC:15886]	485.787	0.166784	0.0893114	1.86745	0.0618389	0.592829		E218D_WT
ENSG00000073910	FRY	FRY microtubule binding protein [Source:HGNC Symbol;Acc:HGNC:20367]	41.6961	-0.648665	0.347847	-1.8648	0.0622094	0.595134		E218D_WT
ENSG00000118965	WDR35	WD repeat domain 35 [Source:HGNC Symbol;Acc:HGNC:29250]	186.642	0.260911	0.13992	1.86472	0.0622202	0.595134		E218D_WT
ENSG00000146701	MDH2	malate dehydrogenase 2 [Source:HGNC Symbol;Acc:HGNC:6971]	4493.22	-0.134715	0.0722237	-1.86524	0.0621474	0.595134		E218D_WT
ENSG00000127337	YEATS4	YEATS domain containing 4 [Source:HGNC Symbol;Acc:HGNC:24859]	483.44	0.20366	0.109257	1.86405	0.0623146	0.595137		E218D_WT
ENSG00000135097	MSI1	musashi RNA binding protein 1 [Source:HGNC Symbol;Acc:HGNC:7330]	14.6413	0.945686	0.507278	1.86424	0.0622884	0.595137		E218D_WT
ENSG00000124571	XPO5	exportin 5 [Source:HGNC Symbol;Acc:HGNC:17675]	319.676	0.20217	0.108519	1.86299	0.0624636	0.595662		E218D_WT
ENSG00000162927	PUS10	pseudouridine synthase 10 [Source:HGNC Symbol;Acc:HGNC:26505]	47.0596	0.483646	0.259605	1.86301	0.0624614	0.595662		E218D_WT
ENSG00000086300	SNX10	sorting nexin 10 [Source:HGNC Symbol;Acc:HGNC:14974]	45.6974	0.54575	0.293367	1.8603	0.0628437	0.596371		E218D_WT
ENSG00000101197	BIRC7	baculoviral IAP repeat containing 7 [Source:HGNC Symbol;Acc:HGNC:13702]	5.50682	1.49117	0.803962	1.85478	0.063628	0.596371		E218D_WT
ENSG00000102780	DGKH	diacylglycerol kinase eta [Source:HGNC Symbol;Acc:HGNC:2854]	374.789	0.331737	0.178599	1.85744	0.0632488	0.596371		E218D_WT
ENSG00000104312	RIPK2	receptor interacting serine/threonine kinase 2 [Source:HGNC Symbol;Acc:HGNC:10020]	399.291	-0.22142	0.119381	-1.85474	0.0636336	0.596371		E218D_WT
ENSG00000105220	GPI	glucose-6-phosphate isomerase [Source:HGNC Symbol;Acc:HGNC:4458]	7419.44	-0.121881	0.0655081	-1.86056	0.0628069	0.596371		E218D_WT
ENSG00000106537	TSPAN13	tetraspanin 13 [Source:HGNC Symbol;Acc:HGNC:21643]	1062.13	0.142942	0.0770374	1.85548	0.0635275	0.596371		E218D_WT
ENSG00000112584	FAM120B	family with sequence similarity 120 member B [Source:HGNC Symbol;Acc:HGNC:21109]	327.331	-0.218942	0.118123	-1.85351	0.0638095	0.596371		E218D_WT
ENSG00000123636	BAZ2B	bromodomain adjacent to zinc finger domain 2B [Source:HGNC Symbol;Acc:HGNC:963]	597.991	0.222279	0.119894	1.85396	0.0637446	0.596371		E218D_WT
ENSG00000134333	LDHA	lactate dehydrogenase A [Source:HGNC Symbol;Acc:HGNC:6535]	11927.4	-0.099422	0.0535572	-1.85637	0.063401	0.596371		E218D_WT
ENSG00000137502	RAB30	RAB30, member RAS oncogene family [Source:HGNC Symbol;Acc:HGNC:9770]	237.619	-0.270123	0.145246	-1.85977	0.0629181	0.596371		E218D_WT
ENSG00000138674	SEC31A	SEC31 homolog A, COPII coat complex component [Source:HGNC Symbol;Acc:HGNC:17052]	1839.8	-0.159065	0.085545	-1.85943	0.0629665	0.596371		E218D_WT
ENSG00000142794	NBPF3	NBPF member 3 [Source:HGNC Symbol;Acc:HGNC:25076]	9.37909	1.20647	0.648515	1.86037	0.0628337	0.596371		E218D_WT
ENSG00000143774	GUK1	guanylate kinase 1 [Source:HGNC Symbol;Acc:HGNC:4693]	3423.3	-0.126616	0.0683108	-1.85353	0.0638066	0.596371		E218D_WT
ENSG00000144554	FANCD2	FA complementation group D2 [Source:HGNC Symbol;Acc:HGNC:3585]	426.759	0.203643	0.109431	1.86092	0.0627553	0.596371		E218D_WT
ENSG00000144908	ALDH1L1	aldehyde dehydrogenase 1 family member L1 [Source:HGNC Symbol;Acc:HGNC:3978]	14.0049	-0.774608	0.417435	-1.85564	0.0635051	0.596371		E218D_WT
ENSG00000149970	CNKSR2	connector enhancer of kinase suppressor of Ras 2 [Source:HGNC Symbol;Acc:HGNC:19701]	87.919	-0.407301	0.219642	-1.85438	0.0636845	0.596371		E218D_WT
ENSG00000153187	HNRNPU	heterogeneous nuclear ribonucleoprotein U [Source:HGNC Symbol;Acc:HGNC:5048]	5890.34	0.118442	0.0638441	1.85518	0.0635711	0.596371		E218D_WT
ENSG00000159403	C1R	complement C1r [Source:HGNC Symbol;Acc:HGNC:1246]	170.315	-0.312367	0.168024	-1.85906	0.0630184	0.596371		E218D_WT
ENSG00000164105	SAP30	Sin3A associated protein 30 [Source:HGNC Symbol;Acc:HGNC:10532]	2130.16	-0.216554	0.116369	-1.86092	0.0627549	0.596371		E218D_WT
ENSG00000167925	GHDC	GH3 domain containing [Source:HGNC Symbol;Acc:HGNC:24438]	170.822	-0.274324	0.147585	-1.85875	0.0630621	0.596371		E218D_WT
ENSG00000170779	CDCA4	cell division cycle associated 4 [Source:HGNC Symbol;Acc:HGNC:14625]	556.515	0.182851	0.0983017	1.8601	0.062872	0.596371		E218D_WT
ENSG00000175161	CADM2	cell adhesion molecule 2 [Source:HGNC Symbol;Acc:HGNC:29849]	9.93103	1.38468	0.746329	1.85533	0.0635496	0.596371		E218D_WT
ENSG00000179772	FOXS1	forkhead box S1 [Source:HGNC Symbol;Acc:HGNC:3735]	87.5251	0.406612	0.219232	1.85471	0.0636377	0.596371		E218D_WT
ENSG00000184500	PROS1	protein S [Source:HGNC Symbol;Acc:HGNC:9456]	638.416	0.217632	0.117274	1.85576	0.0634874	0.596371		E218D_WT
ENSG00000198157	HMGN5	high mobility group nucleosome binding domain 5 [Source:HGNC Symbol;Acc:HGNC:8013]	189.555	0.332428	0.179256	1.85449	0.0636689	0.596371		E218D_WT
ENSG00000198768	APCDD1L	APC down-regulated 1 like [Source:HGNC Symbol;Acc:HGNC:26892]	266.125	0.238955	0.128823	1.85492	0.0636082	0.596371		E218D_WT
ENSG00000276644	DACH1	dachshund family transcription factor 1 [Source:HGNC Symbol;Acc:HGNC:2663]	36.8257	-0.717565	0.385851	-1.85969	0.062929	0.596371		E218D_WT
ENSG00000136048	DRAM1	DNA damage regulated autophagy modulator 1 [Source:HGNC Symbol;Acc:HGNC:25645]	1692.38	0.124385	0.0671242	1.85306	0.0638741	0.596535		E218D_WT
ENSG00000112290	WASF1	WASP family member 1 [Source:HGNC Symbol;Acc:HGNC:12732]	273.315	0.276721	0.14961	1.84962	0.0643684	0.600708		E218D_WT
ENSG00000013392	RWDD2A	RWD domain containing 2A [Source:HGNC Symbol;Acc:HGNC:21385]	134.877	-0.29493	0.159486	-1.84926	0.0644205	0.600752		E218D_WT
ENSG00000172159	FRMD3	FERM domain containing 3 [Source:HGNC Symbol;Acc:HGNC:24125]	18.2879	-0.899007	0.486369	-1.8484	0.0645438	0.601017		E218D_WT
ENSG00000197798	FAM118B	family with sequence similarity 118 member B [Source:HGNC Symbol;Acc:HGNC:26110]	210.133	0.258892	0.140045	1.84863	0.0645108	0.601017		E218D_WT
ENSG00000174607	UGT8	UDP glycosyltransferase 8 [Source:HGNC Symbol;Acc:HGNC:12555]	132.949	0.358444	0.194015	1.84751	0.0646736	0.601385		E218D_WT
ENSG00000196562	SULF2	sulfatase 2 [Source:HGNC Symbol;Acc:HGNC:20392]	312.688	-0.240111	0.129967	-1.84748	0.0646783	0.601385		E218D_WT
ENSG00000188343	CIBAR1	CBY1 interacting BAR domain containing 1 [Source:HGNC Symbol;Acc:HGNC:30452]	52.1694	0.5047	0.273245	1.84706	0.0647386	0.601504		E218D_WT
ENSG00000111271	ACAD10	acyl-CoA dehydrogenase family member 10 [Source:HGNC Symbol;Acc:HGNC:21597]	128.368	0.2985	0.161677	1.84627	0.0648523	0.602119		E218D_WT
ENSG00000044574	HSPA5	heat shock protein family A (Hsp70) member 5 [Source:HGNC Symbol;Acc:HGNC:5238]	6378.88	-0.106269	0.057581	-1.84556	0.0649557	0.602179		E218D_WT
ENSG00000196700	ZNF512B	zinc finger protein 512B [Source:HGNC Symbol;Acc:HGNC:29212]	92.7993	0.361936	0.196139	1.8453	0.0649932	0.602179		E218D_WT
ENSG00000263513	FAM72C	family with sequence similarity 72 member C [Source:HGNC Symbol;Acc:HGNC:30602]	10.5633	-1.01875	0.552095	-1.84525	0.0650014	0.602179		E218D_WT
ENSG00000286019	NOTCH2NLB	notch 2 N-terminal like B [Source:HGNC Symbol;Acc:HGNC:53923]	20.1587	0.775239	0.420321	1.8444	0.0651255	0.602887		E218D_WT
ENSG00000006638	TBXA2R	thromboxane A2 receptor [Source:HGNC Symbol;Acc:HGNC:11608]	76.6233	-0.335633	0.182125	-1.84288	0.0653471	0.603668		E218D_WT
ENSG00000171310	CHST11	carbohydrate sulfotransferase 11 [Source:HGNC Symbol;Acc:HGNC:17422]	313.561	-0.218363	0.118493	-1.84284	0.0653529	0.603668		E218D_WT
ENSG00000204147	ASAH2B	N-acylsphingosine amidohydrolase 2B [Source:HGNC Symbol;Acc:HGNC:23456]	75.8673	-0.345235	0.187277	-1.84344	0.0652642	0.603668		E218D_WT
ENSG00000111110	PPM1H	protein phosphatase, Mg2+/Mn2+ dependent 1H [Source:HGNC Symbol;Acc:HGNC:18583]	190.369	0.277627	0.150943	1.83928	0.0658734	0.60435		E218D_WT
ENSG00000114200	BCHE	butyrylcholinesterase [Source:HGNC Symbol;Acc:HGNC:983]	11.7302	-1.04873	0.570062	-1.83967	0.0658165	0.60435		E218D_WT
ENSG00000121988	ZRANB3	zinc finger RANBP2-type containing 3 [Source:HGNC Symbol;Acc:HGNC:25249]	71.9061	0.446872	0.24303	1.83875	0.0659516	0.60435		E218D_WT
ENSG00000122965	RBM19	RNA binding motif protein 19 [Source:HGNC Symbol;Acc:HGNC:29098]	261.691	0.223648	0.121569	1.83968	0.0658157	0.60435		E218D_WT
ENSG00000151413	NUBPL	NUBP iron-sulfur cluster assembly factor, mitochondrial [Source:HGNC Symbol;Acc:HGNC:20278]	173.006	0.287215	0.156196	1.83881	0.0659432	0.60435		E218D_WT
ENSG00000164296	TIGD6	tigger transposable element derived 6 [Source:HGNC Symbol;Acc:HGNC:18332]	61.4983	0.455116	0.247484	1.83897	0.0659193	0.60435		E218D_WT
ENSG00000165156	ZHX1	zinc fingers and homeoboxes 1 [Source:HGNC Symbol;Acc:HGNC:12871]	552.01	0.176413	0.0959178	1.83921	0.0658845	0.60435		E218D_WT
ENSG00000166971	AKTIP	AKT interacting protein [Source:HGNC Symbol;Acc:HGNC:16710]	221.479	0.256685	0.139555	1.83932	0.0658685	0.60435		E218D_WT
ENSG00000183172	SMDT1	single-pass membrane protein with aspartate rich tail 1 [Source:HGNC Symbol;Acc:HGNC:25055]	1204.02	-0.179251	0.0973527	-1.84125	0.0655843	0.60435		E218D_WT
ENSG00000205413	SAMD9	sterile alpha motif domain containing 9 [Source:HGNC Symbol;Acc:HGNC:1348]	47.254	0.570057	0.309798	1.84009	0.0657546	0.60435		E218D_WT
ENSG00000225697	SLC26A6	solute carrier family 26 member 6 [Source:HGNC Symbol;Acc:HGNC:14472]	114.313	0.309336	0.167969	1.84163	0.0655293	0.60435		E218D_WT
ENSG00000069696	DRD4	dopamine receptor D4 [Source:HGNC Symbol;Acc:HGNC:3025]	5.20853	1.64112	0.892831	1.83811	0.0660461	0.60445		E218D_WT
ENSG00000164176	EDIL3	EGF like repeats and discoidin domains 3 [Source:HGNC Symbol;Acc:HGNC:3173]	302.141	-0.281971	0.15341	-1.83803	0.066058	0.60445		E218D_WT
ENSG00000115053	NCL	nucleolin [Source:HGNC Symbol;Acc:HGNC:7667]	10500.2	0.187882	0.102272	1.83708	0.0661987	0.604722		E218D_WT
ENSG00000133816	MICAL2	microtubule associated monooxygenase, calponin and LIM domain containing 2 [Source:HGNC Symbol;Acc:HGNC:24693]	1571.42	0.134565	0.0732895	1.83607	0.0663467	0.604722		E218D_WT
ENSG00000137601	NEK1	NIMA related kinase 1 [Source:HGNC Symbol;Acc:HGNC:7744]	381.006	0.186781	0.101711	1.8364	0.0662987	0.604722		E218D_WT
ENSG00000143344	RGL1	ral guanine nucleotide dissociation stimulator like 1 [Source:HGNC Symbol;Acc:HGNC:30281]	330.337	0.255202	0.139007	1.83589	0.0663742	0.604722		E218D_WT
ENSG00000163617	CCDC191	coiled-coil domain containing 191 [Source:HGNC Symbol;Acc:HGNC:29272]	39.7572	0.612632	0.333613	1.83636	0.0663049	0.604722		E218D_WT
ENSG00000173442	EHBP1L1	EH domain binding protein 1 like 1 [Source:HGNC Symbol;Acc:HGNC:30682]	412.521	-0.226244	0.123148	-1.83716	0.066186	0.604722		E218D_WT
ENSG00000152219	ARL14EP	ADP ribosylation factor like GTPase 14 effector protein [Source:HGNC Symbol;Acc:HGNC:26798]	328.169	-0.205304	0.111899	-1.83472	0.0665477	0.605591		E218D_WT
ENSG00000198952	SMG5	SMG5 nonsense mediated mRNA decay factor [Source:HGNC Symbol;Acc:HGNC:24644]	649.167	0.200312	0.109186	1.8346	0.0665653	0.605591		E218D_WT
ENSG00000100065	CARD10	caspase recruitment domain family member 10 [Source:HGNC Symbol;Acc:HGNC:16422]	109.88	0.344187	0.18773	1.83341	0.066741	0.605602		E218D_WT
ENSG00000164329	TENT2	terminal nucleotidyltransferase 2 [Source:HGNC Symbol;Acc:HGNC:26776]	458.962	-0.174811	0.0953366	-1.83362	0.06671	0.605602		E218D_WT
ENSG00000165792	METTL17	methyltransferase like 17 [Source:HGNC Symbol;Acc:HGNC:19280]	91.3621	-0.425469	0.232078	-1.8333	0.0667577	0.605602		E218D_WT
ENSG00000205302	SNX2	sorting nexin 2 [Source:HGNC Symbol;Acc:HGNC:11173]	676.87	0.149886	0.0817298	1.83392	0.0666652	0.605602		E218D_WT
ENSG00000142227	EMP3	epithelial membrane protein 3 (MAM blood group) [Source:HGNC Symbol;Acc:HGNC:3335]	3876.29	-0.108404	0.0591501	-1.8327	0.0668474	0.605981		E218D_WT
ENSG00000205189	ZBTB10	zinc finger and BTB domain containing 10 [Source:HGNC Symbol;Acc:HGNC:30953]	72.2903	0.449718	0.245606	1.83105	0.0670926	0.607769		E218D_WT
ENSG00000055208	TAB2	TGF-beta activated kinase 1 (MAP3K7) binding protein 2 [Source:HGNC Symbol;Acc:HGNC:17075]	1087.7	-0.151909	0.0829961	-1.83032	0.0672026	0.607973		E218D_WT
ENSG00000151693	ASAP2	ArfGAP with SH3 domain, ankyrin repeat and PH domain 2 [Source:HGNC Symbol;Acc:HGNC:2721]	120.879	-0.333458	0.182192	-1.83026	0.0672112	0.607973		E218D_WT
ENSG00000275591	XKR5	XK related 5 [Source:HGNC Symbol;Acc:HGNC:20782]	6.57749	-1.31318	0.717641	-1.82986	0.0672708	0.608078		E218D_WT
ENSG00000164951	PDP1	pyruvate dehydrogenase phosphatase catalytic subunit 1 [Source:HGNC Symbol;Acc:HGNC:9279]	401.256	0.273405	0.149618	1.82736	0.0676463	0.611036		E218D_WT
ENSG00000185527	PDE6G	phosphodiesterase 6G [Source:HGNC Symbol;Acc:HGNC:8789]	38.4857	-0.512935	0.280941	-1.82577	0.0678846	0.612751		E218D_WT
ENSG00000119614	VSX2	visual system homeobox 2 [Source:HGNC Symbol;Acc:HGNC:1975]	61.2152	0.442891	0.242685	1.82496	0.0680066	0.612979		E218D_WT
ENSG00000124217	MOCS3	molybdenum cofactor synthesis 3 [Source:HGNC Symbol;Acc:HGNC:15765]	217.557	0.27602	0.151241	1.82503	0.067996	0.612979		E218D_WT
ENSG00000121774	KHDRBS1	KH RNA binding domain containing, signal transduction associated 1 [Source:HGNC Symbol;Acc:HGNC:18116]	3588.48	0.140953	0.0773055	1.82333	0.0682539	0.614771		E218D_WT
ENSG00000151150	ANK3	ankyrin 3 [Source:HGNC Symbol;Acc:HGNC:494]	138.277	0.311192	0.170753	1.82247	0.0683837	0.615502		E218D_WT
ENSG00000128185	DGCR6L	DiGeorge syndrome critical region gene 6 like [Source:HGNC Symbol;Acc:HGNC:18551]	475.361	-0.158425	0.0870647	-1.81963	0.0688155	0.616353		E218D_WT
ENSG00000138640	FAM13A	family with sequence similarity 13 member A [Source:HGNC Symbol;Acc:HGNC:19367]	270.215	0.299995	0.164745	1.82097	0.068612	0.616353		E218D_WT
ENSG00000159445	THEM4	thioesterase superfamily member 4 [Source:HGNC Symbol;Acc:HGNC:17947]	188.861	-0.280507	0.154095	-1.82035	0.068705	0.616353		E218D_WT
ENSG00000167964	RAB26	RAB26, member RAS oncogene family [Source:HGNC Symbol;Acc:HGNC:14259]	28.9857	0.625459	0.343687	1.81985	0.0687816	0.616353		E218D_WT
ENSG00000175745	NR2F1	nuclear receptor subfamily 2 group F member 1 [Source:HGNC Symbol;Acc:HGNC:7975]	1629.45	-0.15972	0.0877774	-1.81961	0.068819	0.616353		E218D_WT
ENSG00000176018	LYSMD3	LysM domain containing 3 [Source:HGNC Symbol;Acc:HGNC:26969]	354.529	-0.221415	0.121662	-1.81992	0.0687711	0.616353		E218D_WT
ENSG00000182600	SNORC	secondary ossification center associated regulator of chondrocyte maturation [Source:HGNC Symbol;Acc:HGNC:33763]	6.59272	1.41371	0.77675	1.82004	0.0687534	0.616353		E218D_WT
ENSG00000071054	MAP4K4	mitogen-activated protein kinase kinase kinase kinase 4 [Source:HGNC Symbol;Acc:HGNC:6866]	2682.15	0.161335	0.0887212	1.81845	0.0689953	0.617223		E218D_WT
ENSG00000132792	CTNNBL1	catenin beta like 1 [Source:HGNC Symbol;Acc:HGNC:15879]	437.073	0.174646	0.0960473	1.81833	0.0690136	0.617223		E218D_WT
ENSG00000161040	FBXL13	F-box and leucine rich repeat protein 13 [Source:HGNC Symbol;Acc:HGNC:21658]	18.9095	-0.814957	0.448294	-1.81791	0.0690784	0.617366		E218D_WT
ENSG00000136531	SCN2A	sodium voltage-gated channel alpha subunit 2 [Source:HGNC Symbol;Acc:HGNC:10588]	58.6589	-0.402063	0.221241	-1.81731	0.0691699	0.617749		E218D_WT
ENSG00000092199	HNRNPC	heterogeneous nuclear ribonucleoprotein C [Source:HGNC Symbol;Acc:HGNC:5035]	3844.82	0.106694	0.0587474	1.81616	0.0693465	0.617758		E218D_WT
ENSG00000100201	DDX17	DEAD-box helicase 17 [Source:HGNC Symbol;Acc:HGNC:2740]	3001.38	0.12713	0.0700043	1.81603	0.069366	0.617758		E218D_WT
ENSG00000166147	FBN1	fibrillin 1 [Source:HGNC Symbol;Acc:HGNC:3603]	2914.58	-0.185317	0.102012	-1.81663	0.0692745	0.617758		E218D_WT
ENSG00000180628	PCGF5	polycomb group ring finger 5 [Source:HGNC Symbol;Acc:HGNC:28264]	446.587	-0.180293	0.099265	-1.81628	0.069327	0.617758		E218D_WT
ENSG00000070770	CSNK2A2	casein kinase 2 alpha 2 [Source:HGNC Symbol;Acc:HGNC:2459]	318.886	0.204736	0.112792	1.81517	0.0694981	0.618065		E218D_WT
ENSG00000162631	NTNG1	netrin G1 [Source:HGNC Symbol;Acc:HGNC:23319]	160.041	-0.286355	0.157745	-1.81531	0.0694767	0.618065		E218D_WT
ENSG00000155660	PDIA4	protein disulfide isomerase family A member 4 [Source:HGNC Symbol;Acc:HGNC:30167]	4120.77	-0.126546	0.0697624	-1.81396	0.0696844	0.619287		E218D_WT
ENSG00000117305	HMGCL	3-hydroxy-3-methylglutaryl-CoA lyase [Source:HGNC Symbol;Acc:HGNC:5005]	643.691	0.173824	0.0958548	1.8134	0.0697695	0.619608		E218D_WT
ENSG00000145982	FARS2	phenylalanyl-tRNA synthetase 2, mitochondrial [Source:HGNC Symbol;Acc:HGNC:21062]	159.207	0.284996	0.157259	1.81227	0.0699437	0.62072		E218D_WT
ENSG00000132432	SEC61G	SEC61 translocon subunit gamma [Source:HGNC Symbol;Acc:HGNC:18277]	10199.6	-0.199544	0.110184	-1.81101	0.0701397	0.621564		E218D_WT
ENSG00000148719	DNAJB12	DnaJ heat shock protein family (Hsp40) member B12 [Source:HGNC Symbol;Acc:HGNC:14891]	586.948	-0.170146	0.0939961	-1.81014	0.0702748	0.621564		E218D_WT
ENSG00000163297	ANTXR2	ANTXR cell adhesion molecule 2 [Source:HGNC Symbol;Acc:HGNC:21732]	304.938	-0.207458	0.114608	-1.81015	0.0702721	0.621564		E218D_WT
ENSG00000185436	IFNLR1	interferon lambda receptor 1 [Source:HGNC Symbol;Acc:HGNC:18584]	46.5313	-0.510425	0.281991	-1.81007	0.0702843	0.621564		E218D_WT
ENSG00000187720	THSD4	thrombospondin type 1 domain containing 4 [Source:HGNC Symbol;Acc:HGNC:25835]	305.502	-0.248472	0.137195	-1.81108	0.0701287	0.621564		E218D_WT
ENSG00000150753	CCT5	chaperonin containing TCP1 subunit 5 [Source:HGNC Symbol;Acc:HGNC:1618]	472.895	0.259027	0.143145	1.80954	0.0703677	0.621868		E218D_WT
ENSG00000040199	PHLPP2	PH domain and leucine rich repeat protein phosphatase 2 [Source:HGNC Symbol;Acc:HGNC:29149]	190.972	-0.273218	0.15104	-1.80891	0.0704651	0.622294		E218D_WT
ENSG00000181619	GPR135	G protein-coupled receptor 135 [Source:HGNC Symbol;Acc:HGNC:19991]	23.2429	0.770698	0.426186	1.80836	0.0705503	0.622612		E218D_WT
ENSG00000111875	ASF1A	anti-silencing function 1A histone chaperone [Source:HGNC Symbol;Acc:HGNC:20995]	394.255	0.261801	0.144827	1.80769	0.0706555	0.622727		E218D_WT
ENSG00000123737	EXOSC9	exosome component 9 [Source:HGNC Symbol;Acc:HGNC:9137]	288.914	0.255261	0.141212	1.80765	0.0706616	0.622727		E218D_WT
ENSG00000071967	CYBRD1	cytochrome b reductase 1 [Source:HGNC Symbol;Acc:HGNC:20797]	1435.42	-0.173456	0.0960206	-1.80645	0.0708489	0.623943		E218D_WT
ENSG00000198720	ANKRD13B	ankyrin repeat domain 13B [Source:HGNC Symbol;Acc:HGNC:26363]	149.009	0.286429	0.158608	1.80589	0.070935	0.624268		E218D_WT
ENSG00000137817	PARP6	poly(ADP-ribose) polymerase family member 6 [Source:HGNC Symbol;Acc:HGNC:26921]	153.547	0.281027	0.155697	1.80496	0.0710815	0.625122		E218D_WT
ENSG00000115355	CCDC88A	coiled-coil domain containing 88A [Source:HGNC Symbol;Acc:HGNC:25523]	743.317	0.181135	0.10045	1.80324	0.0713507	0.626828		E218D_WT
ENSG00000116791	CRYZ	crystallin zeta [Source:HGNC Symbol;Acc:HGNC:2419]	340.753	-0.230605	0.127894	-1.80309	0.0713745	0.626828		E218D_WT
ENSG00000132005	RFX1	regulatory factor X1 [Source:HGNC Symbol;Acc:HGNC:9982]	243.199	-0.290216	0.161009	-1.80248	0.0714705	0.627237		E218D_WT
ENSG00000005302	MSL3	MSL complex subunit 3 [Source:HGNC Symbol;Acc:HGNC:7370]	359.825	0.224765	0.12479	1.80115	0.0716793	0.627562		E218D_WT
ENSG00000106615	RHEB	Ras homolog, mTORC1 binding [Source:HGNC Symbol;Acc:HGNC:10011]	427.623	0.267601	0.148536	1.80159	0.0716101	0.627562		E218D_WT
ENSG00000164305	CASP3	caspase 3 [Source:HGNC Symbol;Acc:HGNC:1504]	1429.73	-0.135678	0.0753354	-1.80098	0.0717058	0.627562		E218D_WT
ENSG00000198482	ZNF808	zinc finger protein 808 [Source:HGNC Symbol;Acc:HGNC:33230]	43.1415	0.514102	0.285329	1.80179	0.0715786	0.627562		E218D_WT
ENSG00000119397	CNTRL	centriolin [Source:HGNC Symbol;Acc:HGNC:1858]	144.386	0.359049	0.19947	1.80002	0.0718579	0.628459		E218D_WT
ENSG00000160767	ENTREP3	endosomal transmembrane epsin interactor 3 [Source:HGNC Symbol;Acc:HGNC:1233]	879.183	-0.138568	0.0770154	-1.79922	0.0719833	0.628687		E218D_WT
ENSG00000183668	PSG9	pregnancy specific beta-1-glycoprotein 9 [Source:HGNC Symbol;Acc:HGNC:9526]	7.53543	1.2249	0.680792	1.79923	0.0719826	0.628687		E218D_WT
ENSG00000108932	SLC16A6	solute carrier family 16 member 6 [Source:HGNC Symbol;Acc:HGNC:10927]	22.9661	0.707274	0.393174	1.79888	0.0720377	0.628728		E218D_WT
ENSG00000078246	TULP3	TUB like protein 3 [Source:HGNC Symbol;Acc:HGNC:12425]	454.282	0.181809	0.101152	1.79738	0.0722746	0.630362		E218D_WT
ENSG00000167914	GSDMA	gasdermin A [Source:HGNC Symbol;Acc:HGNC:13311]	5.74237	-1.44926	0.806475	-1.79703	0.072331	0.63042		E218D_WT
ENSG00000107902	LHPP	phospholysine phosphohistidine inorganic pyrophosphate phosphatase [Source:HGNC Symbol;Acc:HGNC:30042]	254.954	0.221411	0.123235	1.79666	0.0723889	0.63049		E218D_WT
ENSG00000069849	ATP1B3	ATPase Na+/K+ transporting subunit beta 3 [Source:HGNC Symbol;Acc:HGNC:806]	2250.62	-0.116808	0.0650638	-1.79529	0.0726077	0.631517		E218D_WT
ENSG00000072163	LIMS2	LIM zinc finger domain containing 2 [Source:HGNC Symbol;Acc:HGNC:16084]	126.683	-0.303855	0.169249	-1.79531	0.072604	0.631517		E218D_WT
ENSG00000168286	THAP11	THAP domain containing 11 [Source:HGNC Symbol;Acc:HGNC:23194]	481.217	0.228063	0.127056	1.79498	0.0726564	0.631517		E218D_WT
ENSG00000138678	GPAT3	glycerol-3-phosphate acyltransferase 3 [Source:HGNC Symbol;Acc:HGNC:28157]	46.3928	-0.46383	0.258517	-1.79419	0.0727821	0.631742		E218D_WT
ENSG00000170425	ADORA2B	adenosine A2b receptor [Source:HGNC Symbol;Acc:HGNC:264]	276.116	-0.291979	0.162733	-1.79423	0.072777	0.631742		E218D_WT
ENSG00000039068	CDH1	cadherin 1 [Source:HGNC Symbol;Acc:HGNC:1748]	40.0554	0.52784	0.294352	1.79323	0.0729363	0.631754		E218D_WT
ENSG00000130005	GAMT	guanidinoacetate N-methyltransferase [Source:HGNC Symbol;Acc:HGNC:4136]	960.25	-0.142556	0.0794729	-1.79377	0.0728505	0.631754		E218D_WT
ENSG00000155636	RBM45	RNA binding motif protein 45 [Source:HGNC Symbol;Acc:HGNC:24468]	165.716	0.249253	0.138972	1.79354	0.0728862	0.631754		E218D_WT
ENSG00000196367	TRRAP	transformation/transcription domain associated protein [Source:HGNC Symbol;Acc:HGNC:12347]	519.5	-0.19768	0.110255	-1.79294	0.072983	0.631754		E218D_WT
ENSG00000005448	WDR54	WD repeat domain 54 [Source:HGNC Symbol;Acc:HGNC:25770]	618.928	-0.157869	0.0882793	-1.78829	0.0737285	0.632847		E218D_WT
ENSG00000006534	ALDH3B1	aldehyde dehydrogenase 3 family member B1 [Source:HGNC Symbol;Acc:HGNC:410]	1150.38	-0.178849	0.100108	-1.78656	0.0740088	0.632847		E218D_WT
ENSG00000075415	SLC25A3	solute carrier family 25 member 3 [Source:HGNC Symbol;Acc:HGNC:10989]	8350.7	0.0961518	0.0538059	1.78701	0.0739356	0.632847		E218D_WT
ENSG00000088367	EPB41L1	erythrocyte membrane protein band 4.1 like 1 [Source:HGNC Symbol;Acc:HGNC:3378]	440.153	-0.203024	0.113626	-1.78678	0.0739734	0.632847		E218D_WT
ENSG00000099999	RNF215	ring finger protein 215 [Source:HGNC Symbol;Acc:HGNC:33434]	160.613	-0.315144	0.176017	-1.79042	0.0733872	0.632847		E218D_WT
ENSG00000103335	PIEZO1	piezo type mechanosensitive ion channel component 1 (Er blood group) [Source:HGNC Symbol;Acc:HGNC:28993]	3025.85	-0.116817	0.0653171	-1.78846	0.0737025	0.632847		E218D_WT
ENSG00000108474	PIGL	phosphatidylinositol glycan anchor biosynthesis class L [Source:HGNC Symbol;Acc:HGNC:8966]	46.4528	0.512206	0.286667	1.78677	0.0739753	0.632847		E218D_WT
ENSG00000113580	NR3C1	nuclear receptor subfamily 3 group C member 1 [Source:HGNC Symbol;Acc:HGNC:7978]	1312.96	-0.184163	0.102991	-1.78814	0.0737529	0.632847		E218D_WT
ENSG00000131446	MGAT1	alpha-1,3-mannosyl-glycoprotein 2-beta-N-acetylglucosaminyltransferase [Source:HGNC Symbol;Acc:HGNC:7044]	2893.32	-0.1301	0.0727262	-1.7889	0.0736313	0.632847		E218D_WT
ENSG00000132356	PRKAA1	protein kinase AMP-activated catalytic subunit alpha 1 [Source:HGNC Symbol;Acc:HGNC:9376]	435.601	-0.174601	0.0975933	-1.78907	0.0736031	0.632847		E218D_WT
ENSG00000132361	CLUH	clustered mitochondria homolog [Source:HGNC Symbol;Acc:HGNC:29094]	595.067	0.163425	0.091366	1.78868	0.0736662	0.632847		E218D_WT
ENSG00000133627	ACTR3B	actin related protein 3B [Source:HGNC Symbol;Acc:HGNC:17256]	79.9304	0.426131	0.238094	1.78976	0.0734931	0.632847		E218D_WT
ENSG00000139722	VPS37B	VPS37B subunit of ESCRT-I [Source:HGNC Symbol;Acc:HGNC:25754]	204.469	0.238417	0.133344	1.78799	0.0737779	0.632847		E218D_WT
ENSG00000163382	NAXE	NAD(P)HX epimerase [Source:HGNC Symbol;Acc:HGNC:18453]	2299.94	-0.115727	0.0647713	-1.7867	0.0739857	0.632847		E218D_WT
ENSG00000169122	FAM110B	family with sequence similarity 110 member B [Source:HGNC Symbol;Acc:HGNC:28587]	186.407	-0.254425	0.142113	-1.7903	0.0734065	0.632847		E218D_WT
ENSG00000174177	CTU2	cytosolic thiouridylase subunit 2 [Source:HGNC Symbol;Acc:HGNC:28005]	163.699	0.295361	0.164839	1.79181	0.0731627	0.632847		E218D_WT
ENSG00000175592	FOSL1	FOS like 1, AP-1 transcription factor subunit [Source:HGNC Symbol;Acc:HGNC:13718]	761.24	0.176913	0.0988798	1.78917	0.0735868	0.632847		E218D_WT
ENSG00000197324	LRP10	LDL receptor related protein 10 [Source:HGNC Symbol;Acc:HGNC:14553]	3278	-0.110233	0.0616687	-1.78751	0.0738552	0.632847		E218D_WT
ENSG00000225968	ELFN1	extracellular leucine rich repeat and fibronectin type III domain containing 1 [Source:HGNC Symbol;Acc:HGNC:33154]	8.29509	-1.17281	0.656591	-1.78622	0.0740643	0.632895		E218D_WT
ENSG00000161011	SQSTM1	sequestosome 1 [Source:HGNC Symbol;Acc:HGNC:11280]	434.018	-0.203175	0.113771	-1.78582	0.0741277	0.633009		E218D_WT
ENSG00000039650	PNKP	polynucleotide kinase 3'-phosphatase [Source:HGNC Symbol;Acc:HGNC:9154]	357.263	0.186173	0.104273	1.78544	0.0741895	0.63311		E218D_WT
ENSG00000163257	DCAF16	DDB1 and CUL4 associated factor 16 [Source:HGNC Symbol;Acc:HGNC:25987]	299.196	0.227589	0.127637	1.78309	0.074572	0.635946		E218D_WT
ENSG00000143375	CGN	cingulin [Source:HGNC Symbol;Acc:HGNC:17429]	32.7204	-0.577797	0.324213	-1.78215	0.0747245	0.636818		E218D_WT
ENSG00000180198	RCC1	regulator of chromosome condensation 1 [Source:HGNC Symbol;Acc:HGNC:1913]	1014.12	0.174003	0.0976862	1.78125	0.0748724	0.63722		E218D_WT
ENSG00000183036	PCP4	Purkinje cell protein 4 [Source:HGNC Symbol;Acc:HGNC:8742]	18.6079	0.937658	0.526392	1.78129	0.0748644	0.63722		E218D_WT
ENSG00000006715	VPS41	VPS41 subunit of HOPS complex [Source:HGNC Symbol;Acc:HGNC:12713]	505.064	-0.178484	0.100263	-1.78015	0.0750513	0.637748		E218D_WT
ENSG00000101974	ATP11C	ATPase phospholipid transporting 11C [Source:HGNC Symbol;Acc:HGNC:13554]	391.148	0.193333	0.108598	1.78026	0.0750332	0.637748		E218D_WT
ENSG00000102390	PBDC1	polysaccharide biosynthesis domain containing 1 [Source:HGNC Symbol;Acc:HGNC:28790]	836.752	0.140244	0.0787912	1.77994	0.0750855	0.637748		E218D_WT
ENSG00000134590	RTL8C	retrotransposon Gag like 8C [Source:HGNC Symbol;Acc:HGNC:2569]	2935.02	-0.160958	0.0905029	-1.77849	0.0753238	0.639162		E218D_WT
ENSG00000135272	MDFIC	MyoD family inhibitor domain containing [Source:HGNC Symbol;Acc:HGNC:28870]	505.799	0.179968	0.101202	1.77831	0.0753529	0.639162		E218D_WT
ENSG00000168569	TMEM223	transmembrane protein 223 [Source:HGNC Symbol;Acc:HGNC:28464]	266.207	-0.218383	0.12284	-1.77779	0.0754384	0.639459		E218D_WT
ENSG00000067248	DHX29	DExH-box helicase 29 [Source:HGNC Symbol;Acc:HGNC:15815]	436.181	-0.178199	0.10037	-1.77542	0.0758292	0.641192		E218D_WT
ENSG00000102466	FGF14	fibroblast growth factor 14 [Source:HGNC Symbol;Acc:HGNC:3671]	24.9208	-0.653826	0.368201	-1.77573	0.0757773	0.641192		E218D_WT
ENSG00000159251	ACTC1	actin alpha cardiac muscle 1 [Source:HGNC Symbol;Acc:HGNC:143]	6.29733	1.89103	1.06518	1.77532	0.0758454	0.641192		E218D_WT
ENSG00000198205	ZXDA	zinc finger X-linked duplicated A [Source:HGNC Symbol;Acc:HGNC:13198]	47.5795	-0.536165	0.301962	-1.7756	0.0757983	0.641192		E218D_WT
ENSG00000087269	NOP14	NOP14 nucleolar protein [Source:HGNC Symbol;Acc:HGNC:16821]	140.624	0.676547	0.381482	1.77347	0.0761505	0.642485		E218D_WT
ENSG00000136169	SETDB2	SET domain bifurcated histone lysine methyltransferase 2 [Source:HGNC Symbol;Acc:HGNC:20263]	52.2787	0.429036	0.241842	1.77404	0.0760568	0.642485		E218D_WT
ENSG00000169641	LUZP1	leucine zipper protein 1 [Source:HGNC Symbol;Acc:HGNC:14985]	816.171	0.206463	0.116417	1.77349	0.0761483	0.642485		E218D_WT
ENSG00000147485	PXDNL	peroxidasin like [Source:HGNC Symbol;Acc:HGNC:26359]	7.08825	-1.18054	0.665797	-1.77312	0.0762086	0.642547		E218D_WT
ENSG00000166579	NDEL1	nudE neurodevelopment protein 1 like 1 [Source:HGNC Symbol;Acc:HGNC:17620]	251.553	0.19908	0.112378	1.77152	0.0764744	0.644359		E218D_WT
ENSG00000142330	CAPN10	calpain 10 [Source:HGNC Symbol;Acc:HGNC:1477]	273.767	-0.235345	0.132873	-1.77121	0.0765263	0.644368		E218D_WT
ENSG00000100364	KIAA0930	KIAA0930 [Source:HGNC Symbol;Acc:HGNC:1314]	892.391	-0.122039	0.0689458	-1.77007	0.0767147	0.645525		E218D_WT
ENSG00000135486	HNRNPA1	heterogeneous nuclear ribonucleoprotein A1 [Source:HGNC Symbol;Acc:HGNC:5031]	10057.5	0.104753	0.0592223	1.76882	0.0769247	0.64556		E218D_WT
ENSG00000158458	NRG2	neuregulin 2 [Source:HGNC Symbol;Acc:HGNC:7998]	44.8431	-0.490899	0.277576	-1.76852	0.0769738	0.64556		E218D_WT
ENSG00000162078	ZG16B	zymogen granule protein 16B [Source:HGNC Symbol;Acc:HGNC:30456]	10.9776	0.967547	0.547047	1.76867	0.0769485	0.64556		E218D_WT
ENSG00000198873	GRK5	G protein-coupled receptor kinase 5 [Source:HGNC Symbol;Acc:HGNC:4544]	72.9476	0.39327	0.222316	1.76897	0.0768988	0.64556		E218D_WT
ENSG00000270885	RASL10B	RAS like family 10 member B [Source:HGNC Symbol;Acc:HGNC:30295]	18.2197	0.807312	0.456211	1.7696	0.0767932	0.64556		E218D_WT
ENSG00000134668	SPOCD1	SPOC domain containing 1 [Source:HGNC Symbol;Acc:HGNC:26338]	1208.68	0.147058	0.0831798	1.76795	0.0770693	0.645934		E218D_WT
ENSG00000126581	BECN1	beclin 1 [Source:HGNC Symbol;Acc:HGNC:1034]	103.096	-0.389388	0.220294	-1.76758	0.077131	0.646023		E218D_WT
ENSG00000136295	TTYH3	tweety family member 3 [Source:HGNC Symbol;Acc:HGNC:22222]	3238.26	0.201002	0.113781	1.76657	0.0772994	0.646964		E218D_WT
ENSG00000152076	CCDC74B	coiled-coil domain containing 74B [Source:HGNC Symbol;Acc:HGNC:25267]	39.3982	0.68022	0.38511	1.7663	0.0773455	0.646964		E218D_WT
ENSG00000049759	NEDD4L	NEDD4 like E3 ubiquitin protein ligase [Source:HGNC Symbol;Acc:HGNC:7728]	779.258	-0.131407	0.0744306	-1.7655	0.0774796	0.647231		E218D_WT
ENSG00000166997	CNPY4	canopy FGF signaling regulator 4 [Source:HGNC Symbol;Acc:HGNC:28631]	240.389	0.267053	0.151257	1.76556	0.0774695	0.647231		E218D_WT
ENSG00000102805	CLN5	CLN5 intracellular trafficking protein [Source:HGNC Symbol;Acc:HGNC:2076]	237.085	-0.241781	0.137054	-1.76413	0.0777094	0.64763		E218D_WT
ENSG00000105928	GSDME	gasdermin E [Source:HGNC Symbol;Acc:HGNC:2810]	1079.2	-0.196708	0.111483	-1.76447	0.0776532	0.64763		E218D_WT
ENSG00000170502	NUDT9	nudix hydrolase 9 [Source:HGNC Symbol;Acc:HGNC:8056]	601.517	0.219599	0.124511	1.7637	0.0777831	0.64763		E218D_WT
ENSG00000170921	TANC2	tetratricopeptide repeat, ankyrin repeat and coiled-coil containing 2 [Source:HGNC Symbol;Acc:HGNC:30212]	136.253	-0.336793	0.190921	-1.76404	0.0777253	0.64763		E218D_WT
ENSG00000177363	LRRN4CL	LRRN4 C-terminal like [Source:HGNC Symbol;Acc:HGNC:33724]	23.4595	-0.661535	0.375037	-1.76392	0.0777455	0.64763		E218D_WT
ENSG00000107798	LIPA	lipase A, lysosomal acid type [Source:HGNC Symbol;Acc:HGNC:6617]	530.184	-0.174238	0.0988341	-1.76293	0.0779119	0.64785		E218D_WT
ENSG00000172318	B3GALT1	beta-1,3-galactosyltransferase 1 [Source:HGNC Symbol;Acc:HGNC:916]	19.3649	-0.739556	0.419501	-1.76294	0.0779103	0.64785		E218D_WT
ENSG00000183023	SLC8A1	solute carrier family 8 member A1 [Source:HGNC Symbol;Acc:HGNC:11068]	26.3086	0.710513	0.403256	1.76194	0.0780796	0.648819		E218D_WT
ENSG00000129946	SHC2	SHC adaptor protein 2 [Source:HGNC Symbol;Acc:HGNC:29869]	216.364	-0.254922	0.144821	-1.76026	0.0783641	0.650756		E218D_WT
ENSG00000144218	AFF3	ALF transcription elongation factor 3 [Source:HGNC Symbol;Acc:HGNC:6473]	105.192	0.394675	0.224295	1.75962	0.0784717	0.651223		E218D_WT
ENSG00000155975	VPS37A	VPS37A subunit of ESCRT-I [Source:HGNC Symbol;Acc:HGNC:24928]	520.619	-0.167489	0.0952149	-1.75906	0.0785674	0.651586		E218D_WT
ENSG00000168259	DNAJC7	DnaJ heat shock protein family (Hsp40) member C7 [Source:HGNC Symbol;Acc:HGNC:12392]	290.493	0.276554	0.157244	1.75876	0.0786185	0.651586		E218D_WT
ENSG00000103534	TMC5	transmembrane channel like 5 [Source:HGNC Symbol;Acc:HGNC:22999]	10.217	1.0564	0.601057	1.75756	0.0788221	0.651865		E218D_WT
ENSG00000148296	SURF6	surfeit 6 [Source:HGNC Symbol;Acc:HGNC:11478]	411.681	0.159618	0.0908443	1.75705	0.0789094	0.651865		E218D_WT
ENSG00000153485	LYSET	lysosomal enzyme trafficking factor [Source:HGNC Symbol;Acc:HGNC:20218]	251.436	-0.227413	0.12941	-1.7573	0.0788662	0.651865		E218D_WT
ENSG00000177054	ZDHHC13	zinc finger DHHC-type palmitoyltransferase 13 [Source:HGNC Symbol;Acc:HGNC:18413]	224.331	-0.213964	0.12175	-1.75741	0.0788484	0.651865		E218D_WT
ENSG00000198089	SFI1	SFI1 centrin binding protein [Source:HGNC Symbol;Acc:HGNC:29064]	127.405	0.299025	0.170177	1.75714	0.0788934	0.651865		E218D_WT
ENSG00000050405	LIMA1	LIM domain and actin binding 1 [Source:HGNC Symbol;Acc:HGNC:24636]	1256.26	0.165762	0.0944555	1.75492	0.0792728	0.652736		E218D_WT
ENSG00000097046	CDC7	cell division cycle 7 [Source:HGNC Symbol;Acc:HGNC:1745]	60.6721	-0.458262	0.26096	-1.75606	0.0790773	0.652736		E218D_WT
ENSG00000103047	TANGO6	transport and golgi organization 6 homolog [Source:HGNC Symbol;Acc:HGNC:25749]	129.284	0.281821	0.160609	1.7547	0.0793099	0.652736		E218D_WT
ENSG00000104067	TJP1	tight junction protein 1 [Source:HGNC Symbol;Acc:HGNC:11827]	1423.15	0.145447	0.0829073	1.75434	0.079373	0.652736		E218D_WT
ENSG00000118898	PPL	periplakin [Source:HGNC Symbol;Acc:HGNC:9273]	168.415	0.315685	0.179974	1.75406	0.079421	0.652736		E218D_WT
ENSG00000130347	RTN4IP1	reticulon 4 interacting protein 1 [Source:HGNC Symbol;Acc:HGNC:18647]	84.1128	0.375433	0.214098	1.75356	0.0795062	0.652736		E218D_WT
ENSG00000131941	RHPN2	rhophilin Rho GTPase binding protein 2 [Source:HGNC Symbol;Acc:HGNC:19974]	150.386	-0.263543	0.150238	-1.75417	0.0794012	0.652736		E218D_WT
ENSG00000132842	AP3B1	adaptor related protein complex 3 subunit beta 1 [Source:HGNC Symbol;Acc:HGNC:566]	768.701	-0.176348	0.100568	-1.75352	0.0795123	0.652736		E218D_WT
ENSG00000177352	CCDC71	coiled-coil domain containing 71 [Source:HGNC Symbol;Acc:HGNC:25760]	60.3168	0.382765	0.21805	1.7554	0.0791906	0.652736		E218D_WT
ENSG00000188315	C3orf62	chromosome 3 open reading frame 62 [Source:HGNC Symbol;Acc:HGNC:24771]	37.9372	0.531547	0.303149	1.75342	0.0795302	0.652736		E218D_WT
ENSG00000135750	KCNK1	potassium two pore domain channel subfamily K member 1 [Source:HGNC Symbol;Acc:HGNC:6272]	134.917	-0.279971	0.159782	-1.75221	0.0797375	0.654013		E218D_WT
ENSG00000099942	CRKL	CRK like proto-oncogene, adaptor protein [Source:HGNC Symbol;Acc:HGNC:2363]	740.315	0.18813	0.107431	1.75117	0.0799172	0.654216		E218D_WT
ENSG00000118276	B4GALT6	beta-1,4-galactosyltransferase 6 [Source:HGNC Symbol;Acc:HGNC:929]	169.43	0.289107	0.165081	1.7513	0.079894	0.654216		E218D_WT
ENSG00000118402	ELOVL4	ELOVL fatty acid elongase 4 [Source:HGNC Symbol;Acc:HGNC:14415]	112.321	-0.334988	0.191241	-1.75166	0.0798329	0.654216		E218D_WT
ENSG00000013288	MAN2B2	mannosidase alpha class 2B member 2 [Source:HGNC Symbol;Acc:HGNC:29623]	369.9	-0.19062	0.109048	-1.74804	0.0804563	0.655286		E218D_WT
ENSG00000042088	TDP1	tyrosyl-DNA phosphodiesterase 1 [Source:HGNC Symbol;Acc:HGNC:18884]	319.331	0.232135	0.132654	1.74992	0.0801313	0.655286		E218D_WT
ENSG00000100813	ACIN1	apoptotic chromatin condensation inducer 1 [Source:HGNC Symbol;Acc:HGNC:17066]	1226.94	0.19908	0.113832	1.74889	0.0803104	0.655286		E218D_WT
ENSG00000102098	SCML2	Scm polycomb group protein like 2 [Source:HGNC Symbol;Acc:HGNC:10581]	15.171	0.780657	0.446378	1.74887	0.0803137	0.655286		E218D_WT
ENSG00000125848	FLRT3	fibronectin leucine rich transmembrane protein 3 [Source:HGNC Symbol;Acc:HGNC:3762]	94.8624	-0.345108	0.197583	-1.74665	0.0806976	0.655286		E218D_WT
ENSG00000135424	ITGA7	integrin subunit alpha 7 [Source:HGNC Symbol;Acc:HGNC:6143]	657.535	-0.188717	0.107986	-1.7476	0.0805334	0.655286		E218D_WT
ENSG00000138796	HADH	hydroxyacyl-CoA dehydrogenase [Source:HGNC Symbol;Acc:HGNC:4799]	724.277	0.171737	0.0981689	1.7494	0.0802218	0.655286		E218D_WT
ENSG00000150433	TMEM218	transmembrane protein 218 [Source:HGNC Symbol;Acc:HGNC:27344]	195.635	0.250852	0.14363	1.74652	0.0807206	0.655286		E218D_WT
ENSG00000154188	ANGPT1	angiopoietin 1 [Source:HGNC Symbol;Acc:HGNC:484]	6.69989	-1.23665	0.707734	-1.74734	0.0805783	0.655286		E218D_WT
ENSG00000171606	ZNF274	zinc finger protein 274 [Source:HGNC Symbol;Acc:HGNC:13068]	129.718	0.324006	0.185168	1.74979	0.0801545	0.655286		E218D_WT
ENSG00000187164	SHTN1	shootin 1 [Source:HGNC Symbol;Acc:HGNC:29319]	391.379	0.207202	0.118557	1.7477	0.0805158	0.655286		E218D_WT
ENSG00000187840	EIF4EBP1	eukaryotic translation initiation factor 4E binding protein 1 [Source:HGNC Symbol;Acc:HGNC:3288]	1910.98	-0.13886	0.0794814	-1.74708	0.0806239	0.655286		E218D_WT
ENSG00000254598	CSNK2A3	casein kinase 2 alpha 3 [Source:HGNC Symbol;Acc:HGNC:2458]	7.1068	-1.17082	0.670227	-1.7469	0.0806548	0.655286		E218D_WT
ENSG00000183258	DDX41	DEAD-box helicase 41 [Source:HGNC Symbol;Acc:HGNC:18674]	1182.86	-0.127546	0.0730646	-1.74566	0.0808697	0.656076		E218D_WT
ENSG00000105171	POP4	POP4 homolog, ribonuclease P/MRP subunit [Source:HGNC Symbol;Acc:HGNC:30081]	719.56	-0.207363	0.11884	-1.74489	0.0810035	0.65674		E218D_WT
ENSG00000152332	UHMK1	U2AF homology motif kinase 1 [Source:HGNC Symbol;Acc:HGNC:19683]	2153.18	-0.205003	0.117555	-1.74389	0.0811778	0.657732		E218D_WT
ENSG00000005513	SOX8	SRY-box transcription factor 8 [Source:HGNC Symbol;Acc:HGNC:11203]	10.4106	-1.28629	0.740475	-1.73711	0.0823678	0.658943		E218D_WT
ENSG00000008517	IL32	interleukin 32 [Source:HGNC Symbol;Acc:HGNC:16830]	360.265	0.208369	0.119933	1.73738	0.0823209	0.658943		E218D_WT
ENSG00000035687	ADSS2	adenylosuccinate synthase 2 [Source:HGNC Symbol;Acc:HGNC:292]	550.52	-0.185704	0.106749	-1.73963	0.0819237	0.658943		E218D_WT
ENSG00000044524	EPHA3	EPH receptor A3 [Source:HGNC Symbol;Acc:HGNC:3387]	18.1499	-0.745214	0.427694	-1.7424	0.0814383	0.658943		E218D_WT
ENSG00000112305	SMAP1	small ArfGAP 1 [Source:HGNC Symbol;Acc:HGNC:19651]	384.894	0.164918	0.0948835	1.73811	0.0821922	0.658943		E218D_WT
ENSG00000119888	EPCAM	epithelial cell adhesion molecule [Source:HGNC Symbol;Acc:HGNC:11529]	95.2087	0.457771	0.262943	1.74095	0.0816919	0.658943		E218D_WT
ENSG00000122863	CHST3	carbohydrate sulfotransferase 3 [Source:HGNC Symbol;Acc:HGNC:1971]	1034.16	-0.143274	0.0824471	-1.73777	0.0822512	0.658943		E218D_WT
ENSG00000130208	APOC1	apolipoprotein C1 [Source:HGNC Symbol;Acc:HGNC:607]	97.5581	0.3145	0.181016	1.73741	0.0823142	0.658943		E218D_WT
ENSG00000136100	VPS36	vacuolar protein sorting 36 homolog [Source:HGNC Symbol;Acc:HGNC:20312]	429.437	-0.192542	0.110555	-1.7416	0.0815777	0.658943		E218D_WT
ENSG00000151468	CCDC3	coiled-coil domain containing 3 [Source:HGNC Symbol;Acc:HGNC:23813]	31.8821	0.641837	0.369341	1.73779	0.0822482	0.658943		E218D_WT
ENSG00000151746	BICD1	BICD cargo adaptor 1 [Source:HGNC Symbol;Acc:HGNC:1049]	483.151	0.177245	0.101989	1.73789	0.0822308	0.658943		E218D_WT
ENSG00000159708	LRRC36	leucine rich repeat containing 36 [Source:HGNC Symbol;Acc:HGNC:25615]	7.30649	1.25138	0.72025	1.73742	0.0823134	0.658943		E218D_WT
ENSG00000160803	UBQLN4	ubiquilin 4 [Source:HGNC Symbol;Acc:HGNC:1237]	79.81	0.355783	0.20436	1.74096	0.0816899	0.658943		E218D_WT
ENSG00000164402	SEPTIN8	septin 8 [Source:HGNC Symbol;Acc:HGNC:16511]	692.978	0.185224	0.106433	1.74028	0.0818093	0.658943		E218D_WT
ENSG00000164841	TMEM74	transmembrane protein 74 [Source:HGNC Symbol;Acc:HGNC:26409]	11.0578	-1.13994	0.655395	-1.73931	0.0819799	0.658943		E218D_WT
ENSG00000165948	IFI27L1	interferon alpha inducible protein 27 like 1 [Source:HGNC Symbol;Acc:HGNC:19754]	396.063	-0.178331	0.102592	-1.73826	0.0821647	0.658943		E218D_WT
ENSG00000168904	LRRC28	leucine rich repeat containing 28 [Source:HGNC Symbol;Acc:HGNC:28355]	86.4706	-0.367533	0.211092	-1.7411	0.0816659	0.658943		E218D_WT
ENSG00000174136	RGMB	repulsive guidance molecule BMP co-receptor b [Source:HGNC Symbol;Acc:HGNC:26896]	338.308	-0.179157	0.102946	-1.7403	0.0818068	0.658943		E218D_WT
ENSG00000175792	RUVBL1	RuvB like AAA ATPase 1 [Source:HGNC Symbol;Acc:HGNC:10474]	972.696	-0.130513	0.0750433	-1.73917	0.0820044	0.658943		E218D_WT
ENSG00000273213	H3-7	H3.7 histone (putative) [Source:HGNC Symbol;Acc:HGNC:32060]	5.68698	1.34066	0.770788	1.73934	0.0819753	0.658943		E218D_WT
ENSG00000105438	KDELR1	KDEL endoplasmic reticulum protein retention receptor 1 [Source:HGNC Symbol;Acc:HGNC:6304]	7961.33	-0.116168	0.0669036	-1.73635	0.0825017	0.659083		E218D_WT
ENSG00000119559	C19orf25	chromosome 19 open reading frame 25 [Source:HGNC Symbol;Acc:HGNC:26711]	339.621	-0.18536	0.106749	-1.73641	0.0824921	0.659083		E218D_WT
ENSG00000119689	DLST	dihydrolipoamide S-succinyltransferase [Source:HGNC Symbol;Acc:HGNC:2911]	301.368	-0.311748	0.179566	-1.73613	0.0825416	0.659083		E218D_WT
ENSG00000103365	GGA2	golgi associated, gamma adaptin ear containing, ARF binding protein 2 [Source:HGNC Symbol;Acc:HGNC:16064]	803.185	0.175891	0.101392	1.73477	0.082782	0.660587		E218D_WT
ENSG00000104899	AMH	anti-Mullerian hormone [Source:HGNC Symbol;Acc:HGNC:464]	30.2544	-0.615568	0.355037	-1.73381	0.0829511	0.661444		E218D_WT
ENSG00000157106	SMG1	SMG1 nonsense mediated mRNA decay associated PI3K related kinase [Source:HGNC Symbol;Acc:HGNC:30045]	358.622	0.193478	0.111625	1.73328	0.0830461	0.661444		E218D_WT
ENSG00000172732	MUS81	MUS81 structure-specific endonuclease subunit [Source:HGNC Symbol;Acc:HGNC:29814]	476.604	0.198433	0.114476	1.7334	0.083024	0.661444		E218D_WT
ENSG00000047056	WDR37	WD repeat domain 37 [Source:HGNC Symbol;Acc:HGNC:31406]	238.874	-0.217248	0.125434	-1.73196	0.0832803	0.662892		E218D_WT
ENSG00000055130	CUL1	cullin 1 [Source:HGNC Symbol;Acc:HGNC:2551]	856.548	0.134915	0.077929	1.73126	0.0834063	0.663109		E218D_WT
ENSG00000164171	ITGA2	integrin subunit alpha 2 [Source:HGNC Symbol;Acc:HGNC:6137]	61.9786	-0.468232	0.270463	-1.73122	0.0834122	0.663109		E218D_WT
ENSG00000074266	EED	embryonic ectoderm development [Source:HGNC Symbol;Acc:HGNC:3188]	351.829	0.23823	0.137707	1.72997	0.0836351	0.663152		E218D_WT
ENSG00000112031	MTRF1L	mitochondrial translation release factor 1 like [Source:HGNC Symbol;Acc:HGNC:21051]	96.7063	0.295213	0.170689	1.72953	0.0837137	0.663152		E218D_WT
ENSG00000118922	KLF12	KLF transcription factor 12 [Source:HGNC Symbol;Acc:HGNC:6346]	209.352	0.262835	0.152062	1.72848	0.0839029	0.663152		E218D_WT
ENSG00000123810	B9D2	B9 domain containing 2 [Source:HGNC Symbol;Acc:HGNC:28636]	100.839	0.307334	0.177853	1.72803	0.0839834	0.663152		E218D_WT
ENSG00000130826	DKC1	dyskerin pseudouridine synthase 1 [Source:HGNC Symbol;Acc:HGNC:2890]	1354.34	0.151384	0.0874713	1.73067	0.0835115	0.663152		E218D_WT
ENSG00000135111	TBX3	T-box transcription factor 3 [Source:HGNC Symbol;Acc:HGNC:11602]	58.8319	0.499814	0.289412	1.727	0.0841684	0.663152		E218D_WT
ENSG00000136026	CKAP4	cytoskeleton associated protein 4 [Source:HGNC Symbol;Acc:HGNC:16991]	3567.13	-0.193179	0.111852	-1.72709	0.0841515	0.663152		E218D_WT
ENSG00000147679	UTP23	UTP23 small subunit processome component [Source:HGNC Symbol;Acc:HGNC:28224]	188.707	-0.262459	0.151973	-1.72701	0.0841658	0.663152		E218D_WT
ENSG00000163931	TKT	transketolase [Source:HGNC Symbol;Acc:HGNC:11834]	4482.82	0.106189	0.0614439	1.72823	0.0839462	0.663152		E218D_WT
ENSG00000164758	MED30	mediator complex subunit 30 [Source:HGNC Symbol;Acc:HGNC:23032]	213.436	-0.245374	0.141908	-1.7291	0.0837908	0.663152		E218D_WT
ENSG00000166710	B2M	beta-2-microglobulin [Source:HGNC Symbol;Acc:HGNC:914]	267.286	0.488128	0.282725	1.72651	0.0842555	0.663152		E218D_WT
ENSG00000177119	ANO6	anoctamin 6 [Source:HGNC Symbol;Acc:HGNC:25240]	719.46	-0.16211	0.0937964	-1.72831	0.0839321	0.663152		E218D_WT
ENSG00000183741	CBX6	chromobox 6 [Source:HGNC Symbol;Acc:HGNC:1556]	4700.05	-0.135749	0.0785687	-1.72777	0.0840288	0.663152		E218D_WT
ENSG00000185761	ADAMTSL5	ADAMTS like 5 [Source:HGNC Symbol;Acc:HGNC:27912]	246.463	-0.2428	0.140608	-1.72678	0.0842071	0.663152		E218D_WT
ENSG00000198898	CAPZA2	capping actin protein of muscle Z-line subunit alpha 2 [Source:HGNC Symbol;Acc:HGNC:1490]	3737.03	-0.101358	0.0586612	-1.72786	0.0840141	0.663152		E218D_WT
ENSG00000268043	NBPF12	NBPF member 12 [Source:HGNC Symbol;Acc:HGNC:24297]	54.1939	-0.455095	0.26309	-1.72981	0.0836648	0.663152		E218D_WT
ENSG00000015479	MATR3	matrin 3 [Source:HGNC Symbol;Acc:HGNC:6912]	1250.54	0.200194	0.116109	1.7242	0.0846718	0.664077		E218D_WT
ENSG00000116161	CACYBP	calcyclin binding protein [Source:HGNC Symbol;Acc:HGNC:30423]	2088.04	0.137972	0.0800088	1.72445	0.0846258	0.664077		E218D_WT
ENSG00000125652	ALKBH7	alkB homolog 7 [Source:HGNC Symbol;Acc:HGNC:21306]	754.943	0.131925	0.0765179	1.72411	0.0846876	0.664077		E218D_WT
ENSG00000148935	GAS2	growth arrest specific 2 [Source:HGNC Symbol;Acc:HGNC:4167]	16.8623	-0.740986	0.429496	-1.72524	0.0844836	0.664077		E218D_WT
ENSG00000173083	HPSE	heparanase [Source:HGNC Symbol;Acc:HGNC:5164]	110.182	0.371657	0.215504	1.72459	0.0846012	0.664077		E218D_WT
ENSG00000215301	DDX3X	DEAD-box helicase 3 X-linked [Source:HGNC Symbol;Acc:HGNC:2745]	1827.66	0.113151	0.0656071	1.72468	0.0845848	0.664077		E218D_WT
ENSG00000074356	NCBP3	nuclear cap binding subunit 3 [Source:HGNC Symbol;Acc:HGNC:24612]	328.201	0.18109	0.105167	1.72192	0.0850836	0.665205		E218D_WT
ENSG00000107968	MAP3K8	mitogen-activated protein kinase kinase kinase 8 [Source:HGNC Symbol;Acc:HGNC:6860]	94.1997	0.329649	0.191602	1.72049	0.0853437	0.665205		E218D_WT
ENSG00000115041	KCNIP3	potassium voltage-gated channel interacting protein 3 [Source:HGNC Symbol;Acc:HGNC:15523]	17.933	-0.623322	0.362317	-1.72038	0.0853643	0.665205		E218D_WT
ENSG00000116062	MSH6	mutS homolog 6 [Source:HGNC Symbol;Acc:HGNC:7329]	289.599	0.292769	0.170152	1.72063	0.0853177	0.665205		E218D_WT
ENSG00000157796	WDR19	WD repeat domain 19 [Source:HGNC Symbol;Acc:HGNC:18340]	106.285	0.320234	0.185923	1.7224	0.0849966	0.665205		E218D_WT
ENSG00000160584	SIK3	SIK family kinase 3 [Source:HGNC Symbol;Acc:HGNC:29165]	196.068	-0.221765	0.128708	-1.723	0.0848885	0.665205		E218D_WT
ENSG00000162910	MRPL55	mitochondrial ribosomal protein L55 [Source:HGNC Symbol;Acc:HGNC:16686]	101.128	-0.377769	0.219615	-1.72014	0.0854063	0.665205		E218D_WT
ENSG00000176170	SPHK1	sphingosine kinase 1 [Source:HGNC Symbol;Acc:HGNC:11240]	1236.62	-0.156477	0.0909988	-1.71955	0.0855144	0.665205		E218D_WT
ENSG00000177943	MAMDC4	MAM domain containing 4 [Source:HGNC Symbol;Acc:HGNC:24083]	17.8608	0.856658	0.498168	1.71962	0.085502	0.665205		E218D_WT
ENSG00000180447	GAS1	growth arrest specific 1 [Source:HGNC Symbol;Acc:HGNC:4165]	13.0334	-0.939027	0.545972	-1.71992	0.0854474	0.665205		E218D_WT
ENSG00000183775	KCTD16	potassium channel tetramerization domain containing 16 [Source:HGNC Symbol;Acc:HGNC:29244]	238.154	0.26459	0.153772	1.72067	0.085311	0.665205		E218D_WT
ENSG00000188582	PAQR9	progestin and adipoQ receptor family member 9 [Source:HGNC Symbol;Acc:HGNC:30131]	120.589	-0.38226	0.222109	-1.72104	0.0852428	0.665205		E218D_WT
ENSG00000188659	SAXO2	stabilizer of axonemal microtubules 2 [Source:HGNC Symbol;Acc:HGNC:33727]	9.39322	1.02596	0.596263	1.72064	0.0853153	0.665205		E218D_WT
ENSG00000052749	RRP12	ribosomal RNA processing 12 homolog [Source:HGNC Symbol;Acc:HGNC:29100]	289.143	0.211197	0.122872	1.71883	0.0856448	0.665253		E218D_WT
ENSG00000123427	EEF1AKMT3	EEF1A lysine methyltransferase 3 [Source:HGNC Symbol;Acc:HGNC:24936]	70.4592	-0.394137	0.229406	-1.71807	0.0857832	0.665253		E218D_WT
ENSG00000127603	MACF1	microtubule actin crosslinking factor 1 [Source:HGNC Symbol;Acc:HGNC:13664]	3725.82	0.152536	0.0887388	1.71893	0.085627	0.665253		E218D_WT
ENSG00000153721	CNKSR3	CNKSR family member 3 [Source:HGNC Symbol;Acc:HGNC:23034]	178.095	-0.243777	0.141861	-1.71843	0.0857188	0.665253		E218D_WT
ENSG00000196305	IARS1	isoleucyl-tRNA synthetase 1 [Source:HGNC Symbol;Acc:HGNC:5330]	1273.07	-0.12513	0.0728249	-1.71823	0.0857546	0.665253		E218D_WT
ENSG00000105135	ILVBL	ilvB acetolactate synthase like [Source:HGNC Symbol;Acc:HGNC:6041]	213.379	0.227619	0.132533	1.71744	0.0858983	0.665738		E218D_WT
ENSG00000075945	KIFAP3	kinesin associated protein 3 [Source:HGNC Symbol;Acc:HGNC:17060]	287.844	-0.198104	0.115374	-1.71706	0.0859677	0.665868		E218D_WT
ENSG00000055813	CCDC85A	coiled-coil domain containing 85A [Source:HGNC Symbol;Acc:HGNC:29400]	10.7187	0.921845	0.537335	1.71559	0.0862378	0.665987		E218D_WT
ENSG00000104343	UBE2W	ubiquitin conjugating enzyme E2 W [Source:HGNC Symbol;Acc:HGNC:25616]	613.853	-0.161257	0.0940003	-1.71549	0.0862556	0.665987		E218D_WT
ENSG00000137563	GGH	gamma-glutamyl hydrolase [Source:HGNC Symbol;Acc:HGNC:4248]	1280.45	-0.157409	0.0917414	-1.71579	0.0862012	0.665987		E218D_WT
ENSG00000148803	FUOM	fucose mutarotase [Source:HGNC Symbol;Acc:HGNC:24733]	59.4311	0.406662	0.236923	1.71643	0.0860833	0.665987		E218D_WT
ENSG00000151376	ME3	malic enzyme 3 [Source:HGNC Symbol;Acc:HGNC:6985]	457.336	-0.203682	0.118693	-1.71604	0.0861547	0.665987		E218D_WT
ENSG00000178988	MRFAP1L1	Morf4 family associated protein 1 like 1 [Source:HGNC Symbol;Acc:HGNC:28796]	1046.04	-0.13218	0.0770746	-1.71497	0.0863511	0.665987		E218D_WT
ENSG00000185442	FAM174B	family with sequence similarity 174 member B [Source:HGNC Symbol;Acc:HGNC:34339]	226.601	-0.2297	0.133936	-1.715	0.0863452	0.665987		E218D_WT
ENSG00000091622	PITPNM3	PITPNM family member 3 [Source:HGNC Symbol;Acc:HGNC:21043]	141.52	0.687254	0.400891	1.71432	0.0864708	0.666504		E218D_WT
ENSG00000187837	H1-2	H1.2 linker histone, cluster member [Source:HGNC Symbol;Acc:HGNC:4716]	458.365	-0.224569	0.131056	-1.71353	0.0866146	0.667207		E218D_WT
ENSG00000116898	MRPS15	mitochondrial ribosomal protein S15 [Source:HGNC Symbol;Acc:HGNC:14504]	1186.08	0.145969	0.0852498	1.71225	0.0868509	0.66862		E218D_WT
ENSG00000011132	APBA3	amyloid beta precursor protein binding family A member 3 [Source:HGNC Symbol;Acc:HGNC:580]	150.812	-0.295869	0.172857	-1.71164	0.0869636	0.668824		E218D_WT
ENSG00000073008	PVR	PVR cell adhesion molecule [Source:HGNC Symbol;Acc:HGNC:9705]	1616.92	-0.127328	0.0743942	-1.71153	0.086983	0.668824		E218D_WT
ENSG00000067225	PKM	pyruvate kinase M1/2 [Source:HGNC Symbol;Acc:HGNC:9021]	16029.3	-0.0987904	0.0577759	-1.70989	0.0872864	0.669478		E218D_WT
ENSG00000087502	ERGIC2	ERGIC and golgi 2 [Source:HGNC Symbol;Acc:HGNC:30208]	818.449	-0.149286	0.0873201	-1.70964	0.0873324	0.669478		E218D_WT
ENSG00000121210	TMEM131L	transmembrane 131 like [Source:HGNC Symbol;Acc:HGNC:29146]	288.935	-0.208988	0.122173	-1.71059	0.0871573	0.669478		E218D_WT
ENSG00000175793	SFN	stratifin [Source:HGNC Symbol;Acc:HGNC:10773]	119.297	0.336828	0.196983	1.70994	0.0872776	0.669478		E218D_WT
ENSG00000226887	ERVMER34-1	endogenous retrovirus group MER34 member 1, envelope [Source:HGNC Symbol;Acc:HGNC:42970]	18.9767	0.741359	0.433533	1.71004	0.0872581	0.669478		E218D_WT
ENSG00000166938	DIS3L	DIS3 like exosome 3'-5' exoribonuclease [Source:HGNC Symbol;Acc:HGNC:28698]	263.499	-0.225337	0.131827	-1.70934	0.0873874	0.669494		E218D_WT
ENSG00000132849	PATJ	PATJ crumbs cell polarity complex component [Source:HGNC Symbol;Acc:HGNC:28881]	150.804	-0.277879	0.162637	-1.70859	0.0875276	0.669988		E218D_WT
ENSG00000197780	TAF13	TATA-box binding protein associated factor 13 [Source:HGNC Symbol;Acc:HGNC:11546]	918.171	-0.116821	0.0683792	-1.70842	0.0875577	0.669988		E218D_WT
ENSG00000147853	AK3	adenylate kinase 3 [Source:HGNC Symbol;Acc:HGNC:17376]	2127.98	-0.165818	0.0971314	-1.70715	0.0877946	0.671395		E218D_WT
ENSG00000007923	DNAJC11	DnaJ heat shock protein family (Hsp40) member C11 [Source:HGNC Symbol;Acc:HGNC:25570]	71.8799	0.386636	0.226722	1.70533	0.0881323	0.672089		E218D_WT
ENSG00000114853	ZBTB47	zinc finger and BTB domain containing 47 [Source:HGNC Symbol;Acc:HGNC:26955]	84.0023	0.370318	0.217092	1.70581	0.0880431	0.672089		E218D_WT
ENSG00000117410	ATP6V0B	ATPase H+ transporting V0 subunit b [Source:HGNC Symbol;Acc:HGNC:861]	2732.03	-0.108731	0.0637384	-1.7059	0.0880272	0.672089		E218D_WT
ENSG00000118257	NRP2	neuropilin 2 [Source:HGNC Symbol;Acc:HGNC:8005]	58.2919	0.476967	0.279748	1.70499	0.0881969	0.672089		E218D_WT
ENSG00000164346	NSA2	NSA2 ribosome biogenesis factor [Source:HGNC Symbol;Acc:HGNC:30728]	1734.69	0.129944	0.0762036	1.70522	0.0881542	0.672089		E218D_WT
ENSG00000168268	NT5DC2	5'-nucleotidase domain containing 2 [Source:HGNC Symbol;Acc:HGNC:25717]	1650.55	0.144779	0.0849171	1.70495	0.0882037	0.672089		E218D_WT
ENSG00000174473	GALNTL6	polypeptide N-acetylgalactosaminyltransferase like 6 [Source:HGNC Symbol;Acc:HGNC:33844]	24.4363	0.72307	0.424227	1.70444	0.0882986	0.672407		E218D_WT
ENSG00000136243	NUP42	nucleoporin 42 [Source:HGNC Symbol;Acc:HGNC:17010]	421.983	-0.182151	0.106889	-1.70412	0.0883591	0.672464		E218D_WT
ENSG00000149090	PAMR1	peptidase domain containing associated with muscle regeneration 1 [Source:HGNC Symbol;Acc:HGNC:24554]	6.68024	-1.09585	0.643178	-1.70381	0.0884168	0.672499		E218D_WT
ENSG00000100330	MTMR3	myotubularin related protein 3 [Source:HGNC Symbol;Acc:HGNC:7451]	377.106	0.195601	0.115059	1.7	0.0891303	0.674835		E218D_WT
ENSG00000123983	ACSL3	acyl-CoA synthetase long chain family member 3 [Source:HGNC Symbol;Acc:HGNC:3570]	717.482	0.14482	0.0851636	1.7005	0.0890376	0.674835		E218D_WT
ENSG00000139629	GALNT6	polypeptide N-acetylgalactosaminyltransferase 6 [Source:HGNC Symbol;Acc:HGNC:4128]	59.9393	-0.568096	0.33408	-1.70048	0.089041	0.674835		E218D_WT
ENSG00000143970	ASXL2	ASXL transcriptional regulator 2 [Source:HGNC Symbol;Acc:HGNC:23805]	464.007	-0.178996	0.105204	-1.70142	0.0888644	0.674835		E218D_WT
ENSG00000163513	TGFBR2	transforming growth factor beta receptor 2 [Source:HGNC Symbol;Acc:HGNC:11773]	438.685	-0.168296	0.0989166	-1.70139	0.0888697	0.674835		E218D_WT
ENSG00000171475	WIPF2	WAS/WASL interacting protein family member 2 [Source:HGNC Symbol;Acc:HGNC:30923]	1172.77	-0.138942	0.0816731	-1.7012	0.0889057	0.674835		E218D_WT
ENSG00000171766	GATM	glycine amidinotransferase [Source:HGNC Symbol;Acc:HGNC:4175]	12.6243	0.892856	0.525416	1.69933	0.0892569	0.674835		E218D_WT
ENSG00000196872	CRACDL	CRACD like [Source:HGNC Symbol;Acc:HGNC:33454]	41.4913	0.550054	0.323657	1.6995	0.0892258	0.674835		E218D_WT
ENSG00000197971	MBP	myelin basic protein [Source:HGNC Symbol;Acc:HGNC:6925]	891.027	-0.158652	0.0933306	-1.69989	0.0891513	0.674835		E218D_WT
ENSG00000213337	ANKRD39	ankyrin repeat domain 39 [Source:HGNC Symbol;Acc:HGNC:28640]	167.732	-0.257343	0.151376	-1.70003	0.0891259	0.674835		E218D_WT
ENSG00000196535	MYO18A	myosin XVIIIA [Source:HGNC Symbol;Acc:HGNC:31104]	423.592	0.257123	0.151336	1.69902	0.0893146	0.674868		E218D_WT
ENSG00000135999	EPC2	enhancer of polycomb homolog 2 [Source:HGNC Symbol;Acc:HGNC:24543]	203.681	-0.247295	0.145603	-1.69842	0.0894281	0.674921		E218D_WT
ENSG00000173281	PPP1R3B	protein phosphatase 1 regulatory subunit 3B [Source:HGNC Symbol;Acc:HGNC:14942]	273.532	0.210221	0.123773	1.69845	0.0894236	0.674921		E218D_WT
ENSG00000101311	FERMT1	FERM domain containing kindlin 1 [Source:HGNC Symbol;Acc:HGNC:15889]	46.4327	-0.476052	0.280419	-1.69765	0.0895744	0.675481		E218D_WT
ENSG00000197136	PCNX3	pecanex 3 [Source:HGNC Symbol;Acc:HGNC:18760]	1265.67	-0.216682	0.12765	-1.69746	0.089609	0.675481		E218D_WT
ENSG00000140931	CMTM3	CKLF like MARVEL transmembrane domain containing 3 [Source:HGNC Symbol;Acc:HGNC:19174]	796.142	0.158128	0.0932323	1.69606	0.0898748	0.676679		E218D_WT
ENSG00000197956	S100A6	S100 calcium binding protein A6 [Source:HGNC Symbol;Acc:HGNC:10496]	92829.3	-0.212897	0.125516	-1.69618	0.0898525	0.676679		E218D_WT
ENSG00000100335	MIEF1	mitochondrial elongation factor 1 [Source:HGNC Symbol;Acc:HGNC:25979]	635.912	-0.161551	0.0953012	-1.69517	0.0900438	0.676864		E218D_WT
ENSG00000150628	SPATA4	spermatogenesis associated 4 [Source:HGNC Symbol;Acc:HGNC:17333]	6.77072	-1.44388	0.851789	-1.69512	0.0900529	0.676864		E218D_WT
ENSG00000167112	TRUB2	TruB pseudouridine synthase family member 2 [Source:HGNC Symbol;Acc:HGNC:17170]	544.696	0.167014	0.0985288	1.69508	0.0900596	0.676864		E218D_WT
ENSG00000119922	IFIT2	interferon induced protein with tetratricopeptide repeats 2 [Source:HGNC Symbol;Acc:HGNC:5409]	49.9441	-0.442337	0.26122	-1.69335	0.0903882	0.678528		E218D_WT
ENSG00000156968	MPV17L	MPV17 mitochondrial inner membrane protein like [Source:HGNC Symbol;Acc:HGNC:26827]	13.2727	-0.96055	0.567168	-1.69359	0.090343	0.678528		E218D_WT
ENSG00000092295	TGM1	transglutaminase 1 [Source:HGNC Symbol;Acc:HGNC:11777]	457.915	-0.250981	0.148263	-1.69281	0.0904922	0.678906		E218D_WT
ENSG00000196975	ANXA4	annexin A4 [Source:HGNC Symbol;Acc:HGNC:542]	1529.11	-0.174349	0.103058	-1.69177	0.0906906	0.679992		E218D_WT
ENSG00000129351	ILF3	interleukin enhancer binding factor 3 [Source:HGNC Symbol;Acc:HGNC:6038]	2549.53	0.126229	0.0746409	1.69115	0.0908079	0.680468		E218D_WT
ENSG00000088808	PPP1R13B	protein phosphatase 1 regulatory subunit 13B [Source:HGNC Symbol;Acc:HGNC:14950]	140.765	0.279502	0.165437	1.68948	0.0911276	0.680655		E218D_WT
ENSG00000124275	MTRR	5-methyltetrahydrofolate-homocysteine methyltransferase reductase [Source:HGNC Symbol;Acc:HGNC:7473]	240.634	0.20408	0.120765	1.68989	0.0910483	0.680655		E218D_WT
ENSG00000133606	MKRN1	makorin ring finger protein 1 [Source:HGNC Symbol;Acc:HGNC:7112]	624.923	0.167462	0.0991457	1.68905	0.0912091	0.680655		E218D_WT
ENSG00000166225	FRS2	fibroblast growth factor receptor substrate 2 [Source:HGNC Symbol;Acc:HGNC:16971]	286.834	0.217264	0.128551	1.6901	0.0910089	0.680655		E218D_WT
ENSG00000173436	MICOS10	mitochondrial contact site and cristae organizing system subunit 10 [Source:HGNC Symbol;Acc:HGNC:32068]	2521.34	-0.168894	0.0999851	-1.68919	0.0911821	0.680655		E218D_WT
ENSG00000182179	UBA7	ubiquitin like modifier activating enzyme 7 [Source:HGNC Symbol;Acc:HGNC:12471]	33.1283	0.514361	0.304489	1.68926	0.0911693	0.680655		E218D_WT
ENSG00000183255	PTTG1IP	PTTG1 interacting protein [Source:HGNC Symbol;Acc:HGNC:13524]	5665.29	-0.106479	0.0630013	-1.69011	0.0910076	0.680655		E218D_WT
ENSG00000081026	MAGI3	membrane associated guanylate kinase, WW and PDZ domain containing 3 [Source:HGNC Symbol;Acc:HGNC:29647]	239.914	-0.285523	0.169183	-1.68766	0.0914759	0.681843		E218D_WT
ENSG00000154743	TSEN2	tRNA splicing endonuclease subunit 2 [Source:HGNC Symbol;Acc:HGNC:28422]	96.9918	0.346333	0.205196	1.68781	0.0914472	0.681843		E218D_WT
ENSG00000070610	GBA2	glucosylceramidase beta 2 [Source:HGNC Symbol;Acc:HGNC:18986]	28.778	-0.636322	0.37744	-1.68589	0.0918174	0.683825		E218D_WT
ENSG00000075785	RAB7A	RAB7A, member RAS oncogene family [Source:HGNC Symbol;Acc:HGNC:9788]	2949.33	-0.0992963	0.0589526	-1.68434	0.0921158	0.683825		E218D_WT
ENSG00000081052	COL4A4	collagen type IV alpha 4 chain [Source:HGNC Symbol;Acc:HGNC:2206]	842.096	-0.220226	0.130837	-1.68321	0.0923352	0.683825		E218D_WT
ENSG00000100784	RPS6KA5	ribosomal protein S6 kinase A5 [Source:HGNC Symbol;Acc:HGNC:10434]	59.3231	0.440177	0.261503	1.68326	0.0923252	0.683825		E218D_WT
ENSG00000132825	PPP1R3D	protein phosphatase 1 regulatory subunit 3D [Source:HGNC Symbol;Acc:HGNC:9294]	72.4469	0.373881	0.222125	1.6832	0.0923358	0.683825		E218D_WT
ENSG00000146731	CCT6A	chaperonin containing TCP1 subunit 6A [Source:HGNC Symbol;Acc:HGNC:1620]	4156.53	0.125376	0.0744827	1.6833	0.0923175	0.683825		E218D_WT
ENSG00000146856	AGBL3	AGBL carboxypeptidase 3 [Source:HGNC Symbol;Acc:HGNC:27981]	14.901	0.833437	0.494723	1.68465	0.0920554	0.683825		E218D_WT
ENSG00000157600	TMEM164	transmembrane protein 164 [Source:HGNC Symbol;Acc:HGNC:26217]	367.231	0.257127	0.152568	1.68533	0.0919247	0.683825		E218D_WT
ENSG00000177697	CD151	CD151 molecule (Raph blood group) [Source:HGNC Symbol;Acc:HGNC:1630]	8043.92	-0.107846	0.0640153	-1.68469	0.0920493	0.683825		E218D_WT
ENSG00000186815	TPCN1	two pore segment channel 1 [Source:HGNC Symbol;Acc:HGNC:18182]	828.953	0.16338	0.0970089	1.68417	0.0921481	0.683825		E218D_WT
ENSG00000248905	FMN1	formin 1 [Source:HGNC Symbol;Acc:HGNC:3768]	37.7277	0.568225	0.337229	1.68498	0.0919921	0.683825		E218D_WT
ENSG00000010030	ETV7	ETS variant transcription factor 7 [Source:HGNC Symbol;Acc:HGNC:18160]	7.48802	1.16234	0.691276	1.68143	0.0926787	0.684058		E218D_WT
ENSG00000073150	PANX2	pannexin 2 [Source:HGNC Symbol;Acc:HGNC:8600]	74.3494	-0.387388	0.230562	-1.68019	0.09292	0.684058		E218D_WT
ENSG00000080819	CPOX	coproporphyrinogen oxidase [Source:HGNC Symbol;Acc:HGNC:2321]	331.162	-0.188909	0.112324	-1.68182	0.0926029	0.684058		E218D_WT
ENSG00000116254	CHD5	chromodomain helicase DNA binding protein 5 [Source:HGNC Symbol;Acc:HGNC:16816]	14.6775	-0.690198	0.410548	-1.68116	0.0927318	0.684058		E218D_WT
ENSG00000121022	COPS5	COP9 signalosome subunit 5 [Source:HGNC Symbol;Acc:HGNC:2240]	560.127	0.153678	0.0913247	1.68276	0.0924212	0.684058		E218D_WT
ENSG00000122861	PLAU	plasminogen activator, urokinase [Source:HGNC Symbol;Acc:HGNC:9052]	331.929	-0.23278	0.13855	-1.68011	0.0929364	0.684058		E218D_WT
ENSG00000141449	GREB1L	GREB1 like retinoic acid receptor coactivator [Source:HGNC Symbol;Acc:HGNC:31042]	51.2256	-0.431414	0.256705	-1.68058	0.0928444	0.684058		E218D_WT
ENSG00000155099	PIP4P2	phosphatidylinositol-4,5-bisphosphate 4-phosphatase 2 [Source:HGNC Symbol;Acc:HGNC:25452]	301.283	-0.169521	0.100907	-1.67998	0.0929614	0.684058		E218D_WT
ENSG00000163788	SNRK	SNF related kinase [Source:HGNC Symbol;Acc:HGNC:30598]	97.7685	0.32811	0.195295	1.68007	0.0929431	0.684058		E218D_WT
ENSG00000197037	ZSCAN25	zinc finger and SCAN domain containing 25 [Source:HGNC Symbol;Acc:HGNC:21961]	79.3088	0.318812	0.189623	1.6813	0.0927054	0.684058		E218D_WT
ENSG00000248333	CDK11B	cyclin dependent kinase 11B [Source:HGNC Symbol;Acc:HGNC:1729]	288.312	0.213751	0.127209	1.68031	0.0928963	0.684058		E218D_WT
ENSG00000143384	MCL1	MCL1 apoptosis regulator, BCL2 family member [Source:HGNC Symbol;Acc:HGNC:6943]	2293.76	0.135722	0.0808035	1.67966	0.0930237	0.684119		E218D_WT
ENSG00000178980	SELENOW	selenoprotein W [Source:HGNC Symbol;Acc:HGNC:10752]	2419.86	-0.146301	0.0871559	-1.67861	0.0932272	0.685217		E218D_WT
ENSG00000101670	LIPG	lipase G, endothelial type [Source:HGNC Symbol;Acc:HGNC:6623]	162.186	0.271687	0.161926	1.67784	0.0933778	0.685528		E218D_WT
ENSG00000109072	VTN	vitronectin [Source:HGNC Symbol;Acc:HGNC:12724]	34.4334	0.554506	0.330469	1.67794	0.0933592	0.685528		E218D_WT
ENSG00000261150	EPPK1	epiplakin 1 [Source:HGNC Symbol;Acc:HGNC:15577]	326.62	-0.197516	0.117766	-1.67718	0.0935072	0.68608		E218D_WT
ENSG00000165526	RPUSD4	RNA pseudouridine synthase D4 [Source:HGNC Symbol;Acc:HGNC:25898]	200.186	0.21064	0.125622	1.67677	0.0935882	0.686277		E218D_WT
ENSG00000087053	MTMR2	myotubularin related protein 2 [Source:HGNC Symbol;Acc:HGNC:7450]	591.695	0.160027	0.0954639	1.67631	0.0936773	0.686533		E218D_WT
ENSG00000138623	SEMA7A	semaphorin 7A (JohnMiltonHagen blood group) [Source:HGNC Symbol;Acc:HGNC:10741]	1402.75	-0.199414	0.119019	-1.67548	0.0938401	0.686834		E218D_WT
ENSG00000141959	PFKL	phosphofructokinase, liver type [Source:HGNC Symbol;Acc:HGNC:8876]	2130.31	-0.13382	0.0798971	-1.6749	0.0939534	0.686834		E218D_WT
ENSG00000150938	CRIM1	cysteine rich transmembrane BMP regulator 1 [Source:HGNC Symbol;Acc:HGNC:2359]	15510.3	-0.139008	0.0830037	-1.67472	0.0939895	0.686834		E218D_WT
ENSG00000164167	LSM6	LSM6 homolog, U6 small nuclear RNA and mRNA degradation associated [Source:HGNC Symbol;Acc:HGNC:17017]	1229.78	-0.174519	0.104176	-1.67523	0.0938894	0.686834		E218D_WT
ENSG00000166888	STAT6	signal transducer and activator of transcription 6 [Source:HGNC Symbol;Acc:HGNC:11368]	429.02	0.189963	0.113393	1.67526	0.0938825	0.686834		E218D_WT
ENSG00000155367	PPM1J	protein phosphatase, Mg2+/Mn2+ dependent 1J [Source:HGNC Symbol;Acc:HGNC:20785]	11.2788	0.940853	0.562003	1.67411	0.0941095	0.687243		E218D_WT
ENSG00000157193	LRP8	LDL receptor related protein 8 [Source:HGNC Symbol;Acc:HGNC:6700]	149.753	-0.266183	0.159022	-1.67388	0.094154	0.687243		E218D_WT
ENSG00000106603	COA1	cytochrome c oxidase assembly factor 1 [Source:HGNC Symbol;Acc:HGNC:21868]	1291.03	-0.210084	0.12558	-1.6729	0.0943461	0.688248		E218D_WT
ENSG00000146826	TRAPPC14	trafficking protein particle complex subunit 14 [Source:HGNC Symbol;Acc:HGNC:25604]	158.839	0.24141	0.144423	1.67155	0.0946132	0.689799		E218D_WT
ENSG00000122025	FLT3	fms related receptor tyrosine kinase 3 [Source:HGNC Symbol;Acc:HGNC:3765]	39.055	-0.509909	0.305329	-1.67003	0.0949127	0.690735		E218D_WT
ENSG00000129103	SUMF2	sulfatase modifying factor 2 [Source:HGNC Symbol;Acc:HGNC:20415]	139.672	-0.276657	0.165658	-1.67005	0.0949097	0.690735		E218D_WT
ENSG00000129347	KRI1	KRI1 homolog [Source:HGNC Symbol;Acc:HGNC:25769]	192.738	0.275966	0.165226	1.67024	0.0948727	0.690735		E218D_WT
ENSG00000184634	MED12	mediator complex subunit 12 [Source:HGNC Symbol;Acc:HGNC:11957]	220.176	-0.209403	0.125407	-1.6698	0.0949597	0.690735		E218D_WT
ENSG00000100139	MICALL1	MICAL like 1 [Source:HGNC Symbol;Acc:HGNC:29804]	906.333	-0.124039	0.074303	-1.66937	0.0950443	0.690929		E218D_WT
ENSG00000182923	CEP63	centrosomal protein 63 [Source:HGNC Symbol;Acc:HGNC:25815]	171.727	0.292831	0.175441	1.66911	0.0950955	0.690929		E218D_WT
ENSG00000125124	BBS2	Bardet-Biedl syndrome 2 [Source:HGNC Symbol;Acc:HGNC:967]	323.312	-0.202212	0.12121	-1.66828	0.0952598	0.691726		E218D_WT
ENSG00000119318	RAD23B	RAD23 homolog B, nucleotide excision repair protein [Source:HGNC Symbol;Acc:HGNC:9813]	4136.77	-0.106863	0.0640988	-1.66716	0.0954829	0.692948		E218D_WT
ENSG00000119946	CNNM1	cyclin and CBS domain divalent metal cation transport mediator 1 [Source:HGNC Symbol;Acc:HGNC:102]	48.8464	-0.481977	0.28925	-1.6663	0.0956538	0.693502		E218D_WT
ENSG00000170175	CHRNB1	cholinergic receptor nicotinic beta 1 subunit [Source:HGNC Symbol;Acc:HGNC:1961]	144.857	-0.248484	0.14913	-1.66622	0.0956687	0.693502		E218D_WT
ENSG00000168913	ENHO	energy homeostasis associated [Source:HGNC Symbol;Acc:HGNC:24838]	12.459	-0.842559	0.505813	-1.66575	0.0957629	0.693788		E218D_WT
ENSG00000100307	CBX7	chromobox 7 [Source:HGNC Symbol;Acc:HGNC:1557]	120.83	-0.267343	0.160734	-1.66327	0.0962594	0.693812		E218D_WT
ENSG00000108588	CCDC47	coiled-coil domain containing 47 [Source:HGNC Symbol;Acc:HGNC:24856]	796.876	-0.146596	0.0880694	-1.66455	0.0960024	0.693812		E218D_WT
ENSG00000114779	ABHD14B	abhydrolase domain containing 14B [Source:HGNC Symbol;Acc:HGNC:28235]	823.767	-0.137258	0.0824428	-1.66488	0.0959363	0.693812		E218D_WT
ENSG00000126945	HNRNPH2	heterogeneous nuclear ribonucleoprotein H2 [Source:HGNC Symbol;Acc:HGNC:5042]	1212.99	0.134338	0.0807411	1.66382	0.0961488	0.693812		E218D_WT
ENSG00000136940	PDCL	phosducin like [Source:HGNC Symbol;Acc:HGNC:8770]	500.137	-0.229789	0.138141	-1.66344	0.0962235	0.693812		E218D_WT
ENSG00000137200	CMTR1	cap methyltransferase 1 [Source:HGNC Symbol;Acc:HGNC:21077]	326.104	-0.180132	0.108241	-1.66418	0.096077	0.693812		E218D_WT
ENSG00000151093	OXSM	3-oxoacyl-ACP synthase, mitochondrial [Source:HGNC Symbol;Acc:HGNC:26063]	166.679	-0.281538	0.169143	-1.66449	0.0960139	0.693812		E218D_WT
ENSG00000166839	ANKDD1A	ankyrin repeat and death domain containing 1A [Source:HGNC Symbol;Acc:HGNC:28002]	26.4195	-0.65378	0.39258	-1.66534	0.095844	0.693812		E218D_WT
ENSG00000206140	TMEM191C	transmembrane protein 191C [Source:HGNC Symbol;Acc:HGNC:33601]	6.6806	-1.26738	0.761898	-1.66345	0.0962223	0.693812		E218D_WT
ENSG00000006432	MAP3K9	mitogen-activated protein kinase kinase kinase 9 [Source:HGNC Symbol;Acc:HGNC:6861]	277.357	0.224847	0.13545	1.66	0.0969143	0.693902		E218D_WT
ENSG00000008838	MED24	mediator complex subunit 24 [Source:HGNC Symbol;Acc:HGNC:22963]	478.716	0.151921	0.0916563	1.65751	0.0974161	0.693902		E218D_WT
ENSG00000088038	CNOT3	CCR4-NOT transcription complex subunit 3 [Source:HGNC Symbol;Acc:HGNC:7879]	80.3301	0.367165	0.221015	1.66127	0.0966601	0.693902		E218D_WT
ENSG00000100036	SLC35E4	solute carrier family 35 member E4 [Source:HGNC Symbol;Acc:HGNC:17058]	267.741	-0.217374	0.130723	-1.66285	0.0963416	0.693902		E218D_WT
ENSG00000100220	RTCB	RNA 2',3'-cyclic phosphate and 5'-OH ligase [Source:HGNC Symbol;Acc:HGNC:26935]	733.591	0.132982	0.0800274	1.66171	0.0965706	0.693902		E218D_WT
ENSG00000100345	MYH9	myosin heavy chain 9 [Source:HGNC Symbol;Acc:HGNC:7579]	28984.9	0.0901797	0.0543671	1.65872	0.0971726	0.693902		E218D_WT
ENSG00000107317	PTGDS	prostaglandin D2 synthase [Source:HGNC Symbol;Acc:HGNC:9592]	73.2545	-0.356942	0.21479	-1.66182	0.0965499	0.693902		E218D_WT
ENSG00000113621	TXNDC15	thioredoxin domain containing 15 [Source:HGNC Symbol;Acc:HGNC:20652]	569.967	-0.158693	0.0955533	-1.66078	0.0967572	0.693902		E218D_WT
ENSG00000126016	AMOT	angiomotin [Source:HGNC Symbol;Acc:HGNC:17810]	80.5783	-0.393624	0.237483	-1.65748	0.0974225	0.693902		E218D_WT
ENSG00000135250	SRPK2	SRSF protein kinase 2 [Source:HGNC Symbol;Acc:HGNC:11306]	897.194	0.121861	0.0734963	1.65806	0.0973063	0.693902		E218D_WT
ENSG00000138028	CGREF1	cell growth regulator with EF-hand domain 1 [Source:HGNC Symbol;Acc:HGNC:16962]	203.326	-0.225499	0.135759	-1.66103	0.0967079	0.693902		E218D_WT
ENSG00000143801	PSEN2	presenilin 2 [Source:HGNC Symbol;Acc:HGNC:9509]	6.03236	-1.25912	0.757588	-1.66201	0.0965114	0.693902		E218D_WT
ENSG00000145216	FIP1L1	factor interacting with PAPOLA and CPSF1 [Source:HGNC Symbol;Acc:HGNC:19124]	184.549	0.248162	0.149722	1.65748	0.0974215	0.693902		E218D_WT
ENSG00000155666	KDM8	lysine demethylase 8 [Source:HGNC Symbol;Acc:HGNC:25840]	69.8676	0.372875	0.224846	1.65836	0.0972454	0.693902		E218D_WT
ENSG00000155744	HYCC2	hyccin PI4KA lipid kinase complex subunit 2 [Source:HGNC Symbol;Acc:HGNC:28593]	166.733	0.258154	0.155638	1.65868	0.0971794	0.693902		E218D_WT
ENSG00000163541	SUCLG1	succinate-CoA ligase GDP/ADP-forming subunit alpha [Source:HGNC Symbol;Acc:HGNC:11449]	988.214	0.139504	0.0840518	1.65974	0.0969675	0.693902		E218D_WT
ENSG00000164442	CITED2	Cbp/p300 interacting transactivator with Glu/Asp rich carboxy-terminal domain 2 [Source:HGNC Symbol;Acc:HGNC:1987]	6462.31	-0.113379	0.0683433	-1.65896	0.0971229	0.693902		E218D_WT
ENSG00000166401	SERPINB8	serpin family B member 8 [Source:HGNC Symbol;Acc:HGNC:8952]	493.058	-0.159534	0.0960885	-1.66028	0.0968587	0.693902		E218D_WT
ENSG00000170310	STX8	syntaxin 8 [Source:HGNC Symbol;Acc:HGNC:11443]	396.107	0.174239	0.104977	1.65979	0.0969567	0.693902		E218D_WT
ENSG00000182628	SKA2	spindle and kinetochore associated complex subunit 2 [Source:HGNC Symbol;Acc:HGNC:28006]	1258.04	0.153156	0.0922056	1.66102	0.0967089	0.693902		E218D_WT
ENSG00000183828	NUDT14	nudix hydrolase 14 [Source:HGNC Symbol;Acc:HGNC:20141]	477.65	-0.177243	0.106881	-1.65832	0.0972534	0.693902		E218D_WT
ENSG00000198855	FICD	FIC domain protein adenylyltransferase [Source:HGNC Symbol;Acc:HGNC:18416]	226.233	-0.233342	0.140808	-1.65717	0.0974846	0.693954		E218D_WT
ENSG00000140543	DET1	DET1 partner of COP1 E3 ubiquitin ligase [Source:HGNC Symbol;Acc:HGNC:25477]	7.84273	1.26548	0.76383	1.65676	0.0975683	0.69416		E218D_WT
ENSG00000135365	PHF21A	PHD finger protein 21A [Source:HGNC Symbol;Acc:HGNC:24156]	303.201	0.210083	0.126836	1.65633	0.0976557	0.694392		E218D_WT
ENSG00000016391	CHDH	choline dehydrogenase [Source:HGNC Symbol;Acc:HGNC:24288]	103.374	0.321782	0.194422	1.65507	0.0979111	0.694696		E218D_WT
ENSG00000108819	PPP1R9B	protein phosphatase 1 regulatory subunit 9B [Source:HGNC Symbol;Acc:HGNC:9298]	469.421	0.164557	0.0994229	1.65512	0.0979008	0.694696		E218D_WT
ENSG00000155893	PXYLP1	2-phosphoxylose phosphatase 1 [Source:HGNC Symbol;Acc:HGNC:26303]	273.067	-0.204304	0.123396	-1.65568	0.0977867	0.694696		E218D_WT
ENSG00000163811	WDR43	WD repeat domain 43 [Source:HGNC Symbol;Acc:HGNC:28945]	1223.33	0.117105	0.0707568	1.65503	0.0979179	0.694696		E218D_WT
ENSG00000101347	SAMHD1	SAM and HD domain containing deoxynucleoside triphosphate triphosphohydrolase 1 [Source:HGNC Symbol;Acc:HGNC:15925]	298.083	-0.239023	0.144447	-1.65475	0.0979751	0.694713		E218D_WT
ENSG00000087253	LPCAT2	lysophosphatidylcholine acyltransferase 2 [Source:HGNC Symbol;Acc:HGNC:26032]	834.051	-0.155238	0.093857	-1.65399	0.0981301	0.695423		E218D_WT
ENSG00000117419	ERI3	ERI1 exoribonuclease family member 3 [Source:HGNC Symbol;Acc:HGNC:17276]	832.121	-0.133021	0.0804463	-1.65353	0.0982221	0.695519		E218D_WT
ENSG00000187609	EXD3	exonuclease 3'-5' domain containing 3 [Source:HGNC Symbol;Acc:HGNC:26023]	187.725	0.259262	0.156807	1.65338	0.0982535	0.695519		E218D_WT
ENSG00000057294	PKP2	plakophilin 2 [Source:HGNC Symbol;Acc:HGNC:9024]	1071.85	-0.134099	0.0811641	-1.6522	0.0984941	0.696054		E218D_WT
ENSG00000075426	FOSL2	FOS like 2, AP-1 transcription factor subunit [Source:HGNC Symbol;Acc:HGNC:3798]	3165.82	0.127098	0.0769248	1.65224	0.0984862	0.696054		E218D_WT
ENSG00000120708	TGFBI	transforming growth factor beta induced [Source:HGNC Symbol;Acc:HGNC:11771]	18685.2	0.140348	0.0849359	1.6524	0.0984522	0.696054		E218D_WT
ENSG00000003756	RBM5	RNA binding motif protein 5 [Source:HGNC Symbol;Acc:HGNC:9902]	608.085	0.148785	0.0901578	1.65027	0.0988871	0.696916		E218D_WT
ENSG00000006118	TMEM132A	transmembrane protein 132A [Source:HGNC Symbol;Acc:HGNC:31092]	979.922	0.154908	0.0938636	1.65035	0.0988709	0.696916		E218D_WT
ENSG00000100150	DEPDC5	DEP domain containing 5, GATOR1 subcomplex subunit [Source:HGNC Symbol;Acc:HGNC:18423]	50.7705	-0.397077	0.240733	-1.64945	0.0990562	0.696916		E218D_WT
ENSG00000102921	N4BP1	NEDD4 binding protein 1 [Source:HGNC Symbol;Acc:HGNC:29850]	269.328	-0.236207	0.143187	-1.64964	0.0990168	0.696916		E218D_WT
ENSG00000104129	DNAJC17	DnaJ heat shock protein family (Hsp40) member C17 [Source:HGNC Symbol;Acc:HGNC:25556]	161.653	0.239372	0.144976	1.65111	0.0987155	0.696916		E218D_WT
ENSG00000119899	SLC17A5	solute carrier family 17 member 5 [Source:HGNC Symbol;Acc:HGNC:10933]	579.184	-0.145353	0.0881189	-1.64951	0.0990433	0.696916		E218D_WT
ENSG00000133818	RRAS2	RAS related 2 [Source:HGNC Symbol;Acc:HGNC:17271]	2084.67	0.115045	0.069709	1.65036	0.0988702	0.696916		E218D_WT
ENSG00000147155	EBP	EBP cholestenol delta-isomerase [Source:HGNC Symbol;Acc:HGNC:3133]	1385	0.158313	0.0959741	1.64954	0.0990368	0.696916		E218D_WT
ENSG00000165118	QNG1	Q-nucleotide N-glycosylase 1 [Source:HGNC Symbol;Acc:HGNC:28144]	396.099	-0.167812	0.101756	-1.64916	0.0991156	0.696946		E218D_WT
ENSG00000180035	ZNF48	zinc finger protein 48 [Source:HGNC Symbol;Acc:HGNC:13114]	148.977	-0.295074	0.178953	-1.64889	0.0991706	0.696946		E218D_WT
ENSG00000138050	THUMPD2	THUMP domain containing 2 [Source:HGNC Symbol;Acc:HGNC:14890]	142.406	0.260414	0.158032	1.64785	0.0993828	0.69805		E218D_WT
ENSG00000087365	SF3B2	splicing factor 3b subunit 2 [Source:HGNC Symbol;Acc:HGNC:10769]	2901.69	0.116865	0.0709577	1.64697	0.0995651	0.698943		E218D_WT
ENSG00000072042	RDH11	retinol dehydrogenase 11 [Source:HGNC Symbol;Acc:HGNC:17964]	1727.7	0.118409	0.071931	1.64614	0.0997345	0.699744		E218D_WT
ENSG00000117450	PRDX1	peroxiredoxin 1 [Source:HGNC Symbol;Acc:HGNC:9352]	1455	0.229125	0.139232	1.64563	0.0998394	0.699746		E218D_WT
ENSG00000214063	TSPAN4	tetraspanin 4 [Source:HGNC Symbol;Acc:HGNC:11859]	1352.99	-0.129483	0.0786839	-1.6456	0.0998453	0.699746		E218D_WT
ENSG00000146143	PRIM2	DNA primase subunit 2 [Source:HGNC Symbol;Acc:HGNC:9370]	381.303	-0.174727	0.106206	-1.64518	0.0999336	0.699977		E218D_WT
ENSG00000144681	STAC	SH3 and cysteine rich domain [Source:HGNC Symbol;Acc:HGNC:11353]	240.09	-0.215602	0.131112	-1.64441	0.100092	0.7007		E218D_WT
ENSG00000067141	NEO1	neogenin 1 [Source:HGNC Symbol;Acc:HGNC:7754]	282.346	-0.235836	0.143549	-1.6429	0.100404	0.702109		E218D_WT
ENSG00000119655	NPC2	NPC intracellular cholesterol transporter 2 [Source:HGNC Symbol;Acc:HGNC:14537]	5942.91	-0.154752	0.0941855	-1.64305	0.100372	0.702109		E218D_WT
ENSG00000165757	JCAD	junctional cadherin 5 associated [Source:HGNC Symbol;Acc:HGNC:29283]	10.5589	0.973009	0.592481	1.64226	0.100535	0.702638		E218D_WT
ENSG00000204713	TRIM27	tripartite motif containing 27 [Source:HGNC Symbol;Acc:HGNC:9975]	546.613	0.148852	0.0906849	1.64142	0.10071	0.703472		E218D_WT
ENSG00000075336	TIMM21	translocase of inner mitochondrial membrane 21 [Source:HGNC Symbol;Acc:HGNC:25010]	342.157	0.220536	0.134446	1.64033	0.100936	0.703497		E218D_WT
ENSG00000130513	GDF15	growth differentiation factor 15 [Source:HGNC Symbol;Acc:HGNC:30142]	173.156	0.281593	0.17165	1.64051	0.1009	0.703497		E218D_WT
ENSG00000140367	UBE2Q2	ubiquitin conjugating enzyme E2 Q2 [Source:HGNC Symbol;Acc:HGNC:19248]	862.559	0.124735	0.0760084	1.64107	0.100783	0.703497		E218D_WT
ENSG00000172936	MYD88	MYD88 innate immune signal transduction adaptor [Source:HGNC Symbol;Acc:HGNC:7562]	265.404	-0.228931	0.139545	-1.64055	0.10089	0.703497		E218D_WT
ENSG00000025039	RRAGD	Ras related GTP binding D [Source:HGNC Symbol;Acc:HGNC:19903]	241.6	0.195286	0.119107	1.63958	0.101092	0.703806		E218D_WT
ENSG00000196466	ZNF799	zinc finger protein 799 [Source:HGNC Symbol;Acc:HGNC:28071]	18.3743	0.637723	0.388945	1.63962	0.101084	0.703806		E218D_WT
ENSG00000167751	KLK2	kallikrein related peptidase 2 [Source:HGNC Symbol;Acc:HGNC:6363]	213.629	0.301947	0.184316	1.63821	0.101379	0.705418		E218D_WT
ENSG00000176386	CDC26	cell division cycle 26 [Source:HGNC Symbol;Acc:HGNC:17839]	30.8912	0.682634	0.416891	1.63744	0.101538	0.706141		E218D_WT
ENSG00000140332	TLE3	TLE family member 3, transcriptional corepressor [Source:HGNC Symbol;Acc:HGNC:11839]	378.373	-0.189812	0.115959	-1.63689	0.101653	0.706547		E218D_WT
ENSG00000128463	EMC4	ER membrane protein complex subunit 4 [Source:HGNC Symbol;Acc:HGNC:28032]	52.783	0.427245	0.261235	1.63548	0.101948	0.707098		E218D_WT
ENSG00000149503	INCENP	inner centromere protein [Source:HGNC Symbol;Acc:HGNC:6058]	544.446	0.216807	0.132587	1.63521	0.102006	0.707098		E218D_WT
ENSG00000151014	NOCT	nocturnin [Source:HGNC Symbol;Acc:HGNC:14254]	117.204	-0.289072	0.17668	-1.63614	0.101811	0.707098		E218D_WT
ENSG00000163694	RBM47	RNA binding motif protein 47 [Source:HGNC Symbol;Acc:HGNC:30358]	1218.84	-0.140488	0.0859031	-1.63542	0.10196	0.707098		E218D_WT
ENSG00000169860	P2RY1	purinergic receptor P2Y1 [Source:HGNC Symbol;Acc:HGNC:8539]	27.0891	-0.531563	0.325079	-1.63518	0.102011	0.707098		E218D_WT
ENSG00000005020	SKAP2	src kinase associated phosphoprotein 2 [Source:HGNC Symbol;Acc:HGNC:15687]	15.9848	0.81227	0.498205	1.63039	0.103018	0.709412		E218D_WT
ENSG00000011143	MKS1	MKS transition zone complex subunit 1 [Source:HGNC Symbol;Acc:HGNC:7121]	211.376	0.2423	0.14869	1.62957	0.103192	0.709412		E218D_WT
ENSG00000104154	SLC30A4	solute carrier family 30 member 4 [Source:HGNC Symbol;Acc:HGNC:11015]	128.361	0.261822	0.160537	1.63092	0.102907	0.709412		E218D_WT
ENSG00000108091	CCDC6	coiled-coil domain containing 6 [Source:HGNC Symbol;Acc:HGNC:18782]	459.665	-0.170192	0.104286	-1.63198	0.102683	0.709412		E218D_WT
ENSG00000109911	ELP4	elongator acetyltransferase complex subunit 4 [Source:HGNC Symbol;Acc:HGNC:1171]	375.435	0.183736	0.112719	1.63004	0.103093	0.709412		E218D_WT
ENSG00000113739	STC2	stanniocalcin 2 [Source:HGNC Symbol;Acc:HGNC:11374]	961.69	-0.156157	0.0957531	-1.63083	0.102926	0.709412		E218D_WT
ENSG00000115194	SLC30A3	solute carrier family 30 member 3 [Source:HGNC Symbol;Acc:HGNC:11014]	11.9855	0.837584	0.513599	1.63081	0.10293	0.709412		E218D_WT
ENSG00000141252	VPS53	VPS53 subunit of GARP complex [Source:HGNC Symbol;Acc:HGNC:25608]	815.713	-0.123718	0.0758447	-1.6312	0.102848	0.709412		E218D_WT
ENSG00000143867	OSR1	odd-skipped related transcription factor 1 [Source:HGNC Symbol;Acc:HGNC:8111]	173.549	-0.277837	0.170485	-1.62969	0.103168	0.709412		E218D_WT
ENSG00000145022	TCTA	T cell leukemia translocation altered [Source:HGNC Symbol;Acc:HGNC:11692]	455.289	-0.165594	0.101403	-1.63302	0.102465	0.709412		E218D_WT
ENSG00000152558	TMEM123	transmembrane protein 123 [Source:HGNC Symbol;Acc:HGNC:30138]	2240.99	-0.171799	0.105207	-1.63296	0.102478	0.709412		E218D_WT
ENSG00000169169	CPT1C	carnitine palmitoyltransferase 1C [Source:HGNC Symbol;Acc:HGNC:18540]	137.76	-0.283324	0.173889	-1.62934	0.103241	0.709412		E218D_WT
ENSG00000173473	SMARCC1	SWI/SNF related, matrix associated, actin dependent regulator of chromatin subfamily c member 1 [Source:HGNC Symbol;Acc:HGNC:11104]	2197.01	0.184083	0.112767	1.63242	0.10259	0.709412		E218D_WT
ENSG00000177463	NR2C2	nuclear receptor subfamily 2 group C member 2 [Source:HGNC Symbol;Acc:HGNC:7972]	7.88092	-1.06208	0.650732	-1.63213	0.102652	0.709412		E218D_WT
ENSG00000197586	ENTPD6	ectonucleoside triphosphate diphosphohydrolase 6 [Source:HGNC Symbol;Acc:HGNC:3368]	67.8363	-0.326795	0.200548	-1.62951	0.103206	0.709412		E218D_WT
ENSG00000197594	ENPP1	ectonucleotide pyrophosphatase/phosphodiesterase 1 [Source:HGNC Symbol;Acc:HGNC:3356]	205.445	-0.253063	0.155206	-1.6305	0.102996	0.709412		E218D_WT
ENSG00000126767	ELK1	ETS transcription factor ELK1 [Source:HGNC Symbol;Acc:HGNC:3321]	687.822	-0.144446	0.0886816	-1.62882	0.103351	0.709782		E218D_WT
ENSG00000115310	RTN4	reticulon 4 [Source:HGNC Symbol;Acc:HGNC:14085]	16383	-0.11288	0.0693284	-1.6282	0.103483	0.710302		E218D_WT
ENSG00000124191	TOX2	TOX high mobility group box family member 2 [Source:HGNC Symbol;Acc:HGNC:16095]	125.713	-0.270471	0.166246	-1.62693	0.103753	0.711653		E218D_WT
ENSG00000139880	CDH24	cadherin 24 [Source:HGNC Symbol;Acc:HGNC:14265]	183.988	0.218008	0.134015	1.62674	0.103792	0.711653		E218D_WT
ENSG00000087077	TRIP6	thyroid hormone receptor interactor 6 [Source:HGNC Symbol;Acc:HGNC:12311]	3313.53	-0.104586	0.0643511	-1.62525	0.10411	0.711852		E218D_WT
ENSG00000124772	CPNE5	copine 5 [Source:HGNC Symbol;Acc:HGNC:2318]	11.8693	0.869651	0.534812	1.62609	0.103931	0.711852		E218D_WT
ENSG00000131037	EPS8L1	EPS8 signaling adaptor L1 [Source:HGNC Symbol;Acc:HGNC:21295]	24.3356	-0.555205	0.341556	-1.62552	0.104053	0.711852		E218D_WT
ENSG00000134265	NAPG	NSF attachment protein gamma [Source:HGNC Symbol;Acc:HGNC:7642]	368.278	-0.178438	0.109766	-1.62562	0.104031	0.711852		E218D_WT
ENSG00000148655	LRMDA	leucine rich melanocyte differentiation associated [Source:HGNC Symbol;Acc:HGNC:23405]	115.64	-0.267862	0.164801	-1.62537	0.104084	0.711852		E218D_WT
ENSG00000184156	KCNQ3	potassium voltage-gated channel subfamily Q member 3 [Source:HGNC Symbol;Acc:HGNC:6297]	57.9052	-0.41089	0.252852	-1.62502	0.104158	0.711852		E218D_WT
ENSG00000122958	VPS26A	VPS26 retromer complex component A [Source:HGNC Symbol;Acc:HGNC:12711]	1121.02	-0.135541	0.083456	-1.6241	0.104353	0.7128		E218D_WT
ENSG00000198774	RASSF9	Ras association domain family member 9 [Source:HGNC Symbol;Acc:HGNC:15739]	25.6908	-0.586357	0.361198	-1.62337	0.10451	0.713487		E218D_WT
ENSG00000077232	DNAJC10	DnaJ heat shock protein family (Hsp40) member C10 [Source:HGNC Symbol;Acc:HGNC:24637]	955.093	-0.133689	0.0824012	-1.62241	0.104715	0.714499		E218D_WT
ENSG00000113161	HMGCR	3-hydroxy-3-methylglutaryl-CoA reductase [Source:HGNC Symbol;Acc:HGNC:5006]	889.027	0.133656	0.0824235	1.62157	0.104895	0.71476		E218D_WT
ENSG00000138646	HERC5	HECT and RLD domain containing E3 ubiquitin protein ligase 5 [Source:HGNC Symbol;Acc:HGNC:24368]	26.0169	0.592129	0.365186	1.62144	0.104922	0.71476		E218D_WT
ENSG00000181220	ZNF746	zinc finger protein 746 [Source:HGNC Symbol;Acc:HGNC:21948]	203.834	-0.207429	0.127914	-1.62162	0.104884	0.71476		E218D_WT
ENSG00000004487	KDM1A	lysine demethylase 1A [Source:HGNC Symbol;Acc:HGNC:29079]	1631.57	0.116866	0.0721084	1.62069	0.105084	0.715472		E218D_WT
ENSG00000105821	DNAJC2	DnaJ heat shock protein family (Hsp40) member C2 [Source:HGNC Symbol;Acc:HGNC:13192]	368.604	0.215038	0.132749	1.61989	0.105256	0.715877		E218D_WT
ENSG00000119777	TMEM214	transmembrane protein 214 [Source:HGNC Symbol;Acc:HGNC:25983]	669.141	-0.141987	0.087666	-1.61964	0.105309	0.715877		E218D_WT
ENSG00000143337	TOR1AIP1	torsin 1A interacting protein 1 [Source:HGNC Symbol;Acc:HGNC:29456]	515.507	-0.165386	0.102113	-1.61963	0.105313	0.715877		E218D_WT
ENSG00000178202	POGLUT3	protein O-glucosyltransferase 3 [Source:HGNC Symbol;Acc:HGNC:28496]	440.07	-0.200706	0.124029	-1.61821	0.105616	0.717557		E218D_WT
ENSG00000135362	PRR5L	proline rich 5 like [Source:HGNC Symbol;Acc:HGNC:25878]	88.3654	-0.287763	0.177919	-1.61739	0.105795	0.718386		E218D_WT
ENSG00000101160	CTSZ	cathepsin Z [Source:HGNC Symbol;Acc:HGNC:2547]	372.012	-0.171741	0.10623	-1.6167	0.105944	0.719008		E218D_WT
ENSG00000001561	ENPP4	ectonucleotide pyrophosphatase/phosphodiesterase 4 [Source:HGNC Symbol;Acc:HGNC:3359]	200.326	-0.220511	0.136643	-1.61378	0.106575	0.72181		E218D_WT
ENSG00000118508	RAB32	RAB32, member RAS oncogene family [Source:HGNC Symbol;Acc:HGNC:9772]	4011.65	-0.120994	0.0749774	-1.61374	0.106584	0.72181		E218D_WT
ENSG00000140848	CPNE2	copine 2 [Source:HGNC Symbol;Acc:HGNC:2315]	709.08	0.197514	0.122381	1.61393	0.106542	0.72181		E218D_WT
ENSG00000158125	XDH	xanthine dehydrogenase [Source:HGNC Symbol;Acc:HGNC:12805]	24.7394	-0.548171	0.339565	-1.61433	0.106455	0.72181		E218D_WT
ENSG00000164331	ANKRA2	ankyrin repeat family A member 2 [Source:HGNC Symbol;Acc:HGNC:13208]	129.429	-0.244831	0.151754	-1.61334	0.10667	0.722003		E218D_WT
ENSG00000154736	ADAMTS5	ADAM metallopeptidase with thrombospondin type 1 motif 5 [Source:HGNC Symbol;Acc:HGNC:221]	1493.02	-0.214024	0.132695	-1.61289	0.106767	0.722277		E218D_WT
ENSG00000168016	TRANK1	tetratricopeptide repeat and ankyrin repeat containing 1 [Source:HGNC Symbol;Acc:HGNC:29011]	94.4957	0.306454	0.19016	1.61156	0.107058	0.722943		E218D_WT
ENSG00000178209	PLEC	plectin [Source:HGNC Symbol;Acc:HGNC:9069]	3296.37	-0.133814	0.0830145	-1.61194	0.106976	0.722943		E218D_WT
ENSG00000185875	THNSL1	threonine synthase like 1 [Source:HGNC Symbol;Acc:HGNC:26160]	70.9511	0.412551	0.255993	1.61157	0.107055	0.722943		E218D_WT
ENSG00000244165	P2RY11	purinergic receptor P2Y11 [Source:HGNC Symbol;Acc:HGNC:8540]	33.9646	-0.511507	0.317431	-1.61139	0.107094	0.722943		E218D_WT
ENSG00000183386	FHL3	four and a half LIM domains 3 [Source:HGNC Symbol;Acc:HGNC:3704]	663.432	0.153671	0.0953919	1.61095	0.107191	0.723214		E218D_WT
ENSG00000117151	CTBS	chitobiase [Source:HGNC Symbol;Acc:HGNC:2496]	127.233	-0.285057	0.177065	-1.6099	0.10742	0.723982		E218D_WT
ENSG00000136840	ST6GALNAC4	ST6 N-acetylgalactosaminide alpha-2,6-sialyltransferase 4 [Source:HGNC Symbol;Acc:HGNC:17846]	559.198	-0.147825	0.0918153	-1.61002	0.107393	0.723982		E218D_WT
ENSG00000113391	ARB2A	ARB2 cotranscriptional regulator A [Source:HGNC Symbol;Acc:HGNC:25365]	370.533	-0.199396	0.123916	-1.60912	0.10759	0.724356		E218D_WT
ENSG00000126903	SLC10A3	solute carrier family 10 member 3 [Source:HGNC Symbol;Acc:HGNC:22979]	944.235	-0.181723	0.112923	-1.60926	0.10756	0.724356		E218D_WT
ENSG00000158258	CLSTN2	calsyntenin 2 [Source:HGNC Symbol;Acc:HGNC:17448]	700.266	-0.367888	0.228786	-1.608	0.107834	0.725234		E218D_WT
ENSG00000184384	MAML2	mastermind like transcriptional coactivator 2 [Source:HGNC Symbol;Acc:HGNC:16259]	227.202	-0.232153	0.14436	-1.60816	0.107801	0.725234		E218D_WT
ENSG00000047932	GOPC	golgi associated PDZ and coiled-coil motif containing [Source:HGNC Symbol;Acc:HGNC:17643]	893.937	0.143444	0.0892496	1.60722	0.108005	0.725998		E218D_WT
ENSG00000164251	F2RL1	F2R like trypsin receptor 1 [Source:HGNC Symbol;Acc:HGNC:3538]	67.9613	-0.361871	0.225204	-1.60686	0.108085	0.726151		E218D_WT
ENSG00000105619	TFPT	TCF3 fusion partner [Source:HGNC Symbol;Acc:HGNC:13630]	177.313	-0.225634	0.14045	-1.60651	0.108162	0.726278		E218D_WT
ENSG00000196233	LCOR	ligand dependent nuclear receptor corepressor [Source:HGNC Symbol;Acc:HGNC:29503]	955.169	0.124749	0.0776795	1.60595	0.108285	0.72672		E218D_WT
ENSG00000102100	SLC35A2	solute carrier family 35 member A2 [Source:HGNC Symbol;Acc:HGNC:11022]	447.2	-0.212467	0.132347	-1.60537	0.108412	0.727189		E218D_WT
ENSG00000127511	SIN3B	SIN3 transcription regulator family member B [Source:HGNC Symbol;Acc:HGNC:19354]	628.751	0.16814	0.104826	1.604	0.108715	0.727514		E218D_WT
ENSG00000170689	HOXB9	homeobox B9 [Source:HGNC Symbol;Acc:HGNC:5120]	7.31684	1.06522	0.663978	1.6043	0.108647	0.727514		E218D_WT
ENSG00000171940	ZNF217	zinc finger protein 217 [Source:HGNC Symbol;Acc:HGNC:13009]	718.98	-0.198226	0.123579	-1.60404	0.108704	0.727514		E218D_WT
ENSG00000180182	MED14	mediator complex subunit 14 [Source:HGNC Symbol;Acc:HGNC:2370]	456.786	-0.161785	0.100875	-1.60381	0.108756	0.727514		E218D_WT
ENSG00000187608	ISG15	ISG15 ubiquitin like modifier [Source:HGNC Symbol;Acc:HGNC:4053]	474.603	-0.16144	0.100667	-1.60371	0.108779	0.727514		E218D_WT
ENSG00000233822	H2BC15	H2B clustered histone 15 [Source:HGNC Symbol;Acc:HGNC:4749]	47.8778	-0.441271	0.275178	-1.60359	0.108805	0.727514		E218D_WT
ENSG00000173065	FAM222B	family with sequence similarity 222 member B [Source:HGNC Symbol;Acc:HGNC:25563]	534.744	-0.184898	0.11536	-1.6028	0.108979	0.728098		E218D_WT
ENSG00000185721	DRG1	developmentally regulated GTP binding protein 1 [Source:HGNC Symbol;Acc:HGNC:3029]	687.088	-0.122156	0.0762206	-1.60267	0.109008	0.728098		E218D_WT
ENSG00000169045	HNRNPH1	heterogeneous nuclear ribonucleoprotein H1 [Source:HGNC Symbol;Acc:HGNC:5041]	7186.58	0.0987516	0.061649	1.60184	0.109192	0.728944		E218D_WT
ENSG00000007341	ST7L	suppression of tumorigenicity 7 like [Source:HGNC Symbol;Acc:HGNC:18441]	114.635	0.299117	0.187564	1.59474	0.11077	0.729897		E218D_WT
ENSG00000020922	MRE11	MRE11 homolog, double strand break repair nuclease [Source:HGNC Symbol;Acc:HGNC:7230]	331.208	0.200996	0.125601	1.60027	0.109538	0.729897		E218D_WT
ENSG00000023191	RNH1	ribonuclease/angiogenin inhibitor 1 [Source:HGNC Symbol;Acc:HGNC:10074]	6296.01	-0.129659	0.0814319	-1.59224	0.11133	0.729897		E218D_WT
ENSG00000049883	PTCD2	pentatricopeptide repeat domain 2 [Source:HGNC Symbol;Acc:HGNC:25734]	124.453	-0.290825	0.181904	-1.59878	0.109869	0.729897		E218D_WT
ENSG00000051341	POLQ	DNA polymerase theta [Source:HGNC Symbol;Acc:HGNC:9186]	101.749	0.329282	0.2066	1.59382	0.110977	0.729897		E218D_WT
ENSG00000066557	LRRC40	leucine rich repeat containing 40 [Source:HGNC Symbol;Acc:HGNC:26004]	240.241	-0.216401	0.135734	-1.59429	0.11087	0.729897		E218D_WT
ENSG00000072778	ACADVL	acyl-CoA dehydrogenase very long chain [Source:HGNC Symbol;Acc:HGNC:92]	1699.67	-0.110822	0.0695097	-1.59434	0.110861	0.729897		E218D_WT
ENSG00000095485	CWF19L1	CWF19 like cell cycle control factor 1 [Source:HGNC Symbol;Acc:HGNC:25613]	205.661	0.208734	0.131102	1.59215	0.111352	0.729897		E218D_WT
ENSG00000099822	HCN2	hyperpolarization activated cyclic nucleotide gated potassium and sodium channel 2 [Source:HGNC Symbol;Acc:HGNC:4846]	112.208	-0.268109	0.167985	-1.59603	0.110482	0.729897		E218D_WT
ENSG00000100319	ZMAT5	zinc finger matrin-type 5 [Source:HGNC Symbol;Acc:HGNC:28046]	19.3718	0.684501	0.429688	1.59302	0.111156	0.729897		E218D_WT
ENSG00000102172	SMS	spermine synthase [Source:HGNC Symbol;Acc:HGNC:11123]	8462.39	-0.11511	0.0720723	-1.59715	0.110232	0.729897		E218D_WT
ENSG00000105127	AKAP8	A-kinase anchoring protein 8 [Source:HGNC Symbol;Acc:HGNC:378]	213.979	0.196506	0.123098	1.59634	0.110413	0.729897		E218D_WT
ENSG00000116128	BCL9	BCL9 transcription coactivator [Source:HGNC Symbol;Acc:HGNC:1008]	140.261	0.268796	0.16827	1.5974	0.110176	0.729897		E218D_WT
ENSG00000116133	DHCR24	24-dehydrocholesterol reductase [Source:HGNC Symbol;Acc:HGNC:2859]	3758.52	0.126938	0.0794459	1.5978	0.110088	0.729897		E218D_WT
ENSG00000117586	TNFSF4	TNF superfamily member 4 [Source:HGNC Symbol;Acc:HGNC:11934]	24.9859	0.633245	0.396681	1.59636	0.110409	0.729897		E218D_WT
ENSG00000128606	LRRC17	leucine rich repeat containing 17 [Source:HGNC Symbol;Acc:HGNC:16895]	185.933	0.294397	0.18481	1.59297	0.111166	0.729897		E218D_WT
ENSG00000130714	POMT1	protein O-mannosyltransferase 1 [Source:HGNC Symbol;Acc:HGNC:9202]	289.75	-0.210265	0.132049	-1.59233	0.11131	0.729897		E218D_WT
ENSG00000139200	PIANP	PILR alpha associated neural protein [Source:HGNC Symbol;Acc:HGNC:25338]	12.593	-0.816284	0.512557	-1.59257	0.111257	0.729897		E218D_WT
ENSG00000140564	FURIN	furin, paired basic amino acid cleaving enzyme [Source:HGNC Symbol;Acc:HGNC:8568]	1146.92	-0.13349	0.0834562	-1.59952	0.109706	0.729897		E218D_WT
ENSG00000152404	CWF19L2	CWF19 like cell cycle control factor 2 [Source:HGNC Symbol;Acc:HGNC:26508]	141.194	0.252407	0.158006	1.59745	0.110165	0.729897		E218D_WT
ENSG00000154380	ENAH	ENAH actin regulator [Source:HGNC Symbol;Acc:HGNC:18271]	5109.4	0.106393	0.066699	1.59512	0.110686	0.729897		E218D_WT
ENSG00000157873	TNFRSF14	TNF receptor superfamily member 14 [Source:HGNC Symbol;Acc:HGNC:11912]	455.83	-0.146316	0.0915064	-1.59897	0.109826	0.729897		E218D_WT
ENSG00000160209	PDXK	pyridoxal kinase [Source:HGNC Symbol;Acc:HGNC:8819]	2302.04	0.0876508	0.0550324	1.59271	0.111225	0.729897		E218D_WT
ENSG00000162409	PRKAA2	protein kinase AMP-activated catalytic subunit alpha 2 [Source:HGNC Symbol;Acc:HGNC:9377]	570.475	-0.258784	0.16208	-1.59664	0.110346	0.729897		E218D_WT
ENSG00000164056	SPRY1	sprouty RTK signaling antagonist 1 [Source:HGNC Symbol;Acc:HGNC:11269]	40.7301	-0.406017	0.25432	-1.59648	0.110382	0.729897		E218D_WT
ENSG00000164144	ARFIP1	ADP ribosylation factor interacting protein 1 [Source:HGNC Symbol;Acc:HGNC:21496]	455.427	-0.1832	0.114681	-1.59748	0.110158	0.729897		E218D_WT
ENSG00000164828	SUN1	Sad1 and UNC84 domain containing 1 [Source:HGNC Symbol;Acc:HGNC:18587]	569.677	0.144869	0.0907339	1.59663	0.110347	0.729897		E218D_WT
ENSG00000165832	TRUB1	TruB pseudouridine synthase family member 1 [Source:HGNC Symbol;Acc:HGNC:16060]	354.044	-0.178143	0.111552	-1.59695	0.110277	0.729897		E218D_WT
ENSG00000168679	SLC16A4	solute carrier family 16 member 4 [Source:HGNC Symbol;Acc:HGNC:10925]	638.153	-0.189475	0.118475	-1.59928	0.109759	0.729897		E218D_WT
ENSG00000182141	ZNF708	zinc finger protein 708 [Source:HGNC Symbol;Acc:HGNC:12945]	202.419	0.268226	0.168197	1.59472	0.110776	0.729897		E218D_WT
ENSG00000184838	PRR16	proline rich 16 [Source:HGNC Symbol;Acc:HGNC:29654]	270.331	-0.238078	0.149248	-1.59518	0.110671	0.729897		E218D_WT
ENSG00000196935	SRGAP1	SLIT-ROBO Rho GTPase activating protein 1 [Source:HGNC Symbol;Acc:HGNC:17382]	213.293	0.240013	0.15058	1.59393	0.110952	0.729897		E218D_WT
ENSG00000213066	CEP43	centrosomal protein 43 [Source:HGNC Symbol;Acc:HGNC:17012]	220.013	0.204352	0.128063	1.59571	0.110553	0.729897		E218D_WT
ENSG00000213967	ZNF726	zinc finger protein 726 [Source:HGNC Symbol;Acc:HGNC:32462]	12.0762	0.937007	0.588494	1.59221	0.111337	0.729897		E218D_WT
ENSG00000218336	TENM3	teneurin transmembrane protein 3 [Source:HGNC Symbol;Acc:HGNC:29944]	484.554	-0.17179	0.1077	-1.59508	0.110695	0.729897		E218D_WT
ENSG00000125962	ARMCX5	armadillo repeat containing X-linked 5 [Source:HGNC Symbol;Acc:HGNC:25772]	102.319	0.308935	0.194115	1.59151	0.111496	0.730462		E218D_WT
ENSG00000084444	FAM234B	family with sequence similarity 234 member B [Source:HGNC Symbol;Acc:HGNC:29288]	49.4291	0.380957	0.239582	1.59009	0.111815	0.731521		E218D_WT
ENSG00000100429	HDAC10	histone deacetylase 10 [Source:HGNC Symbol;Acc:HGNC:18128]	16.0568	0.725197	0.455955	1.5905	0.111722	0.731521		E218D_WT
ENSG00000196139	AKR1C3	aldo-keto reductase family 1 member C3 [Source:HGNC Symbol;Acc:HGNC:386]	325.963	-0.222327	0.139826	-1.59002	0.111831	0.731521		E218D_WT
ENSG00000009954	BAZ1B	bromodomain adjacent to zinc finger domain 1B [Source:HGNC Symbol;Acc:HGNC:961]	2127.96	0.180669	0.113793	1.58769	0.112356	0.732538		E218D_WT
ENSG00000029993	HMGB3	high mobility group box 3 [Source:HGNC Symbol;Acc:HGNC:5004]	741.141	0.182563	0.114946	1.58825	0.112231	0.732538		E218D_WT
ENSG00000078401	EDN1	endothelin 1 [Source:HGNC Symbol;Acc:HGNC:3176]	227.664	0.314715	0.198253	1.58744	0.112412	0.732538		E218D_WT
ENSG00000141499	WRAP53	WD repeat containing antisense to TP53 [Source:HGNC Symbol;Acc:HGNC:25522]	261.364	0.215148	0.135611	1.58651	0.112623	0.732538		E218D_WT
ENSG00000142002	DPP9	dipeptidyl peptidase 9 [Source:HGNC Symbol;Acc:HGNC:18648]	776.143	-0.181928	0.114541	-1.58833	0.112212	0.732538		E218D_WT
ENSG00000143013	LMO4	LIM domain only 4 [Source:HGNC Symbol;Acc:HGNC:6644]	1404.9	-0.167245	0.105286	-1.58848	0.112177	0.732538		E218D_WT
ENSG00000143603	KCNN3	potassium calcium-activated channel subfamily N member 3 [Source:HGNC Symbol;Acc:HGNC:6292]	5.71944	1.20182	0.757198	1.58719	0.11247	0.732538		E218D_WT
ENSG00000153132	CLGN	calmegin [Source:HGNC Symbol;Acc:HGNC:2060]	1021.3	-0.172004	0.108404	-1.5867	0.11258	0.732538		E218D_WT
ENSG00000161265	U2AF1L4	U2 small nuclear RNA auxiliary factor 1 like 4 [Source:HGNC Symbol;Acc:HGNC:23020]	20.9359	-0.651903	0.410587	-1.58774	0.112346	0.732538		E218D_WT
ENSG00000164674	SYTL3	synaptotagmin like 3 [Source:HGNC Symbol;Acc:HGNC:15587]	26.727	0.622888	0.392603	1.58656	0.112612	0.732538		E218D_WT
ENSG00000175471	MCTP1	multiple C2 and transmembrane domain containing 1 [Source:HGNC Symbol;Acc:HGNC:26183]	189.752	-0.281965	0.17752	-1.58836	0.112206	0.732538		E218D_WT
ENSG00000010219	DYRK4	dual specificity tyrosine phosphorylation regulated kinase 4 [Source:HGNC Symbol;Acc:HGNC:3095]	26.9696	-0.558756	0.352251	-1.58624	0.112685	0.732565		E218D_WT
ENSG00000175040	CHST2	carbohydrate sulfotransferase 2 [Source:HGNC Symbol;Acc:HGNC:1970]	179.737	-0.268435	0.169306	-1.58551	0.112851	0.733274		E218D_WT
ENSG00000132670	PTPRA	protein tyrosine phosphatase receptor type A [Source:HGNC Symbol;Acc:HGNC:9664]	410.767	-0.186503	0.117651	-1.58522	0.112916	0.733317		E218D_WT
ENSG00000169490	TM2D2	TM2 domain containing 2 [Source:HGNC Symbol;Acc:HGNC:24127]	780.555	-0.140935	0.0889365	-1.58467	0.113042	0.733759		E218D_WT
ENSG00000011105	TSPAN9	tetraspanin 9 [Source:HGNC Symbol;Acc:HGNC:21640]	1100.98	-0.115386	0.0729482	-1.58175	0.113708	0.733838		E218D_WT
ENSG00000025293	PHF20	PHD finger protein 20 [Source:HGNC Symbol;Acc:HGNC:16098]	718.933	0.196125	0.123962	1.58213	0.113619	0.733838		E218D_WT
ENSG00000064309	CDON	cell adhesion associated, oncogene regulated [Source:HGNC Symbol;Acc:HGNC:17104]	29.2259	-0.492478	0.311197	-1.58253	0.113529	0.733838		E218D_WT
ENSG00000067167	TRAM1	translocation associated membrane protein 1 [Source:HGNC Symbol;Acc:HGNC:20568]	2968.41	-0.130174	0.0823528	-1.58069	0.113949	0.733838		E218D_WT
ENSG00000102870	ZNF629	zinc finger protein 629 [Source:HGNC Symbol;Acc:HGNC:29008]	299.323	0.179524	0.11352	1.58142	0.113781	0.733838		E218D_WT
ENSG00000108684	ASIC2	acid sensing ion channel subunit 2 [Source:HGNC Symbol;Acc:HGNC:99]	321.099	0.273503	0.172759	1.58315	0.113387	0.733838		E218D_WT
ENSG00000144647	POMGNT2	protein O-linked mannose N-acetylglucosaminyltransferase 2 (beta 1,4-) [Source:HGNC Symbol;Acc:HGNC:25902]	252.314	-0.207943	0.131279	-1.58397	0.113199	0.733838		E218D_WT
ENSG00000151892	GFRA1	GDNF family receptor alpha 1 [Source:HGNC Symbol;Acc:HGNC:4243]	2020.07	0.122502	0.0775058	1.58056	0.113979	0.733838		E218D_WT
ENSG00000155229	MMS19	MMS19 homolog, cytosolic iron-sulfur assembly component [Source:HGNC Symbol;Acc:HGNC:13824]	784.894	-0.145514	0.091888	-1.58361	0.113284	0.733838		E218D_WT
ENSG00000155876	RRAGA	Ras related GTP binding A [Source:HGNC Symbol;Acc:HGNC:16963]	1410.69	-0.154646	0.0976774	-1.58323	0.113369	0.733838		E218D_WT
ENSG00000167972	ABCA3	ATP binding cassette subfamily A member 3 [Source:HGNC Symbol;Acc:HGNC:33]	324.624	-0.201576	0.127528	-1.58064	0.113961	0.733838		E218D_WT
ENSG00000175634	RPS6KB2	ribosomal protein S6 kinase B2 [Source:HGNC Symbol;Acc:HGNC:10437]	57.298	0.394274	0.249384	1.58099	0.11388	0.733838		E218D_WT
ENSG00000187134	AKR1C1	aldo-keto reductase family 1 member C1 [Source:HGNC Symbol;Acc:HGNC:384]	5.70972	1.26922	0.801841	1.58288	0.113449	0.733838		E218D_WT
ENSG00000198218	QRICH1	glutamine rich 1 [Source:HGNC Symbol;Acc:HGNC:24713]	19.7422	0.624657	0.395215	1.58055	0.113981	0.733838		E218D_WT
ENSG00000217128	FNIP1	folliculin interacting protein 1 [Source:HGNC Symbol;Acc:HGNC:29418]	314.769	0.181964	0.114887	1.58385	0.113229	0.733838		E218D_WT
ENSG00000246705	H2AJ	H2A.J histone [Source:HGNC Symbol;Acc:HGNC:14456]	107.209	0.265942	0.168163	1.58145	0.113775	0.733838		E218D_WT
ENSG00000112079	STK38	serine/threonine kinase 38 [Source:HGNC Symbol;Acc:HGNC:17847]	605.011	0.161834	0.102443	1.57975	0.114164	0.733978		E218D_WT
ENSG00000129932	DOHH	deoxyhypusine hydroxylase [Source:HGNC Symbol;Acc:HGNC:28662]	431.136	0.154369	0.0977113	1.57985	0.114142	0.733978		E218D_WT
ENSG00000130787	HIP1R	huntingtin interacting protein 1 related [Source:HGNC Symbol;Acc:HGNC:18415]	70.8092	0.354504	0.224434	1.57955	0.114211	0.733978		E218D_WT
ENSG00000146676	PURB	purine rich element binding protein B [Source:HGNC Symbol;Acc:HGNC:9702]	539.614	-0.163619	0.103626	-1.57894	0.114351	0.733978		E218D_WT
ENSG00000152078	TLCD4	TLC domain containing 4 [Source:HGNC Symbol;Acc:HGNC:26477]	466.086	-0.187032	0.118422	-1.57937	0.114251	0.733978		E218D_WT
ENSG00000182919	C11orf54	chromosome 11 open reading frame 54 [Source:HGNC Symbol;Acc:HGNC:30204]	382.719	-0.150709	0.0954425	-1.57906	0.114322	0.733978		E218D_WT
ENSG00000023608	SNAPC1	small nuclear RNA activating complex polypeptide 1 [Source:HGNC Symbol;Acc:HGNC:11134]	816.819	-0.150384	0.0953765	-1.57674	0.114854	0.734263		E218D_WT
ENSG00000089486	CDIP1	cell death inducing p53 target 1 [Source:HGNC Symbol;Acc:HGNC:13234]	1113.6	-0.132719	0.0841285	-1.57758	0.114662	0.734263		E218D_WT
ENSG00000105404	RABAC1	Rab acceptor 1 [Source:HGNC Symbol;Acc:HGNC:9794]	1505.4	-0.129243	0.0819408	-1.57728	0.114732	0.734263		E218D_WT
ENSG00000106683	LIMK1	LIM domain kinase 1 [Source:HGNC Symbol;Acc:HGNC:6613]	581.707	-0.139418	0.088363	-1.57779	0.114613	0.734263		E218D_WT
ENSG00000132405	TBC1D14	TBC1 domain family member 14 [Source:HGNC Symbol;Acc:HGNC:29246]	18.9054	0.7355	0.466527	1.57654	0.1149	0.734263		E218D_WT
ENSG00000132676	DAP3	death associated protein 3 [Source:HGNC Symbol;Acc:HGNC:2673]	1133.91	0.15289	0.0969822	1.57647	0.114917	0.734263		E218D_WT
ENSG00000165215	CLDN3	claudin 3 [Source:HGNC Symbol;Acc:HGNC:2045]	163.621	0.253582	0.160779	1.57721	0.114747	0.734263		E218D_WT
ENSG00000175348	TMEM9B	TMEM9 domain family member B [Source:HGNC Symbol;Acc:HGNC:1168]	828.964	-0.114673	0.0727318	-1.57666	0.114875	0.734263		E218D_WT
ENSG00000204536	CCHCR1	coiled-coil alpha-helical rod protein 1 [Source:HGNC Symbol;Acc:HGNC:13930]	105.376	0.297972	0.188896	1.57744	0.114695	0.734263		E218D_WT
ENSG00000138802	SEC24B	SEC24 homolog B, COPII coat complex component [Source:HGNC Symbol;Acc:HGNC:10704]	403.618	-0.18083	0.114746	-1.57592	0.115044	0.734539		E218D_WT
ENSG00000162613	FUBP1	far upstream element binding protein 1 [Source:HGNC Symbol;Acc:HGNC:4004]	1862.79	0.106734	0.0677411	1.57561	0.115116	0.734539		E218D_WT
ENSG00000197093	GAL3ST4	galactose-3-O-sulfotransferase 4 [Source:HGNC Symbol;Acc:HGNC:24145]	89.0672	-0.263111	0.166998	-1.57553	0.115134	0.734539		E218D_WT
ENSG00000109065	NAT9	N-acetyltransferase 9 (putative) [Source:HGNC Symbol;Acc:HGNC:23133]	158.518	0.231627	0.147159	1.57399	0.11549	0.734819		E218D_WT
ENSG00000126705	AHDC1	AT-hook DNA binding motif containing 1 [Source:HGNC Symbol;Acc:HGNC:25230]	511.927	0.145057	0.0921974	1.57333	0.115642	0.734819		E218D_WT
ENSG00000147536	GINS4	GINS complex subunit 4 [Source:HGNC Symbol;Acc:HGNC:28226]	53.0568	0.475256	0.301973	1.57384	0.115525	0.734819		E218D_WT
ENSG00000157654	PALM2AKAP2	PALM2 and AKAP2 fusion [Source:HGNC Symbol;Acc:HGNC:33529]	2793.91	0.166484	0.105743	1.57443	0.115389	0.734819		E218D_WT
ENSG00000158270	COLEC12	collectin subfamily member 12 [Source:HGNC Symbol;Acc:HGNC:16016]	14.7343	0.770999	0.489793	1.57413	0.115457	0.734819		E218D_WT
ENSG00000165879	FRAT1	FRAT regulator of WNT signaling pathway 1 [Source:HGNC Symbol;Acc:HGNC:3944]	28.1788	0.590554	0.375312	1.5735	0.115602	0.734819		E218D_WT
ENSG00000168439	STIP1	stress induced phosphoprotein 1 [Source:HGNC Symbol;Acc:HGNC:11387]	1973.2	0.112616	0.0715079	1.57487	0.115286	0.734819		E218D_WT
ENSG00000182809	CRIP2	cysteine rich protein 2 [Source:HGNC Symbol;Acc:HGNC:2361]	89.1783	-0.288641	0.183429	-1.57358	0.115584	0.734819		E218D_WT
ENSG00000033867	SLC4A7	solute carrier family 4 member 7 [Source:HGNC Symbol;Acc:HGNC:11033]	953.138	0.158033	0.100489	1.57264	0.115803	0.734836		E218D_WT
ENSG00000048392	RRM2B	ribonucleotide reductase regulatory TP53 inducible subunit M2B [Source:HGNC Symbol;Acc:HGNC:17296]	1469.38	-0.14227	0.0905054	-1.57195	0.115961	0.734836		E218D_WT
ENSG00000104267	CA2	carbonic anhydrase 2 [Source:HGNC Symbol;Acc:HGNC:1373]	24.3059	0.563817	0.358581	1.57236	0.115868	0.734836		E218D_WT
ENSG00000105726	ATP13A1	ATPase 13A1 [Source:HGNC Symbol;Acc:HGNC:24215]	642.016	-0.130511	0.0830325	-1.57181	0.115995	0.734836		E218D_WT
ENSG00000137842	TMEM62	transmembrane protein 62 [Source:HGNC Symbol;Acc:HGNC:26269]	51.8243	0.444119	0.282361	1.57287	0.115748	0.734836		E218D_WT
ENSG00000138101	DTNB	dystrobrevin beta [Source:HGNC Symbol;Acc:HGNC:3058]	40.6558	-0.448109	0.285027	-1.57217	0.115912	0.734836		E218D_WT
[truncated: 12,654 more rows]
