# Supplementary material for: Rare heterozygous missense variants in VSX2 are associated with retinal detachment
Source: PLoS Genet. 2026 Feb 3;22(2):e1012027. doi: 10.1371/journal.pgen.1012027 (PMC12890223; doi:10.1371/journal.pgen.1012027)
Supplement: S18 Table — (XLSX) [file pgen.1012027.s023.xlsx]

## Sheet: S18_Table - E218D vs R227W DE
ensembl	gene_name	gene_description	baseMean	log2FoldChange	lfcSE	stat	pvalue	padj	regulation	comparison
ENSG00000187098	MITF	melanocyte inducing transcription factor [Source:HGNC Symbol;Acc:HGNC:7105]	981.418	-1.15903	0.10944	-10.5906	3.29643e-26	3.89375e-22	Down	E218D_R227W
ENSG00000132561	MATN2	matrilin 2 [Source:HGNC Symbol;Acc:HGNC:6908]	1917	-0.996334	0.10998	-9.05919	1.31418e-19	5.17438e-16	Down	E218D_R227W
ENSG00000133169	BEX1	brain expressed X-linked 1 [Source:HGNC Symbol;Acc:HGNC:1036]	5854.8	-0.975341	0.107478	-9.07484	1.13847e-19	5.17438e-16	Down	E218D_R227W
ENSG00000128510	CPA4	carboxypeptidase A4 [Source:HGNC Symbol;Acc:HGNC:15740]	1408.7	-0.921692	0.107357	-8.58528	9.06169e-18	2.67592e-14	Down	E218D_R227W
ENSG00000131738	KRT33B	keratin 33B [Source:HGNC Symbol;Acc:HGNC:6451]	1672.32	-0.798471	0.0984052	-8.11411	4.89364e-16	1.15607e-12	Down	E218D_R227W
ENSG00000154736	ADAMTS5	ADAM metallopeptidase with thrombospondin type 1 motif 5 [Source:HGNC Symbol;Acc:HGNC:221]	1493.02	-1.01605	0.131946	-7.70053	1.35505e-14	2.66764e-11	Down	E218D_R227W
ENSG00000134333	LDHA	lactate dehydrogenase A [Source:HGNC Symbol;Acc:HGNC:6535]	11927.4	0.410673	0.0538246	7.62984	2.35054e-14	3.96636e-11		E218D_R227W
ENSG00000138829	FBN2	fibrillin 2 [Source:HGNC Symbol;Acc:HGNC:3604]	873.01	-0.90318	0.119222	-7.57561	3.57454e-14	5.2778e-11	Down	E218D_R227W
ENSG00000150782	IL18	interleukin 18 [Source:HGNC Symbol;Acc:HGNC:5986]	2426.24	-0.544273	0.0733877	-7.41641	1.2034e-13	1.5794e-10		E218D_R227W
ENSG00000171227	TMEM37	transmembrane protein 37 [Source:HGNC Symbol;Acc:HGNC:18216]	1288.39	-0.592002	0.0803835	-7.36472	1.77515e-13	2.09681e-10	Down	E218D_R227W
ENSG00000128641	MYO1B	myosin IB [Source:HGNC Symbol;Acc:HGNC:7596]	218.675	-1.01212	0.139329	-7.26426	3.75089e-13	4.02777e-10	Down	E218D_R227W
ENSG00000099260	PALMD	palmdelphin [Source:HGNC Symbol;Acc:HGNC:15846]	192.727	-1.22531	0.174489	-7.02227	2.18288e-12	2.10429e-09	Down	E218D_R227W
ENSG00000108684	ASIC2	acid sensing ion channel subunit 2 [Source:HGNC Symbol;Acc:HGNC:99]	321.099	-1.14801	0.163673	-7.014	2.31593e-12	2.10429e-09	Down	E218D_R227W
ENSG00000120885	CLU	clusterin [Source:HGNC Symbol;Acc:HGNC:2095]	380.869	-0.937006	0.137802	-6.79964	1.04877e-11	8.25874e-09	Down	E218D_R227W
ENSG00000133657	ATP13A3	ATPase 13A3 [Source:HGNC Symbol;Acc:HGNC:24113]	5259.63	-0.435989	0.0640486	-6.80716	9.95472e-12	8.25874e-09		E218D_R227W
ENSG00000119927	GPAM	glycerol-3-phosphate acyltransferase, mitochondrial [Source:HGNC Symbol;Acc:HGNC:24865]	401.699	0.725221	0.107673	6.73542	1.63455e-11	1.20671e-08	Up	E218D_R227W
ENSG00000011198	ABHD5	abhydrolase domain containing 5, lysophosphatidic acid acyltransferase [Source:HGNC Symbol;Acc:HGNC:21396]	475.19	-0.853471	0.127488	-6.69454	2.16346e-11	1.50322e-08	Down	E218D_R227W
ENSG00000134245	WNT2B	Wnt family member 2B [Source:HGNC Symbol;Acc:HGNC:12781]	792.201	-0.797263	0.120294	-6.62762	3.41143e-11	2.23865e-08	Down	E218D_R227W
ENSG00000115380	EFEMP1	EGF containing fibulin extracellular matrix protein 1 [Source:HGNC Symbol;Acc:HGNC:3218]	3063.85	-0.626941	0.0956649	-6.55351	5.6202e-11	3.48294e-08	Down	E218D_R227W
ENSG00000158747	NBL1	NBL1, DAN family BMP antagonist [Source:HGNC Symbol;Acc:HGNC:7650]	424.987	-0.711748	0.108725	-6.54632	5.89729e-11	3.48294e-08	Down	E218D_R227W
ENSG00000167081	PBX3	PBX homeobox 3 [Source:HGNC Symbol;Acc:HGNC:8634]	1795.43	-0.579874	0.0888495	-6.52648	6.73353e-11	3.61529e-08		E218D_R227W
ENSG00000243566	UPK3B	uroplakin 3B [Source:HGNC Symbol;Acc:HGNC:21444]	308.082	-1.05925	0.162257	-6.52823	6.65523e-11	3.61529e-08	Down	E218D_R227W
ENSG00000071242	RPS6KA2	ribosomal protein S6 kinase A2 [Source:HGNC Symbol;Acc:HGNC:10431]	236.071	-1.11634	0.172984	-6.45342	1.09353e-10	5.616e-08	Down	E218D_R227W
ENSG00000154678	PDE1C	phosphodiesterase 1C [Source:HGNC Symbol;Acc:HGNC:8776]	1054.06	-0.553228	0.0864581	-6.3988	1.56605e-10	7.7076e-08		E218D_R227W
ENSG00000175745	NR2F1	nuclear receptor subfamily 2 group F member 1 [Source:HGNC Symbol;Acc:HGNC:7975]	1629.45	-0.545004	0.0874432	-6.23266	4.58574e-10	2.16667e-07		E218D_R227W
ENSG00000155755	TMEM237	transmembrane protein 237 [Source:HGNC Symbol;Acc:HGNC:14432]	1024.37	-0.459989	0.0744285	-6.18028	6.39897e-10	2.79943e-07		E218D_R227W
ENSG00000179133	C10orf67	chromosome 10 open reading frame 67 [Source:HGNC Symbol;Acc:HGNC:28716]	216.282	-1.02921	0.166456	-6.18311	6.28502e-10	2.79943e-07	Down	E218D_R227W
ENSG00000154556	SORBS2	sorbin and SH3 domain containing 2 [Source:HGNC Symbol;Acc:HGNC:24098]	110.603	-0.959139	0.158336	-6.0576	1.38164e-09	5.82857e-07	Down	E218D_R227W
ENSG00000197580	BCO2	beta-carotene oxygenase 2 [Source:HGNC Symbol;Acc:HGNC:18503]	131.996	-1.38077	0.230744	-5.98398	2.17748e-09	8.8691e-07	Down	E218D_R227W
ENSG00000157216	SSBP3	single stranded DNA binding protein 3 [Source:HGNC Symbol;Acc:HGNC:15674]	691.861	-0.694282	0.119719	-5.79925	6.66125e-09	2.62276e-06	Down	E218D_R227W
ENSG00000073792	IGF2BP2	insulin like growth factor 2 mRNA binding protein 2 [Source:HGNC Symbol;Acc:HGNC:28867]	625.915	-0.726631	0.126463	-5.7458	9.14872e-09	3.48596e-06	Down	E218D_R227W
ENSG00000166750	SLFN5	schlafen family member 5 [Source:HGNC Symbol;Acc:HGNC:28286]	612.936	-0.495348	0.0868104	-5.7061	1.15596e-08	4.26694e-06		E218D_R227W
ENSG00000291237	SOD2	superoxide dismutase 2 [Source:HGNC Symbol;Acc:HGNC:11180]	1767.77	0.545388	0.0957355	5.69682	1.22059e-08	4.36898e-06		E218D_R227W
ENSG00000070404	FSTL3	follistatin like 3 [Source:HGNC Symbol;Acc:HGNC:3973]	4273.36	-0.386039	0.0688774	-5.60473	2.08583e-08	7.13747e-06		E218D_R227W
ENSG00000166592	RRAD	RRAD, Ras related glycolysis inhibitor and calcium channel regulator [Source:HGNC Symbol;Acc:HGNC:10446]	236.914	0.913807	0.163112	5.60233	2.1149e-08	7.13747e-06	Up	E218D_R227W
ENSG00000137801	THBS1	thrombospondin 1 [Source:HGNC Symbol;Acc:HGNC:11785]	24916.1	-0.639927	0.11436	-5.59574	2.1968e-08	7.20795e-06	Down	E218D_R227W
ENSG00000086062	B4GALT1	beta-1,4-galactosyltransferase 1 [Source:HGNC Symbol;Acc:HGNC:924]	3665.91	0.436084	0.0780353	5.58829	2.29317e-08	7.32078e-06		E218D_R227W
ENSG00000120875	DUSP4	dual specificity phosphatase 4 [Source:HGNC Symbol;Acc:HGNC:3070]	952.455	-0.601191	0.107977	-5.56779	2.57996e-08	7.81397e-06	Down	E218D_R227W
ENSG00000183496	MEX3B	mex-3 RNA binding family member B [Source:HGNC Symbol;Acc:HGNC:25297]	178.414	-0.98012	0.175914	-5.5716	2.52412e-08	7.81397e-06	Down	E218D_R227W
ENSG00000125148	MT2A	metallothionein 2A [Source:HGNC Symbol;Acc:HGNC:7406]	69776	0.523633	0.0945785	5.53649	3.08599e-08	9.11294e-06		E218D_R227W
ENSG00000165323	FAT3	FAT atypical cadherin 3 [Source:HGNC Symbol;Acc:HGNC:23112]	250.714	-1.16645	0.212528	-5.48842	4.05534e-08	1.16833e-05	Down	E218D_R227W
ENSG00000136960	ENPP2	ectonucleotide pyrophosphatase/phosphodiesterase 2 [Source:HGNC Symbol;Acc:HGNC:3357]	616.178	-0.681039	0.125002	-5.44822	5.08757e-08	1.43082e-05	Down	E218D_R227W
ENSG00000183087	GAS6	growth arrest specific 6 [Source:HGNC Symbol;Acc:HGNC:4168]	3338.77	0.697327	0.128279	5.43601	5.44882e-08	1.49678e-05	Up	E218D_R227W
ENSG00000144057	ST6GAL2	ST6 beta-galactoside alpha-2,6-sialyltransferase 2 [Source:HGNC Symbol;Acc:HGNC:10861]	38.6771	-2.02167	0.372686	-5.4246	5.80853e-08	1.55933e-05	Down	E218D_R227W
ENSG00000118849	RARRES1	retinoic acid receptor responder 1 [Source:HGNC Symbol;Acc:HGNC:9867]	378.159	0.891671	0.164908	5.40709	6.40575e-08	1.68144e-05	Up	E218D_R227W
ENSG00000169908	TM4SF1	transmembrane 4 L six family member 1 [Source:HGNC Symbol;Acc:HGNC:11853]	4784.64	-0.530969	0.0989054	-5.36845	7.94149e-08	2.03924e-05		E218D_R227W
ENSG00000145685	LHFPL2	LHFPL tetraspan subfamily member 2 [Source:HGNC Symbol;Acc:HGNC:6588]	332.906	-0.687717	0.128553	-5.34965	8.81228e-08	2.2147e-05	Down	E218D_R227W
ENSG00000165312	OTUD1	OTU deubiquitinase 1 [Source:HGNC Symbol;Acc:HGNC:27346]	804.918	-0.58721	0.109957	-5.34038	9.27528e-08	2.28249e-05	Down	E218D_R227W
ENSG00000171631	P2RY6	pyrimidinergic receptor P2Y6 [Source:HGNC Symbol;Acc:HGNC:8543]	149.504	0.789034	0.147963	5.33265	9.67897e-08	2.33323e-05	Up	E218D_R227W
ENSG00000168685	IL7R	interleukin 7 receptor [Source:HGNC Symbol;Acc:HGNC:6024]	400.622	-0.655034	0.123197	-5.31697	1.05511e-07	2.4926e-05	Down	E218D_R227W
ENSG00000152779	SLC16A12	solute carrier family 16 member 12 [Source:HGNC Symbol;Acc:HGNC:23094]	113.535	-1.22643	0.231211	-5.3044	1.13044e-07	2.6182e-05	Down	E218D_R227W
ENSG00000132170	PPARG	peroxisome proliferator activated receptor gamma [Source:HGNC Symbol;Acc:HGNC:9236]	109.651	-1.27785	0.24194	-5.28169	1.28001e-07	2.9076e-05	Down	E218D_R227W
ENSG00000013588	GPRC5A	G protein-coupled receptor class C group 5 member A [Source:HGNC Symbol;Acc:HGNC:9836]	4030.13	-0.513748	0.0978606	-5.2498	1.52264e-07	3.32211e-05		E218D_R227W
ENSG00000148154	UGCG	UDP-glucose ceramide glucosyltransferase [Source:HGNC Symbol;Acc:HGNC:12524]	4432.97	-0.335691	0.0639791	-5.24689	1.54687e-07	3.32211e-05		E218D_R227W
ENSG00000187689	AMTN	amelotin [Source:HGNC Symbol;Acc:HGNC:33188]	199.581	-1.0226	0.194816	-5.24905	1.52881e-07	3.32211e-05	Down	E218D_R227W
ENSG00000011275	RNF216	ring finger protein 216 [Source:HGNC Symbol;Acc:HGNC:21698]	525.371	-0.581116	0.111303	-5.221	1.77958e-07	3.75365e-05		E218D_R227W
ENSG00000176595	KBTBD11	kelch repeat and BTB domain containing 11 [Source:HGNC Symbol;Acc:HGNC:29104]	1373.27	-0.510474	0.0978868	-5.21494	1.83874e-07	3.81038e-05		E218D_R227W
ENSG00000175274	TP53I11	tumor protein p53 inducible protein 11 [Source:HGNC Symbol;Acc:HGNC:16842]	108.695	-0.977491	0.188164	-5.19489	2.04838e-07	4.17164e-05	Down	E218D_R227W
ENSG00000169429	CXCL8	C-X-C motif chemokine ligand 8 [Source:HGNC Symbol;Acc:HGNC:6025]	965.234	1.27706	0.246083	5.18955	2.10803e-07	4.22034e-05	Up	E218D_R227W
ENSG00000103994	ZNF106	zinc finger protein 106 [Source:HGNC Symbol;Acc:HGNC:12886]	2444.22	-0.666864	0.129278	-5.15836	2.49118e-07	4.9043e-05	Down	E218D_R227W
ENSG00000111962	UST	uronyl 2-sulfotransferase [Source:HGNC Symbol;Acc:HGNC:17223]	101.635	-0.963601	0.188425	-5.11399	3.15429e-07	6.10794e-05	Down	E218D_R227W
ENSG00000102144	PGK1	phosphoglycerate kinase 1 [Source:HGNC Symbol;Acc:HGNC:8896]	8783.61	0.425935	0.0838156	5.08181	3.7385e-07	7.12245e-05		E218D_R227W
ENSG00000128294	TPST2	tyrosylprotein sulfotransferase 2 [Source:HGNC Symbol;Acc:HGNC:12021]	511.201	-0.550807	0.108798	-5.06264	4.13489e-07	7.69028e-05		E218D_R227W
ENSG00000163485	ADORA1	adenosine A1 receptor [Source:HGNC Symbol;Acc:HGNC:262]	140.347	-0.816125	0.161252	-5.06118	4.16676e-07	7.69028e-05	Down	E218D_R227W
ENSG00000134061	CD180	CD180 molecule [Source:HGNC Symbol;Acc:HGNC:6726]	35.1632	1.85135	0.36629	5.05432	4.31931e-07	7.84918e-05	Up	E218D_R227W
ENSG00000004399	PLXND1	plexin D1 [Source:HGNC Symbol;Acc:HGNC:9107]	430.177	-0.573739	0.113909	-5.03682	4.73328e-07	8.47113e-05		E218D_R227W
ENSG00000101333	PLCB4	phospholipase C beta 4 [Source:HGNC Symbol;Acc:HGNC:9059]	4520.5	-0.513019	0.102094	-5.02498	5.03473e-07	8.87616e-05		E218D_R227W
ENSG00000212724	KRTAP2-3	keratin associated protein 2-3 [Source:HGNC Symbol;Acc:HGNC:18906]	1857.3	0.454577	0.0908128	5.00565	5.56742e-07	9.67094e-05		E218D_R227W
ENSG00000176058	TPRN	taperin [Source:HGNC Symbol;Acc:HGNC:26894]	859.142	-0.457594	0.091484	-5.0019	5.67676e-07	9.71796e-05		E218D_R227W
ENSG00000157168	NRG1	neuregulin 1 [Source:HGNC Symbol;Acc:HGNC:7997]	465.39	-0.51657	0.103716	-4.98061	6.33841e-07	0.000106956		E218D_R227W
ENSG00000149970	CNKSR2	connector enhancer of kinase suppressor of Ras 2 [Source:HGNC Symbol;Acc:HGNC:19701]	87.919	-1.06275	0.213677	-4.97363	6.57092e-07	0.000109318	Down	E218D_R227W
ENSG00000133107	TRPC4	transient receptor potential cation channel subfamily C member 4 [Source:HGNC Symbol;Acc:HGNC:12336]	115.401	-0.982901	0.198092	-4.96183	6.98304e-07	0.000113394	Down	E218D_R227W
ENSG00000139629	GALNT6	polypeptide N-acetylgalactosaminyltransferase 6 [Source:HGNC Symbol;Acc:HGNC:4128]	59.9393	-1.56477	0.315405	-4.96114	7.00794e-07	0.000113394	Down	E218D_R227W
ENSG00000162616	DNAJB4	DnaJ heat shock protein family (Hsp40) member B4 [Source:HGNC Symbol;Acc:HGNC:14886]	1228.2	0.504614	0.101774	4.95819	7.1154e-07	0.000113577		E218D_R227W
ENSG00000144810	COL8A1	collagen type VIII alpha 1 chain [Source:HGNC Symbol;Acc:HGNC:2215]	6592.9	-0.381499	0.077243	-4.93894	7.85465e-07	0.000123706		E218D_R227W
ENSG00000100605	ITPK1	inositol-tetrakisphosphate 1-kinase [Source:HGNC Symbol;Acc:HGNC:6177]	298.852	0.561181	0.11397	4.92392	8.48279e-07	0.00013184		E218D_R227W
ENSG00000163207	IVL	involucrin [Source:HGNC Symbol;Acc:HGNC:6187]	124.345	0.884003	0.180047	4.90984	9.11516e-07	0.000139829	Up	E218D_R227W
ENSG00000139289	PHLDA1	pleckstrin homology like domain family A member 1 [Source:HGNC Symbol;Acc:HGNC:8933]	821.006	0.460113	0.0938835	4.90089	9.54029e-07	0.000144474		E218D_R227W
ENSG00000092929	UNC13D	unc-13 homolog D [Source:HGNC Symbol;Acc:HGNC:23147]	609.405	-0.450065	0.092357	-4.87311	1.09857e-06	0.000164258		E218D_R227W
ENSG00000112414	ADGRG6	adhesion G protein-coupled receptor G6 [Source:HGNC Symbol;Acc:HGNC:13841]	198.86	-0.697523	0.143459	-4.86218	1.16102e-06	0.000171424	Down	E218D_R227W
ENSG00000131737	KRT34	keratin 34 [Source:HGNC Symbol;Acc:HGNC:6452]	1469.12	0.593517	0.122163	4.85841	1.18335e-06	0.000171935	Up	E218D_R227W
ENSG00000134363	FST	follistatin [Source:HGNC Symbol;Acc:HGNC:3971]	79.4194	1.40009	0.28828	4.8567	1.19359e-06	0.000171935	Up	E218D_R227W
ENSG00000185818	NAT8L	N-acetyltransferase 8 like [Source:HGNC Symbol;Acc:HGNC:26742]	336.413	-0.669393	0.138626	-4.82878	1.37373e-06	0.0001955	Down	E218D_R227W
ENSG00000107984	DKK1	dickkopf WNT signaling pathway inhibitor 1 [Source:HGNC Symbol;Acc:HGNC:2891]	2107.38	0.465842	0.09711	4.79705	1.61016e-06	0.000225868		E218D_R227W
ENSG00000171617	ENC1	ectodermal-neural cortex 1 [Source:HGNC Symbol;Acc:HGNC:3345]	3746.65	-0.335611	0.0699895	-4.79517	1.62536e-06	0.000225868		E218D_R227W
ENSG00000162512	SDC3	syndecan 3 [Source:HGNC Symbol;Acc:HGNC:10660]	790.174	-0.519708	0.108457	-4.79183	1.65264e-06	0.000226988		E218D_R227W
ENSG00000125848	FLRT3	fibronectin leucine rich transmembrane protein 3 [Source:HGNC Symbol;Acc:HGNC:3762]	94.8624	-0.919488	0.192181	-4.7845	1.71414e-06	0.000232728	Down	E218D_R227W
ENSG00000167034	NKX3-1	NK3 homeobox 1 [Source:HGNC Symbol;Acc:HGNC:7838]	1316.94	0.500615	0.105376	4.75076	2.02651e-06	0.000272013		E218D_R227W
ENSG00000106415	GLCCI1	glucocorticoid induced 1 [Source:HGNC Symbol;Acc:HGNC:18713]	192.858	-0.76611	0.161793	-4.73512	2.1893e-06	0.000290562	Down	E218D_R227W
ENSG00000109452	INPP4B	inositol polyphosphate-4-phosphatase type II B [Source:HGNC Symbol;Acc:HGNC:6075]	859.885	-0.558917	0.118322	-4.72368	2.31615e-06	0.000303982		E218D_R227W
ENSG00000067182	TNFRSF1A	TNF receptor superfamily member 1A [Source:HGNC Symbol;Acc:HGNC:11916]	755.514	0.508135	0.10771	4.71763	2.38608e-06	0.000309719		E218D_R227W
ENSG00000077782	FGFR1	fibroblast growth factor receptor 1 [Source:HGNC Symbol;Acc:HGNC:3688]	1134.46	0.34065	0.0722962	4.71186	2.45464e-06	0.000315155		E218D_R227W
ENSG00000133687	TMTC1	transmembrane O-mannosyltransferase targeting cadherins 1 [Source:HGNC Symbol;Acc:HGNC:24099]	477.001	-0.509287	0.108974	-4.67346	2.96171e-06	0.000376169		E218D_R227W
ENSG00000076513	ANKRD13A	ankyrin repeat domain 13A [Source:HGNC Symbol;Acc:HGNC:21268]	1443.78	-0.35717	0.0765265	-4.66727	3.05229e-06	0.00038355		E218D_R227W
ENSG00000150510	FAM124A	family with sequence similarity 124 member A [Source:HGNC Symbol;Acc:HGNC:26413]	64.4608	-1.32477	0.285129	-4.64622	3.38074e-06	0.00042035	Down	E218D_R227W
ENSG00000164647	STEAP1	STEAP family member 1 [Source:HGNC Symbol;Acc:HGNC:11378]	159.336	0.747169	0.161122	4.63728	3.53022e-06	0.000434364	Up	E218D_R227W
ENSG00000211448	DIO2	iodothyronine deiodinase 2 [Source:HGNC Symbol;Acc:HGNC:2884]	8011.87	-0.324831	0.0704481	-4.61092	4.00888e-06	0.000488174		E218D_R227W
ENSG00000123095	BHLHE41	basic helix-loop-helix family member e41 [Source:HGNC Symbol;Acc:HGNC:16617]	717.816	0.43598	0.0952607	4.5767	4.72368e-06	0.000569347		E218D_R227W
ENSG00000186479	RGS7BP	regulator of G protein signaling 7 binding protein [Source:HGNC Symbol;Acc:HGNC:23271]	50.2822	-1.57145	0.344077	-4.56714	4.94423e-06	0.000589912	Down	E218D_R227W
ENSG00000135318	NT5E	5'-nucleotidase ecto [Source:HGNC Symbol;Acc:HGNC:8021]	2490.43	0.340403	0.0747112	4.55625	5.20756e-06	0.000613451		E218D_R227W
ENSG00000213853	EMP2	epithelial membrane protein 2 [Source:HGNC Symbol;Acc:HGNC:3334]	1517.31	-0.344335	0.0755995	-4.55473	5.24539e-06	0.000613451		E218D_R227W
ENSG00000148143	ZNF462	zinc finger protein 462 [Source:HGNC Symbol;Acc:HGNC:21684]	1155.08	-0.40492	0.0892039	-4.53927	5.64496e-06	0.000653708		E218D_R227W
ENSG00000085117	CD82	CD82 molecule [Source:HGNC Symbol;Acc:HGNC:6210]	769.755	0.442303	0.0976254	4.53062	5.88122e-06	0.000674456		E218D_R227W
ENSG00000213626	LBH	LBH regulator of WNT signaling pathway [Source:HGNC Symbol;Acc:HGNC:29532]	10854.7	-0.481467	0.106788	-4.50864	6.52442e-06	0.000741024		E218D_R227W
ENSG00000168386	FILIP1L	filamin A interacting protein 1 like [Source:HGNC Symbol;Acc:HGNC:24589]	2430.17	0.413393	0.0917469	4.50579	6.61261e-06	0.000743887		E218D_R227W
ENSG00000185070	FLRT2	fibronectin leucine rich transmembrane protein 2 [Source:HGNC Symbol;Acc:HGNC:3761]	1490.18	-0.348546	0.0773933	-4.50357	6.68229e-06	0.000744634		E218D_R227W
ENSG00000065923	SLC9A7	solute carrier family 9 member A7 [Source:HGNC Symbol;Acc:HGNC:17123]	344.772	-0.543188	0.121097	-4.48556	7.27231e-06	0.000802808		E218D_R227W
ENSG00000163947	ARHGEF3	Rho guanine nucleotide exchange factor 3 [Source:HGNC Symbol;Acc:HGNC:683]	837.29	-0.50943	0.114477	-4.45008	8.58374e-06	0.000938807		E218D_R227W
ENSG00000106829	TLE4	TLE family member 4, transcriptional corepressor [Source:HGNC Symbol;Acc:HGNC:11840]	180.601	-0.681027	0.153345	-4.44115	8.94778e-06	0.000969643	Down	E218D_R227W
ENSG00000057019	DCBLD2	discoidin, CUB and LCCL domain containing 2 [Source:HGNC Symbol;Acc:HGNC:24627]	2712.01	-0.520176	0.117315	-4.43401	9.2495e-06	0.000987794		E218D_R227W
ENSG00000122641	INHBA	inhibin subunit beta A [Source:HGNC Symbol;Acc:HGNC:6066]	669.554	0.466065	0.10513	4.43325	9.28252e-06	0.000987794		E218D_R227W
ENSG00000116786	PLEKHM2	pleckstrin homology and RUN domain containing M2 [Source:HGNC Symbol;Acc:HGNC:29131]	2218.93	-0.295974	0.0670498	-4.41424	1.01366e-05	0.00106905		E218D_R227W
ENSG00000154380	ENAH	ENAH actin regulator [Source:HGNC Symbol;Acc:HGNC:18271]	5109.4	0.295208	0.0669367	4.41026	1.03248e-05	0.00107927		E218D_R227W
ENSG00000145242	EPHA5	EPH receptor A5 [Source:HGNC Symbol;Acc:HGNC:3389]	102.178	-0.853588	0.194493	-4.38878	1.13989e-05	0.00118109	Down	E218D_R227W
ENSG00000167772	ANGPTL4	angiopoietin like 4 [Source:HGNC Symbol;Acc:HGNC:16039]	104.308	0.940527	0.215211	4.37024	1.24108e-05	0.00127475	Up	E218D_R227W
ENSG00000205426	KRT81	keratin 81 [Source:HGNC Symbol;Acc:HGNC:6458]	400.721	0.655649	0.150773	4.34858	1.37025e-05	0.00139529	Up	E218D_R227W
ENSG00000134138	MEIS2	Meis homeobox 2 [Source:HGNC Symbol;Acc:HGNC:7001]	498.285	-0.51426	0.119011	-4.32112	1.55242e-05	0.00156728		E218D_R227W
ENSG00000183255	PTTG1IP	PTTG1 interacting protein [Source:HGNC Symbol;Acc:HGNC:13524]	5665.29	0.272531	0.0633365	4.3029	1.68577e-05	0.00168749		E218D_R227W
ENSG00000178860	MSC	musculin [Source:HGNC Symbol;Acc:HGNC:7321]	226.435	-0.632474	0.147839	-4.27814	1.88465e-05	0.00187071	Down	E218D_R227W
ENSG00000135253	KCP	kielin cysteine rich BMP regulator [Source:HGNC Symbol;Acc:HGNC:17585]	111.092	-0.86209	0.201753	-4.27299	1.92871e-05	0.00189849	Down	E218D_R227W
ENSG00000143771	CNIH4	cornichon family member 4 [Source:HGNC Symbol;Acc:HGNC:25013]	1981.57	0.332601	0.0782951	4.24804	2.15645e-05	0.00210512		E218D_R227W
ENSG00000023902	PLEKHO1	pleckstrin homology domain containing O1 [Source:HGNC Symbol;Acc:HGNC:24310]	1537.24	-0.277712	0.0656196	-4.23215	2.31467e-05	0.00224106		E218D_R227W
ENSG00000100154	TTC28	tetratricopeptide repeat domain 28 [Source:HGNC Symbol;Acc:HGNC:29179]	507.795	-0.406825	0.0964083	-4.21981	2.44506e-05	0.00234805		E218D_R227W
ENSG00000163430	FSTL1	follistatin like 1 [Source:HGNC Symbol;Acc:HGNC:3972]	12599.6	-0.382749	0.0912219	-4.19581	2.71903e-05	0.0025901		E218D_R227W
ENSG00000100739	BDKRB1	bradykinin receptor B1 [Source:HGNC Symbol;Acc:HGNC:1029]	271.304	0.716118	0.171043	4.18676	2.82964e-05	0.00267389	Up	E218D_R227W
ENSG00000100632	ERH	ERH mRNA splicing and mitosis factor [Source:HGNC Symbol;Acc:HGNC:3447]	5044.82	0.295879	0.0707009	4.18494	2.85235e-05	0.00267397		E218D_R227W
ENSG00000158445	KCNB1	potassium voltage-gated channel subfamily B member 1 [Source:HGNC Symbol;Acc:HGNC:6231]	69.5152	-1.06234	0.254299	-4.17753	2.94697e-05	0.00274091	Down	E218D_R227W
ENSG00000100097	LGALS1	galectin 1 [Source:HGNC Symbol;Acc:HGNC:6561]	41775.9	0.247518	0.0593348	4.17155	3.0254e-05	0.00279188		E218D_R227W
ENSG00000162599	NFIA	nuclear factor I A [Source:HGNC Symbol;Acc:HGNC:7784]	991.993	-0.382297	0.091785	-4.16514	3.11162e-05	0.00284918		E218D_R227W
ENSG00000148677	ANKRD1	ankyrin repeat domain 1 [Source:HGNC Symbol;Acc:HGNC:15819]	9679.94	-0.37261	0.0901006	-4.13549	3.54197e-05	0.00319372		E218D_R227W
ENSG00000184371	CSF1	colony stimulating factor 1 [Source:HGNC Symbol;Acc:HGNC:2432]	595.728	0.442093	0.106883	4.13625	3.53028e-05	0.00319372		E218D_R227W
ENSG00000166741	NNMT	nicotinamide N-methyltransferase [Source:HGNC Symbol;Acc:HGNC:7861]	122.893	0.729021	0.176925	4.12052	3.7802e-05	0.0033827	Up	E218D_R227W
ENSG00000170275	CRTAP	cartilage associated protein [Source:HGNC Symbol;Acc:HGNC:2379]	4907.54	-0.294953	0.0716437	-4.11693	3.83944e-05	0.00340989		E218D_R227W
ENSG00000005889	ZFX	zinc finger protein X-linked [Source:HGNC Symbol;Acc:HGNC:12869]	293.348	0.64539	0.157048	4.10952	3.96486e-05	0.00349499	Up	E218D_R227W
ENSG00000169032	MAP2K1	mitogen-activated protein kinase kinase 1 [Source:HGNC Symbol;Acc:HGNC:6840]	936.772	0.331489	0.0807559	4.10483	4.04617e-05	0.00354025		E218D_R227W
ENSG00000118898	PPL	periplakin [Source:HGNC Symbol;Acc:HGNC:9273]	168.415	-0.702202	0.171613	-4.09178	4.28069e-05	0.0037179	Down	E218D_R227W
ENSG00000102996	MMP15	matrix metallopeptidase 15 [Source:HGNC Symbol;Acc:HGNC:7161]	956.997	-0.302729	0.0742659	-4.07628	4.57611e-05	0.00394548		E218D_R227W
ENSG00000196781	TLE1	TLE family member 1, transcriptional corepressor [Source:HGNC Symbol;Acc:HGNC:11837]	980.181	-0.294786	0.0724452	-4.06909	4.71962e-05	0.00403972		E218D_R227W
ENSG00000138685	FGF2	fibroblast growth factor 2 [Source:HGNC Symbol;Acc:HGNC:3676]	7711.4	-0.207641	0.0510789	-4.0651	4.80115e-05	0.00407994		E218D_R227W
ENSG00000171206	TRIM8	tripartite motif containing 8 [Source:HGNC Symbol;Acc:HGNC:15579]	2039.04	0.320725	0.0791417	4.05254	5.06645e-05	0.00427463		E218D_R227W
ENSG00000140545	MFGE8	milk fat globule EGF and factor V/VIII domain containing [Source:HGNC Symbol;Acc:HGNC:7036]	785.222	-0.39723	0.0982298	-4.04388	5.25728e-05	0.00440418		E218D_R227W
ENSG00000156011	PSD3	pleckstrin and Sec7 domain containing 3 [Source:HGNC Symbol;Acc:HGNC:19093]	610.64	-0.485082	0.120152	-4.03725	5.40817e-05	0.00449869		E218D_R227W
ENSG00000156052	GNAQ	G protein subunit alpha q [Source:HGNC Symbol;Acc:HGNC:4390]	1484.98	-0.564966	0.140254	-4.02816	5.62162e-05	0.00464354		E218D_R227W
ENSG00000080823	MOK	MOK protein kinase [Source:HGNC Symbol;Acc:HGNC:9833]	482.341	0.414773	0.103041	4.02532	5.68977e-05	0.0046672		E218D_R227W
ENSG00000127528	KLF2	KLF transcription factor 2 [Source:HGNC Symbol;Acc:HGNC:6347]	656.475	0.387734	0.0964983	4.01804	5.8685e-05	0.0047806		E218D_R227W
ENSG00000103647	CORO2B	coronin 2B [Source:HGNC Symbol;Acc:HGNC:2256]	578.187	0.343831	0.0856515	4.0143	5.96225e-05	0.00479089		E218D_R227W
ENSG00000134508	CABLES1	Cdk5 and Abl enzyme substrate 1 [Source:HGNC Symbol;Acc:HGNC:25097]	255.309	-0.548943	0.136727	-4.01488	5.94762e-05	0.00479089		E218D_R227W
ENSG00000096092	TMEM14A	transmembrane protein 14A [Source:HGNC Symbol;Acc:HGNC:21076]	1818.58	0.418158	0.104263	4.01062	6.05607e-05	0.0048334		E218D_R227W
ENSG00000107249	GLIS3	GLIS family zinc finger 3 [Source:HGNC Symbol;Acc:HGNC:28510]	423.579	-0.448673	0.111934	-4.00838	6.11376e-05	0.00484669		E218D_R227W
ENSG00000116679	IVNS1ABP	influenza virus NS1A binding protein [Source:HGNC Symbol;Acc:HGNC:16951]	1066.52	-0.465024	0.116103	-4.00526	6.19505e-05	0.0048784		E218D_R227W
ENSG00000074800	ENO1	enolase 1 [Source:HGNC Symbol;Acc:HGNC:3350]	35341.6	0.184957	0.0462291	4.00087	6.31092e-05	0.00493673		E218D_R227W
ENSG00000140750	ARHGAP17	Rho GTPase activating protein 17 [Source:HGNC Symbol;Acc:HGNC:18239]	1207.89	-0.286204	0.0720198	-3.97396	7.06868e-05	0.00549311		E218D_R227W
ENSG00000143786	CNIH3	cornichon family AMPA receptor auxiliary protein 3 [Source:HGNC Symbol;Acc:HGNC:26802]	109.884	0.797433	0.201607	3.95539	7.64097e-05	0.00586072	Up	E218D_R227W
ENSG00000169715	MT1E	metallothionein 1E [Source:HGNC Symbol;Acc:HGNC:7397]	24355.8	0.452101	0.114279	3.95613	7.61734e-05	0.00586072		E218D_R227W
ENSG00000052126	PLEKHA5	pleckstrin homology domain containing A5 [Source:HGNC Symbol;Acc:HGNC:30036]	437.492	-0.398521	0.100874	-3.95068	7.79291e-05	0.0059387		E218D_R227W
ENSG00000127946	HIP1	huntingtin interacting protein 1 [Source:HGNC Symbol;Acc:HGNC:4913]	290.967	-0.481761	0.12214	-3.94433	8.00244e-05	0.00605928		E218D_R227W
ENSG00000109794	FAM149A	family with sequence similarity 149 member A [Source:HGNC Symbol;Acc:HGNC:24527]	32.0433	-1.27704	0.324506	-3.93534	8.30776e-05	0.0062504	Down	E218D_R227W
ENSG00000139793	MBNL2	muscleblind like splicing regulator 2 [Source:HGNC Symbol;Acc:HGNC:16746]	818.471	-0.397768	0.101127	-3.93337	8.37623e-05	0.0062617		E218D_R227W
ENSG00000218336	TENM3	teneurin transmembrane protein 3 [Source:HGNC Symbol;Acc:HGNC:29944]	484.554	-0.422427	0.107437	-3.93187	8.42881e-05	0.0062617		E218D_R227W
ENSG00000171867	PRNP	prion protein (Kanno blood group) [Source:HGNC Symbol;Acc:HGNC:9449]	2337.33	0.248963	0.0633821	3.92798	8.56628e-05	0.00632406		E218D_R227W
ENSG00000005100	DHX33	DEAH-box helicase 33 [Source:HGNC Symbol;Acc:HGNC:16718]	815.284	-0.357852	0.0911935	-3.9241	8.70552e-05	0.00638694		E218D_R227W
ENSG00000140284	SLC27A2	solute carrier family 27 member 2 [Source:HGNC Symbol;Acc:HGNC:10996]	635.489	-0.467796	0.119367	-3.91898	8.89256e-05	0.00648388		E218D_R227W
ENSG00000166206	GABRB3	gamma-aminobutyric acid type A receptor subunit beta3 [Source:HGNC Symbol;Acc:HGNC:4083]	203.638	-0.60904	0.155909	-3.90637	9.36921e-05	0.00678952	Down	E218D_R227W
ENSG00000158321	AUTS2	activator of transcription and developmental regulator AUTS2 [Source:HGNC Symbol;Acc:HGNC:14262]	425.096	-0.438408	0.112567	-3.89465	9.83388e-05	0.00708279		E218D_R227W
ENSG00000136158	SPRY2	sprouty RTK signaling antagonist 2 [Source:HGNC Symbol;Acc:HGNC:11270]	278.536	0.54349	0.139863	3.88588	0.000101959	0.00729903		E218D_R227W
ENSG00000113645	WWC1	WW and C2 domain containing 1 [Source:HGNC Symbol;Acc:HGNC:29435]	2023.08	-0.39836	0.102772	-3.87616	0.000106118	0.00754927		E218D_R227W
ENSG00000162433	AK4	adenylate kinase 4 [Source:HGNC Symbol;Acc:HGNC:363]	1616.78	0.305267	0.0787835	3.87475	0.000106733	0.00754927		E218D_R227W
ENSG00000081051	AFP	alpha fetoprotein [Source:HGNC Symbol;Acc:HGNC:317]	279.444	0.498702	0.129299	3.85696	0.000114804	0.00788407		E218D_R227W
ENSG00000100311	PDGFB	platelet derived growth factor subunit B [Source:HGNC Symbol;Acc:HGNC:8800]	365.771	0.531615	0.137797	3.85795	0.000114342	0.00788407		E218D_R227W
ENSG00000118257	NRP2	neuropilin 2 [Source:HGNC Symbol;Acc:HGNC:8005]	58.2919	1.13689	0.294724	3.85748	0.000114561	0.00788407	Up	E218D_R227W
ENSG00000154639	CXADR	CXADR Ig-like cell adhesion molecule [Source:HGNC Symbol;Acc:HGNC:2559]	2022.71	-0.332394	0.086085	-3.86123	0.00011282	0.00788407		E218D_R227W
ENSG00000197614	MFAP5	microfibril associated protein 5 [Source:HGNC Symbol;Acc:HGNC:29673]	13.0119	2.5552	0.661676	3.86171	0.000112595	0.00788407	Up	E218D_R227W
ENSG00000075711	DLG1	discs large MAGUK scaffold protein 1 [Source:HGNC Symbol;Acc:HGNC:2900]	1509.78	-0.325435	0.084649	-3.84452	0.00012079	0.00824725		E218D_R227W
ENSG00000170558	CDH2	cadherin 2 [Source:HGNC Symbol;Acc:HGNC:1759]	7362.08	-0.295483	0.0769047	-3.84219	0.000121941	0.00827798		E218D_R227W
ENSG00000144218	AFF3	ALF transcription elongation factor 3 [Source:HGNC Symbol;Acc:HGNC:6473]	105.192	-0.812376	0.211557	-3.83999	0.000123041	0.00829947	Down	E218D_R227W
ENSG00000198833	UBE2J1	ubiquitin conjugating enzyme E2 J1 [Source:HGNC Symbol;Acc:HGNC:17598]	1621.99	0.2743	0.0714555	3.83875	0.000123663	0.00829947		E218D_R227W
ENSG00000112902	SEMA5A	semaphorin 5A [Source:HGNC Symbol;Acc:HGNC:10736]	353.354	-0.555499	0.144991	-3.83126	0.00012749	0.008508		E218D_R227W
ENSG00000176171	BNIP3	BCL2 interacting protein 3 [Source:HGNC Symbol;Acc:HGNC:1084]	3376	0.365376	0.096101	3.802	0.00014353	0.0095246		E218D_R227W
ENSG00000129657	SEC14L1	SEC14 like lipid binding 1 [Source:HGNC Symbol;Acc:HGNC:10698]	1432.4	0.267661	0.0704886	3.79723	0.000146324	0.00965578		E218D_R227W
ENSG00000168209	DDIT4	DNA damage inducible transcript 4 [Source:HGNC Symbol;Acc:HGNC:24944]	1469.42	0.401232	0.106029	3.78417	0.000154223	0.0101204		E218D_R227W
ENSG00000082482	KCNK2	potassium two pore domain channel subfamily K member 2 [Source:HGNC Symbol;Acc:HGNC:6277]	48.787	0.959578	0.253754	3.78154	0.000155864	0.0101716	Up	E218D_R227W
ENSG00000183287	CCBE1	collagen and calcium binding EGF domains 1 [Source:HGNC Symbol;Acc:HGNC:29426]	1121.14	0.313567	0.0830036	3.77775	0.000158252	0.0102707		E218D_R227W
ENSG00000105976	MET	MET proto-oncogene, receptor tyrosine kinase [Source:HGNC Symbol;Acc:HGNC:7029]	1097.71	-0.353812	0.0938865	-3.76851	0.000164224	0.0106001		E218D_R227W
ENSG00000188112	C6orf132	chromosome 6 open reading frame 132 [Source:HGNC Symbol;Acc:HGNC:21288]	1206.01	-0.332156	0.0881848	-3.7666	0.000165488	0.0106236		E218D_R227W
ENSG00000133818	RRAS2	RAS related 2 [Source:HGNC Symbol;Acc:HGNC:17271]	2084.67	-0.260567	0.0693732	-3.75602	0.000172637	0.0110226		E218D_R227W
ENSG00000023445	BIRC3	baculoviral IAP repeat containing 3 [Source:HGNC Symbol;Acc:HGNC:591]	124.53	0.718223	0.191378	3.7529	0.000174803	0.011101	Up	E218D_R227W
ENSG00000175928	LRRN1	leucine rich repeat neuronal 1 [Source:HGNC Symbol;Acc:HGNC:20980]	2940.63	-0.386267	0.103023	-3.74933	0.000177307	0.0111997		E218D_R227W
ENSG00000060982	BCAT1	branched chain amino acid transaminase 1 [Source:HGNC Symbol;Acc:HGNC:976]	4403.52	-0.371115	0.0993728	-3.73457	0.000188036	0.0118142		E218D_R227W
ENSG00000115295	CLIP4	CAP-Gly domain containing linker protein family member 4 [Source:HGNC Symbol;Acc:HGNC:26108]	674.491	-0.37026	0.09919	-3.73284	0.000189334	0.0118275		E218D_R227W
ENSG00000164096	C4orf3	chromosome 4 open reading frame 3 [Source:HGNC Symbol;Acc:HGNC:19225]	2516.58	0.358299	0.0960168	3.73162	0.000190249	0.0118275		E218D_R227W
ENSG00000168264	IRF2BP2	interferon regulatory factor 2 binding protein 2 [Source:HGNC Symbol;Acc:HGNC:21729]	2649.38	0.272006	0.072922	3.7301	0.000191407	0.0118371		E218D_R227W
ENSG00000136859	ANGPTL2	angiopoietin like 2 [Source:HGNC Symbol;Acc:HGNC:490]	186.382	-0.567224	0.152328	-3.7237	0.000196323	0.0119962		E218D_R227W
ENSG00000162496	DHRS3	dehydrogenase/reductase 3 [Source:HGNC Symbol;Acc:HGNC:17693]	1737.12	-0.348985	0.0937078	-3.72418	0.000195947	0.0119962		E218D_R227W
ENSG00000165507	DEPP1	DEPP autophagy regulator 1 [Source:HGNC Symbol;Acc:HGNC:23355]	253.752	0.545984	0.14666	3.7228	0.000197025	0.0119962		E218D_R227W
ENSG00000136235	GPNMB	glycoprotein nmb [Source:HGNC Symbol;Acc:HGNC:4462]	1820.61	-0.394007	0.10621	-3.70968	0.000207518	0.0125061		E218D_R227W
ENSG00000147224	PRPS1	phosphoribosyl pyrophosphate synthetase 1 [Source:HGNC Symbol;Acc:HGNC:9462]	1029.97	-0.39664	0.106918	-3.70977	0.00020745	0.0125061		E218D_R227W
ENSG00000148344	PTGES	prostaglandin E synthase [Source:HGNC Symbol;Acc:HGNC:9599]	1332.35	-0.349427	0.0942767	-3.70639	0.000210232	0.0125994		E218D_R227W
ENSG00000150540	HNMT	histamine N-methyltransferase [Source:HGNC Symbol;Acc:HGNC:5028]	335.296	0.45846	0.123733	3.70523	0.000211199	0.0125994		E218D_R227W
ENSG00000084112	SSH1	slingshot protein phosphatase 1 [Source:HGNC Symbol;Acc:HGNC:30579]	1473.3	-0.290655	0.0785644	-3.69957	0.000215964	0.0127918		E218D_R227W
ENSG00000120833	SOCS2	suppressor of cytokine signaling 2 [Source:HGNC Symbol;Acc:HGNC:19382]	92.1379	-0.882146	0.238546	-3.69802	0.000217288	0.0127918	Down	E218D_R227W
ENSG00000183775	KCTD16	potassium channel tetramerization domain containing 16 [Source:HGNC Symbol;Acc:HGNC:29244]	238.154	-0.551934	0.149269	-3.69757	0.000217672	0.0127918		E218D_R227W
ENSG00000177459	ERICH5	glutamate rich 5 [Source:HGNC Symbol;Acc:HGNC:26823]	102.557	-0.827762	0.224357	-3.68948	0.000224713	0.0131402	Down	E218D_R227W
ENSG00000122861	PLAU	plasminogen activator, urokinase [Source:HGNC Symbol;Acc:HGNC:9052]	331.929	0.522739	0.142566	3.66665	0.000245746	0.0142993		E218D_R227W
ENSG00000171444	MCC	MCC regulator of WNT signaling pathway [Source:HGNC Symbol;Acc:HGNC:6935]	240.78	-0.505899	0.138175	-3.66131	0.000250931	0.0143883		E218D_R227W
ENSG00000171488	LRRC8C	leucine rich repeat containing 8 VRAC subunit C [Source:HGNC Symbol;Acc:HGNC:25075]	71.0886	0.84702	0.231284	3.66224	0.000250017	0.0143883	Up	E218D_R227W
ENSG00000172915	NBEA	neurobeachin [Source:HGNC Symbol;Acc:HGNC:7648]	426.364	-0.524581	0.143205	-3.66316	0.000249127	0.0143883		E218D_R227W
ENSG00000150093	ITGB1	integrin subunit beta 1 [Source:HGNC Symbol;Acc:HGNC:6153]	4920.14	0.387003	0.105845	3.65633	0.000255852	0.0145997		E218D_R227W
ENSG00000115414	FN1	fibronectin 1 [Source:HGNC Symbol;Acc:HGNC:3778]	7548.9	0.407009	0.111489	3.65068	0.000261545	0.0147816		E218D_R227W
ENSG00000177889	UBE2N	ubiquitin conjugating enzyme E2 N [Source:HGNC Symbol;Acc:HGNC:12492]	2506.7	0.231089	0.0632862	3.6515	0.000260718	0.0147816		E218D_R227W
ENSG00000116133	DHCR24	24-dehydrocholesterol reductase [Source:HGNC Symbol;Acc:HGNC:2859]	3758.52	-0.288945	0.0792483	-3.64608	0.000266272	0.0149771		E218D_R227W
ENSG00000166396	SERPINB7	serpin family B member 7 [Source:HGNC Symbol;Acc:HGNC:13902]	619.465	0.443965	0.121956	3.64038	0.00027224	0.0151286		E218D_R227W
ENSG00000185215	TNFAIP2	TNF alpha induced protein 2 [Source:HGNC Symbol;Acc:HGNC:11895]	122.256	0.673477	0.185091	3.63863	0.000274088	0.0151286	Up	E218D_R227W
ENSG00000198879	SFMBT2	Scm like with four mbt domains 2 [Source:HGNC Symbol;Acc:HGNC:20256]	29.5462	-1.55943	0.428461	-3.6396	0.000273059	0.0151286	Down	E218D_R227W
ENSG00000214517	PPME1	protein phosphatase methylesterase 1 [Source:HGNC Symbol;Acc:HGNC:30178]	2434.92	-0.405348	0.111356	-3.6401	0.000272533	0.0151286		E218D_R227W
ENSG00000166311	SMPD1	sphingomyelin phosphodiesterase 1 [Source:HGNC Symbol;Acc:HGNC:11120]	632.651	-0.328423	0.0904459	-3.63115	0.000282156	0.0155015		E218D_R227W
ENSG00000197930	ERO1A	endoplasmic reticulum oxidoreductase 1 alpha [Source:HGNC Symbol;Acc:HGNC:13280]	1338.85	0.256301	0.0706346	3.62855	0.000285019	0.0155863		E218D_R227W
ENSG00000133048	CHI3L1	chitinase 3 like 1 [Source:HGNC Symbol;Acc:HGNC:1932]	92.4323	-0.734011	0.202805	-3.6193	0.000295398	0.0160057	Down	E218D_R227W
ENSG00000197355	UAP1L1	UDP-N-acetylglucosamine pyrophosphorylase 1 like 1 [Source:HGNC Symbol;Acc:HGNC:28082]	161.056	0.575945	0.159107	3.61985	0.000294772	0.0160057		E218D_R227W
ENSG00000058668	ATP2B4	ATPase plasma membrane Ca2+ transporting 4 [Source:HGNC Symbol;Acc:HGNC:817]	3469.31	-0.384871	0.10648	-3.61448	0.000300945	0.0162318		E218D_R227W
ENSG00000126458	RRAS	RAS related [Source:HGNC Symbol;Acc:HGNC:10447]	1492.04	0.280911	0.0777743	3.61187	0.000303996	0.0163218		E218D_R227W
ENSG00000008083	JARID2	jumonji and AT-rich interaction domain containing 2 [Source:HGNC Symbol;Acc:HGNC:6196]	434.558	-0.382449	0.106005	-3.60785	0.000308748	0.0165019		E218D_R227W
ENSG00000128805	ARHGAP22	Rho GTPase activating protein 22 [Source:HGNC Symbol;Acc:HGNC:30320]	353.695	0.414181	0.115192	3.59558	0.000323669	0.0172215		E218D_R227W
ENSG00000254685	FPGT	fucose-1-phosphate guanylyltransferase [Source:HGNC Symbol;Acc:HGNC:3825]	128.974	0.587388	0.163475	3.59315	0.000326709	0.0173053	Up	E218D_R227W
ENSG00000038427	VCAN	versican [Source:HGNC Symbol;Acc:HGNC:2464]	22.9739	1.291	0.360811	3.57804	0.00034618	0.0182548	Up	E218D_R227W
ENSG00000184497	TMEM255B	transmembrane protein 255B [Source:HGNC Symbol;Acc:HGNC:28297]	173.24	0.492801	0.13781	3.57595	0.000348964	0.0183199		E218D_R227W
ENSG00000099337	KCNK6	potassium two pore domain channel subfamily K member 6 [Source:HGNC Symbol;Acc:HGNC:6281]	472.229	-0.404945	0.113375	-3.57174	0.000354613	0.018534		E218D_R227W
ENSG00000140937	CDH11	cadherin 11 [Source:HGNC Symbol;Acc:HGNC:1750]	1435.38	-0.251633	0.0706194	-3.56323	0.000366318	0.0189779		E218D_R227W
ENSG00000163697	APBB2	amyloid beta precursor protein binding family B member 2 [Source:HGNC Symbol;Acc:HGNC:582]	547.724	-0.339249	0.0952068	-3.56329	0.000366237	0.0189779		E218D_R227W
ENSG00000187193	MT1X	metallothionein 1X [Source:HGNC Symbol;Acc:HGNC:7405]	2511.48	0.298603	0.0838774	3.56	0.000370856	0.019129		E218D_R227W
ENSG00000175600	SUGCT	succinyl-CoA:glutarate-CoA transferase [Source:HGNC Symbol;Acc:HGNC:16001]	559.567	0.436172	0.122597	3.55776	0.000374024	0.0192086		E218D_R227W
ENSG00000154330	PGM5	phosphoglucomutase 5 [Source:HGNC Symbol;Acc:HGNC:8908]	1862.26	-0.266869	0.0750718	-3.55485	0.0003782	0.019339		E218D_R227W
ENSG00000142867	BCL10	BCL10 immune signaling adaptor [Source:HGNC Symbol;Acc:HGNC:989]	979.096	0.337322	0.0950656	3.54831	0.000387709	0.0197398		E218D_R227W
ENSG00000182197	EXT1	exostosin glycosyltransferase 1 [Source:HGNC Symbol;Acc:HGNC:3512]	4646.3	-0.219091	0.0618694	-3.54119	0.000398328	0.0201934		E218D_R227W
ENSG00000118689	FOXO3	forkhead box O3 [Source:HGNC Symbol;Acc:HGNC:3821]	880.753	-0.490296	0.138702	-3.53489	0.000407944	0.0205048		E218D_R227W
ENSG00000137502	RAB30	RAB30, member RAS oncogene family [Source:HGNC Symbol;Acc:HGNC:9770]	237.619	-0.512079	0.144842	-3.53544	0.000407102	0.0205048		E218D_R227W
ENSG00000130147	SH3BP4	SH3 domain binding protein 4 [Source:HGNC Symbol;Acc:HGNC:10826]	1083.17	-0.314354	0.0890895	-3.52851	0.000417901	0.0209163		E218D_R227W
ENSG00000150625	GPM6A	glycoprotein M6A [Source:HGNC Symbol;Acc:HGNC:4460]	32.435	-1.23413	0.350509	-3.52096	0.000429982	0.0214302	Down	E218D_R227W
ENSG00000168297	PXK	PX domain containing serine/threonine kinase like [Source:HGNC Symbol;Acc:HGNC:23326]	477.701	0.33802	0.0961074	3.5171	0.000436281	0.0216528		E218D_R227W
ENSG00000167378	IRGQ	immunity related GTPase Q [Source:HGNC Symbol;Acc:HGNC:24868]	332.681	-0.428805	0.122127	-3.51113	0.000446199	0.0220523		E218D_R227W
ENSG00000004846	ABCB5	ATP binding cassette subfamily B member 5 [Source:HGNC Symbol;Acc:HGNC:46]	71.0966	-0.779731	0.222369	-3.50647	0.000454084	0.0223485	Down	E218D_R227W
ENSG00000205403	CFI	complement factor I [Source:HGNC Symbol;Acc:HGNC:5394]	25.7771	1.48907	0.425499	3.49958	0.000465995	0.0228395	Up	E218D_R227W
ENSG00000105767	CADM4	cell adhesion molecule 4 [Source:HGNC Symbol;Acc:HGNC:30825]	506.737	-0.457127	0.130916	-3.49177	0.000479833	0.0233243		E218D_R227W
ENSG00000183036	PCP4	Purkinje cell protein 4 [Source:HGNC Symbol;Acc:HGNC:8742]	18.6079	-1.56739	0.448874	-3.49182	0.000479735	0.0233243	Down	E218D_R227W
ENSG00000164742	ADCY1	adenylate cyclase 1 [Source:HGNC Symbol;Acc:HGNC:232]	71.6817	-0.830229	0.237937	-3.48928	0.000484316	0.0234457	Down	E218D_R227W
ENSG00000114541	FRMD4B	FERM domain containing 4B [Source:HGNC Symbol;Acc:HGNC:24886]	254.93	-0.578337	0.165856	-3.48699	0.000488493	0.0235513		E218D_R227W
ENSG00000162928	PEX13	peroxisomal biogenesis factor 13 [Source:HGNC Symbol;Acc:HGNC:8855]	372.002	0.361175	0.10364	3.48489	0.000492334	0.0236401		E218D_R227W
ENSG00000106366	SERPINE1	serpin family E member 1 [Source:HGNC Symbol;Acc:HGNC:8583]	79705.1	0.334844	0.0962645	3.47838	0.000504459	0.0240334		E218D_R227W
ENSG00000158352	SHROOM4	shroom family member 4 [Source:HGNC Symbol;Acc:HGNC:29215]	86.9455	-0.775601	0.222983	-3.4783	0.000504597	0.0240334	Down	E218D_R227W
ENSG00000006468	ETV1	ETS variant transcription factor 1 [Source:HGNC Symbol;Acc:HGNC:3490]	318.926	0.507434	0.146029	3.47487	0.000511097	0.0241293		E218D_R227W
ENSG00000114023	FAM162A	family with sequence similarity 162 member A [Source:HGNC Symbol;Acc:HGNC:17865]	1835.43	0.475495	0.136872	3.47401	0.000512738	0.0241293		E218D_R227W
ENSG00000161202	DVL3	dishevelled segment polarity protein 3 [Source:HGNC Symbol;Acc:HGNC:3087]	1116.68	-0.286695	0.0825102	-3.47466	0.000511493	0.0241293		E218D_R227W
ENSG00000113389	NPR3	natriuretic peptide receptor 3 [Source:HGNC Symbol;Acc:HGNC:7945]	138.297	-0.62983	0.181587	-3.46848	0.000523405	0.0244366	Down	E218D_R227W
ENSG00000135046	ANXA1	annexin A1 [Source:HGNC Symbol;Acc:HGNC:533]	6900.32	0.244158	0.0703757	3.46935	0.000521727	0.0244366		E218D_R227W
ENSG00000117143	UAP1	UDP-N-acetylglucosamine pyrophosphorylase 1 [Source:HGNC Symbol;Acc:HGNC:12457]	1954.27	-0.233787	0.0674608	-3.46553	0.000529189	0.0246094		E218D_R227W
ENSG00000276600	RAB7B	RAB7B, member RAS oncogene family [Source:HGNC Symbol;Acc:HGNC:30513]	22.2482	1.36866	0.395289	3.46243	0.000535324	0.0247971	Up	E218D_R227W
ENSG00000196396	PTPN1	protein tyrosine phosphatase non-receptor type 1 [Source:HGNC Symbol;Acc:HGNC:9642]	805.086	-0.30423	0.0879003	-3.46108	0.000538016	0.0248244		E218D_R227W
ENSG00000061337	LZTS1	leucine zipper tumor suppressor 1 [Source:HGNC Symbol;Acc:HGNC:13861]	71.4122	-0.781635	0.226081	-3.45732	0.00054557	0.0249778	Down	E218D_R227W
ENSG00000102554	KLF5	KLF transcription factor 5 [Source:HGNC Symbol;Acc:HGNC:6349]	676.621	-0.346833	0.100301	-3.45792	0.00054437	0.0249778		E218D_R227W
ENSG00000106484	MEST	mesoderm specific transcript [Source:HGNC Symbol;Acc:HGNC:7028]	999.656	-0.328954	0.0952963	-3.45191	0.000556639	0.0253862		E218D_R227W
ENSG00000182606	TRAK1	trafficking kinesin protein 1 [Source:HGNC Symbol;Acc:HGNC:29947]	608.398	-0.283576	0.0823323	-3.44429	0.000572561	0.0260119		E218D_R227W
ENSG00000128578	STRIP2	striatin interacting protein 2 [Source:HGNC Symbol;Acc:HGNC:22209]	422.428	-0.410332	0.119345	-3.43821	0.00058557	0.0262994		E218D_R227W
ENSG00000137767	SQOR	sulfide quinone oxidoreductase [Source:HGNC Symbol;Acc:HGNC:20390]	353.386	0.396619	0.115321	3.43926	0.000583305	0.0262994		E218D_R227W
ENSG00000171943	SRGAP2C	SLIT-ROBO Rho GTPase activating protein 2C [Source:HGNC Symbol;Acc:HGNC:30584]	166.738	0.580343	0.168791	3.43823	0.000585534	0.0262994		E218D_R227W
ENSG00000142599	RERE	arginine-glutamic acid dipeptide repeats [Source:HGNC Symbol;Acc:HGNC:9965]	828.205	-0.288014	0.0838223	-3.43601	0.000590358	0.026414		E218D_R227W
ENSG00000104154	SLC30A4	solute carrier family 30 member 4 [Source:HGNC Symbol;Acc:HGNC:11015]	128.361	0.572137	0.166737	3.43138	0.000600519	0.0264934		E218D_R227W
ENSG00000122741	DCAF10	DDB1 and CUL4 associated factor 10 [Source:HGNC Symbol;Acc:HGNC:23686]	631.166	-0.338434	0.0986368	-3.43112	0.000601104	0.0264934		E218D_R227W
ENSG00000196754	S100A2	S100 calcium binding protein A2 [Source:HGNC Symbol;Acc:HGNC:10492]	1295.28	0.327104	0.0953191	3.43167	0.000599875	0.0264934		E218D_R227W
ENSG00000203727	SAMD5	sterile alpha motif domain containing 5 [Source:HGNC Symbol;Acc:HGNC:21180]	19.2451	-1.47276	0.429126	-3.43201	0.000599127	0.0264934	Down	E218D_R227W
ENSG00000079841	RIMS1	regulating synaptic membrane exocytosis 1 [Source:HGNC Symbol;Acc:HGNC:17282]	292.269	-0.481995	0.140607	-3.42796	0.000608138	0.02669		E218D_R227W
ENSG00000160058	BSDC1	BSD domain containing 1 [Source:HGNC Symbol;Acc:HGNC:25501]	605.22	-0.300056	0.0875661	-3.42662	0.000611149	0.02669		E218D_R227W
ENSG00000184347	SLIT3	slit guidance ligand 3 [Source:HGNC Symbol;Acc:HGNC:11087]	896.082	-0.401792	0.117274	-3.42609	0.000612341	0.02669		E218D_R227W
ENSG00000116815	CD58	CD58 molecule [Source:HGNC Symbol;Acc:HGNC:1688]	443.041	0.372631	0.108847	3.42344	0.000618333	0.026852		E218D_R227W
ENSG00000149177	PTPRJ	protein tyrosine phosphatase receptor type J [Source:HGNC Symbol;Acc:HGNC:9673]	810.233	-0.327063	0.0956437	-3.4196	0.000627142	0.0271348		E218D_R227W
ENSG00000070961	ATP2B1	ATPase plasma membrane Ca2+ transporting 1 [Source:HGNC Symbol;Acc:HGNC:814]	1261.7	-0.379456	0.111037	-3.41739	0.000632251	0.0271569		E218D_R227W
ENSG00000117115	PADI2	peptidyl arginine deiminase 2 [Source:HGNC Symbol;Acc:HGNC:18341]	51.8202	0.810391	0.237128	3.41753	0.000631931	0.0271569	Up	E218D_R227W
ENSG00000108578	BLMH	bleomycin hydrolase [Source:HGNC Symbol;Acc:HGNC:1059]	393.32	-0.321273	0.0942815	-3.40759	0.000655388	0.0280487		E218D_R227W
ENSG00000124766	SOX4	SRY-box transcription factor 4 [Source:HGNC Symbol;Acc:HGNC:11200]	9444.66	-0.356947	0.104874	-3.40359	0.000665065	0.0283601		E218D_R227W
ENSG00000087903	RFX2	regulatory factor X2 [Source:HGNC Symbol;Acc:HGNC:9983]	284.526	-0.402543	0.118415	-3.39943	0.000675259	0.0286912		E218D_R227W
ENSG00000112335	SNX3	sorting nexin 3 [Source:HGNC Symbol;Acc:HGNC:11174]	2345.89	0.319318	0.0940861	3.39389	0.000689064	0.0291728		E218D_R227W
ENSG00000106615	RHEB	Ras homolog, mTORC1 binding [Source:HGNC Symbol;Acc:HGNC:10011]	427.623	0.508992	0.150429	3.38359	0.000715439	0.0299728		E218D_R227W
ENSG00000123977	DAW1	dynein assembly factor with WD repeats 1 [Source:HGNC Symbol;Acc:HGNC:26383]	376.817	-0.423774	0.125229	-3.384	0.00071438	0.0299728		E218D_R227W
ENSG00000136783	NIPSNAP3A	nipsnap homolog 3A [Source:HGNC Symbol;Acc:HGNC:23619]	711.237	0.35742	0.105655	3.38291	0.000717212	0.0299728		E218D_R227W
ENSG00000166689	PLEKHA7	pleckstrin homology domain containing A7 [Source:HGNC Symbol;Acc:HGNC:27049]	132.154	-0.598442	0.176919	-3.38257	0.000718109	0.0299728	Down	E218D_R227W
ENSG00000010270	STARD3NL	STARD3 N-terminal like [Source:HGNC Symbol;Acc:HGNC:19169]	1392.8	0.332779	0.0986024	3.37496	0.000738273	0.0307059		E218D_R227W
ENSG00000104783	KCNN4	potassium calcium-activated channel subfamily N member 4 [Source:HGNC Symbol;Acc:HGNC:6293]	101.675	0.639475	0.189649	3.37188	0.000746559	0.0309416	Up	E218D_R227W
ENSG00000275342	PRAG1	PEAK1 related, kinase-activating pseudokinase 1 [Source:HGNC Symbol;Acc:HGNC:25438]	114.287	-0.615813	0.182798	-3.36882	0.000754905	0.0311781	Down	E218D_R227W
ENSG00000111670	GNPTAB	N-acetylglucosamine-1-phosphate transferase subunits alpha and beta [Source:HGNC Symbol;Acc:HGNC:29670]	942.876	-0.257248	0.0764801	-3.36359	0.000769356	0.0314981		E218D_R227W
ENSG00000111679	PTPN6	protein tyrosine phosphatase non-receptor type 6 [Source:HGNC Symbol;Acc:HGNC:9658]	73.4483	-0.691291	0.205475	-3.36436	0.000767207	0.0314981	Down	E218D_R227W
ENSG00000156510	HKDC1	hexokinase domain containing 1 [Source:HGNC Symbol;Acc:HGNC:23302]	312.37	-0.617422	0.183638	-3.36217	0.000773319	0.0314981	Down	E218D_R227W
ENSG00000164220	F2RL2	coagulation factor II thrombin receptor like 2 [Source:HGNC Symbol;Acc:HGNC:3539]	514.947	0.359728	0.106985	3.36242	0.000772619	0.0314981		E218D_R227W
ENSG00000129493	HEATR5A	HEAT repeat containing 5A [Source:HGNC Symbol;Acc:HGNC:20276]	538.477	-0.386156	0.114933	-3.35983	0.000779913	0.0315538		E218D_R227W
ENSG00000130449	ZSWIM6	zinc finger SWIM-type containing 6 [Source:HGNC Symbol;Acc:HGNC:29316]	442.669	-0.33403	0.0994199	-3.35979	0.000780031	0.0315538		E218D_R227W
ENSG00000115461	IGFBP5	insulin like growth factor binding protein 5 [Source:HGNC Symbol;Acc:HGNC:5474]	1140.75	-0.303124	0.0903604	-3.35461	0.000794757	0.0320242		E218D_R227W
ENSG00000177606	JUN	Jun proto-oncogene, AP-1 transcription factor subunit [Source:HGNC Symbol;Acc:HGNC:6204]	3378.73	0.256784	0.0765649	3.35381	0.000797081	0.0320242		E218D_R227W
ENSG00000104332	SFRP1	secreted frizzled related protein 1 [Source:HGNC Symbol;Acc:HGNC:10776]	811.136	-0.424564	0.126922	-3.34508	0.000822576	0.0329365		E218D_R227W
ENSG00000103257	SLC7A5	solute carrier family 7 member 5 [Source:HGNC Symbol;Acc:HGNC:11063]	3821.73	-0.206312	0.0617679	-3.34011	0.000837458	0.0331948		E218D_R227W
ENSG00000164506	STXBP5	syntaxin binding protein 5 [Source:HGNC Symbol;Acc:HGNC:19665]	434.493	-0.428612	0.128292	-3.34092	0.000835019	0.0331948		E218D_R227W
ENSG00000189337	KAZN	kazrin, periplakin interacting protein [Source:HGNC Symbol;Acc:HGNC:29173]	350.123	-0.43513	0.130211	-3.34172	0.000832603	0.0331948		E218D_R227W
ENSG00000135272	MDFIC	MyoD family inhibitor domain containing [Source:HGNC Symbol;Acc:HGNC:28870]	505.799	0.3432	0.102884	3.3358	0.000850536	0.0336004		E218D_R227W
ENSG00000213719	CLIC1	chloride intracellular channel 1 [Source:HGNC Symbol;Acc:HGNC:2062]	6307.72	0.267422	0.0802068	3.33416	0.000855586	0.0336873		E218D_R227W
ENSG00000126391	FRMD8	FERM domain containing 8 [Source:HGNC Symbol;Acc:HGNC:25462]	143.304	0.753515	0.22624	3.3306	0.000866604	0.0339829	Up	E218D_R227W
ENSG00000173706	HEG1	heart development protein with EGF like domains 1 [Source:HGNC Symbol;Acc:HGNC:29227]	3162.74	-0.317617	0.095384	-3.32988	0.000868848	0.0339829		E218D_R227W
ENSG00000143753	DEGS1	delta 4-desaturase, sphingolipid 1 [Source:HGNC Symbol;Acc:HGNC:13709]	1472.22	0.293708	0.0882628	3.32766	0.000875794	0.0340609		E218D_R227W
ENSG00000144460	NYAP2	neuronal tyrosine-phosphorylated phosphoinositide-3-kinase adaptor 2 [Source:HGNC Symbol;Acc:HGNC:29291]	64.6862	-0.91679	0.275527	-3.3274	0.00087661	0.0340609	Down	E218D_R227W
ENSG00000135519	KCNH3	potassium voltage-gated channel subfamily H member 3 [Source:HGNC Symbol;Acc:HGNC:6252]	14.3318	-2.61986	0.787874	-3.32522	0.000883478	0.0342152	Down	E218D_R227W
ENSG00000095203	EPB41L4B	erythrocyte membrane protein band 4.1 like 4B [Source:HGNC Symbol;Acc:HGNC:19818]	91.9572	0.730666	0.219847	3.32352	0.000888886	0.0343122	Up	E218D_R227W
ENSG00000134531	EMP1	epithelial membrane protein 1 [Source:HGNC Symbol;Acc:HGNC:3333]	500.415	-0.338485	0.101977	-3.31922	0.000902709	0.0346195		E218D_R227W
ENSG00000138468	SENP7	SUMO specific peptidase 7 [Source:HGNC Symbol;Acc:HGNC:30402]	70.7318	0.679662	0.204754	3.31941	0.000902094	0.0346195	Up	E218D_R227W
ENSG00000049249	TNFRSF9	TNF receptor superfamily member 9 [Source:HGNC Symbol;Acc:HGNC:11924]	193.004	0.558192	0.168427	3.31415	0.000919227	0.0351389		E218D_R227W
ENSG00000186577	SMIM29	small integral membrane protein 29 [Source:HGNC Symbol;Acc:HGNC:1340]	556.325	0.367773	0.111284	3.30482	0.000950369	0.0362121		E218D_R227W
ENSG00000139192	TAPBPL	TAP binding protein like [Source:HGNC Symbol;Acc:HGNC:30683]	76.2744	0.73377	0.222257	3.30144	0.000961884	0.036533	Up	E218D_R227W
ENSG00000148541	FAM13C	family with sequence similarity 13 member C [Source:HGNC Symbol;Acc:HGNC:19371]	33.5619	-1.28143	0.388396	-3.29929	0.000969301	0.0366967	Down	E218D_R227W
ENSG00000114480	GBE1	1,4-alpha-glucan branching enzyme 1 [Source:HGNC Symbol;Acc:HGNC:4180]	1342.52	0.232774	0.0705738	3.29831	0.000972694	0.0367075		E218D_R227W
ENSG00000213949	ITGA1	integrin subunit alpha 1 [Source:HGNC Symbol;Acc:HGNC:6134]	363.211	-0.453049	0.137587	-3.29283	0.000991854	0.0373114		E218D_R227W
ENSG00000163960	UBXN7	UBX domain protein 7 [Source:HGNC Symbol;Acc:HGNC:29119]	501.108	-0.351652	0.107188	-3.28069	0.00103553	0.0388306		E218D_R227W
ENSG00000196189	SEMA4A	semaphorin 4A [Source:HGNC Symbol;Acc:HGNC:10729]	41.1463	-0.98781	0.301589	-3.27535	0.00105532	0.0394476	Down	E218D_R227W
ENSG00000070540	WIPI1	WD repeat domain, phosphoinositide interacting 1 [Source:HGNC Symbol;Acc:HGNC:25471]	39.2704	1.06988	0.326769	3.27413	0.00105989	0.0394934	Up	E218D_R227W
ENSG00000132646	PCNA	proliferating cell nuclear antigen [Source:HGNC Symbol;Acc:HGNC:8729]	5260.94	0.28985	0.0885627	3.27282	0.00106479	0.0395512		E218D_R227W
ENSG00000105974	CAV1	caveolin 1 [Source:HGNC Symbol;Acc:HGNC:1527]	3410.96	0.225148	0.069075	3.25947	0.00111619	0.0413305		E218D_R227W
ENSG00000008394	MGST1	microsomal glutathione S-transferase 1 [Source:HGNC Symbol;Acc:HGNC:7061]	9219.92	0.368077	0.113041	3.25615	0.00112936	0.0414285		E218D_R227W
ENSG00000167470	MIDN	midnolin [Source:HGNC Symbol;Acc:HGNC:16298]	1145.24	-0.321351	0.0986667	-3.25694	0.00112622	0.0414285		E218D_R227W
ENSG00000185305	ARL15	ADP ribosylation factor like GTPase 15 [Source:HGNC Symbol;Acc:HGNC:25945]	178.281	-0.534684	0.164192	-3.25646	0.00112812	0.0414285		E218D_R227W
ENSG00000082497	SERTAD4	SERTA domain containing 4 [Source:HGNC Symbol;Acc:HGNC:25236]	422.023	-0.385958	0.118676	-3.25221	0.0011451	0.0418761		E218D_R227W
ENSG00000065154	OAT	ornithine aminotransferase [Source:HGNC Symbol;Acc:HGNC:8091]	1626.31	0.284923	0.0879063	3.24121	0.00119022	0.0433915		E218D_R227W
ENSG00000056558	TRAF1	TNF receptor associated factor 1 [Source:HGNC Symbol;Acc:HGNC:12031]	81.4879	0.695263	0.214782	3.23707	0.00120765	0.0438917	Up	E218D_R227W
ENSG00000277443	MARCKS	myristoylated alanine rich protein kinase C substrate [Source:HGNC Symbol;Acc:HGNC:6759]	927.538	-0.300966	0.0930102	-3.23584	0.00121283	0.0439448		E218D_R227W
ENSG00000073910	FRY	FRY microtubule binding protein [Source:HGNC Symbol;Acc:HGNC:20367]	41.6961	-1.10459	0.341571	-3.23387	0.00122127	0.044115	Down	E218D_R227W
ENSG00000136381	IREB2	iron responsive element binding protein 2 [Source:HGNC Symbol;Acc:HGNC:6115]	743.012	-0.389442	0.120606	-3.22905	0.001242	0.0447273		E218D_R227W
ENSG00000099194	SCD	stearoyl-CoA desaturase [Source:HGNC Symbol;Acc:HGNC:10571]	2999.89	0.231468	0.0718	3.22379	0.00126508	0.0454198		E218D_R227W
ENSG00000010278	CD9	CD9 molecule [Source:HGNC Symbol;Acc:HGNC:1709]	2853.93	0.285262	0.0886664	3.21725	0.00129425	0.0463262		E218D_R227W
ENSG00000181061	HIGD1A	HIG1 hypoxia inducible domain family member 1A [Source:HGNC Symbol;Acc:HGNC:29527]	1132.92	0.260086	0.0808747	3.21592	0.00130028	0.0464016		E218D_R227W
ENSG00000182718	ANXA2	annexin A2 [Source:HGNC Symbol;Acc:HGNC:537]	22154.4	0.299333	0.0932737	3.20919	0.00133109	0.047358		E218D_R227W
ENSG00000172765	TMCC1	transmembrane and coiled-coil domain family 1 [Source:HGNC Symbol;Acc:HGNC:29116]	445.046	-0.342894	0.106959	-3.20583	0.00134673	0.0476275		E218D_R227W
ENSG00000204084	INPP5B	inositol polyphosphate-5-phosphatase B [Source:HGNC Symbol;Acc:HGNC:6077]	32.7969	1.05821	0.330038	3.20634	0.00134434	0.0476275	Up	E218D_R227W
ENSG00000125827	TMX4	thioredoxin related transmembrane protein 4 [Source:HGNC Symbol;Acc:HGNC:25237]	314.867	0.395783	0.123892	3.19458	0.00140035	0.0493512		E218D_R227W
ENSG00000128573	FOXP2	forkhead box P2 [Source:HGNC Symbol;Acc:HGNC:13875]	121.967	-0.583368	0.182699	-3.19306	0.00140772	0.0493512		E218D_R227W
ENSG00000149596	JPH2	junctophilin 2 [Source:HGNC Symbol;Acc:HGNC:14202]	637.405	-0.362868	0.113645	-3.193	0.00140801	0.0493512		E218D_R227W
ENSG00000091972	CD200	CD200 molecule [Source:HGNC Symbol;Acc:HGNC:7203]	189.928	0.439841	0.13786	3.19049	0.0014203	0.0494885		E218D_R227W
ENSG00000136048	DRAM1	DNA damage regulated autophagy modulator 1 [Source:HGNC Symbol;Acc:HGNC:25645]	1692.38	-0.212993	0.066753	-3.19077	0.00141895	0.0494885		E218D_R227W
ENSG00000118855	MFSD1	major facilitator superfamily domain containing 1 [Source:HGNC Symbol;Acc:HGNC:25874]	997.89	0.233362	0.0731727	3.1892	0.00142669	0.049507		E218D_R227W
ENSG00000146416	AIG1	androgen induced 1 [Source:HGNC Symbol;Acc:HGNC:21607]	1303.38	-0.224667	0.0704575	-3.18868	0.00142922	0.049507		E218D_R227W
ENSG00000099953	MMP11	matrix metallopeptidase 11 [Source:HGNC Symbol;Acc:HGNC:7157]	212.827	-0.696078	0.218449	-3.18645	0.00144029	0.0495997	Down	E218D_R227W
ENSG00000132846	ZBED3	zinc finger BED-type containing 3 [Source:HGNC Symbol;Acc:HGNC:20711]	318.776	-0.35351	0.110932	-3.18673	0.00143893	0.0495997		E218D_R227W
ENSG00000143369	ECM1	extracellular matrix protein 1 [Source:HGNC Symbol;Acc:HGNC:3153]	212.712	0.422512	0.132707	3.18379	0.00145361	0.049913		E218D_R227W
ENSG00000013297	CLDN11	claudin 11 [Source:HGNC Symbol;Acc:HGNC:8514]	860.075	0.338977	0.10658	3.1805	0.0014702	0.0501757		E218D_R227W
ENSG00000129235	TXNDC17	thioredoxin domain containing 17 [Source:HGNC Symbol;Acc:HGNC:28218]	2808.04	0.260706	0.0819996	3.17936	0.00147599	0.0501757		E218D_R227W
ENSG00000145623	OSMR	oncostatin M receptor [Source:HGNC Symbol;Acc:HGNC:8507]	699.503	0.327589	0.10305	3.17892	0.00147825	0.0501757		E218D_R227W
ENSG00000196155	PLEKHG4	pleckstrin homology and RhoGEF domain containing G4 [Source:HGNC Symbol;Acc:HGNC:24501]	204.845	0.484008	0.152146	3.18121	0.00146663	0.0501757		E218D_R227W
ENSG00000125629	INSIG2	insulin induced gene 2 [Source:HGNC Symbol;Acc:HGNC:20452]	403.729	0.339107	0.106825	3.17441	0.00150142	0.050816		E218D_R227W
ENSG00000100234	TIMP3	TIMP metallopeptidase inhibitor 3 [Source:HGNC Symbol;Acc:HGNC:11822]	12226.3	0.303587	0.0957004	3.17226	0.00151256	0.0510467		E218D_R227W
ENSG00000076201	PTPN23	protein tyrosine phosphatase non-receptor type 23 [Source:HGNC Symbol;Acc:HGNC:14406]	359.344	-0.371065	0.117207	-3.16589	0.00154607	0.052029		E218D_R227W
ENSG00000181704	YIPF6	Yip1 domain family member 6 [Source:HGNC Symbol;Acc:HGNC:28304]	833.857	-0.29177	0.0922186	-3.1639	0.0015567	0.052163		E218D_R227W
ENSG00000198743	SLC5A3	solute carrier family 5 member 3 [Source:HGNC Symbol;Acc:HGNC:11038]	850.773	-0.361451	0.114257	-3.16349	0.00155888	0.052163		E218D_R227W
ENSG00000147471	PLPBP	pyridoxal phosphate binding protein [Source:HGNC Symbol;Acc:HGNC:9457]	905.777	0.250368	0.0793759	3.1542	0.00160937	0.0533986		E218D_R227W
ENSG00000151718	WWC2	WW and C2 domain containing 2 [Source:HGNC Symbol;Acc:HGNC:24148]	1187.25	-0.445081	0.141095	-3.15449	0.0016078	0.0533986		E218D_R227W
ENSG00000181104	F2R	coagulation factor II thrombin receptor [Source:HGNC Symbol;Acc:HGNC:3537]	1756.17	0.284249	0.0900736	3.15574	0.0016009	0.0533986		E218D_R227W
ENSG00000107159	CA9	carbonic anhydrase 9 [Source:HGNC Symbol;Acc:HGNC:1383]	1708.31	0.718896	0.228017	3.15281	0.00161707	0.0535036		E218D_R227W
ENSG00000061656	SPAG4	sperm associated antigen 4 [Source:HGNC Symbol;Acc:HGNC:11214]	262.022	0.414718	0.131619	3.15088	0.00162778	0.0535579		E218D_R227W
ENSG00000254726	MEX3A	mex-3 RNA binding family member A [Source:HGNC Symbol;Acc:HGNC:33482]	218.628	-0.524482	0.166441	-3.15115	0.00162627	0.0535579		E218D_R227W
ENSG00000152767	FARP1	FERM, ARH/RhoGEF and pleckstrin domain protein 1 [Source:HGNC Symbol;Acc:HGNC:3591]	541.266	-0.443753	0.141198	-3.14276	0.00167364	0.054914		E218D_R227W
ENSG00000007520	TSR3	TSR3 ribosome maturation factor [Source:HGNC Symbol;Acc:HGNC:14175]	392.043	0.417259	0.133092	3.13512	0.00171786	0.0562088		E218D_R227W
ENSG00000164687	FABP5	fatty acid binding protein 5 [Source:HGNC Symbol;Acc:HGNC:3560]	592.94	0.367093	0.117137	3.13389	0.00172508	0.0562374		E218D_R227W
ENSG00000171603	CLSTN1	calsyntenin 1 [Source:HGNC Symbol;Acc:HGNC:17447]	135.513	0.549768	0.175457	3.13335	0.00172826	0.0562374		E218D_R227W
ENSG00000144136	SLC20A1	solute carrier family 20 member 1 [Source:HGNC Symbol;Acc:HGNC:10946]	817.949	0.273302	0.0872747	3.13151	0.00173908	0.0564342		E218D_R227W
ENSG00000165801	ARHGEF40	Rho guanine nucleotide exchange factor 40 [Source:HGNC Symbol;Acc:HGNC:25516]	337.556	0.328773	0.105204	3.12508	0.00177754	0.0575243		E218D_R227W
ENSG00000131174	COX7B	cytochrome c oxidase subunit 7B [Source:HGNC Symbol;Acc:HGNC:2291]	2108.25	0.263806	0.084473	3.12296	0.00179039	0.0576243		E218D_R227W
ENSG00000138119	MYOF	myoferlin [Source:HGNC Symbol;Acc:HGNC:3656]	1142.79	-0.221302	0.0708458	-3.12371	0.00178585	0.0576243		E218D_R227W
ENSG00000100387	RBX1	ring-box 1 [Source:HGNC Symbol;Acc:HGNC:9928]	6326.61	0.296917	0.0951062	3.12195	0.00179658	0.0576662		E218D_R227W
ENSG00000156171	DRAM2	DNA damage regulated autophagy modulator 2 [Source:HGNC Symbol;Acc:HGNC:28769]	461.648	0.372645	0.119486	3.11874	0.00181624	0.0581394		E218D_R227W
ENSG00000164086	DUSP7	dual specificity phosphatase 7 [Source:HGNC Symbol;Acc:HGNC:3073]	764.115	0.33614	0.107847	3.11683	0.00182806	0.0583596		E218D_R227W
ENSG00000178531	CTXN1	cortexin 1 [Source:HGNC Symbol;Acc:HGNC:31108]	1230.71	-0.265101	0.0852073	-3.11125	0.00186297	0.0593137		E218D_R227W
ENSG00000169760	NLGN1	neuroligin 1 [Source:HGNC Symbol;Acc:HGNC:14291]	91.0799	-0.62603	0.201387	-3.1086	0.00187977	0.0595277		E218D_R227W
ENSG00000182985	CADM1	cell adhesion molecule 1 [Source:HGNC Symbol;Acc:HGNC:5951]	1431.73	-0.311017	0.100029	-3.10927	0.00187553	0.0595277		E218D_R227W
ENSG00000133216	EPHB2	EPH receptor B2 [Source:HGNC Symbol;Acc:HGNC:3393]	1405.11	-0.276545	0.0890201	-3.10655	0.00189285	0.0596222		E218D_R227W
ENSG00000154027	AK5	adenylate kinase 5 [Source:HGNC Symbol;Acc:HGNC:365]	74.7935	-0.734106	0.236283	-3.10689	0.00189066	0.0596222		E218D_R227W
ENSG00000171456	ASXL1	ASXL transcriptional regulator 1 [Source:HGNC Symbol;Acc:HGNC:18318]	640.403	-0.287136	0.0927031	-3.09737	0.00195245	0.0613359		E218D_R227W
ENSG00000173068	BNC2	basonuclin zinc finger protein 2 [Source:HGNC Symbol;Acc:HGNC:30988]	739.544	-0.352025	0.113759	-3.09449	0.00197151	0.0617705		E218D_R227W
ENSG00000168528	SERINC2	serine incorporator 2 [Source:HGNC Symbol;Acc:HGNC:23231]	2553.38	-0.212791	0.0688737	-3.08958	0.00200441	0.0626352		E218D_R227W
ENSG00000099282	TSPAN15	tetraspanin 15 [Source:HGNC Symbol;Acc:HGNC:23298]	331.25	0.364254	0.117977	3.0875	0.00201845	0.0627419		E218D_R227W
ENSG00000196549	MME	membrane metalloendopeptidase [Source:HGNC Symbol;Acc:HGNC:7154]	171.088	-0.483184	0.156494	-3.08757	0.00201802	0.0627419		E218D_R227W
ENSG00000008256	CYTH3	cytohesin 3 [Source:HGNC Symbol;Acc:HGNC:9504]	588.724	-0.351245	0.113845	-3.08529	0.00203356	0.0630456		E218D_R227W
ENSG00000080845	DLGAP4	DLG associated protein 4 [Source:HGNC Symbol;Acc:HGNC:24476]	1140.6	-0.293724	0.0952617	-3.08334	0.00204691	0.0632934		E218D_R227W
ENSG00000152422	XRCC4	X-ray repair cross complementing 4 [Source:HGNC Symbol;Acc:HGNC:12831]	177.335	0.440782	0.143001	3.08237	0.00205359	0.0633341		E218D_R227W
ENSG00000103942	HOMER2	homer scaffold protein 2 [Source:HGNC Symbol;Acc:HGNC:17513]	423.75	0.345479	0.112241	3.07802	0.00208379	0.0639319		E218D_R227W
ENSG00000172270	BSG	basigin (Ok blood group) [Source:HGNC Symbol;Acc:HGNC:1116]	6473.87	-0.20577	0.0668359	-3.07873	0.00207884	0.0639319		E218D_R227W
ENSG00000175866	BAIAP2	BAR/IMD domain containing adaptor protein 2 [Source:HGNC Symbol;Acc:HGNC:947]	523.785	-0.375912	0.122222	-3.07565	0.00210047	0.0642767		E218D_R227W
ENSG00000143320	CRABP2	cellular retinoic acid binding protein 2 [Source:HGNC Symbol;Acc:HGNC:2339]	180.081	-0.575446	0.187238	-3.07334	0.0021168	0.0642775		E218D_R227W
ENSG00000156113	KCNMA1	potassium calcium-activated channel subfamily M alpha 1 [Source:HGNC Symbol;Acc:HGNC:6284]	633.702	-0.366979	0.119377	-3.07411	0.00211133	0.0642775		E218D_R227W
ENSG00000173210	ABLIM3	actin binding LIM protein family member 3 [Source:HGNC Symbol;Acc:HGNC:29132]	908.089	0.227055	0.0738791	3.07333	0.00211683	0.0642775		E218D_R227W
ENSG00000111696	NT5DC3	5'-nucleotidase domain containing 3 [Source:HGNC Symbol;Acc:HGNC:30826]	706.272	0.293911	0.095715	3.07069	0.00213562	0.0646818		E218D_R227W
ENSG00000139697	SBNO1	strawberry notch homolog 1 [Source:HGNC Symbol;Acc:HGNC:22973]	1376.65	-0.224662	0.0732378	-3.06758	0.00215803	0.0651934		E218D_R227W
ENSG00000054598	FOXC1	forkhead box C1 [Source:HGNC Symbol;Acc:HGNC:3800]	206.817	-0.450332	0.147073	-3.06197	0.00219889	0.066024		E218D_R227W
ENSG00000081791	DELE1	DAP3 binding cell death enhancer 1 [Source:HGNC Symbol;Acc:HGNC:28969]	280.032	-0.352018	0.114967	-3.06191	0.00219931	0.066024		E218D_R227W
ENSG00000171861	MRM3	mitochondrial rRNA methyltransferase 3 [Source:HGNC Symbol;Acc:HGNC:18485]	239.454	-0.382616	0.124977	-3.0615	0.00220229	0.066024		E218D_R227W
ENSG00000198909	MAP3K3	mitogen-activated protein kinase kinase kinase 3 [Source:HGNC Symbol;Acc:HGNC:6855]	249.072	-0.42602	0.139398	-3.05615	0.00224199	0.0670441		E218D_R227W
ENSG00000124733	MEA1	male-enhanced antigen 1 [Source:HGNC Symbol;Acc:HGNC:6986]	230.947	0.401352	0.131399	3.05446	0.00225463	0.0670824		E218D_R227W
ENSG00000162959	MEMO1	mediator of cell motility 1 [Source:HGNC Symbol;Acc:HGNC:14014]	179.142	-0.491225	0.160814	-3.05461	0.00225353	0.0670824		E218D_R227W
ENSG00000049130	KITLG	KIT ligand [Source:HGNC Symbol;Acc:HGNC:6343]	55.1107	-0.885136	0.290116	-3.05098	0.00228098	0.0675816		E218D_R227W
ENSG00000179292	TMEM151A	transmembrane protein 151A [Source:HGNC Symbol;Acc:HGNC:28497]	742.76	-0.311924	0.102246	-3.05073	0.00228285	0.0675816		E218D_R227W
ENSG00000070756	PABPC1	poly(A) binding protein cytoplasmic 1 [Source:HGNC Symbol;Acc:HGNC:8554]	14617.9	-0.269688	0.0884456	-3.0492	0.00229455	0.067758		E218D_R227W
ENSG00000082996	RNF13	ring finger protein 13 [Source:HGNC Symbol;Acc:HGNC:10057]	1455.6	-0.329035	0.108392	-3.03562	0.00240046	0.070208		E218D_R227W
ENSG00000115504	EHBP1	EH domain binding protein 1 [Source:HGNC Symbol;Acc:HGNC:29144]	540.046	0.363638	0.119795	3.03551	0.00240129	0.070208		E218D_R227W
ENSG00000137815	RTF1	RTF1 homolog, Paf1/RNA polymerase II complex component [Source:HGNC Symbol;Acc:HGNC:28996]	937.61	-0.249027	0.0820217	-3.03611	0.0023965	0.070208		E218D_R227W
ENSG00000172137	CALB2	calbindin 2 [Source:HGNC Symbol;Acc:HGNC:1435]	191.625	0.521412	0.171703	3.0367	0.00239182	0.070208		E218D_R227W
ENSG00000117228	GBP1	guanylate binding protein 1 [Source:HGNC Symbol;Acc:HGNC:4182]	983.649	0.278587	0.0920811	3.02546	0.00248259	0.0723409		E218D_R227W
ENSG00000167930	FAM234A	family with sequence similarity 234 member A [Source:HGNC Symbol;Acc:HGNC:14163]	1269.83	-0.27995	0.0925461	-3.02498	0.00248649	0.0723409		E218D_R227W
ENSG00000177706	FAM20C	FAM20C golgi associated secretory pathway kinase [Source:HGNC Symbol;Acc:HGNC:22140]	476.881	0.290264	0.0960581	3.02175	0.00251319	0.072938		E218D_R227W
ENSG00000078053	AMPH	amphiphysin [Source:HGNC Symbol;Acc:HGNC:471]	539.024	-0.259634	0.0861215	-3.01474	0.00257201	0.0744622		E218D_R227W
ENSG00000097033	SH3GLB1	SH3 domain containing GRB2 like, endophilin B1 [Source:HGNC Symbol;Acc:HGNC:10833]	1491.05	0.200454	0.0665497	3.0121	0.0025945	0.0747547		E218D_R227W
ENSG00000218891	ZNF579	zinc finger protein 579 [Source:HGNC Symbol;Acc:HGNC:26646]	261.341	-0.323835	0.107513	-3.01207	0.00259477	0.0747547		E218D_R227W
ENSG00000125730	C3	complement C3 [Source:HGNC Symbol;Acc:HGNC:1318]	264.899	0.384776	0.127944	3.00738	0.00263511	0.0757321		E218D_R227W
ENSG00000152377	SPOCK1	SPARC (osteonectin), cwcv and kazal like domains proteoglycan 1 [Source:HGNC Symbol;Acc:HGNC:11251]	1062.73	0.263617	0.087727	3.00497	0.00265607	0.0757814		E218D_R227W
ENSG00000157827	FMNL2	formin like 2 [Source:HGNC Symbol;Acc:HGNC:18267]	489.59	-0.331162	0.110174	-3.0058	0.00264885	0.0757814		E218D_R227W
ENSG00000180660	MAB21L1	mab-21 like 1 [Source:HGNC Symbol;Acc:HGNC:6757]	325.9	-0.356374	0.118568	-3.00565	0.00265012	0.0757814		E218D_R227W
ENSG00000119900	OGFRL1	opioid growth factor receptor like 1 [Source:HGNC Symbol;Acc:HGNC:21378]	6160.68	0.176762	0.0589574	2.99813	0.00271644	0.0771919		E218D_R227W
ENSG00000137210	TMEM14B	transmembrane protein 14B [Source:HGNC Symbol;Acc:HGNC:21384]	2865.15	0.310973	0.103731	2.99789	0.00271858	0.0771919		E218D_R227W
ENSG00000168077	SCARA3	scavenger receptor class A member 3 [Source:HGNC Symbol;Acc:HGNC:19000]	117.787	-0.495411	0.165346	-2.99621	0.00273357	0.0774315		E218D_R227W
ENSG00000103811	CTSH	cathepsin H [Source:HGNC Symbol;Acc:HGNC:2535]	3336.62	-0.354248	0.118317	-2.99407	0.00275285	0.0777911		E218D_R227W
ENSG00000164051	CCDC51	coiled-coil domain containing 51 [Source:HGNC Symbol;Acc:HGNC:25714]	647.119	0.462811	0.154691	2.99184	0.00277299	0.0781732		E218D_R227W
ENSG00000147894	C9orf72	C9orf72-SMCR8 complex subunit [Source:HGNC Symbol;Acc:HGNC:28337]	112.008	-0.516236	0.172632	-2.99039	0.00278626	0.0783601		E218D_R227W
ENSG00000139318	DUSP6	dual specificity phosphatase 6 [Source:HGNC Symbol;Acc:HGNC:3072]	88.544	0.56677	0.189652	2.98848	0.00280371	0.0786638		E218D_R227W
ENSG00000137193	PIM1	Pim-1 proto-oncogene, serine/threonine kinase [Source:HGNC Symbol;Acc:HGNC:8986]	275.605	-0.357124	0.119556	-2.98709	0.00281645	0.0788338		E218D_R227W
ENSG00000119326	CTNNAL1	catenin alpha like 1 [Source:HGNC Symbol;Acc:HGNC:2512]	2474.6	0.218728	0.0733019	2.98393	0.00284572	0.0794174		E218D_R227W
ENSG00000157214	STEAP2	STEAP2 metalloreductase [Source:HGNC Symbol;Acc:HGNC:17885]	277.742	0.599018	0.200784	2.98339	0.00285074	0.0794174		E218D_R227W
ENSG00000136114	THSD1	thrombospondin type 1 domain containing 1 [Source:HGNC Symbol;Acc:HGNC:17754]	39.3615	1.04422	0.350182	2.98195	0.00286423	0.0796055		E218D_R227W
ENSG00000249992	TMEM158	transmembrane protein 158 [Source:HGNC Symbol;Acc:HGNC:30293]	2220.12	0.314181	0.105419	2.98029	0.00287973	0.0798482		E218D_R227W
ENSG00000259330	INAFM2	InaF motif containing 2 [Source:HGNC Symbol;Acc:HGNC:35165]	269.509	0.344891	0.116296	2.96562	0.00302071	0.0835612		E218D_R227W
ENSG00000204130	RUFY2	RUN and FYVE domain containing 2 [Source:HGNC Symbol;Acc:HGNC:19761]	126.735	-0.564195	0.190297	-2.96481	0.0030287	0.0835865		E218D_R227W
ENSG00000133816	MICAL2	microtubule associated monooxygenase, calponin and LIM domain containing 2 [Source:HGNC Symbol;Acc:HGNC:24693]	1571.42	0.218373	0.0737763	2.95993	0.00307709	0.0845271		E218D_R227W
ENSG00000170775	GPR37	G protein-coupled receptor 37 [Source:HGNC Symbol;Acc:HGNC:4494]	176.987	-0.54311	0.183474	-2.96015	0.00307491	0.0845271		E218D_R227W
ENSG00000122705	CLTA	clathrin light chain A [Source:HGNC Symbol;Acc:HGNC:2090]	6161.72	0.163321	0.0552572	2.95565	0.00312011	0.0851148		E218D_R227W
ENSG00000131730	CKMT2	creatine kinase, mitochondrial 2 [Source:HGNC Symbol;Acc:HGNC:1996]	60.3626	0.711875	0.240771	2.95664	0.00311009	0.0851148		E218D_R227W
ENSG00000152518	ZFP36L2	ZFP36 ring finger protein like 2 [Source:HGNC Symbol;Acc:HGNC:1108]	1022.92	-0.260259	0.0880445	-2.95599	0.00311662	0.0851148		E218D_R227W
ENSG00000153071	DAB2	DAB adaptor protein 2 [Source:HGNC Symbol;Acc:HGNC:2662]	1060.69	-0.269099	0.0911571	-2.95203	0.00315688	0.0859195		E218D_R227W
ENSG00000204767	INSYN2B	inhibitory synaptic factor family member 2B [Source:HGNC Symbol;Acc:HGNC:37271]	351.326	-0.397752	0.134798	-2.95072	0.00317032	0.0860868		E218D_R227W
ENSG00000033178	UBA6	ubiquitin like modifier activating enzyme 6 [Source:HGNC Symbol;Acc:HGNC:25581]	878.428	0.246111	0.0834781	2.94821	0.00319621	0.0862255		E218D_R227W
ENSG00000105726	ATP13A1	ATPase 13A1 [Source:HGNC Symbol;Acc:HGNC:24215]	642.016	-0.245789	0.0833455	-2.94904	0.00318761	0.0862255		E218D_R227W
ENSG00000157483	MYO1E	myosin IE [Source:HGNC Symbol;Acc:HGNC:7599]	789.555	-0.257798	0.0874456	-2.9481	0.00319732	0.0862255		E218D_R227W
ENSG00000163235	TGFA	transforming growth factor alpha [Source:HGNC Symbol;Acc:HGNC:11765]	402.492	0.318431	0.108279	2.94084	0.00327325	0.0880721		E218D_R227W
ENSG00000168003	SLC3A2	solute carrier family 3 member 2 [Source:HGNC Symbol;Acc:HGNC:11026]	4100.66	-0.182946	0.062269	-2.938	0.00330338	0.0886807		E218D_R227W
ENSG00000112182	BACH2	BTB domain and CNC homolog 2 [Source:HGNC Symbol;Acc:HGNC:14078]	29.8633	-1.08984	0.371076	-2.93698	0.00331425	0.0887707		E218D_R227W
ENSG00000162385	MAGOH	mago homolog, exon junction complex subunit [Source:HGNC Symbol;Acc:HGNC:6815]	589.171	0.398421	0.135691	2.93623	0.00332226	0.0887839		E218D_R227W
ENSG00000167460	TPM4	tropomyosin 4 [Source:HGNC Symbol;Acc:HGNC:12013]	6761.57	0.226384	0.0772288	2.93134	0.00337501	0.0897875		E218D_R227W
ENSG00000196968	FUT11	fucosyltransferase 11 [Source:HGNC Symbol;Acc:HGNC:19233]	341.472	0.352041	0.120073	2.93188	0.00336912	0.0897875		E218D_R227W
ENSG00000088836	SLC4A11	solute carrier family 4 member 11 [Source:HGNC Symbol;Acc:HGNC:16438]	39.2106	-0.843659	0.288015	-2.92922	0.00339819	0.0900139		E218D_R227W
ENSG00000125845	BMP2	bone morphogenetic protein 2 [Source:HGNC Symbol;Acc:HGNC:1069]	122.501	-0.678546	0.231652	-2.92916	0.00339877	0.0900139		E218D_R227W
ENSG00000066379	POLR1H	RNA polymerase I subunit H [Source:HGNC Symbol;Acc:HGNC:13182]	458.216	0.364019	0.124502	2.9238	0.0034579	0.0911713		E218D_R227W
ENSG00000123219	CENPK	centromere protein K [Source:HGNC Symbol;Acc:HGNC:29479]	299.794	0.429896	0.14703	2.92387	0.00345711	0.0911713		E218D_R227W
ENSG00000166130	IKBIP	IKBKB interacting protein [Source:HGNC Symbol;Acc:HGNC:26430]	1664.43	0.229359	0.0786602	2.91582	0.00354759	0.0933276		E218D_R227W
ENSG00000165997	ARL5B	ADP ribosylation factor like GTPase 5B [Source:HGNC Symbol;Acc:HGNC:23052]	319.486	-0.350273	0.120204	-2.91398	0.00356849	0.093634		E218D_R227W
ENSG00000221869	CEBPD	CCAAT enhancer binding protein delta [Source:HGNC Symbol;Acc:HGNC:1835]	221.954	0.437486	0.150163	2.91341	0.00357509	0.093634		E218D_R227W
ENSG00000115233	PSMD14	proteasome 26S subunit, non-ATPase 14 [Source:HGNC Symbol;Acc:HGNC:16889]	1450.82	0.265249	0.0910709	2.91255	0.00358487	0.0936825		E218D_R227W
ENSG00000187837	H1-2	H1.2 linker histone, cluster member [Source:HGNC Symbol;Acc:HGNC:4716]	458.365	0.389763	0.134075	2.90704	0.00364868	0.0951394		E218D_R227W
ENSG00000181523	SGSH	N-sulfoglucosamine sulfohydrolase [Source:HGNC Symbol;Acc:HGNC:10818]	163.437	0.491004	0.169018	2.90503	0.00367218	0.0955415		E218D_R227W
ENSG00000244694	PTCHD4	patched domain containing 4 [Source:HGNC Symbol;Acc:HGNC:21345]	132.614	0.45489	0.156819	2.90073	0.00372292	0.0966487		E218D_R227W
ENSG00000137100	DCTN3	dynactin subunit 3 [Source:HGNC Symbol;Acc:HGNC:2713]	1254.81	0.283086	0.0976273	2.89967	0.00373562	0.0967655		E218D_R227W
ENSG00000007541	PIGQ	phosphatidylinositol glycan anchor biosynthesis class Q [Source:HGNC Symbol;Acc:HGNC:14135]	628.348	-0.251059	0.0866411	-2.89768	0.0037593	0.097166		E218D_R227W
ENSG00000067225	PKM	pyruvate kinase M1/2 [Source:HGNC Symbol;Acc:HGNC:9021]	16029.3	0.167538	0.0578937	2.89389	0.00380501	0.0981327		E218D_R227W
ENSG00000187079	TEAD1	TEA domain transcription factor 1 [Source:HGNC Symbol;Acc:HGNC:11714]	2500.39	-0.344286	0.119119	-2.89027	0.00384909	0.0990534		E218D_R227W
ENSG00000006638	TBXA2R	thromboxane A2 receptor [Source:HGNC Symbol;Acc:HGNC:11608]	76.6233	0.575403	0.199289	2.88728	0.00388594	0.0995676		E218D_R227W
ENSG00000157600	TMEM164	transmembrane protein 164 [Source:HGNC Symbol;Acc:HGNC:26217]	367.231	-0.432304	0.149722	-2.88739	0.00388457	0.0995676		E218D_R227W
ENSG00000008517	IL32	interleukin 32 [Source:HGNC Symbol;Acc:HGNC:16830]	360.265	0.350606	0.1216	2.88328	0.00393556	0.0999716		E218D_R227W
ENSG00000112139	MDGA1	MAM domain containing glycosylphosphatidylinositol anchor 1 [Source:HGNC Symbol;Acc:HGNC:19267]	196.547	-0.567215	0.196686	-2.88386	0.00392838	0.0999716		E218D_R227W
ENSG00000164211	STARD4	StAR related lipid transfer domain containing 4 [Source:HGNC Symbol;Acc:HGNC:18058]	494.788	0.32246	0.111778	2.88482	0.00391643	0.0999716		E218D_R227W
ENSG00000167173	C15orf39	chromosome 15 open reading frame 39 [Source:HGNC Symbol;Acc:HGNC:24497]	60.3325	0.701795	0.243307	2.8844	0.00392157	0.0999716		E218D_R227W
ENSG00000111186	WNT5B	Wnt family member 5B [Source:HGNC Symbol;Acc:HGNC:16265]	31.1846	-1.00089	0.347736	-2.8783	0.00399829	0.101347		E218D_R227W
ENSG00000198959	TGM2	transglutaminase 2 [Source:HGNC Symbol;Acc:HGNC:11778]	2320.79	0.357941	0.124516	2.87466	0.00404459	0.102301		E218D_R227W
ENSG00000115170	ACVR1	activin A receptor type 1 [Source:HGNC Symbol;Acc:HGNC:171]	261.616	0.361699	0.126105	2.86824	0.00412764	0.104179		E218D_R227W
ENSG00000169129	AFAP1L2	actin filament associated protein 1 like 2 [Source:HGNC Symbol;Acc:HGNC:25901]	49.6656	0.839973	0.292977	2.86703	0.00414346	0.104355		E218D_R227W
ENSG00000099250	NRP1	neuropilin 1 [Source:HGNC Symbol;Acc:HGNC:8004]	294.552	0.384035	0.134049	2.86489	0.00417152	0.10459		E218D_R227W
ENSG00000133135	RNF128	ring finger protein 128 [Source:HGNC Symbol;Acc:HGNC:21153]	138.186	-0.458439	0.160053	-2.8643	0.00417937	0.10459		E218D_R227W
ENSG00000237440	ZNF737	zinc finger protein 737 [Source:HGNC Symbol;Acc:HGNC:32468]	45.4445	-0.812071	0.283455	-2.8649	0.00417143	0.10459		E218D_R227W
ENSG00000112031	MTRF1L	mitochondrial translation release factor 1 like [Source:HGNC Symbol;Acc:HGNC:21051]	96.7063	0.506481	0.177174	2.85866	0.00425439	0.106243		E218D_R227W
ENSG00000196730	DAPK1	death associated protein kinase 1 [Source:HGNC Symbol;Acc:HGNC:2674]	569.199	-0.38501	0.134716	-2.85795	0.00426394	0.106257		E218D_R227W
ENSG00000101665	SMAD7	SMAD family member 7 [Source:HGNC Symbol;Acc:HGNC:6773]	664.795	-0.239019	0.0837352	-2.85446	0.00431095	0.107101		E218D_R227W
ENSG00000112851	ERBIN	erbb2 interacting protein [Source:HGNC Symbol;Acc:HGNC:15842]	860.056	-0.259135	0.0908152	-2.85343	0.00432501	0.107101		E218D_R227W
ENSG00000118503	TNFAIP3	TNF alpha induced protein 3 [Source:HGNC Symbol;Acc:HGNC:11896]	77.6582	0.673197	0.235905	2.85368	0.0043216	0.107101		E218D_R227W
ENSG00000033170	FUT8	fucosyltransferase 8 [Source:HGNC Symbol;Acc:HGNC:4019]	1036.62	-0.216968	0.0760685	-2.85227	0.00434087	0.107269		E218D_R227W
ENSG00000114019	AMOTL2	angiomotin like 2 [Source:HGNC Symbol;Acc:HGNC:17812]	2097.87	-0.304405	0.107144	-2.84108	0.00449616	0.110874		E218D_R227W
ENSG00000109083	IFT20	intraflagellar transport 20 [Source:HGNC Symbol;Acc:HGNC:30989]	101.486	-0.636011	0.224008	-2.83924	0.00452217	0.111283		E218D_R227W
ENSG00000092295	TGM1	transglutaminase 1 [Source:HGNC Symbol;Acc:HGNC:11777]	457.915	-0.420772	0.148334	-2.83665	0.004559	0.111956		E218D_R227W
ENSG00000176771	NCKAP5	NCK associated protein 5 [Source:HGNC Symbol;Acc:HGNC:29847]	156.02	0.628047	0.221458	2.83597	0.00456874	0.111962		E218D_R227W
ENSG00000109956	B3GAT1	beta-1,3-glucuronyltransferase 1 [Source:HGNC Symbol;Acc:HGNC:921]	80.5746	-0.664869	0.234499	-2.83528	0.00457857	0.111971		E218D_R227W
ENSG00000154175	ABI3BP	ABI family member 3 binding protein [Source:HGNC Symbol;Acc:HGNC:17265]	17.0094	1.33427	0.471021	2.83273	0.00461524	0.112553		E218D_R227W
ENSG00000181458	TMEM45A	transmembrane protein 45A [Source:HGNC Symbol;Acc:HGNC:25480]	314.857	0.422289	0.149098	2.8323	0.00462142	0.112553		E218D_R227W
ENSG00000050344	NFE2L3	NFE2 like bZIP transcription factor 3 [Source:HGNC Symbol;Acc:HGNC:7783]	827.061	0.35385	0.124984	2.83116	0.00463792	0.112722		E218D_R227W
ENSG00000123066	MED13L	mediator complex subunit 13L [Source:HGNC Symbol;Acc:HGNC:22962]	548.684	-0.359502	0.127039	-2.82985	0.00465692	0.112952		E218D_R227W
ENSG00000169504	CLIC4	chloride intracellular channel 4 [Source:HGNC Symbol;Acc:HGNC:13518]	4417.31	0.202827	0.0717148	2.82824	0.00468044	0.11329		E218D_R227W
ENSG00000136536	MARCHF7	membrane associated ring-CH-type finger 7 [Source:HGNC Symbol;Acc:HGNC:17393]	586.819	0.247897	0.0877071	2.82642	0.00470712	0.113648		E218D_R227W
ENSG00000178409	BEND3	BEN domain containing 3 [Source:HGNC Symbol;Acc:HGNC:23040]	63.4665	0.637913	0.225736	2.82592	0.00471449	0.113648		E218D_R227W
ENSG00000162645	GBP2	guanylate binding protein 2 [Source:HGNC Symbol;Acc:HGNC:4183]	34.9467	0.892783	0.316302	2.82257	0.0047641	0.11461		E218D_R227W
ENSG00000174136	RGMB	repulsive guidance molecule BMP co-receptor b [Source:HGNC Symbol;Acc:HGNC:26896]	338.308	-0.291881	0.103447	-2.82154	0.00477938	0.114744		E218D_R227W
ENSG00000112773	TENT5A	terminal nucleotidyltransferase 5A [Source:HGNC Symbol;Acc:HGNC:18345]	777.437	-0.22865	0.0811907	-2.81621	0.00485933	0.116427		E218D_R227W
ENSG00000158710	TAGLN2	transgelin 2 [Source:HGNC Symbol;Acc:HGNC:11554]	21600.8	0.162518	0.0577796	2.81272	0.00491246	0.117462		E218D_R227W
ENSG00000142657	PGD	phosphogluconate dehydrogenase [Source:HGNC Symbol;Acc:HGNC:8891]	1341.21	-0.223466	0.0795538	-2.809	0.00496961	0.118349		E218D_R227W
ENSG00000145555	MYO10	myosin X [Source:HGNC Symbol;Acc:HGNC:7593]	905.741	-0.279573	0.0995086	-2.80954	0.00496121	0.118349		E218D_R227W
ENSG00000119771	KLHL29	kelch like family member 29 [Source:HGNC Symbol;Acc:HGNC:29404]	311.385	-0.35056	0.125019	-2.80406	0.00504635	0.119934		E218D_R227W
ENSG00000147251	DOCK11	dedicator of cytokinesis 11 [Source:HGNC Symbol;Acc:HGNC:23483]	27.8139	-0.989244	0.353381	-2.79937	0.00512024	0.121217		E218D_R227W
ENSG00000165588	OTX2	orthodenticle homeobox 2 [Source:HGNC Symbol;Acc:HGNC:8522]	379.328	-0.313338	0.111933	-2.79933	0.00512083	0.121217		E218D_R227W
ENSG00000091656	ZFHX4	zinc finger homeobox 4 [Source:HGNC Symbol;Acc:HGNC:30939]	519.122	-0.353987	0.126602	-2.79605	0.00517312	0.121244		E218D_R227W
ENSG00000099864	PALM	paralemmin [Source:HGNC Symbol;Acc:HGNC:8594]	255.248	-0.408374	0.146054	-2.79604	0.0051733	0.121244		E218D_R227W
ENSG00000137831	UACA	uveal autoantigen with coiled-coil domains and ankyrin repeats [Source:HGNC Symbol;Acc:HGNC:15947]	2871.57	-0.302702	0.108223	-2.79703	0.00515751	0.121244		E218D_R227W
ENSG00000175003	SLC22A1	solute carrier family 22 member 1 [Source:HGNC Symbol;Acc:HGNC:10963]	13.7845	1.30148	0.465285	2.79717	0.0051552	0.121244		E218D_R227W
ENSG00000197971	MBP	myelin basic protein [Source:HGNC Symbol;Acc:HGNC:6925]	891.027	-0.261788	0.093621	-2.79625	0.00517	0.121244		E218D_R227W
ENSG00000100083	GGA1	golgi associated, gamma adaptin ear containing, ARF binding protein 1 [Source:HGNC Symbol;Acc:HGNC:17842]	485.698	-0.273411	0.0978384	-2.79452	0.00519775	0.121576		E218D_R227W
ENSG00000107242	PIP5K1B	phosphatidylinositol-4-phosphate 5-kinase type 1 beta [Source:HGNC Symbol;Acc:HGNC:8995]	28.0647	-0.908428	0.325525	-2.79065	0.00526017	0.122775		E218D_R227W
ENSG00000136478	TEX2	testis expressed 2 [Source:HGNC Symbol;Acc:HGNC:30884]	390.405	-0.29734	0.106583	-2.78976	0.00527473	0.122775		E218D_R227W
ENSG00000149582	TMEM25	transmembrane protein 25 [Source:HGNC Symbol;Acc:HGNC:25890]	349.306	0.328547	0.117783	2.78942	0.00528019	0.122775		E218D_R227W
ENSG00000154133	ROBO4	roundabout guidance receptor 4 [Source:HGNC Symbol;Acc:HGNC:17985]	25.867	1.07848	0.386789	2.78829	0.00529865	0.122962		E218D_R227W
ENSG00000107518	ATRNL1	attractin like 1 [Source:HGNC Symbol;Acc:HGNC:29063]	108.993	-0.531183	0.190774	-2.78436	0.00536338	0.12422		E218D_R227W
ENSG00000132879	FBXO44	F-box protein 44 [Source:HGNC Symbol;Acc:HGNC:24847]	237.151	-0.330681	0.119058	-2.77748	0.0054782	0.126399		E218D_R227W
ENSG00000166949	SMAD3	SMAD family member 3 [Source:HGNC Symbol;Acc:HGNC:6769]	1210.3	0.207645	0.0747613	2.77744	0.00547886	0.126399		E218D_R227W
ENSG00000197136	PCNX3	pecanex 3 [Source:HGNC Symbol;Acc:HGNC:18760]	1265.67	-0.354533	0.127726	-2.77572	0.00550794	0.126822		E218D_R227W
ENSG00000149256	TENM4	teneurin transmembrane protein 4 [Source:HGNC Symbol;Acc:HGNC:29945]	251.669	-0.396612	0.143043	-2.77267	0.00555978	0.127767		E218D_R227W
ENSG00000179134	SAMD4B	sterile alpha motif domain containing 4B [Source:HGNC Symbol;Acc:HGNC:25492]	1230.57	-0.266664	0.0962727	-2.76988	0.00560776	0.128556		E218D_R227W
ENSG00000180777	ANKRD30B	ankyrin repeat domain 30B [Source:HGNC Symbol;Acc:HGNC:24165]	57.9163	-0.754125	0.272306	-2.7694	0.00561589	0.128556		E218D_R227W
ENSG00000118508	RAB32	RAB32, member RAS oncogene family [Source:HGNC Symbol;Acc:HGNC:9772]	4011.65	0.208614	0.075414	2.76626	0.00567039	0.128558		E218D_R227W
ENSG00000158258	CLSTN2	calsyntenin 2 [Source:HGNC Symbol;Acc:HGNC:17448]	700.266	-0.63279	0.228672	-2.76724	0.00565339	0.128558		E218D_R227W
ENSG00000158373	H2BC5	H2B clustered histone 5 [Source:HGNC Symbol;Acc:HGNC:4747]	120.799	0.515209	0.186186	2.76718	0.0056544	0.128558		E218D_R227W
ENSG00000181467	RAP2B	RAP2B, member of RAS oncogene family [Source:HGNC Symbol;Acc:HGNC:9862]	1500.45	0.312154	0.112743	2.76873	0.0056276	0.128558		E218D_R227W
ENSG00000183876	ARSI	arylsulfatase family member I [Source:HGNC Symbol;Acc:HGNC:32521]	1288.37	-0.185999	0.0672282	-2.76668	0.00566296	0.128558		E218D_R227W
ENSG00000196878	LAMB3	laminin subunit beta 3 [Source:HGNC Symbol;Acc:HGNC:6490]	171.123	0.406406	0.147007	2.76453	0.00570044	0.128991		E218D_R227W
ENSG00000175701	MTLN	mitoregulin [Source:HGNC Symbol;Acc:HGNC:27339]	617.884	0.353877	0.128061	2.76334	0.00572131	0.129216		E218D_R227W
ENSG00000189067	LITAF	lipopolysaccharide induced TNF factor [Source:HGNC Symbol;Acc:HGNC:16841]	4495.49	-0.17707	0.0640929	-2.76271	0.00573228	0.129217		E218D_R227W
ENSG00000152219	ARL14EP	ADP ribosylation factor like GTPase 14 effector protein [Source:HGNC Symbol;Acc:HGNC:26798]	328.169	-0.310319	0.112395	-2.76097	0.00576295	0.129661		E218D_R227W
ENSG00000051382	PIK3CB	phosphatidylinositol-4,5-bisphosphate 3-kinase catalytic subunit beta [Source:HGNC Symbol;Acc:HGNC:8976]	288.53	-0.300874	0.109152	-2.75646	0.00584308	0.131214		E218D_R227W
ENSG00000101199	ARFGAP1	ADP ribosylation factor GTPase activating protein 1 [Source:HGNC Symbol;Acc:HGNC:15852]	474.257	-0.319797	0.116054	-2.75559	0.00585863	0.131313		E218D_R227W
ENSG00000131094	C1QL1	complement C1q like 1 [Source:HGNC Symbol;Acc:HGNC:24182]	304.428	0.358191	0.130074	2.75374	0.00589189	0.131809		E218D_R227W
ENSG00000138668	HNRNPD	heterogeneous nuclear ribonucleoprotein D [Source:HGNC Symbol;Acc:HGNC:5036]	4074.73	0.232604	0.0845058	2.75252	0.00591384	0.131845		E218D_R227W
ENSG00000197956	S100A6	S100 calcium binding protein A6 [Source:HGNC Symbol;Acc:HGNC:10496]	92829.3	0.345515	0.125532	2.75241	0.00591583	0.131845		E218D_R227W
ENSG00000100321	SYNGR1	synaptogyrin 1 [Source:HGNC Symbol;Acc:HGNC:11498]	121.129	0.526182	0.19124	2.75142	0.00593376	0.131996		E218D_R227W
ENSG00000114698	PLSCR4	phospholipid scramblase 4 [Source:HGNC Symbol;Acc:HGNC:16497]	151.646	0.481932	0.175502	2.74603	0.00603218	0.133932		E218D_R227W
ENSG00000113657	DPYSL3	dihydropyrimidinase like 3 [Source:HGNC Symbol;Acc:HGNC:3015]	325.909	0.296897	0.108203	2.74389	0.00607155	0.134051		E218D_R227W
ENSG00000154127	UBASH3B	ubiquitin associated and SH3 domain containing B [Source:HGNC Symbol;Acc:HGNC:29884]	750.133	-0.294562	0.107341	-2.74416	0.00606654	0.134051		E218D_R227W
ENSG00000188428	BLOC1S5	biogenesis of lysosomal organelles complex 1 subunit 5 [Source:HGNC Symbol;Acc:HGNC:18561]	111.052	-0.540101	0.196819	-2.74415	0.00606678	0.134051		E218D_R227W
ENSG00000183688	RFLNB	refilin B [Source:HGNC Symbol;Acc:HGNC:28705]	2523.81	-0.238505	0.0869683	-2.74243	0.00609861	0.134397		E218D_R227W
ENSG00000162999	DUSP19	dual specificity phosphatase 19 [Source:HGNC Symbol;Acc:HGNC:18894]	37.1676	-0.784143	0.28631	-2.73879	0.00616655	0.135641		E218D_R227W
ENSG00000120149	MSX2	msh homeobox 2 [Source:HGNC Symbol;Acc:HGNC:7392]	168.943	-0.417603	0.152515	-2.73811	0.00617925	0.135668		E218D_R227W
ENSG00000103528	SYT17	synaptotagmin 17 [Source:HGNC Symbol;Acc:HGNC:24119]	141.383	-0.471443	0.172343	-2.73549	0.00622879	0.136502		E218D_R227W
ENSG00000134824	FADS2	fatty acid desaturase 2 [Source:HGNC Symbol;Acc:HGNC:3575]	3967.84	0.209902	0.0768128	2.73264	0.00628283	0.137431		E218D_R227W
ENSG00000069998	HDHD5	haloacid dehalogenase like hydrolase domain containing 5 [Source:HGNC Symbol;Acc:HGNC:1843]	1041.67	0.27049	0.0990087	2.73198	0.00629541	0.137452		E218D_R227W
ENSG00000112378	PERP	p53 apoptosis effector related to PMP22 [Source:HGNC Symbol;Acc:HGNC:17637]	2675.59	0.186348	0.0682831	2.72905	0.00635176	0.138426		E218D_R227W
ENSG00000148484	RSU1	Ras suppressor protein 1 [Source:HGNC Symbol;Acc:HGNC:10464]	2457.37	0.257144	0.094309	2.72661	0.00639892	0.139197		E218D_R227W
ENSG00000116489	CAPZA1	capping actin protein of muscle Z-line subunit alpha 1 [Source:HGNC Symbol;Acc:HGNC:1488]	3317.28	0.244165	0.0896977	2.72209	0.00648711	0.140856		E218D_R227W
ENSG00000012983	MAP4K5	mitogen-activated protein kinase kinase kinase kinase 5 [Source:HGNC Symbol;Acc:HGNC:6867]	503.239	-0.314379	0.115556	-2.72058	0.00651678	0.141241		E218D_R227W
ENSG00000156697	UTP14A	UTP14A small subunit processome component [Source:HGNC Symbol;Acc:HGNC:10665]	154.694	0.473335	0.174102	2.71872	0.00655344	0.141775		E218D_R227W
ENSG00000113621	TXNDC15	thioredoxin domain containing 15 [Source:HGNC Symbol;Acc:HGNC:20652]	569.967	0.266299	0.0980817	2.71507	0.00662617	0.143015		E218D_R227W
ENSG00000188636	RTL6	retrotransposon Gag like 6 [Source:HGNC Symbol;Acc:HGNC:13343]	250.432	-0.328446	0.120991	-2.71463	0.00663498	0.143015		E218D_R227W
ENSG00000160746	ANO10	anoctamin 10 [Source:HGNC Symbol;Acc:HGNC:25519]	435.652	-0.262458	0.0967162	-2.71369	0.00665383	0.14316		E218D_R227W
ENSG00000112715	VEGFA	vascular endothelial growth factor A [Source:HGNC Symbol;Acc:HGNC:12680]	760.307	0.234654	0.0865215	2.71209	0.00668605	0.143331		E218D_R227W
ENSG00000113593	PPWD1	peptidylprolyl isomerase domain and WD repeat containing 1 [Source:HGNC Symbol;Acc:HGNC:28954]	337.888	0.331876	0.122344	2.71265	0.00667469	0.143331		E218D_R227W
ENSG00000152439	ZNF773	zinc finger protein 773 [Source:HGNC Symbol;Acc:HGNC:30487]	40.2697	-0.929755	0.34326	-2.70861	0.00675663	0.144321		E218D_R227W
ENSG00000166803	PCLAF	PCNA clamp associated factor [Source:HGNC Symbol;Acc:HGNC:28961]	2321.87	0.260586	0.0961865	2.70917	0.00674515	0.144321		E218D_R227W
ENSG00000150347	ARID5B	AT-rich interaction domain 5B [Source:HGNC Symbol;Acc:HGNC:17362]	2939.9	-0.254642	0.0940411	-2.70777	0.00677365	0.144423		E218D_R227W
ENSG00000181218	H2AC25	H2A clustered histone 25 [Source:HGNC Symbol;Acc:HGNC:20507]	273.967	0.357669	0.132258	2.70434	0.00684404	0.145661		E218D_R227W
ENSG00000111843	TMEM14C	transmembrane protein 14C [Source:HGNC Symbol;Acc:HGNC:20952]	3621.34	0.260642	0.0964764	2.70162	0.00690033	0.146092		E218D_R227W
ENSG00000172613	RAD9A	RAD9 checkpoint clamp component A [Source:HGNC Symbol;Acc:HGNC:9827]	41.7902	-0.721251	0.266892	-2.70241	0.00688396	0.146092		E218D_R227W
ENSG00000178445	GLDC	glycine decarboxylase [Source:HGNC Symbol;Acc:HGNC:4313]	148.117	0.474109	0.175494	2.70156	0.00690142	0.146092		E218D_R227W
ENSG00000005243	COPZ2	COPI coat complex subunit zeta 2 [Source:HGNC Symbol;Acc:HGNC:19356]	497.911	0.230042	0.0851915	2.7003	0.00692777	0.146388		E218D_R227W
ENSG00000143341	HMCN1	hemicentin 1 [Source:HGNC Symbol;Acc:HGNC:19194]	15.7652	-1.17738	0.436218	-2.69906	0.00695357	0.146671		E218D_R227W
ENSG00000124839	RAB17	RAB17, member RAS oncogene family [Source:HGNC Symbol;Acc:HGNC:16523]	72.2029	-0.631293	0.234224	-2.69525	0.00703351	0.148092		E218D_R227W
ENSG00000133321	PLAAT4	phospholipase A and acyltransferase 4 [Source:HGNC Symbol;Acc:HGNC:9869]	52.8567	0.677864	0.251584	2.69438	0.00705189	0.148215		E218D_R227W
ENSG00000120594	PLXDC2	plexin domain containing 2 [Source:HGNC Symbol;Acc:HGNC:21013]	1502.75	-0.213569	0.0793066	-2.69296	0.00708214	0.148587		E218D_R227W
ENSG00000197894	ADH5	alcohol dehydrogenase 5 (class III), chi polypeptide [Source:HGNC Symbol;Acc:HGNC:253]	1057.98	0.205033	0.0761781	2.6915	0.00711311	0.148972		E218D_R227W
ENSG00000061273	HDAC7	histone deacetylase 7 [Source:HGNC Symbol;Acc:HGNC:14067]	946.029	-0.232095	0.0862628	-2.69055	0.00713334	0.149131		E218D_R227W
ENSG00000079819	EPB41L2	erythrocyte membrane protein band 4.1 like 2 [Source:HGNC Symbol;Acc:HGNC:3379]	696.82	0.256521	0.0953891	2.6892	0.00716226	0.149258		E218D_R227W
ENSG00000172939	OXSR1	oxidative stress responsive kinase 1 [Source:HGNC Symbol;Acc:HGNC:8508]	1450.27	0.243773	0.0906524	2.68909	0.00716469	0.149258		E218D_R227W
ENSG00000154518	ATP5MC3	ATP synthase membrane subunit c locus 3 [Source:HGNC Symbol;Acc:HGNC:843]	10589.3	0.30646	0.114065	2.68671	0.00721597	0.149798		E218D_R227W
ENSG00000198673	TAFA2	TAFA chemokine like family member 2 [Source:HGNC Symbol;Acc:HGNC:21589]	21.2183	1.0863	0.404312	2.68679	0.00721431	0.149798		E218D_R227W
ENSG00000102007	PLP2	proteolipid protein 2 [Source:HGNC Symbol;Acc:HGNC:9087]	220.376	0.761389	0.283513	2.68555	0.00724097	0.14991		E218D_R227W
ENSG00000125637	PSD4	pleckstrin and Sec7 domain containing 4 [Source:HGNC Symbol;Acc:HGNC:19096]	195.43	0.423953	0.15788	2.68529	0.00724675	0.14991		E218D_R227W
ENSG00000081059	TCF7	transcription factor 7 [Source:HGNC Symbol;Acc:HGNC:11639]	162.207	-0.428709	0.159738	-2.68383	0.00727843	0.149953		E218D_R227W
ENSG00000123989	CHPF	chondroitin polymerizing factor [Source:HGNC Symbol;Acc:HGNC:24291]	1956.56	-0.202699	0.0755263	-2.68382	0.00727867	0.149953		E218D_R227W
ENSG00000204370	SDHD	succinate dehydrogenase complex subunit D [Source:HGNC Symbol;Acc:HGNC:10683]	1167.38	0.305682	0.113914	2.68344	0.00728693	0.149953		E218D_R227W
ENSG00000183648	NDUFB1	NADH:ubiquinone oxidoreductase subunit B1 [Source:HGNC Symbol;Acc:HGNC:7695]	2995.02	0.222625	0.0831038	2.67887	0.00738702	0.151749		E218D_R227W
ENSG00000183172	SMDT1	single-pass membrane protein with aspartate rich tail 1 [Source:HGNC Symbol;Acc:HGNC:25055]	1204.02	0.264226	0.0986548	2.67829	0.00739999	0.151751		E218D_R227W
ENSG00000004700	RECQL	RecQ like helicase [Source:HGNC Symbol;Acc:HGNC:9948]	66.0149	0.705362	0.263638	2.67549	0.00746195	0.152308		E218D_R227W
ENSG00000136261	BZW2	basic leucine zipper and W2 domains 2 [Source:HGNC Symbol;Acc:HGNC:18808]	1568.13	-0.197685	0.0738687	-2.67617	0.00744682	0.152308		E218D_R227W
ENSG00000138439	FAM117B	family with sequence similarity 117 member B [Source:HGNC Symbol;Acc:HGNC:14440]	67.4564	-0.662159	0.247507	-2.67532	0.00746582	0.152308		E218D_R227W
ENSG00000119938	PPP1R3C	protein phosphatase 1 regulatory subunit 3C [Source:HGNC Symbol;Acc:HGNC:9293]	112.335	0.5207	0.194728	2.67399	0.00749547	0.152649		E218D_R227W
ENSG00000204442	NALF1	NALCN channel auxiliary factor 1 [Source:HGNC Symbol;Acc:HGNC:33877]	270.601	-0.342497	0.12815	-2.67262	0.00752612	0.15301		E218D_R227W
ENSG00000168394	TAP1	transporter 1, ATP binding cassette subfamily B member [Source:HGNC Symbol;Acc:HGNC:43]	13.9173	1.54751	0.579486	2.67049	0.00757404	0.153719		E218D_R227W
ENSG00000134046	MBD2	methyl-CpG binding domain protein 2 [Source:HGNC Symbol;Acc:HGNC:6917]	1196.49	0.199528	0.0747657	2.66871	0.0076144	0.154178		E218D_R227W
ENSG00000184900	SUMO3	small ubiquitin like modifier 3 [Source:HGNC Symbol;Acc:HGNC:11124]	1971.4	0.230604	0.0864221	2.66834	0.00762273	0.154178		E218D_R227W
ENSG00000133019	CHRM3	cholinergic receptor muscarinic 3 [Source:HGNC Symbol;Acc:HGNC:1952]	105.42	-0.514467	0.193295	-2.66157	0.00777783	0.156511		E218D_R227W
ENSG00000171204	TMEM126B	transmembrane protein 126B [Source:HGNC Symbol;Acc:HGNC:30883]	531.842	0.286786	0.107733	2.66201	0.00776761	0.156511		E218D_R227W
ENSG00000176731	RBIS	ribosomal biogenesis factor [Source:HGNC Symbol;Acc:HGNC:32235]	186.749	0.423505	0.159094	2.66199	0.00776807	0.156511		E218D_R227W
ENSG00000003137	CYP26B1	cytochrome P450 family 26 subfamily B member 1 [Source:HGNC Symbol;Acc:HGNC:20581]	134.392	0.503327	0.189317	2.65865	0.00784553	0.156539		E218D_R227W
ENSG00000100906	NFKBIA	NFKB inhibitor alpha [Source:HGNC Symbol;Acc:HGNC:7797]	1677.49	0.186236	0.0700092	2.66016	0.00781033	0.156539		E218D_R227W
ENSG00000138496	PARP9	poly(ADP-ribose) polymerase family member 9 [Source:HGNC Symbol;Acc:HGNC:24118]	247.069	0.339366	0.127622	2.65914	0.00783401	0.156539		E218D_R227W
ENSG00000138942	RNF185	ring finger protein 185 [Source:HGNC Symbol;Acc:HGNC:26783]	379.177	0.326777	0.122832	2.66035	0.00780606	0.156539		E218D_R227W
ENSG00000165113	GKAP1	G kinase anchoring protein 1 [Source:HGNC Symbol;Acc:HGNC:17496]	196.122	-0.340655	0.128124	-2.6588	0.00784204	0.156539		E218D_R227W
ENSG00000137393	RNF144B	ring finger protein 144B [Source:HGNC Symbol;Acc:HGNC:21578]	472.308	-0.256919	0.0966813	-2.65738	0.00787498	0.156862		E218D_R227W
ENSG00000108797	CNTNAP1	contactin associated protein 1 [Source:HGNC Symbol;Acc:HGNC:8011]	133.823	0.451164	0.170032	2.65341	0.00796838	0.158189		E218D_R227W
ENSG00000170456	DENND5B	DENN domain containing 5B [Source:HGNC Symbol;Acc:HGNC:28338]	275.447	-0.318493	0.120014	-2.6538	0.00795913	0.158189		E218D_R227W
ENSG00000116132	PRRX1	paired related homeobox 1 [Source:HGNC Symbol;Acc:HGNC:9142]	66.9626	-0.685868	0.258598	-2.65226	0.00799553	0.158462		E218D_R227W
ENSG00000011426	ANLN	anillin, actin binding protein [Source:HGNC Symbol;Acc:HGNC:14082]	1956.51	0.254348	0.0960112	2.64915	0.0080695	0.15966		E218D_R227W
ENSG00000100911	PSME2	proteasome activator subunit 2 [Source:HGNC Symbol;Acc:HGNC:9569]	711.159	0.25603	0.0967122	2.64734	0.00811276	0.15998		E218D_R227W
ENSG00000136244	IL6	interleukin 6 [Source:HGNC Symbol;Acc:HGNC:6018]	127.26	0.500754	0.189142	2.64751	0.00810877	0.15998		E218D_R227W
ENSG00000132341	RAN	RAN, member RAS oncogene family [Source:HGNC Symbol;Acc:HGNC:9846]	8689.13	0.28134	0.106297	2.64673	0.00812738	0.160001		E218D_R227W
ENSG00000111913	RIPOR2	RHO family interacting cell polarization regulator 2 [Source:HGNC Symbol;Acc:HGNC:13872]	53.6244	-0.617448	0.233416	-2.64527	0.00816247	0.160424		E218D_R227W
ENSG00000198860	TSEN15	tRNA splicing endonuclease subunit 15 [Source:HGNC Symbol;Acc:HGNC:16791]	941.774	0.206091	0.0779866	2.64265	0.00822602	0.161405		E218D_R227W
ENSG00000064225	ST3GAL6	ST3 beta-galactoside alpha-2,3-sialyltransferase 6 [Source:HGNC Symbol;Acc:HGNC:18080]	356.749	-0.392719	0.148681	-2.64136	0.00825748	0.161753		E218D_R227W
ENSG00000132005	RFX1	regulatory factor X1 [Source:HGNC Symbol;Acc:HGNC:9982]	243.199	-0.425162	0.161317	-2.63557	0.00839961	0.164265		E218D_R227W
ENSG00000197142	ACSL5	acyl-CoA synthetase long chain family member 5 [Source:HGNC Symbol;Acc:HGNC:16526]	288.299	0.336856	0.127874	2.63429	0.00843136	0.164614		E218D_R227W
ENSG00000101134	DOK5	docking protein 5 [Source:HGNC Symbol;Acc:HGNC:16173]	30.6884	0.835495	0.317285	2.63326	0.00845689	0.16484		E218D_R227W
ENSG00000171425	ZNF581	zinc finger protein 581 [Source:HGNC Symbol;Acc:HGNC:25017]	537.223	-0.249764	0.0949755	-2.62977	0.00854416	0.166266		E218D_R227W
ENSG00000156103	MMP16	matrix metallopeptidase 16 [Source:HGNC Symbol;Acc:HGNC:7162]	81.8697	-0.583034	0.221858	-2.62796	0.0085899	0.166881		E218D_R227W
ENSG00000104375	STK3	serine/threonine kinase 3 [Source:HGNC Symbol;Acc:HGNC:11406]	230.354	-0.349014	0.132906	-2.62601	0.0086392	0.167497		E218D_R227W
ENSG00000154240	CEP112	centrosomal protein 112 [Source:HGNC Symbol;Acc:HGNC:28514]	85.9187	0.496053	0.18893	2.62559	0.00864997	0.167497		E218D_R227W
ENSG00000183291	SELENOF	selenoprotein F [Source:HGNC Symbol;Acc:HGNC:17705]	3347.4	0.231439	0.0882113	2.62369	0.00869821	0.168156		E218D_R227W
ENSG00000078804	TP53INP2	tumor protein p53 inducible nuclear protein 2 [Source:HGNC Symbol;Acc:HGNC:16104]	329.121	-0.294887	0.112419	-2.62311	0.00871317	0.16817		E218D_R227W
ENSG00000249853	HS3ST5	heparan sulfate-glucosamine 3-sulfotransferase 5 [Source:HGNC Symbol;Acc:HGNC:19419]	57.185	-0.620918	0.237065	-2.61919	0.00881378	0.169834		E218D_R227W
ENSG00000100139	MICALL1	MICAL like 1 [Source:HGNC Symbol;Acc:HGNC:29804]	906.333	-0.195514	0.074698	-2.61739	0.00886042	0.170455		E218D_R227W
ENSG00000135506	OS9	OS9 endoplasmic reticulum lectin [Source:HGNC Symbol;Acc:HGNC:16994]	130.555	0.520661	0.199122	2.61478	0.00892843	0.170928		E218D_R227W
ENSG00000145901	TNIP1	TNFAIP3 interacting protein 1 [Source:HGNC Symbol;Acc:HGNC:16903]	1528.85	0.183673	0.0702359	2.61509	0.00892033	0.170928		E218D_R227W
ENSG00000197632	SERPINB2	serpin family B member 2 [Source:HGNC Symbol;Acc:HGNC:8584]	23.7705	1.31376	0.502372	2.61511	0.00891986	0.170928		E218D_R227W
ENSG00000113356	POLR3G	RNA polymerase III subunit G [Source:HGNC Symbol;Acc:HGNC:30075]	118.573	0.455475	0.174378	2.61199	0.00900164	0.172051		E218D_R227W
ENSG00000132963	POMP	proteasome maturation protein [Source:HGNC Symbol;Acc:HGNC:20330]	3640.15	0.19824	0.0759217	2.61111	0.00902495	0.172218		E218D_R227W
ENSG00000162976	SLC66A3	solute carrier family 66 member 3 [Source:HGNC Symbol;Acc:HGNC:28503]	224.372	0.33381	0.127933	2.60927	0.00907366	0.172868		E218D_R227W
ENSG00000107643	MAPK8	mitogen-activated protein kinase 8 [Source:HGNC Symbol;Acc:HGNC:6881]	242.689	0.352982	0.135314	2.6086	0.00909125	0.172924		E218D_R227W
ENSG00000127863	TNFRSF19	TNF receptor superfamily member 19 [Source:HGNC Symbol;Acc:HGNC:11915]	746.374	-0.28544	0.109504	-2.60666	0.00914295	0.173628		E218D_R227W
ENSG00000091542	ALKBH5	alkB homolog 5, RNA demethylase [Source:HGNC Symbol;Acc:HGNC:25996]	2281.8	0.20067	0.0770308	2.60506	0.00918586	0.174163		E218D_R227W
ENSG00000109133	TMEM33	transmembrane protein 33 [Source:HGNC Symbol;Acc:HGNC:25541]	1213.83	0.229525	0.0882349	2.6013	0.00928723	0.175801		E218D_R227W
ENSG00000115041	KCNIP3	potassium voltage-gated channel interacting protein 3 [Source:HGNC Symbol;Acc:HGNC:15523]	17.933	1.09401	0.420652	2.60074	0.00930226	0.175801		E218D_R227W
ENSG00000135116	HRK	harakiri, BCL2 interacting protein [Source:HGNC Symbol;Acc:HGNC:5185]	234.802	-0.415949	0.160002	-2.59965	0.00933181	0.175801		E218D_R227W
ENSG00000136152	COG3	component of oligomeric golgi complex 3 [Source:HGNC Symbol;Acc:HGNC:18619]	209.219	0.363259	0.139734	2.59965	0.00933181	0.175801		E218D_R227W
ENSG00000101460	MAP1LC3A	microtubule associated protein 1 light chain 3 alpha [Source:HGNC Symbol;Acc:HGNC:6838]	306.332	-0.306961	0.118113	-2.59888	0.00935282	0.175916		E218D_R227W
ENSG00000161057	PSMC2	proteasome 26S subunit, ATPase 2 [Source:HGNC Symbol;Acc:HGNC:9548]	1550.11	0.158793	0.0611334	2.59748	0.00939099	0.176353		E218D_R227W
ENSG00000100292	HMOX1	heme oxygenase 1 [Source:HGNC Symbol;Acc:HGNC:5013]	602.696	0.305522	0.117718	2.59536	0.00944907	0.177163		E218D_R227W
ENSG00000158234	FAIM	Fas apoptotic inhibitory molecule [Source:HGNC Symbol;Acc:HGNC:18703]	261.129	0.328312	0.126526	2.59481	0.00946431	0.177167		E218D_R227W
ENSG00000168309	FAM107A	family with sequence similarity 107 member A [Source:HGNC Symbol;Acc:HGNC:30827]	35.5493	0.83753	0.3231	2.59217	0.0095374	0.178253		E218D_R227W
ENSG00000162591	MEGF6	multiple EGF like domains 6 [Source:HGNC Symbol;Acc:HGNC:3232]	377.916	-0.325534	0.12562	-2.59143	0.0095579	0.178354		E218D_R227W
ENSG00000064932	SBNO2	strawberry notch homolog 2 [Source:HGNC Symbol;Acc:HGNC:29158]	386.231	0.328174	0.126789	2.58836	0.00964344	0.178429		E218D_R227W
ENSG00000111237	VPS29	VPS29 retromer complex component [Source:HGNC Symbol;Acc:HGNC:14340]	366.095	0.329883	0.127355	2.59025	0.00959062	0.178429		E218D_R227W
ENSG00000133466	C1QTNF6	C1q and TNF related 6 [Source:HGNC Symbol;Acc:HGNC:14343]	111.563	-0.49259	0.190334	-2.58803	0.00965259	0.178429		E218D_R227W
ENSG00000162836	ACP6	acid phosphatase 6, lysophosphatidic [Source:HGNC Symbol;Acc:HGNC:29609]	340.767	0.300659	0.116108	2.58949	0.00961191	0.178429		E218D_R227W
ENSG00000174606	ANGEL2	angel homolog 2 [Source:HGNC Symbol;Acc:HGNC:30534]	96.05	0.560192	0.216433	2.58829	0.00964524	0.178429		E218D_R227W
ENSG00000183943	PRKX	protein kinase cAMP-dependent X-linked catalytic subunit [Source:HGNC Symbol;Acc:HGNC:9441]	423.092	-0.320993	0.124013	-2.58838	0.00964273	0.178429		E218D_R227W
ENSG00000109519	GRPEL1	GrpE like 1, mitochondrial [Source:HGNC Symbol;Acc:HGNC:19696]	840.465	0.259659	0.100527	2.58298	0.00979509	0.180781		E218D_R227W
ENSG00000174938	SEZ6L2	seizure related 6 homolog like 2 [Source:HGNC Symbol;Acc:HGNC:30844]	1122.25	-0.320331	0.124087	-2.58151	0.00983696	0.18127		E218D_R227W
ENSG00000155621	C9orf85	chromosome 9 open reading frame 85 [Source:HGNC Symbol;Acc:HGNC:28784]	163.734	0.374888	0.145296	2.58016	0.00987546	0.181431		E218D_R227W
ENSG00000166046	TCP11L2	t-complex 11 like 2 [Source:HGNC Symbol;Acc:HGNC:28627]	25.6509	-1.02143	0.395883	-2.58013	0.00987643	0.181431		E218D_R227W
ENSG00000128340	RAC2	Rac family small GTPase 2 [Source:HGNC Symbol;Acc:HGNC:9802]	523.331	0.349089	0.135448	2.57729	0.00995776	0.182641		E218D_R227W
ENSG00000010322	NISCH	nischarin [Source:HGNC Symbol;Acc:HGNC:18006]	470.785	-0.289846	0.112545	-2.57536	0.0100135	0.18312		E218D_R227W
ENSG00000137161	CNPY3	canopy FGF signaling regulator 3 [Source:HGNC Symbol;Acc:HGNC:11968]	527.286	-0.225327	0.0875129	-2.57478	0.0100303	0.18312		E218D_R227W
ENSG00000153250	RBMS1	RNA binding motif single stranded interacting protein 1 [Source:HGNC Symbol;Acc:HGNC:9907]	1758.86	-0.215331	0.0836248	-2.57496	0.0100251	0.18312		E218D_R227W
ENSG00000134030	CTIF	cap binding complex dependent translation initiation factor [Source:HGNC Symbol;Acc:HGNC:23925]	731.711	-0.206559	0.0802538	-2.57382	0.0100581	0.183343		E218D_R227W
ENSG00000147421	HMBOX1	homeobox containing 1 [Source:HGNC Symbol;Acc:HGNC:26137]	343.821	-0.329231	0.127989	-2.57235	0.0101012	0.183845		E218D_R227W
ENSG00000048052	HDAC9	histone deacetylase 9 [Source:HGNC Symbol;Acc:HGNC:14065]	299.042	-0.399986	0.15566	-2.56961	0.0101813	0.184729		E218D_R227W
ENSG00000132872	SYT4	synaptotagmin 4 [Source:HGNC Symbol;Acc:HGNC:11512]	12.6968	1.46323	0.569319	2.57014	0.0101657	0.184729		E218D_R227W
ENSG00000182287	AP1S2	adaptor related protein complex 1 subunit sigma 2 [Source:HGNC Symbol;Acc:HGNC:560]	943.401	0.207765	0.0808713	2.56909	0.0101967	0.184729		E218D_R227W
ENSG00000145908	ZNF300	zinc finger protein 300 [Source:HGNC Symbol;Acc:HGNC:13091]	83.2475	-0.502741	0.195821	-2.56735	0.010248	0.185165		E218D_R227W
ENSG00000243943	ZNF512	zinc finger protein 512 [Source:HGNC Symbol;Acc:HGNC:29380]	153.924	-0.488755	0.190384	-2.56721	0.0102521	0.185165		E218D_R227W
ENSG00000143442	POGZ	pogo transposable element derived with ZNF domain [Source:HGNC Symbol;Acc:HGNC:18801]	1165.31	-0.218161	0.0850268	-2.56579	0.0102941	0.185621		E218D_R227W
ENSG00000179604	CDC42EP4	CDC42 effector protein 4 [Source:HGNC Symbol;Acc:HGNC:17147]	370.586	0.29349	0.114408	2.5653	0.0103088	0.185621		E218D_R227W
ENSG00000099800	TIMM13	translocase of inner mitochondrial membrane 13 [Source:HGNC Symbol;Acc:HGNC:11816]	2644.58	-0.137786	0.0537486	-2.56353	0.0103613	0.186018		E218D_R227W
ENSG00000185551	NR2F2	nuclear receptor subfamily 2 group F member 2 [Source:HGNC Symbol;Acc:HGNC:7976]	4349.37	-0.205817	0.0802876	-2.5635	0.0103623	0.186018		E218D_R227W
ENSG00000123836	PFKFB2	6-phosphofructo-2-kinase/fructose-2,6-biphosphatase 2 [Source:HGNC Symbol;Acc:HGNC:8873]	203.55	-0.334918	0.130729	-2.56193	0.0104093	0.186577		E218D_R227W
ENSG00000112079	STK38	serine/threonine kinase 38 [Source:HGNC Symbol;Acc:HGNC:17847]	605.011	-0.260043	0.101586	-2.55984	0.0104721	0.187419		E218D_R227W
ENSG00000108854	SMURF2	SMAD specific E3 ubiquitin protein ligase 2 [Source:HGNC Symbol;Acc:HGNC:16809]	1228.38	0.235915	0.0922006	2.55871	0.0105061	0.187459		E218D_R227W
ENSG00000140332	TLE3	TLE family member 3, transcriptional corepressor [Source:HGNC Symbol;Acc:HGNC:11839]	378.373	0.305172	0.119265	2.55878	0.010504	0.187459		E218D_R227W
ENSG00000120889	TNFRSF10B	TNF receptor superfamily member 10b [Source:HGNC Symbol;Acc:HGNC:11905]	128.38	0.533234	0.208445	2.55815	0.0105231	0.18748		E218D_R227W
ENSG00000152527	PLEKHH2	pleckstrin homology, MyTH4 and FERM domain containing H2 [Source:HGNC Symbol;Acc:HGNC:30506]	90.444	-0.53765	0.210363	-2.55582	0.0105939	0.188456		E218D_R227W
ENSG00000035862	TIMP2	TIMP metallopeptidase inhibitor 2 [Source:HGNC Symbol;Acc:HGNC:11821]	5031.36	-0.245941	0.0965179	-2.54814	0.0108301	0.188865		E218D_R227W
ENSG00000055163	CYFIP2	cytoplasmic FMR1 interacting protein 2 [Source:HGNC Symbol;Acc:HGNC:13760]	843.481	-0.224203	0.0879666	-2.54873	0.0108115	0.188865		E218D_R227W
ENSG00000080371	RAB21	RAB21, member RAS oncogene family [Source:HGNC Symbol;Acc:HGNC:18263]	1026.54	0.190767	0.0747894	2.55073	0.0107499	0.188865		E218D_R227W
ENSG00000106635	BCL7B	BAF chromatin remodeling complex subunit BCL7B [Source:HGNC Symbol;Acc:HGNC:1005]	1201.87	0.263407	0.103309	2.54969	0.0107817	0.188865		E218D_R227W
ENSG00000109189	USP46	ubiquitin specific peptidase 46 [Source:HGNC Symbol;Acc:HGNC:20075]	297.216	-0.29187	0.114549	-2.54798	0.0108348	0.188865		E218D_R227W
ENSG00000117505	DR1	down-regulator of transcription 1 [Source:HGNC Symbol;Acc:HGNC:3017]	1106.47	0.174129	0.0683251	2.54854	0.0108174	0.188865		E218D_R227W
ENSG00000132510	KDM6B	lysine demethylase 6B [Source:HGNC Symbol;Acc:HGNC:29012]	343.973	-0.364549	0.14296	-2.55001	0.0107719	0.188865		E218D_R227W
ENSG00000136068	FLNB	filamin B [Source:HGNC Symbol;Acc:HGNC:3755]	3132.92	-0.179581	0.0704162	-2.55029	0.0107635	0.188865		E218D_R227W
ENSG00000157680	DGKI	diacylglycerol kinase iota [Source:HGNC Symbol;Acc:HGNC:2855]	63.8342	-0.572737	0.224426	-2.55201	0.0107104	0.188865		E218D_R227W
ENSG00000165185	KIAA1958	KIAA1958 [Source:HGNC Symbol;Acc:HGNC:23427]	141.408	-0.427004	0.167565	-2.54829	0.0108252	0.188865		E218D_R227W
ENSG00000165359	INTS6L	integrator complex subunit 6 like [Source:HGNC Symbol;Acc:HGNC:27334]	29.6518	-0.811101	0.318001	-2.55063	0.010753	0.188865		E218D_R227W
ENSG00000179218	CALR	calreticulin [Source:HGNC Symbol;Acc:HGNC:1455]	1279.49	0.352412	0.137985	2.55399	0.0106498	0.188865		E218D_R227W
ENSG00000197826	CFAP299	cilia and flagella associated protein 299 [Source:HGNC Symbol;Acc:HGNC:28554]	40.9875	0.739577	0.290044	2.54988	0.0107761	0.188865		E218D_R227W
ENSG00000198363	ASPH	aspartate beta-hydroxylase [Source:HGNC Symbol;Acc:HGNC:757]	1780.94	0.1623	0.0637024	2.54779	0.0108407	0.188865		E218D_R227W
ENSG00000125746	EML2	EMAP like 2 [Source:HGNC Symbol;Acc:HGNC:18035]	182.029	0.354278	0.139169	2.54567	0.0109067	0.189457		E218D_R227W
ENSG00000128463	EMC4	ER membrane protein complex subunit 4 [Source:HGNC Symbol;Acc:HGNC:28032]	52.783	0.690408	0.271161	2.54612	0.0108927	0.189457		E218D_R227W
ENSG00000011422	PLAUR	plasminogen activator, urokinase receptor [Source:HGNC Symbol;Acc:HGNC:9053]	739.531	0.386148	0.151754	2.54456	0.0109415	0.189781		E218D_R227W
ENSG00000124171	PARD6B	par-6 family cell polarity regulator beta [Source:HGNC Symbol;Acc:HGNC:16245]	945.435	-0.32102	0.126281	-2.54212	0.0110183	0.190833		E218D_R227W
ENSG00000179295	PTPN11	protein tyrosine phosphatase non-receptor type 11 [Source:HGNC Symbol;Acc:HGNC:9644]	714.764	0.211769	0.0833212	2.5416	0.0110345	0.190834		E218D_R227W
ENSG00000127993	RBM48	RNA binding motif protein 48 [Source:HGNC Symbol;Acc:HGNC:21785]	154.739	0.45619	0.179596	2.54009	0.0110825	0.191384		E218D_R227W
ENSG00000181852	RNF41	ring finger protein 41 [Source:HGNC Symbol;Acc:HGNC:18401]	1048.3	-0.240409	0.0946796	-2.53918	0.0111112	0.191504		E218D_R227W
ENSG00000205250	E2F4	E2F transcription factor 4 [Source:HGNC Symbol;Acc:HGNC:3118]	541.927	0.275793	0.108629	2.53884	0.0111219	0.191504		E218D_R227W
ENSG00000148057	IDNK	IDNK gluconokinase [Source:HGNC Symbol;Acc:HGNC:31367]	112.716	0.46493	0.183234	2.53736	0.0111693	0.19204		E218D_R227W
ENSG00000124191	TOX2	TOX high mobility group box family member 2 [Source:HGNC Symbol;Acc:HGNC:16095]	125.713	-0.422263	0.166595	-2.53467	0.0112553	0.193238		E218D_R227W
ENSG00000109919	MTCH2	mitochondrial carrier 2 [Source:HGNC Symbol;Acc:HGNC:17587]	2180.71	0.177216	0.0700078	2.53138	0.0113616	0.194754		E218D_R227W
ENSG00000119514	GALNT12	polypeptide N-acetylgalactosaminyltransferase 12 [Source:HGNC Symbol;Acc:HGNC:19877]	344.473	0.324621	0.128262	2.53091	0.0113766	0.194754		E218D_R227W
ENSG00000105048	TNNT1	troponin T1, slow skeletal type [Source:HGNC Symbol;Acc:HGNC:11948]	1156.66	0.17955	0.0709891	2.52926	0.0114303	0.195391		E218D_R227W
ENSG00000186654	PRR5	proline rich 5 [Source:HGNC Symbol;Acc:HGNC:31682]	78.2329	-0.56698	0.22433	-2.52744	0.0114898	0.196124		E218D_R227W
ENSG00000110218	PANX1	pannexin 1 [Source:HGNC Symbol;Acc:HGNC:8599]	191.034	0.382165	0.151254	2.52665	0.0115157	0.196138		E218D_R227W
ENSG00000139433	GLTP	glycolipid transfer protein [Source:HGNC Symbol;Acc:HGNC:24867]	1814.36	0.202755	0.0802545	2.5264	0.0115239	0.196138		E218D_R227W
ENSG00000150594	ADRA2A	adrenoceptor alpha 2A [Source:HGNC Symbol;Acc:HGNC:281]	38.5411	0.733939	0.290874	2.52322	0.0116286	0.197637		E218D_R227W
ENSG00000109099	PMP22	peripheral myelin protein 22 [Source:HGNC Symbol;Acc:HGNC:9118]	895.5	-0.237021	0.0939701	-2.5223	0.011659	0.197685		E218D_R227W
ENSG00000126903	SLC10A3	solute carrier family 10 member 3 [Source:HGNC Symbol;Acc:HGNC:22979]	944.235	0.288316	0.114315	2.52212	0.0116649	0.197685		E218D_R227W
ENSG00000107959	PITRM1	pitrilysin metallopeptidase 1 [Source:HGNC Symbol;Acc:HGNC:17663]	648.98	0.233072	0.0924687	2.52055	0.0117172	0.197865		E218D_R227W
ENSG00000114251	WNT5A	Wnt family member 5A [Source:HGNC Symbol;Acc:HGNC:12784]	216.642	-0.395771	0.157017	-2.52057	0.0117164	0.197865		E218D_R227W
ENSG00000134352	IL6ST	interleukin 6 cytokine family signal transducer [Source:HGNC Symbol;Acc:HGNC:6021]	1273.6	0.190801	0.075706	2.52029	0.0117258	0.197865		E218D_R227W
ENSG00000140326	CDAN1	codanin 1 [Source:HGNC Symbol;Acc:HGNC:1713]	84.2113	-0.517863	0.205552	-2.51938	0.0117563	0.198096		E218D_R227W
ENSG00000152409	JMY	junction mediating and regulatory protein, p53 cofactor [Source:HGNC Symbol;Acc:HGNC:28916]	190.396	-0.357437	0.141921	-2.51857	0.0117833	0.198268		E218D_R227W
ENSG00000214357	NEURL1B	neuralized E3 ubiquitin protein ligase 1B [Source:HGNC Symbol;Acc:HGNC:35422]	95.3343	0.583684	0.231894	2.51703	0.011835	0.198855		E218D_R227W
ENSG00000091009	RBM27	RNA binding motif protein 27 [Source:HGNC Symbol;Acc:HGNC:29243]	355.876	-0.346721	0.137872	-2.5148	0.0119101	0.199485		E218D_R227W
ENSG00000173705	SUSD5	sushi domain containing 5 [Source:HGNC Symbol;Acc:HGNC:29061]	231.372	-0.46021	0.18301	-2.51467	0.0119144	0.199485		E218D_R227W
ENSG00000182557	SPNS3	SPNS lysolipid transporter 3, sphingosine-1-phosphate (putative) [Source:HGNC Symbol;Acc:HGNC:28433]	29.9714	-0.950756	0.378123	-2.51441	0.0119231	0.199485		E218D_R227W
ENSG00000177425	PAWR	pro-apoptotic WT1 regulator [Source:HGNC Symbol;Acc:HGNC:8614]	3637.9	-0.189849	0.0755625	-2.51248	0.0119887	0.20014		E218D_R227W
ENSG00000276023	DUSP14	dual specificity phosphatase 14 [Source:HGNC Symbol;Acc:HGNC:17007]	693.29	0.340339	0.135471	2.51226	0.0119962	0.20014		E218D_R227W
ENSG00000174989	FBXW8	F-box and WD repeat domain containing 8 [Source:HGNC Symbol;Acc:HGNC:13597]	280.518	-0.336659	0.134091	-2.51067	0.0120502	0.200475		E218D_R227W
ENSG00000204815	ODAD4	outer dynein arm docking complex subunit 4 [Source:HGNC Symbol;Acc:HGNC:25280]	17.1678	-1.13436	0.451784	-2.51084	0.0120445	0.200475		E218D_R227W
ENSG00000237765	FAM200B	family with sequence similarity 200 member B [Source:HGNC Symbol;Acc:HGNC:27740]	690.376	-0.248038	0.0988356	-2.5096	0.0120867	0.200798		E218D_R227W
ENSG00000100890	PRORP	protein only RNase P catalytic subunit [Source:HGNC Symbol;Acc:HGNC:19958]	33.4025	-0.782155	0.311767	-2.50878	0.0121147	0.200982		E218D_R227W
ENSG00000185900	POMK	protein O-mannose kinase [Source:HGNC Symbol;Acc:HGNC:26267]	535.118	-0.294387	0.117376	-2.50807	0.0121391	0.201104		E218D_R227W
ENSG00000225921	NOL7	nucleolar protein 7 [Source:HGNC Symbol;Acc:HGNC:21040]	1400.98	0.203513	0.0811627	2.50746	0.0121601	0.201169		E218D_R227W
ENSG00000162522	NHSL3	NHS like 3 [Source:HGNC Symbol;Acc:HGNC:29301]	1390.84	-0.186887	0.0745787	-2.50591	0.0122136	0.201773		E218D_R227W
ENSG00000211445	GPX3	glutathione peroxidase 3 [Source:HGNC Symbol;Acc:HGNC:4555]	410.288	-0.292676	0.116841	-2.50491	0.0122483	0.202063		E218D_R227W
ENSG00000121297	TSHZ3	teashirt zinc finger homeobox 3 [Source:HGNC Symbol;Acc:HGNC:30700]	222.712	0.360424	0.143987	2.50318	0.0123083	0.20277		E218D_R227W
ENSG00000114209	PDCD10	programmed cell death 10 [Source:HGNC Symbol;Acc:HGNC:8761]	907.866	0.212198	0.0848117	2.50199	0.0123497	0.203159		E218D_R227W
ENSG00000138594	TMOD3	tropomodulin 3 [Source:HGNC Symbol;Acc:HGNC:11873]	1247.54	-0.234374	0.0936997	-2.50133	0.0123726	0.203159		E218D_R227W
ENSG00000143387	CTSK	cathepsin K [Source:HGNC Symbol;Acc:HGNC:2536]	535.787	0.305421	0.122142	2.50053	0.0124008	0.203159		E218D_R227W
ENSG00000165476	REEP3	receptor accessory protein 3 [Source:HGNC Symbol;Acc:HGNC:23711]	1324.91	0.18085	0.0723106	2.50102	0.0123837	0.203159		E218D_R227W
ENSG00000138356	AOX1	aldehyde oxidase 1 [Source:HGNC Symbol;Acc:HGNC:553]	747.611	0.192899	0.0771595	2.50001	0.012419	0.203176		E218D_R227W
ENSG00000131015	ULBP2	UL16 binding protein 2 [Source:HGNC Symbol;Acc:HGNC:14894]	135.437	0.47892	0.191703	2.49824	0.0124812	0.203912		E218D_R227W
ENSG00000170145	SIK2	salt inducible kinase 2 [Source:HGNC Symbol;Acc:HGNC:21680]	399.781	-0.307898	0.123412	-2.49488	0.0125998	0.205565		E218D_R227W
ENSG00000128849	CGNL1	cingulin like 1 [Source:HGNC Symbol;Acc:HGNC:25931]	333.709	-0.345638	0.138611	-2.49357	0.0126464	0.206041		E218D_R227W
ENSG00000187118	CMC1	C-X9-C motif containing 1 [Source:HGNC Symbol;Acc:HGNC:28783]	780.247	0.248159	0.0996838	2.48946	0.0127937	0.208153		E218D_R227W
ENSG00000164050	PLXNB1	plexin B1 [Source:HGNC Symbol;Acc:HGNC:9103]	256.658	-0.310711	0.12487	-2.48828	0.0128362	0.208557		E218D_R227W
ENSG00000107263	RAPGEF1	Rap guanine nucleotide exchange factor 1 [Source:HGNC Symbol;Acc:HGNC:4568]	232.869	-0.323149	0.129948	-2.48675	0.0128916	0.208835		E218D_R227W
ENSG00000155380	SLC16A1	solute carrier family 16 member 1 [Source:HGNC Symbol;Acc:HGNC:10922]	1470.19	0.281601	0.113254	2.48645	0.0129023	0.208835		E218D_R227W
ENSG00000182612	TSPAN10	tetraspanin 10 [Source:HGNC Symbol;Acc:HGNC:29942]	1388.58	-0.255908	0.102925	-2.48634	0.0129063	0.208835		E218D_R227W
ENSG00000277639	CHD9NB	CHD9 neighbor [Source:HGNC Symbol;Acc:HGNC:53436]	39.8366	0.750989	0.302116	2.48576	0.0129273	0.208889		E218D_R227W
ENSG00000183856	IQGAP3	IQ motif containing GTPase activating protein 3 [Source:HGNC Symbol;Acc:HGNC:20669]	719.371	0.239522	0.0964505	2.48337	0.0130147	0.209727		E218D_R227W
ENSG00000185973	TMLHE	trimethyllysine hydroxylase, epsilon [Source:HGNC Symbol;Acc:HGNC:18308]	31.136	0.888416	0.357711	2.48361	0.0130057	0.209727		E218D_R227W
ENSG00000150687	PRSS23	serine protease 23 [Source:HGNC Symbol;Acc:HGNC:14370]	11300.3	-0.274894	0.110768	-2.48171	0.0130755	0.210419		E218D_R227W
ENSG00000170017	ALCAM	activated leukocyte cell adhesion molecule [Source:HGNC Symbol;Acc:HGNC:400]	3750.77	-0.301088	0.121384	-2.48046	0.0131211	0.210866		E218D_R227W
ENSG00000001631	KRIT1	KRIT1 ankyrin repeat containing [Source:HGNC Symbol;Acc:HGNC:1573]	175.024	-0.408026	0.164608	-2.47877	0.0131836	0.211295		E218D_R227W
ENSG00000178585	CTNNBIP1	catenin beta interacting protein 1 [Source:HGNC Symbol;Acc:HGNC:16913]	285.509	0.402418	0.162332	2.47899	0.0131755	0.211295		E218D_R227W
ENSG00000128607	KLHDC10	kelch domain containing 10 [Source:HGNC Symbol;Acc:HGNC:22194]	600.157	-0.35111	0.141814	-2.47585	0.0132918	0.212656		E218D_R227W
ENSG00000197646	PDCD1LG2	programmed cell death 1 ligand 2 [Source:HGNC Symbol;Acc:HGNC:18731]	220.897	0.381872	0.15426	2.47551	0.0133045	0.212656		E218D_R227W
ENSG00000110756	HPS5	HPS5 biogenesis of lysosomal organelles complex 2 subunit 2 [Source:HGNC Symbol;Acc:HGNC:17022]	185.758	-0.361588	0.14624	-2.47257	0.0134145	0.213522		E218D_R227W
ENSG00000132432	SEC61G	SEC61 translocon subunit gamma [Source:HGNC Symbol;Acc:HGNC:18277]	10199.6	0.272824	0.11033	2.4728	0.0134059	0.213522		E218D_R227W
ENSG00000135047	CTSL	cathepsin L [Source:HGNC Symbol;Acc:HGNC:2537]	1506.32	0.285953	0.115671	2.47213	0.013431	0.213522		E218D_R227W
ENSG00000160014	CALM3	calmodulin 3 [Source:HGNC Symbol;Acc:HGNC:1449]	874.06	0.215499	0.0871358	2.47314	0.0133931	0.213522		E218D_R227W
ENSG00000033800	PIAS1	protein inhibitor of activated STAT 1 [Source:HGNC Symbol;Acc:HGNC:2752]	593.366	-0.234828	0.0950288	-2.47113	0.0134688	0.213549		E218D_R227W
ENSG00000113384	GOLPH3	golgi phosphoprotein 3 [Source:HGNC Symbol;Acc:HGNC:15452]	1070.46	-0.246212	0.0996322	-2.47121	0.0134656	0.213549		E218D_R227W
ENSG00000117245	KIF17	kinesin family member 17 [Source:HGNC Symbol;Acc:HGNC:19167]	36.6814	-0.692639	0.280516	-2.46916	0.0135432	0.214439		E218D_R227W
ENSG00000145860	RNF145	ring finger protein 145 [Source:HGNC Symbol;Acc:HGNC:20853]	2065.32	-0.199397	0.0807774	-2.46847	0.0135691	0.214562		E218D_R227W
ENSG00000001617	SEMA3F	semaphorin 3F [Source:HGNC Symbol;Acc:HGNC:10728]	150.54	0.374541	0.151888	2.46591	0.0136666	0.215546		E218D_R227W
ENSG00000090661	CERS4	ceramide synthase 4 [Source:HGNC Symbol;Acc:HGNC:23747]	198.289	-0.327586	0.132925	-2.46445	0.0137226	0.215546		E218D_R227W
ENSG00000119614	VSX2	visual system homeobox 2 [Source:HGNC Symbol;Acc:HGNC:1975]	61.2152	-0.576131	0.233752	-2.46471	0.0137124	0.215546		E218D_R227W
ENSG00000160392	C19orf47	chromosome 19 open reading frame 47 [Source:HGNC Symbol;Acc:HGNC:26723]	201.639	0.361536	0.146667	2.46502	0.0137006	0.215546		E218D_R227W
ENSG00000165704	HPRT1	hypoxanthine phosphoribosyltransferase 1 [Source:HGNC Symbol;Acc:HGNC:5157]	1336.96	0.229963	0.0932766	2.46539	0.0136863	0.215546		E218D_R227W
ENSG00000123143	PKN1	protein kinase N1 [Source:HGNC Symbol;Acc:HGNC:9405]	3063.78	-0.158549	0.0643836	-2.46257	0.0137946	0.215926		E218D_R227W
ENSG00000123485	HJURP	Holliday junction recognition protein [Source:HGNC Symbol;Acc:HGNC:25444]	558.142	0.287777	0.116869	2.46239	0.0138016	0.215926		E218D_R227W
ENSG00000185760	KCNQ5	potassium voltage-gated channel subfamily Q member 5 [Source:HGNC Symbol;Acc:HGNC:6299]	67.1357	-0.632661	0.256918	-2.4625	0.0137971	0.215926		E218D_R227W
ENSG00000004961	HCCS	holocytochrome c synthase [Source:HGNC Symbol;Acc:HGNC:4837]	611.697	0.202265	0.0821721	2.46148	0.0138363	0.216184		E218D_R227W
ENSG00000067066	SP100	SP100 nuclear antigen [Source:HGNC Symbol;Acc:HGNC:11206]	1176.15	0.192161	0.0781015	2.4604	0.0138783	0.21648		E218D_R227W
ENSG00000158882	TOMM40L	translocase of outer mitochondrial membrane 40 like [Source:HGNC Symbol;Acc:HGNC:25756]	15.3942	1.169	0.475286	2.45957	0.0139103	0.21648		E218D_R227W
ENSG00000184949	FAM227A	family with sequence similarity 227 member A [Source:HGNC Symbol;Acc:HGNC:44197]	28.2678	-1.00748	0.409544	-2.46	0.0138939	0.21648		E218D_R227W
ENSG00000185800	DMWD	DM1 locus, WD repeat containing [Source:HGNC Symbol;Acc:HGNC:2936]	432.244	-0.267867	0.108957	-2.45847	0.0139532	0.216861		E218D_R227W
ENSG00000165102	HGSNAT	heparan-alpha-glucosaminide N-acetyltransferase [Source:HGNC Symbol;Acc:HGNC:26527]	489.345	-0.233481	0.0950164	-2.45727	0.0139998	0.217301		E218D_R227W
ENSG00000108799	EZH1	enhancer of zeste 1 polycomb repressive complex 2 subunit [Source:HGNC Symbol;Acc:HGNC:3526]	82.6416	-0.487646	0.19852	-2.45641	0.0140334	0.217536		E218D_R227W
ENSG00000110042	DTX4	deltex E3 ubiquitin ligase 4 [Source:HGNC Symbol;Acc:HGNC:29151]	69.7566	-0.601782	0.245476	-2.45149	0.0142266	0.21852		E218D_R227W
ENSG00000113811	SELENOK	selenoprotein K [Source:HGNC Symbol;Acc:HGNC:30394]	1279.56	0.26182	0.106745	2.45276	0.0141763	0.21852		E218D_R227W
ENSG00000129038	LOXL1	lysyl oxidase like 1 [Source:HGNC Symbol;Acc:HGNC:6665]	7432.89	0.231688	0.0945267	2.45103	0.0142449	0.21852		E218D_R227W
ENSG00000146038	DCDC2	doublecortin domain containing 2 [Source:HGNC Symbol;Acc:HGNC:18141]	20.7383	-1.12276	0.458005	-2.45142	0.0142295	0.21852		E218D_R227W
ENSG00000169660	HEXD	hexosaminidase D [Source:HGNC Symbol;Acc:HGNC:26307]	45.1466	-0.625419	0.254887	-2.45371	0.0141392	0.21852		E218D_R227W
ENSG00000182518	VCF2	VCP nuclear cofactor family member 2 [Source:HGNC Symbol;Acc:HGNC:25085]	280.774	0.31846	0.129887	2.45184	0.014213	0.21852		E218D_R227W
ENSG00000196776	CD47	CD47 molecule [Source:HGNC Symbol;Acc:HGNC:1682]	1096.66	0.209612	0.0854249	2.45376	0.014137	0.21852		E218D_R227W
ENSG00000253276	CCDC71L	coiled-coil domain containing 71 like [Source:HGNC Symbol;Acc:HGNC:26685]	427.85	-0.266391	0.108677	-2.45122	0.0142372	0.21852		E218D_R227W
ENSG00000116977	LGALS8	galectin 8 [Source:HGNC Symbol;Acc:HGNC:6569]	381.893	0.233144	0.0952449	2.44784	0.0143717	0.219043		E218D_R227W
ENSG00000134013	LOXL2	lysyl oxidase like 2 [Source:HGNC Symbol;Acc:HGNC:6666]	2310.02	-0.226859	0.0926696	-2.44804	0.0143635	0.219043		E218D_R227W
ENSG00000142227	EMP3	epithelial membrane protein 3 (MAM blood group) [Source:HGNC Symbol;Acc:HGNC:3335]	3876.29	0.145898	0.0595859	2.44853	0.014344	0.219043		E218D_R227W
ENSG00000144583	MARCHF4	membrane associated ring-CH-type finger 4 [Source:HGNC Symbol;Acc:HGNC:29269]	1121.12	0.195543	0.0798721	2.4482	0.0143573	0.219043		E218D_R227W
ENSG00000165887	ANKRD2	ankyrin repeat domain 2 [Source:HGNC Symbol;Acc:HGNC:495]	107.426	-0.492353	0.201024	-2.44922	0.0143164	0.219043		E218D_R227W
ENSG00000088826	SMOX	spermine oxidase [Source:HGNC Symbol;Acc:HGNC:15862]	39.6361	0.715611	0.292446	2.44699	0.0144057	0.219278		E218D_R227W
ENSG00000072422	RHOBTB1	Rho related BTB domain containing 1 [Source:HGNC Symbol;Acc:HGNC:18738]	608.501	-0.211702	0.0865948	-2.44475	0.0144954	0.22036		E218D_R227W
ENSG00000117419	ERI3	ERI1 exoribonuclease family member 3 [Source:HGNC Symbol;Acc:HGNC:17276]	832.121	-0.197553	0.0808778	-2.44261	0.0145817	0.220819		E218D_R227W
ENSG00000155115	GTF3C6	general transcription factor IIIC subunit 6 [Source:HGNC Symbol;Acc:HGNC:20872]	1399.31	0.269441	0.110293	2.44295	0.0145679	0.220819		E218D_R227W
ENSG00000244754	N4BP2L2	NEDD4 binding protein 2 like 2 [Source:HGNC Symbol;Acc:HGNC:26916]	1040.2	-0.288121	0.117943	-2.44289	0.0145701	0.220819		E218D_R227W
ENSG00000115514	TXNDC9	thioredoxin domain containing 9 [Source:HGNC Symbol;Acc:HGNC:24110]	737.401	0.237012	0.0970701	2.44166	0.0146199	0.221115		E218D_R227W
ENSG00000143479	DYRK3	dual specificity tyrosine phosphorylation regulated kinase 3 [Source:HGNC Symbol;Acc:HGNC:3094]	352.035	-0.274767	0.112609	-2.44	0.0146872	0.221495		E218D_R227W
ENSG00000148396	SEC16A	SEC16 homolog A, endoplasmic reticulum export factor [Source:HGNC Symbol;Acc:HGNC:29006]	753.062	-0.247182	0.101291	-2.44031	0.0146746	0.221495		E218D_R227W
ENSG00000171848	RRM2	ribonucleotide reductase regulatory subunit M2 [Source:HGNC Symbol;Acc:HGNC:10452]	1366.4	0.24587	0.100792	2.43939	0.014712	0.221495		E218D_R227W
ENSG00000196290	NIF3L1	NGG1 interacting factor 3 like 1 [Source:HGNC Symbol;Acc:HGNC:13390]	235.198	0.306155	0.125515	2.43919	0.0147201	0.221495		E218D_R227W
ENSG00000135476	ESPL1	extra spindle pole bodies like 1, separase [Source:HGNC Symbol;Acc:HGNC:16856]	112.488	0.490501	0.201252	2.43725	0.0147994	0.222405		E218D_R227W
ENSG00000149929	HIRIP3	HIRA interacting protein 3 [Source:HGNC Symbol;Acc:HGNC:4917]	363.082	0.330489	0.135643	2.43646	0.0148317	0.222607		E218D_R227W
ENSG00000129667	RHBDF2	rhomboid 5 homolog 2 [Source:HGNC Symbol;Acc:HGNC:20788]	245.83	0.317912	0.130517	2.43578	0.0148597	0.222744		E218D_R227W
ENSG00000148204	CRB2	crumbs cell polarity complex component 2 [Source:HGNC Symbol;Acc:HGNC:18688]	64.5561	-0.58748	0.241317	-2.43447	0.0149137	0.22327		E218D_R227W
ENSG00000146281	PM20D2	peptidase M20 domain containing 2 [Source:HGNC Symbol;Acc:HGNC:21408]	1060.15	-0.282854	0.116288	-2.43237	0.0150006	0.224287		E218D_R227W
ENSG00000161547	SRSF2	serine and arginine rich splicing factor 2 [Source:HGNC Symbol;Acc:HGNC:10783]	3563.2	0.18037	0.0742009	2.43083	0.0150644	0.224956		E218D_R227W
ENSG00000115526	CHST10	carbohydrate sulfotransferase 10 [Source:HGNC Symbol;Acc:HGNC:19650]	131.361	-0.373658	0.153783	-2.42977	0.0151083	0.225044		E218D_R227W
ENSG00000126456	IRF3	interferon regulatory factor 3 [Source:HGNC Symbol;Acc:HGNC:6118]	382.061	-0.251285	0.103403	-2.43014	0.0150928	0.225044		E218D_R227W
ENSG00000105270	CLIP3	CAP-Gly domain containing linker protein 3 [Source:HGNC Symbol;Acc:HGNC:24314]	216.122	-0.364143	0.150101	-2.42598	0.015267	0.225339		E218D_R227W
ENSG00000114861	FOXP1	forkhead box P1 [Source:HGNC Symbol;Acc:HGNC:3823]	1637.99	-0.220144	0.0906871	-2.42752	0.0152026	0.225339		E218D_R227W
ENSG00000124813	RUNX2	RUNX family transcription factor 2 [Source:HGNC Symbol;Acc:HGNC:10472]	178.725	0.364898	0.150427	2.42575	0.0152769	0.225339		E218D_R227W
ENSG00000134996	OSTF1	osteoclast stimulating factor 1 [Source:HGNC Symbol;Acc:HGNC:8510]	540.5	0.289295	0.119135	2.42829	0.0151702	0.225339		E218D_R227W
ENSG00000151348	EXT2	exostosin glycosyltransferase 2 [Source:HGNC Symbol;Acc:HGNC:3513]	1314.58	0.214175	0.0883109	2.42524	0.0152984	0.225339		E218D_R227W
ENSG00000164877	MICALL2	MICAL like 2 [Source:HGNC Symbol;Acc:HGNC:29672]	108.872	-0.4396	0.181053	-2.42802	0.0151816	0.225339		E218D_R227W
ENSG00000167658	EEF2	eukaryotic translation elongation factor 2 [Source:HGNC Symbol;Acc:HGNC:3214]	20966.4	-0.120174	0.0495225	-2.42666	0.0152386	0.225339		E218D_R227W
ENSG00000196159	FAT4	FAT atypical cadherin 4 [Source:HGNC Symbol;Acc:HGNC:23109]	213.081	0.366317	0.151046	2.4252	0.0152998	0.225339		E218D_R227W
ENSG00000205903	ZNF316	zinc finger protein 316 [Source:HGNC Symbol;Acc:HGNC:13843]	201.085	-0.345588	0.142495	-2.42526	0.0152974	0.225339		E218D_R227W
ENSG00000160325	CACFD1	calcium channel flower domain containing 1 [Source:HGNC Symbol;Acc:HGNC:1365]	222.156	-0.294421	0.121458	-2.42404	0.0153488	0.225778		E218D_R227W
ENSG00000141376	BCAS3	BCAS3 microtubule associated cell migration factor [Source:HGNC Symbol;Acc:HGNC:14347]	158.715	-0.487635	0.201276	-2.42272	0.0154047	0.226038		E218D_R227W
ENSG00000160256	SLX9	SLX9 ribosome biogenesis factor [Source:HGNC Symbol;Acc:HGNC:15811]	323.311	0.273658	0.112934	2.42317	0.0153859	0.226038		E218D_R227W
ENSG00000083799	CYLD	CYLD lysine 63 deubiquitinase [Source:HGNC Symbol;Acc:HGNC:2584]	944.594	-0.251264	0.10377	-2.42137	0.0154623	0.226267		E218D_R227W
ENSG00000118096	IFT46	intraflagellar transport 46 [Source:HGNC Symbol;Acc:HGNC:26146]	430.429	0.325255	0.134347	2.421	0.0154778	0.226267		E218D_R227W
ENSG00000168275	COA6	cytochrome c oxidase assembly factor 6 [Source:HGNC Symbol;Acc:HGNC:18025]	423.713	0.299146	0.123535	2.42155	0.0154545	0.226267		E218D_R227W
ENSG00000138771	SHROOM3	shroom family member 3 [Source:HGNC Symbol;Acc:HGNC:30422]	1116.87	-0.229754	0.0949927	-2.41864	0.0155784	0.227296		E218D_R227W
ENSG00000141433	ADCYAP1	adenylate cyclase activating polypeptide 1 [Source:HGNC Symbol;Acc:HGNC:241]	358.054	-0.263355	0.108914	-2.418	0.0156059	0.227296		E218D_R227W
ENSG00000170365	SMAD1	SMAD family member 1 [Source:HGNC Symbol;Acc:HGNC:6767]	332.133	-0.269973	0.11165	-2.41802	0.0156051	0.227296		E218D_R227W
ENSG00000013288	MAN2B2	mannosidase alpha class 2B member 2 [Source:HGNC Symbol;Acc:HGNC:29623]	369.9	-0.265081	0.10965	-2.41751	0.015627	0.227323		E218D_R227W
ENSG00000169871	TRIM56	tripartite motif containing 56 [Source:HGNC Symbol;Acc:HGNC:19028]	2115.73	-0.239167	0.0989836	-2.41623	0.0156821	0.227843		E218D_R227W
ENSG00000138696	BMPR1B	bone morphogenetic protein receptor type 1B [Source:HGNC Symbol;Acc:HGNC:1077]	42.7839	0.806827	0.334361	2.41304	0.0158199	0.229405		E218D_R227W
ENSG00000172301	COPRS	coordinator of PRMT5 and differentiation stimulator [Source:HGNC Symbol;Acc:HGNC:28848]	2654.79	0.183404	0.0760115	2.41285	0.0158284	0.229405		E218D_R227W
ENSG00000172575	RASGRP1	RAS guanyl releasing protein 1 [Source:HGNC Symbol;Acc:HGNC:9878]	60.7138	-0.663635	0.275328	-2.41034	0.0159376	0.230705		E218D_R227W
ENSG00000086289	EPDR1	ependymin related 1 [Source:HGNC Symbol;Acc:HGNC:17572]	620.647	0.220765	0.0916393	2.40907	0.0159934	0.231203		E218D_R227W
ENSG00000124831	LRRFIP1	LRR binding FLII interacting protein 1 [Source:HGNC Symbol;Acc:HGNC:6702]	2959.95	-0.229904	0.0954488	-2.40866	0.0160112	0.231203		E218D_R227W
ENSG00000133597	ADCK2	aarF domain containing kinase 2 [Source:HGNC Symbol;Acc:HGNC:19039]	379.848	0.271668	0.112835	2.40765	0.0160555	0.2313		E218D_R227W
ENSG00000178567	EPM2AIP1	EPM2A interacting protein 1 [Source:HGNC Symbol;Acc:HGNC:19735]	371.317	-0.30852	0.128143	-2.40762	0.016057	0.2313		E218D_R227W
ENSG00000142279	WTIP	WT1 interacting protein [Source:HGNC Symbol;Acc:HGNC:20964]	1165.59	-0.283453	0.117877	-2.40465	0.016188	0.232902		E218D_R227W
ENSG00000186472	PCLO	piccolo presynaptic cytomatrix protein [Source:HGNC Symbol;Acc:HGNC:13406]	348.034	-0.281672	0.117161	-2.40414	0.0162104	0.232941		E218D_R227W
ENSG00000100151	PICK1	protein interacting with PRKCA 1 [Source:HGNC Symbol;Acc:HGNC:9394]	281.484	-0.25577	0.106468	-2.40231	0.0162919	0.233651		E218D_R227W
ENSG00000119655	NPC2	NPC intracellular cholesterol transporter 2 [Source:HGNC Symbol;Acc:HGNC:14537]	5942.91	0.226928	0.094477	2.40194	0.0163084	0.233651		E218D_R227W
ENSG00000138131	LOXL4	lysyl oxidase like 4 [Source:HGNC Symbol;Acc:HGNC:17171]	32.4492	0.748083	0.311507	2.4015	0.0163281	0.233651		E218D_R227W
ENSG00000184677	ZBTB40	zinc finger and BTB domain containing 40 [Source:HGNC Symbol;Acc:HGNC:29045]	111.729	0.443208	0.184574	2.40126	0.0163389	0.233651		E218D_R227W
ENSG00000153395	LPCAT1	lysophosphatidylcholine acyltransferase 1 [Source:HGNC Symbol;Acc:HGNC:25718]	481.998	-0.323511	0.134759	-2.40066	0.0163654	0.233746		E218D_R227W
ENSG00000240065	PSMB9	proteasome 20S subunit beta 9 [Source:HGNC Symbol;Acc:HGNC:9546]	192.978	0.340001	0.141694	2.39955	0.0164151	0.234173		E218D_R227W
ENSG00000170779	CDCA4	cell division cycle associated 4 [Source:HGNC Symbol;Acc:HGNC:14625]	556.515	0.238436	0.0993882	2.39904	0.016438	0.234217		E218D_R227W
ENSG00000130402	ACTN4	actinin alpha 4 [Source:HGNC Symbol;Acc:HGNC:166]	13243.5	-0.245757	0.102473	-2.39826	0.016473	0.234433		E218D_R227W
ENSG00000153130	SCOC	short coiled-coil protein [Source:HGNC Symbol;Acc:HGNC:20335]	1160.46	0.186601	0.0778567	2.39673	0.0165423	0.235136		E218D_R227W
ENSG00000101558	VAPA	VAMP associated protein A [Source:HGNC Symbol;Acc:HGNC:12648]	2362.65	0.158237	0.0660849	2.39446	0.016645	0.235968		E218D_R227W
ENSG00000111275	ALDH2	aldehyde dehydrogenase 2 family member [Source:HGNC Symbol;Acc:HGNC:404]	425.371	0.318787	0.133179	2.39367	0.0166808	0.235968		E218D_R227W
ENSG00000140350	ANP32A	acidic nuclear phosphoprotein 32 family member A [Source:HGNC Symbol;Acc:HGNC:13233]	1653.88	0.171087	0.071466	2.39397	0.0166673	0.235968		E218D_R227W
ENSG00000176273	SLC35G1	solute carrier family 35 member G1 [Source:HGNC Symbol;Acc:HGNC:26607]	227.104	-0.367806	0.153648	-2.39382	0.0166741	0.235968		E218D_R227W
ENSG00000116016	EPAS1	endothelial PAS domain protein 1 [Source:HGNC Symbol;Acc:HGNC:3374]	576.064	-0.245358	0.102613	-2.39111	0.0167976	0.237253		E218D_R227W
ENSG00000196872	CRACDL	CRACD like [Source:HGNC Symbol;Acc:HGNC:33454]	41.4913	-0.71694	0.299875	-2.3908	0.0168118	0.237253		E218D_R227W
ENSG00000050748	MAPK9	mitogen-activated protein kinase 9 [Source:HGNC Symbol;Acc:HGNC:6886]	414.105	0.238897	0.0999567	2.39001	0.016848	0.237364		E218D_R227W
ENSG00000100796	PPP4R3A	protein phosphatase 4 regulatory subunit 3A [Source:HGNC Symbol;Acc:HGNC:20219]	691.081	-0.218424	0.0914354	-2.38884	0.0169018	0.237364		E218D_R227W
ENSG00000104756	KCTD9	potassium channel tetramerization domain containing 9 [Source:HGNC Symbol;Acc:HGNC:22401]	320.586	0.328884	0.137654	2.38921	0.0168848	0.237364		E218D_R227W
ENSG00000107317	PTGDS	prostaglandin D2 synthase [Source:HGNC Symbol;Acc:HGNC:9592]	73.2545	-0.513725	0.215167	-2.38757	0.0169603	0.237364		E218D_R227W
ENSG00000134755	DSC2	desmocollin 2 [Source:HGNC Symbol;Acc:HGNC:3036]	268.17	-0.299232	0.125263	-2.38884	0.0169018	0.237364		E218D_R227W
ENSG00000167182	SP2	Sp2 transcription factor [Source:HGNC Symbol;Acc:HGNC:11207]	257.318	0.300276	0.125758	2.38772	0.0169532	0.237364		E218D_R227W
ENSG00000169862	CTNND2	catenin delta 2 [Source:HGNC Symbol;Acc:HGNC:2516]	60.9288	-0.565226	0.236685	-2.38809	0.0169361	0.237364		E218D_R227W
ENSG00000162702	ZNF281	zinc finger protein 281 [Source:HGNC Symbol;Acc:HGNC:13075]	1346.38	-0.214713	0.0899537	-2.38693	0.0169899	0.237497		E218D_R227W
ENSG00000088888	MAVS	mitochondrial antiviral signaling protein [Source:HGNC Symbol;Acc:HGNC:29233]	1102.71	-0.224851	0.0942408	-2.38592	0.0170364	0.237585		E218D_R227W
ENSG00000138413	IDH1	isocitrate dehydrogenase (NADP(+)) 1 [Source:HGNC Symbol;Acc:HGNC:5382]	664.919	0.188538	0.0790162	2.38607	0.0170296	0.237585		E218D_R227W
ENSG00000135679	MDM2	MDM2 proto-oncogene [Source:HGNC Symbol;Acc:HGNC:6973]	1645.27	0.160423	0.0673114	2.3833	0.0171581	0.238718		E218D_R227W
ENSG00000177548	RABEP2	rabaptin, RAB GTPase binding effector protein 2 [Source:HGNC Symbol;Acc:HGNC:24817]	139.628	0.35851	0.150401	2.38369	0.0171401	0.238718		E218D_R227W
ENSG00000152689	RASGRP3	RAS guanyl releasing protein 3 [Source:HGNC Symbol;Acc:HGNC:14545]	91.0705	-0.44111	0.185176	-2.38211	0.0172136	0.238928		E218D_R227W
ENSG00000184752	NDUFA12	NADH:ubiquinone oxidoreductase subunit A12 [Source:HGNC Symbol;Acc:HGNC:23987]	1681.19	0.284101	0.119252	2.38237	0.0172017	0.238928		E218D_R227W
ENSG00000116584	ARHGEF2	Rho/Rac guanine nucleotide exchange factor 2 [Source:HGNC Symbol;Acc:HGNC:682]	691.193	-0.224458	0.0943281	-2.37955	0.0173338	0.240313		E218D_R227W
ENSG00000179772	FOXS1	forkhead box S1 [Source:HGNC Symbol;Acc:HGNC:3735]	87.5251	0.527708	0.22199	2.37718	0.0174458	0.241582		E218D_R227W
ENSG00000178999	AURKB	aurora kinase B [Source:HGNC Symbol;Acc:HGNC:11390]	652.89	0.240444	0.101173	2.37657	0.0174743	0.241694		E218D_R227W
ENSG00000125821	DTD1	D-aminoacyl-tRNA deacylase 1 [Source:HGNC Symbol;Acc:HGNC:16219]	974.836	0.227021	0.0955828	2.37512	0.0175431	0.242361		E218D_R227W
ENSG00000152642	GPD1L	glycerol-3-phosphate dehydrogenase 1 like [Source:HGNC Symbol;Acc:HGNC:28956]	154.075	-0.343803	0.144864	-2.37328	0.0176308	0.243289		E218D_R227W
ENSG00000188015	S100A3	S100 calcium binding protein A3 [Source:HGNC Symbol;Acc:HGNC:10493]	105.739	0.417817	0.176132	2.37218	0.0176835	0.243731		E218D_R227W
ENSG00000198870	STKLD1	serine/threonine kinase like domain containing 1 [Source:HGNC Symbol;Acc:HGNC:28669]	13.8228	1.15937	0.488933	2.37122	0.0177296	0.244082		E218D_R227W
ENSG00000196227	FAM217B	family with sequence similarity 217 member B [Source:HGNC Symbol;Acc:HGNC:16170]	328.854	-0.325447	0.137336	-2.36971	0.0178021	0.244794		E218D_R227W
ENSG00000171940	ZNF217	zinc finger protein 217 [Source:HGNC Symbol;Acc:HGNC:13009]	718.98	-0.293389	0.123839	-2.36912	0.0178307	0.244903		E218D_R227W
ENSG00000143977	SNRPG	small nuclear ribonucleoprotein polypeptide G [Source:HGNC Symbol;Acc:HGNC:11163]	2106.85	0.267765	0.113092	2.36767	0.0179007	0.245579		E218D_R227W
ENSG00000070814	TCOF1	treacle ribosome biogenesis factor 1 [Source:HGNC Symbol;Acc:HGNC:11654]	1156.72	-0.246529	0.104179	-2.36639	0.0179624	0.245941		E218D_R227W
ENSG00000163013	FBXO41	F-box protein 41 [Source:HGNC Symbol;Acc:HGNC:29409]	117.435	-0.420431	0.17771	-2.36583	0.0179896	0.245941		E218D_R227W
ENSG00000169926	KLF13	KLF transcription factor 13 [Source:HGNC Symbol;Acc:HGNC:13672]	167.532	0.416851	0.176183	2.36601	0.017981	0.245941		E218D_R227W
ENSG00000146966	DENND2A	DENN domain containing 2A [Source:HGNC Symbol;Acc:HGNC:22212]	430.932	-0.34994	0.147987	-2.36467	0.0180461	0.246144		E218D_R227W
ENSG00000171700	RGS19	regulator of G protein signaling 19 [Source:HGNC Symbol;Acc:HGNC:13735]	300.943	0.401304	0.169696	2.36484	0.018038	0.246144		E218D_R227W
ENSG00000172380	GNG12	G protein subunit gamma 12 [Source:HGNC Symbol;Acc:HGNC:19663]	8073.65	-0.188542	0.079769	-2.3636	0.0180982	0.24657		E218D_R227W
ENSG00000114268	PFKFB4	6-phosphofructo-2-kinase/fructose-2,6-biphosphatase 4 [Source:HGNC Symbol;Acc:HGNC:8875]	152.775	0.395526	0.167467	2.36181	0.0181858	0.24729		E218D_R227W
ENSG00000144278	GALNT13	polypeptide N-acetylgalactosaminyltransferase 13 [Source:HGNC Symbol;Acc:HGNC:23242]	173.927	-0.354911	0.150361	-2.36039	0.0182558	0.24729		E218D_R227W
ENSG00000156587	UBE2L6	ubiquitin conjugating enzyme E2 L6 [Source:HGNC Symbol;Acc:HGNC:12490]	352.344	0.269154	0.11402	2.36059	0.0182456	0.24729		E218D_R227W
ENSG00000165029	ABCA1	ATP binding cassette subfamily A member 1 [Source:HGNC Symbol;Acc:HGNC:29]	167.481	-0.371869	0.157509	-2.36094	0.0182287	0.24729		E218D_R227W
ENSG00000166833	NAV2	neuron navigator 2 [Source:HGNC Symbol;Acc:HGNC:15997]	2197.48	-0.224278	0.0949825	-2.36126	0.018213	0.24729		E218D_R227W
ENSG00000099139	PCSK5	proprotein convertase subtilisin/kexin type 5 [Source:HGNC Symbol;Acc:HGNC:8747]	133.937	-0.444038	0.188214	-2.35923	0.0183131	0.247523		E218D_R227W
ENSG00000140416	TPM1	tropomyosin 1 [Source:HGNC Symbol;Acc:HGNC:12010]	9678.23	-0.306235	0.129805	-2.35919	0.0183149	0.247523		E218D_R227W
ENSG00000067221	STOML1	stomatin like 1 [Source:HGNC Symbol;Acc:HGNC:14560]	270.484	0.310371	0.131596	2.35852	0.0183481	0.247665		E218D_R227W
ENSG00000169230	PRELID1	PRELI domain containing 1 [Source:HGNC Symbol;Acc:HGNC:30255]	69.3582	0.561147	0.237963	2.35813	0.0183673	0.247665		E218D_R227W
ENSG00000118058	KMT2A	lysine methyltransferase 2A [Source:HGNC Symbol;Acc:HGNC:7132]	1096.56	-0.281864	0.119665	-2.35544	0.0185008	0.24918		E218D_R227W
ENSG00000116717	GADD45A	growth arrest and DNA damage inducible alpha [Source:HGNC Symbol;Acc:HGNC:4095]	2516.17	0.216036	0.0918394	2.35232	0.0186565	0.250992		E218D_R227W
ENSG00000145241	CENPC	centromere protein C [Source:HGNC Symbol;Acc:HGNC:1854]	151.146	0.344376	0.146446	2.35156	0.018695	0.251223		E218D_R227W
ENSG00000118515	SGK1	serum/glucocorticoid regulated kinase 1 [Source:HGNC Symbol;Acc:HGNC:10810]	874.876	0.212079	0.0903063	2.34845	0.018852	0.253045		E218D_R227W
ENSG00000106546	AHR	aryl hydrocarbon receptor [Source:HGNC Symbol;Acc:HGNC:348]	391.436	-0.234883	0.100057	-2.34749	0.0189005	0.253408		E218D_R227W
ENSG00000071655	MBD3	methyl-CpG binding domain protein 3 [Source:HGNC Symbol;Acc:HGNC:6918]	1084.96	-0.200758	0.0855632	-2.34631	0.0189602	0.253633		E218D_R227W
ENSG00000157625	TAB3	TGF-beta activated kinase 1 (MAP3K7) binding protein 3 [Source:HGNC Symbol;Acc:HGNC:30681]	487.646	-0.227224	0.0968378	-2.34644	0.0189537	0.253633		E218D_R227W
ENSG00000130396	AFDN	afadin, adherens junction formation factor [Source:HGNC Symbol;Acc:HGNC:7137]	1426.78	-0.235619	0.100471	-2.34514	0.0190199	0.253857		E218D_R227W
ENSG00000178776	C5orf46	chromosome 5 open reading frame 46 [Source:HGNC Symbol;Acc:HGNC:33768]	42.8099	0.718894	0.306492	2.34555	0.0189988	0.253857		E218D_R227W
ENSG00000111276	CDKN1B	cyclin dependent kinase inhibitor 1B [Source:HGNC Symbol;Acc:HGNC:1785]	801.58	-0.215813	0.0921195	-2.34275	0.0191422	0.254913		E218D_R227W
ENSG00000128335	APOL2	apolipoprotein L2 [Source:HGNC Symbol;Acc:HGNC:619]	651.312	0.197501	0.0842889	2.34315	0.0191217	0.254913		E218D_R227W
ENSG00000119681	LTBP2	latent transforming growth factor beta binding protein 2 [Source:HGNC Symbol;Acc:HGNC:6715]	2224.88	0.265465	0.113369	2.3416	0.0192013	0.255124		E218D_R227W
ENSG00000165458	INPPL1	inositol polyphosphate phosphatase like 1 [Source:HGNC Symbol;Acc:HGNC:6080]	1255.51	-0.216352	0.0923904	-2.34172	0.0191951	0.255124		E218D_R227W
ENSG00000114790	ARHGEF26	Rho guanine nucleotide exchange factor 26 [Source:HGNC Symbol;Acc:HGNC:24490]	786.611	-0.230248	0.0984159	-2.33954	0.0193074	0.255595		E218D_R227W
ENSG00000135269	TES	testin LIM domain protein [Source:HGNC Symbol;Acc:HGNC:14620]	2134.61	-0.165893	0.0709304	-2.33882	0.0193449	0.255595		E218D_R227W
ENSG00000166831	RBPMS2	RNA binding protein, mRNA processing factor 2 [Source:HGNC Symbol;Acc:HGNC:19098]	38.5174	-0.751983	0.321457	-2.3393	0.01932	0.255595		E218D_R227W
ENSG00000167113	COQ4	coenzyme Q4 [Source:HGNC Symbol;Acc:HGNC:19693]	588.077	-0.210394	0.0899254	-2.33966	0.0193015	0.255595		E218D_R227W
ENSG00000168763	CNNM3	cyclin and CBS domain divalent metal cation transport mediator 3 [Source:HGNC Symbol;Acc:HGNC:104]	170.343	-0.368723	0.157636	-2.33908	0.0193312	0.255595		E218D_R227W
ENSG00000107745	MICU1	mitochondrial calcium uptake 1 [Source:HGNC Symbol;Acc:HGNC:1530]	409.196	-0.229154	0.0980995	-2.33593	0.0194947	0.256713		E218D_R227W
ENSG00000158411	MITD1	microtubule interacting and trafficking domain containing 1 [Source:HGNC Symbol;Acc:HGNC:25207]	518.276	0.252779	0.108212	2.33596	0.0194934	0.256713		E218D_R227W
ENSG00000170989	S1PR1	sphingosine-1-phosphate receptor 1 [Source:HGNC Symbol;Acc:HGNC:3165]	17.8863	-1.06443	0.455665	-2.336	0.0194915	0.256713		E218D_R227W
ENSG00000013523	ANGEL1	angel homolog 1 [Source:HGNC Symbol;Acc:HGNC:19961]	224.873	-0.302191	0.129521	-2.33314	0.0196409	0.257113		E218D_R227W
ENSG00000071205	ARHGAP10	Rho GTPase activating protein 10 [Source:HGNC Symbol;Acc:HGNC:26099]	471.446	-0.226795	0.0972868	-2.3312	0.0197427	0.257113		E218D_R227W
ENSG00000100065	CARD10	caspase recruitment domain family member 10 [Source:HGNC Symbol;Acc:HGNC:16422]	109.88	0.445861	0.191169	2.33229	0.0196856	0.257113		E218D_R227W
ENSG00000113391	ARB2A	ARB2 cotranscriptional regulator A [Source:HGNC Symbol;Acc:HGNC:25365]	370.533	-0.289973	0.124382	-2.33131	0.0197372	0.257113		E218D_R227W
ENSG00000144366	GULP1	GULP PTB domain containing engulfment adaptor 1 [Source:HGNC Symbol;Acc:HGNC:18649]	267.462	-0.317734	0.136143	-2.33383	0.0196047	0.257113		E218D_R227W
ENSG00000164880	INTS1	integrator complex subunit 1 [Source:HGNC Symbol;Acc:HGNC:24555]	784.142	-0.270056	0.115722	-2.33365	0.0196139	0.257113		E218D_R227W
ENSG00000172366	MCRIP2	MAPK regulated corepressor interacting protein 2 [Source:HGNC Symbol;Acc:HGNC:14142]	640.794	-0.208191	0.0892147	-2.33359	0.0196172	0.257113		E218D_R227W
ENSG00000174695	TMEM167A	transmembrane protein 167A [Source:HGNC Symbol;Acc:HGNC:28330]	1828.18	0.217547	0.0933106	2.33143	0.0197306	0.257113		E218D_R227W
ENSG00000213699	SLC35F6	solute carrier family 35 member F6 [Source:HGNC Symbol;Acc:HGNC:26055]	690.094	0.202292	0.0866393	2.33488	0.0195497	0.257113		E218D_R227W
ENSG00000234745	HLA-B	major histocompatibility complex, class I, B [Source:HGNC Symbol;Acc:HGNC:4932]	556.349	0.27773	0.119096	2.33197	0.019702	0.257113		E218D_R227W
ENSG00000107679	PLEKHA1	pleckstrin homology domain containing A1 [Source:HGNC Symbol;Acc:HGNC:14335]	281.975	-0.317534	0.136261	-2.33034	0.0197882	0.257421		E218D_R227W
ENSG00000075618	FSCN1	fascin actin-bundling protein 1 [Source:HGNC Symbol;Acc:HGNC:11148]	1863.83	0.242547	0.104159	2.32863	0.0198785	0.258311		E218D_R227W
ENSG00000166938	DIS3L	DIS3 like exosome 3'-5' exoribonuclease [Source:HGNC Symbol;Acc:HGNC:28698]	263.499	-0.308703	0.132609	-2.32792	0.0199162	0.258517		E218D_R227W
ENSG00000113269	RNF130	ring finger protein 130 [Source:HGNC Symbol;Acc:HGNC:18280]	1490.26	0.24885	0.106931	2.3272	0.0199545	0.25873		E218D_R227W
ENSG00000178988	MRFAP1L1	Morf4 family associated protein 1 like 1 [Source:HGNC Symbol;Acc:HGNC:28796]	1046.04	-0.180264	0.0774874	-2.32637	0.0199989	0.259021		E218D_R227W
ENSG00000105063	PPP6R1	protein phosphatase 6 regulatory subunit 1 [Source:HGNC Symbol;Acc:HGNC:29195]	85.6881	0.565914	0.243359	2.32543	0.0200488	0.259383		E218D_R227W
ENSG00000205542	TMSB4X	thymosin beta 4 X-linked [Source:HGNC Symbol;Acc:HGNC:11881]	147045	0.28526	0.122711	2.32465	0.0200908	0.259642		E218D_R227W
ENSG00000110881	ASIC1	acid sensing ion channel subunit 1 [Source:HGNC Symbol;Acc:HGNC:100]	53.2663	-0.554362	0.23864	-2.323	0.0201791	0.260498		E218D_R227W
ENSG00000102172	SMS	spermine synthase [Source:HGNC Symbol;Acc:HGNC:11123]	8462.39	0.16791	0.0723072	2.32218	0.0202233	0.260783		E218D_R227W
ENSG00000021355	SERPINB1	serpin family B member 1 [Source:HGNC Symbol;Acc:HGNC:3311]	723.755	0.191204	0.0823672	2.32136	0.0202672	0.260813		E218D_R227W
ENSG00000029153	BMAL2	basic helix-loop-helix ARNT like 2 [Source:HGNC Symbol;Acc:HGNC:18984]	441.933	0.223677	0.0963619	2.32122	0.0202751	0.260813		E218D_R227W
ENSG00000135637	CCDC142	coiled-coil domain containing 142 [Source:HGNC Symbol;Acc:HGNC:25889]	77.1847	-0.525004	0.226206	-2.32091	0.0202918	0.260813		E218D_R227W
ENSG00000144401	METTL21A	methyltransferase 21A, HSPA lysine [Source:HGNC Symbol;Acc:HGNC:30476]	217.572	-0.324064	0.139685	-2.31997	0.0203425	0.26118		E218D_R227W
ENSG00000112769	LAMA4	laminin subunit alpha 4 [Source:HGNC Symbol;Acc:HGNC:6484]	457.961	-0.299073	0.129026	-2.31792	0.0204535	0.262036		E218D_R227W
ENSG00000147684	NDUFB9	NADH:ubiquinone oxidoreductase subunit B9 [Source:HGNC Symbol;Acc:HGNC:7704]	2379.58	0.1838	0.0792861	2.31818	0.0204395	0.262036		E218D_R227W
ENSG00000108312	UBTF	upstream binding transcription factor [Source:HGNC Symbol;Acc:HGNC:12511]	1254.1	-0.183003	0.0790101	-2.3162	0.0205475	0.262386		E218D_R227W
ENSG00000161281	COX7A1	cytochrome c oxidase subunit 7A1 [Source:HGNC Symbol;Acc:HGNC:2287]	157.629	0.365149	0.157649	2.31622	0.0205464	0.262386		E218D_R227W
ENSG00000173065	FAM222B	family with sequence similarity 222 member B [Source:HGNC Symbol;Acc:HGNC:25563]	534.744	-0.268142	0.115745	-2.31665	0.0205228	0.262386		E218D_R227W
ENSG00000196704	AMZ2	archaelysin family metallopeptidase 2 [Source:HGNC Symbol;Acc:HGNC:28041]	319.967	0.259479	0.1121	2.3147	0.0206292	0.263144		E218D_R227W
ENSG00000148411	NACC2	NACC family member 2 [Source:HGNC Symbol;Acc:HGNC:23846]	1157.32	-0.246798	0.106692	-2.31318	0.0207128	0.263768		E218D_R227W
ENSG00000151729	SLC25A4	solute carrier family 25 member 4 [Source:HGNC Symbol;Acc:HGNC:10990]	1926.94	0.211354	0.0913765	2.313	0.0207227	0.263768		E218D_R227W
ENSG00000187624	LIAT1	ligand of ATE1 [Source:HGNC Symbol;Acc:HGNC:33800]	93.3866	-0.457564	0.197962	-2.31137	0.0208122	0.264622		E218D_R227W
ENSG00000105671	DDX49	DEAD-box helicase 49 [Source:HGNC Symbol;Acc:HGNC:18684]	553.119	-0.211756	0.0916781	-2.30978	0.0209005	0.265459		E218D_R227W
ENSG00000141258	SGSM2	small G protein signaling modulator 2 [Source:HGNC Symbol;Acc:HGNC:29026]	232.677	-0.311304	0.134886	-2.3079	0.0210045	0.266493		E218D_R227W
ENSG00000115446	UNC50	unc-50 inner nuclear membrane RNA binding protein [Source:HGNC Symbol;Acc:HGNC:16046]	682.67	0.285596	0.123802	2.30687	0.0210619	0.266934		E218D_R227W
ENSG00000136167	LCP1	lymphocyte cytosolic protein 1 [Source:HGNC Symbol;Acc:HGNC:6528]	90.2381	0.595139	0.258049	2.3063	0.0210941	0.267056		E218D_R227W
ENSG00000021645	NRXN3	neurexin 3 [Source:HGNC Symbol;Acc:HGNC:8010]	1263.47	-0.228506	0.0991148	-2.30547	0.0211404	0.267356		E218D_R227W
ENSG00000181744	DIPK2A	divergent protein kinase domain 2A [Source:HGNC Symbol;Acc:HGNC:28490]	580.558	-0.246193	0.10686	-2.30389	0.0212288	0.268186		E218D_R227W
ENSG00000107130	NCS1	neuronal calcium sensor 1 [Source:HGNC Symbol;Acc:HGNC:3953]	2362.71	-0.18175	0.0789272	-2.30275	0.021293	0.268517		E218D_R227W
ENSG00000166446	CDYL2	chromodomain Y like 2 [Source:HGNC Symbol;Acc:HGNC:23030]	111.404	-0.385332	0.167345	-2.30262	0.0213004	0.268517		E218D_R227W
ENSG00000120697	ALG5	ALG5 dolichyl-phosphate beta-glucosyltransferase [Source:HGNC Symbol;Acc:HGNC:20266]	774.986	0.262854	0.114194	2.30182	0.0213451	0.268793		E218D_R227W
ENSG00000166579	NDEL1	nudE neurodevelopment protein 1 like 1 [Source:HGNC Symbol;Acc:HGNC:17620]	251.553	0.263294	0.114415	2.30122	0.0213791	0.268935		E218D_R227W
ENSG00000086696	HSD17B2	hydroxysteroid 17-beta dehydrogenase 2 [Source:HGNC Symbol;Acc:HGNC:5211]	611.216	-0.405708	0.176427	-2.29958	0.0214719	0.268969		E218D_R227W
ENSG00000116285	ERRFI1	ERBB receptor feedback inhibitor 1 [Source:HGNC Symbol;Acc:HGNC:18185]	349.622	0.2629	0.114323	2.29963	0.0214692	0.268969		E218D_R227W
ENSG00000145743	FBXL17	F-box and leucine rich repeat protein 17 [Source:HGNC Symbol;Acc:HGNC:13615]	267.784	-0.274911	0.119549	-2.29956	0.0214729	0.268969		E218D_R227W
ENSG00000167553	TUBA1C	tubulin alpha 1c [Source:HGNC Symbol;Acc:HGNC:20768]	364.529	0.303789	0.13207	2.30021	0.0214365	0.268969		E218D_R227W
ENSG00000164465	DCBLD1	discoidin, CUB and LCCL domain containing 1 [Source:HGNC Symbol;Acc:HGNC:21479]	332.275	-0.273727	0.119097	-2.29836	0.0215414	0.269256		E218D_R227W
ENSG00000188343	CIBAR1	CBY1 interacting BAR domain containing 1 [Source:HGNC Symbol;Acc:HGNC:30452]	52.1694	0.64294	0.27972	2.29851	0.0215327	0.269256		E218D_R227W
ENSG00000168811	IL12A	interleukin 12A [Source:HGNC Symbol;Acc:HGNC:5969]	80.9851	-0.614462	0.267448	-2.2975	0.0215902	0.269581		E218D_R227W
ENSG00000101955	SRPX	sushi repeat containing protein X-linked [Source:HGNC Symbol;Acc:HGNC:11309]	234.02	0.356661	0.155331	2.29613	0.0216682	0.269985		E218D_R227W
ENSG00000169213	RAB3B	RAB3B, member RAS oncogene family [Source:HGNC Symbol;Acc:HGNC:9778]	906.251	-0.253178	0.110253	-2.29633	0.0216572	0.269985		E218D_R227W
ENSG00000173890	GPR160	G protein-coupled receptor 160 [Source:HGNC Symbol;Acc:HGNC:23693]	289.338	0.275796	0.120155	2.29533	0.0217141	0.270271		E218D_R227W
ENSG00000152270	PDE3B	phosphodiesterase 3B [Source:HGNC Symbol;Acc:HGNC:8779]	28.0518	-0.847859	0.369477	-2.29475	0.0217472	0.270398		E218D_R227W
ENSG00000138032	PPM1B	protein phosphatase, Mg2+/Mn2+ dependent 1B [Source:HGNC Symbol;Acc:HGNC:9276]	165.858	-0.330622	0.144337	-2.29063	0.0219847	0.272464		E218D_R227W
ENSG00000145246	ATP10D	ATPase phospholipid transporting 10D (putative) [Source:HGNC Symbol;Acc:HGNC:13549]	359.973	-0.299233	0.130654	-2.29027	0.0220057	0.272464		E218D_R227W
ENSG00000185046	ANKS1B	ankyrin repeat and sterile alpha motif domain containing 1B [Source:HGNC Symbol;Acc:HGNC:24600]	31.1281	-0.763313	0.333113	-2.29145	0.0219372	0.272464		E218D_R227W
ENSG00000198081	ZBTB14	zinc finger and BTB domain containing 14 [Source:HGNC Symbol;Acc:HGNC:12860]	72.7363	0.521654	0.227754	2.29043	0.0219966	0.272464		E218D_R227W
ENSG00000109743	BST1	bone marrow stromal cell antigen 1 [Source:HGNC Symbol;Acc:HGNC:1118]	48.4262	-0.656606	0.286997	-2.28785	0.022146	0.273914		E218D_R227W
ENSG00000108061	SHOC2	SHOC2 leucine rich repeat scaffold protein [Source:HGNC Symbol;Acc:HGNC:15454]	794.262	0.218184	0.0954836	2.28504	0.0223106	0.275662		E218D_R227W
ENSG00000172331	BPGM	bisphosphoglycerate mutase [Source:HGNC Symbol;Acc:HGNC:1093]	171.17	0.351571	0.15419	2.28012	0.0226008	0.278956		E218D_R227W
ENSG00000107341	UBE2R2	ubiquitin conjugating enzyme E2 R2 [Source:HGNC Symbol;Acc:HGNC:19907]	2821.6	-0.157257	0.0690614	-2.27706	0.0227829	0.280909		E218D_R227W
ENSG00000116459	ATP5PB	ATP synthase peripheral stalk-membrane subunit b [Source:HGNC Symbol;Acc:HGNC:840]	3581.8	0.186135	0.0817848	2.27591	0.0228512	0.281458		E218D_R227W
ENSG00000169180	XPO6	exportin 6 [Source:HGNC Symbol;Acc:HGNC:19733]	1544.5	-0.212885	0.0935568	-2.27546	0.0228782	0.281497		E218D_R227W
ENSG00000069956	MAPK6	mitogen-activated protein kinase 6 [Source:HGNC Symbol;Acc:HGNC:6879]	820.19	-0.181147	0.0797361	-2.27183	0.0230966	0.282128		E218D_R227W
ENSG00000102119	EMD	emerin [Source:HGNC Symbol;Acc:HGNC:3331]	1221.05	0.210025	0.0923595	2.27399	0.0229665	0.282128		E218D_R227W
ENSG00000111640	GAPDH	glyceraldehyde-3-phosphate dehydrogenase [Source:HGNC Symbol;Acc:HGNC:4141]	1717.03	0.292251	0.128572	2.27305	0.023023	0.282128		E218D_R227W
ENSG00000114446	IFT57	intraflagellar transport 57 [Source:HGNC Symbol;Acc:HGNC:17367]	727.073	0.20989	0.0923644	2.27241	0.0230618	0.282128		E218D_R227W
ENSG00000114626	ABTB1	ankyrin repeat and BTB domain containing 1 [Source:HGNC Symbol;Acc:HGNC:18275]	171.221	-0.388939	0.171173	-2.2722	0.0230745	0.282128		E218D_R227W
ENSG00000130540	SULT4A1	sulfotransferase family 4A member 1 [Source:HGNC Symbol;Acc:HGNC:14903]	17.652	-1.20217	0.528924	-2.27285	0.0230351	0.282128		E218D_R227W
ENSG00000144580	CNOT9	CCR4-NOT transcription complex subunit 9 [Source:HGNC Symbol;Acc:HGNC:10445]	1223.32	0.258889	0.113893	2.27308	0.0230212	0.282128		E218D_R227W
ENSG00000148834	GSTO1	glutathione S-transferase omega 1 [Source:HGNC Symbol;Acc:HGNC:13312]	3495.5	0.178221	0.0785677	2.26837	0.0233067	0.284399		E218D_R227W
ENSG00000055147	FAM114A2	family with sequence similarity 114 member A2 [Source:HGNC Symbol;Acc:HGNC:1333]	228.36	0.295617	0.130379	2.26736	0.0233684	0.28442		E218D_R227W
ENSG00000137474	MYO7A	myosin VIIA [Source:HGNC Symbol;Acc:HGNC:7606]	37.8372	-0.73721	0.325281	-2.26638	0.023428	0.28442		E218D_R227W
ENSG00000143933	CALM2	calmodulin 2 [Source:HGNC Symbol;Acc:HGNC:1445]	19943.7	0.256325	0.113116	2.26603	0.0234495	0.28442		E218D_R227W
ENSG00000157693	TMEM268	transmembrane protein 268 [Source:HGNC Symbol;Acc:HGNC:24513]	113.631	-0.507139	0.223786	-2.26618	0.0234406	0.28442		E218D_R227W
ENSG00000166025	AMOTL1	angiomotin like 1 [Source:HGNC Symbol;Acc:HGNC:17811]	516.408	0.231098	0.101986	2.26598	0.0234528	0.28442		E218D_R227W
ENSG00000255423	EBLN2	endogenous Bornavirus like nucleoprotein 2 [Source:HGNC Symbol;Acc:HGNC:25493]	25.3816	-0.846281	0.373232	-2.26744	0.0233634	0.28442		E218D_R227W
ENSG00000138821	SLC39A8	solute carrier family 39 member 8 [Source:HGNC Symbol;Acc:HGNC:20862]	437.612	0.232203	0.10265	2.26209	0.0236921	0.286439		E218D_R227W
ENSG00000154319	FAM167A	family with sequence similarity 167 member A [Source:HGNC Symbol;Acc:HGNC:15549]	40.3606	0.642542	0.284042	2.26214	0.0236886	0.286439		E218D_R227W
ENSG00000168306	ACOX2	acyl-CoA oxidase 2 [Source:HGNC Symbol;Acc:HGNC:120]	83.5836	0.456948	0.201955	2.26263	0.0236588	0.286439		E218D_R227W
ENSG00000196154	S100A4	S100 calcium binding protein A4 [Source:HGNC Symbol;Acc:HGNC:10494]	150.98	0.437607	0.193689	2.25933	0.023863	0.28821		E218D_R227W
ENSG00000108604	SMARCD2	SWI/SNF related, matrix associated, actin dependent regulator of chromatin, subfamily d, member 2 [Source:HGNC Symbol;Acc:HGNC:11107]	122.307	0.483025	0.213978	2.25735	0.0239861	0.288883		E218D_R227W
ENSG00000114993	RTKN	rhotekin [Source:HGNC Symbol;Acc:HGNC:10466]	155.205	0.346404	0.153455	2.25736	0.0239856	0.288883		E218D_R227W
ENSG00000172379	ARNT2	aryl hydrocarbon receptor nuclear translocator 2 [Source:HGNC Symbol;Acc:HGNC:16876]	333.693	0.234631	0.103945	2.25726	0.0239921	0.288883		E218D_R227W
ENSG00000181019	NQO1	NAD(P)H quinone dehydrogenase 1 [Source:HGNC Symbol;Acc:HGNC:2874]	5436.9	0.218443	0.0969171	2.25391	0.0242015	0.291108		E218D_R227W
ENSG00000157741	UBN2	ubinuclein 2 [Source:HGNC Symbol;Acc:HGNC:21931]	263.526	-0.319005	0.141634	-2.25232	0.0243023	0.292024		E218D_R227W
ENSG00000188647	PTAR1	protein prenyltransferase alpha subunit repeat containing 1 [Source:HGNC Symbol;Acc:HGNC:30449]	344.165	-0.265474	0.117955	-2.25063	0.0244089	0.293006		E218D_R227W
ENSG00000153179	RASSF3	Ras association domain family member 3 [Source:HGNC Symbol;Acc:HGNC:14271]	1531.47	0.248759	0.110568	2.24982	0.0244603	0.293163		E218D_R227W
ENSG00000172031	EPHX4	epoxide hydrolase 4 [Source:HGNC Symbol;Acc:HGNC:23758]	231.458	0.344116	0.152965	2.24964	0.0244716	0.293163		E218D_R227W
ENSG00000168487	BMP1	bone morphogenetic protein 1 [Source:HGNC Symbol;Acc:HGNC:1067]	961.58	-0.242196	0.107704	-2.24872	0.0245302	0.293567		E218D_R227W
ENSG00000171202	TMEM126A	transmembrane protein 126A [Source:HGNC Symbol;Acc:HGNC:25382]	701.124	0.272644	0.121307	2.24756	0.0246041	0.294154		E218D_R227W
ENSG00000115661	STK16	serine/threonine kinase 16 [Source:HGNC Symbol;Acc:HGNC:11394]	164.012	-0.35103	0.156316	-2.24564	0.024727	0.295179		E218D_R227W
ENSG00000119314	PTBP3	polypyrimidine tract binding protein 3 [Source:HGNC Symbol;Acc:HGNC:10253]	746.047	-0.311975	0.138985	-2.24466	0.0247899	0.295179		E218D_R227W
ENSG00000183853	KIRREL1	kirre like nephrin family adhesion molecule 1 [Source:HGNC Symbol;Acc:HGNC:15734]	498.948	-0.212205	0.0945263	-2.24493	0.0247728	0.295179		E218D_R227W
ENSG00000221947	XKR9	XK related 9 [Source:HGNC Symbol;Acc:HGNC:20937]	23.5391	0.878883	0.391494	2.24495	0.0247715	0.295179		E218D_R227W
ENSG00000100644	HIF1A	hypoxia inducible factor 1 subunit alpha [Source:HGNC Symbol;Acc:HGNC:4910]	6277.74	-0.194421	0.0867051	-2.24233	0.0249402	0.296372		E218D_R227W
ENSG00000113387	SUB1	SUB1 regulator of transcription [Source:HGNC Symbol;Acc:HGNC:19985]	6518.96	0.240667	0.107321	2.24251	0.0249287	0.296372		E218D_R227W
ENSG00000069943	PIGB	phosphatidylinositol glycan anchor biosynthesis class B [Source:HGNC Symbol;Acc:HGNC:8959]	18.8229	0.951215	0.424497	2.2408	0.0250388	0.296582		E218D_R227W
ENSG00000139083	ETV6	ETS variant transcription factor 6 [Source:HGNC Symbol;Acc:HGNC:3495]	228.219	-0.283765	0.12665	-2.24054	0.025056	0.296582		E218D_R227W
ENSG00000145495	MARCHF6	membrane associated ring-CH-type finger 6 [Source:HGNC Symbol;Acc:HGNC:30550]	1098.08	0.241406	0.107746	2.2405	0.0250583	0.296582		E218D_R227W
ENSG00000280670	CCDC163	CCDC163 homolog [Source:HGNC Symbol;Acc:HGNC:27003]	27.1604	0.891852	0.397909	2.24135	0.0250035	0.296582		E218D_R227W
ENSG00000159788	RGS12	regulator of G protein signaling 12 [Source:HGNC Symbol;Acc:HGNC:9994]	157.686	-0.343719	0.153564	-2.23828	0.025203	0.297996		E218D_R227W
ENSG00000163161	ERCC3	ERCC excision repair 3, TFIIH core complex helicase subunit [Source:HGNC Symbol;Acc:HGNC:3435]	482.011	0.291084	0.130092	2.23752	0.0252526	0.298283		E218D_R227W
ENSG00000181315	ZNF322	zinc finger protein 322 [Source:HGNC Symbol;Acc:HGNC:23640]	50.4766	-0.566025	0.253321	-2.23442	0.0254557	0.300383		E218D_R227W
ENSG00000090612	ZNF268	zinc finger protein 268 [Source:HGNC Symbol;Acc:HGNC:13061]	231.409	-0.291114	0.130341	-2.23348	0.0255172	0.30065		E218D_R227W
ENSG00000103260	METRN	meteorin, glial cell differentiation regulator [Source:HGNC Symbol;Acc:HGNC:14151]	1024.59	-0.182508	0.0817352	-2.23291	0.0255547	0.30065		E218D_R227W
ENSG00000113161	HMGCR	3-hydroxy-3-methylglutaryl-CoA reductase [Source:HGNC Symbol;Acc:HGNC:5006]	889.027	-0.183058	0.0819814	-2.23292	0.0255544	0.30065		E218D_R227W
ENSG00000111817	DSE	dermatan sulfate epimerase [Source:HGNC Symbol;Acc:HGNC:21144]	666.224	0.254195	0.114082	2.22818	0.0258683	0.302532		E218D_R227W
ENSG00000125868	DSTN	destrin, actin depolymerizing factor [Source:HGNC Symbol;Acc:HGNC:15750]	5422.65	0.129149	0.0579618	2.22818	0.0258683	0.302532		E218D_R227W
ENSG00000138193	PLCE1	phospholipase C epsilon 1 [Source:HGNC Symbol;Acc:HGNC:17175]	386.527	-0.253641	0.11374	-2.23001	0.0257468	0.302532		E218D_R227W
ENSG00000155906	RMND1	required for meiotic nuclear division 1 homolog [Source:HGNC Symbol;Acc:HGNC:21176]	377.526	-0.251103	0.112666	-2.22873	0.0258317	0.302532		E218D_R227W
ENSG00000161036	LRWD1	leucine rich repeats and WD repeat domain containing 1 [Source:HGNC Symbol;Acc:HGNC:21769]	116.728	0.408055	0.183045	2.22926	0.0257968	0.302532		E218D_R227W
ENSG00000204304	PBX2	PBX homeobox 2 [Source:HGNC Symbol;Acc:HGNC:8633]	49.2904	0.65588	0.294241	2.22906	0.02581	0.302532		E218D_R227W
ENSG00000109814	UGDH	UDP-glucose 6-dehydrogenase [Source:HGNC Symbol;Acc:HGNC:12525]	975.073	0.171582	0.0770422	2.22712	0.0259393	0.303062		E218D_R227W
ENSG00000181722	ZBTB20	zinc finger and BTB domain containing 20 [Source:HGNC Symbol;Acc:HGNC:13503]	1707.54	-0.261202	0.117316	-2.22648	0.0259821	0.303261		E218D_R227W
ENSG00000145147	SLIT2	slit guidance ligand 2 [Source:HGNC Symbol;Acc:HGNC:11086]	313.3	0.240332	0.107991	2.22548	0.0260488	0.30374		E218D_R227W
ENSG00000074590	NUAK1	NUAK family kinase 1 [Source:HGNC Symbol;Acc:HGNC:14311]	658.014	-0.250797	0.11279	-2.22356	0.0261778	0.30409		E218D_R227W
ENSG00000145349	CAMK2D	calcium/calmodulin dependent protein kinase II delta [Source:HGNC Symbol;Acc:HGNC:1462]	537.435	-0.255353	0.114798	-2.22438	0.0261232	0.30409		E218D_R227W
ENSG00000146938	NLGN4X	neuroligin 4 X-linked [Source:HGNC Symbol;Acc:HGNC:14287]	17.2709	0.983016	0.442102	2.2235	0.0261818	0.30409		E218D_R227W
ENSG00000185761	ADAMTSL5	ADAMTS like 5 [Source:HGNC Symbol;Acc:HGNC:27912]	246.463	0.32369	0.14557	2.2236	0.0261754	0.30409		E218D_R227W
ENSG00000103042	SLC38A7	solute carrier family 38 member 7 [Source:HGNC Symbol;Acc:HGNC:25582]	565.33	-0.297722	0.134098	-2.22018	0.0264064	0.304657		E218D_R227W
ENSG00000105229	PIAS4	protein inhibitor of activated STAT 4 [Source:HGNC Symbol;Acc:HGNC:17002]	622.634	-0.217333	0.0978227	-2.22171	0.0263031	0.304657		E218D_R227W
ENSG00000108244	KRT23	keratin 23 [Source:HGNC Symbol;Acc:HGNC:6438]	32.356	0.842534	0.379264	2.2215	0.0263174	0.304657		E218D_R227W
ENSG00000140406	TLNRD1	talin rod domain containing 1 [Source:HGNC Symbol;Acc:HGNC:13519]	660.899	0.223373	0.100612	2.22014	0.0264093	0.304657		E218D_R227W
ENSG00000143162	CREG1	cellular repressor of E1A stimulated genes 1 [Source:HGNC Symbol;Acc:HGNC:2351]	666.465	-0.233338	0.10507	-2.22079	0.0263652	0.304657		E218D_R227W
ENSG00000166889	PATL1	PAT1 homolog 1, processing body mRNA decay factor [Source:HGNC Symbol;Acc:HGNC:26721]	690.467	0.237358	0.106926	2.21984	0.0264293	0.304657		E218D_R227W
ENSG00000182180	MRPS16	mitochondrial ribosomal protein S16 [Source:HGNC Symbol;Acc:HGNC:14048]	1892	0.157461	0.0709368	2.21973	0.026437	0.304657		E218D_R227W
ENSG00000185504	FAAP100	FA core complex associated protein 100 [Source:HGNC Symbol;Acc:HGNC:26171]	483.506	-0.237623	0.107025	-2.22025	0.0264017	0.304657		E218D_R227W
ENSG00000075914	EXOSC7	exosome component 7 [Source:HGNC Symbol;Acc:HGNC:28112]	889.955	0.239889	0.108136	2.21841	0.0265266	0.305393		E218D_R227W
ENSG00000074054	CLASP1	cytoplasmic linker associated protein 1 [Source:HGNC Symbol;Acc:HGNC:17088]	520.047	-0.20951	0.0946804	-2.21281	0.0269106	0.305834		E218D_R227W
ENSG00000081320	STK17B	serine/threonine kinase 17b [Source:HGNC Symbol;Acc:HGNC:11396]	281.046	0.269806	0.121866	2.21396	0.0268317	0.305834		E218D_R227W
ENSG00000103044	HAS3	hyaluronan synthase 3 [Source:HGNC Symbol;Acc:HGNC:4820]	18.393	-0.928203	0.418722	-2.21675	0.0266399	0.305834		E218D_R227W
ENSG00000103852	TTC23	tetratricopeptide repeat domain 23 [Source:HGNC Symbol;Acc:HGNC:25730]	198.393	-0.331413	0.149735	-2.21332	0.0268754	0.305834		E218D_R227W
ENSG00000133639	BTG1	BTG anti-proliferation factor 1 [Source:HGNC Symbol;Acc:HGNC:1130]	2457.91	0.165206	0.0746673	2.21257	0.0269275	0.305834		E218D_R227W
ENSG00000142892	PIGK	phosphatidylinositol glycan anchor biosynthesis class K [Source:HGNC Symbol;Acc:HGNC:8965]	524.601	-0.199785	0.0902927	-2.21263	0.0269229	0.305834		E218D_R227W
ENSG00000143367	TUFT1	tuftelin 1 [Source:HGNC Symbol;Acc:HGNC:12422]	1031.79	0.163102	0.0736935	2.21325	0.0268802	0.305834		E218D_R227W
ENSG00000143669	LYST	lysosomal trafficking regulator [Source:HGNC Symbol;Acc:HGNC:1968]	276.446	-0.278883	0.125853	-2.21594	0.0266959	0.305834		E218D_R227W
ENSG00000144283	PKP4	plakophilin 4 [Source:HGNC Symbol;Acc:HGNC:9026]	1260.19	-0.207877	0.0937483	-2.2174	0.026596	0.305834		E218D_R227W
ENSG00000167508	MVD	mevalonate diphosphate decarboxylase [Source:HGNC Symbol;Acc:HGNC:7529]	700.778	-0.223208	0.100698	-2.2166	0.0266507	0.305834		E218D_R227W
ENSG00000180901	KCTD2	potassium channel tetramerization domain containing 2 [Source:HGNC Symbol;Acc:HGNC:21294]	406.166	-0.281291	0.127062	-2.21381	0.0268418	0.305834		E218D_R227W
ENSG00000186665	C17orf58	chromosome 17 open reading frame 58 [Source:HGNC Symbol;Acc:HGNC:27568]	148.13	0.360062	0.162637	2.2139	0.0268355	0.305834		E218D_R227W
ENSG00000198954	KIFBP	kinesin family binding protein [Source:HGNC Symbol;Acc:HGNC:23419]	612.006	0.240049	0.108392	2.21464	0.0267849	0.305834		E218D_R227W
ENSG00000231924	PSG1	pregnancy specific beta-1-glycoprotein 1 [Source:HGNC Symbol;Acc:HGNC:9514]	118.491	-0.512615	0.231417	-2.21511	0.0267523	0.305834		E218D_R227W
ENSG00000115687	PASK	PAS domain containing serine/threonine kinase [Source:HGNC Symbol;Acc:HGNC:17270]	59.8697	0.586853	0.265331	2.21178	0.0269822	0.305867		E218D_R227W
ENSG00000185532	PRKG1	protein kinase cGMP-dependent 1 [Source:HGNC Symbol;Acc:HGNC:9414]	48.3391	-0.600485	0.271493	-2.21179	0.0269814	0.305867		E218D_R227W
ENSG00000011009	LYPLA2	lysophospholipase 2 [Source:HGNC Symbol;Acc:HGNC:6738]	1275.16	-0.157584	0.0712858	-2.21059	0.027064	0.3065		E218D_R227W
ENSG00000170540	ARL6IP1	ADP ribosylation factor like GTPase 6 interacting protein 1 [Source:HGNC Symbol;Acc:HGNC:697]	6150.24	0.171118	0.0774543	2.20928	0.0271552	0.307238		E218D_R227W
ENSG00000168010	ATG16L2	autophagy related 16 like 2 [Source:HGNC Symbol;Acc:HGNC:25464]	138.754	0.409533	0.185497	2.20776	0.0272609	0.308139		E218D_R227W
ENSG00000288722	F8A1	coagulation factor VIII associated 1 [Source:HGNC Symbol;Acc:HGNC:3547]	82.79	0.50287	0.22786	2.20692	0.0273194	0.308506		E218D_R227W
ENSG00000164099	PRSS12	serine protease 12 [Source:HGNC Symbol;Acc:HGNC:9477]	233.099	-0.372409	0.168778	-2.20651	0.0273482	0.308536		E218D_R227W
ENSG00000082397	EPB41L3	erythrocyte membrane protein band 4.1 like 3 [Source:HGNC Symbol;Acc:HGNC:3380]	596.251	0.191884	0.0869858	2.20593	0.0273892	0.308683		E218D_R227W
ENSG00000174080	CTSF	cathepsin F [Source:HGNC Symbol;Acc:HGNC:2531]	433.052	-0.282634	0.128145	-2.20558	0.0274135	0.308683		E218D_R227W
ENSG00000104856	RELB	RELB proto-oncogene, NF-kB subunit [Source:HGNC Symbol;Acc:HGNC:9956]	195.568	0.335596	0.152207	2.20487	0.0274631	0.308947		E218D_R227W
ENSG00000130635	COL5A1	collagen type V alpha 1 chain [Source:HGNC Symbol;Acc:HGNC:2209]	242.859	0.353641	0.16056	2.20255	0.0276262	0.309308		E218D_R227W
ENSG00000131899	LLGL1	LLGL scribble cell polarity complex component 1 [Source:HGNC Symbol;Acc:HGNC:6628]	30.273	0.739787	0.335713	2.20363	0.0275506	0.309308		E218D_R227W
ENSG00000138759	FRAS1	Fraser extracellular matrix complex subunit 1 [Source:HGNC Symbol;Acc:HGNC:19185]	112.478	-0.477971	0.216869	-2.20396	0.027527	0.309308		E218D_R227W
ENSG00000169679	BUB1	BUB1 mitotic checkpoint serine/threonine kinase [Source:HGNC Symbol;Acc:HGNC:1148]	464.007	0.230102	0.104455	2.20288	0.0276031	0.309308		E218D_R227W
ENSG00000169826	CSGALNACT2	chondroitin sulfate N-acetylgalactosaminyltransferase 2 [Source:HGNC Symbol;Acc:HGNC:24292]	241.394	0.409998	0.186121	2.20285	0.0276052	0.309308		E218D_R227W
ENSG00000176142	TMEM39A	transmembrane protein 39A [Source:HGNC Symbol;Acc:HGNC:25600]	184.501	0.294192	0.133647	2.20127	0.0277171	0.309739		E218D_R227W
ENSG00000284024	MSANTD7	Myb/SANT DNA binding domain containing 7 [Source:HGNC Symbol;Acc:HGNC:56248]	225.196	-0.359182	0.163169	-2.20129	0.0277156	0.309739		E218D_R227W
ENSG00000166797	CIAO2A	cytosolic iron-sulfur assembly component 2A [Source:HGNC Symbol;Acc:HGNC:26235]	914.45	0.225371	0.102468	2.19942	0.0278477	0.310026		E218D_R227W
ENSG00000174547	MRPL11	mitochondrial ribosomal protein L11 [Source:HGNC Symbol;Acc:HGNC:14042]	1307.68	0.166297	0.075599	2.19972	0.0278267	0.310026		E218D_R227W
ENSG00000179832	MROH1	maestro heat like repeat family member 1 [Source:HGNC Symbol;Acc:HGNC:26958]	278.952	-0.293182	0.133272	-2.19988	0.0278155	0.310026		E218D_R227W
ENSG00000213995	NAXD	NAD(P)HX dehydratase [Source:HGNC Symbol;Acc:HGNC:25576]	241.961	0.319822	0.145382	2.19987	0.0278163	0.310026		E218D_R227W
ENSG00000082269	FAM135A	family with sequence similarity 135 member A [Source:HGNC Symbol;Acc:HGNC:21084]	61.2427	-0.488159	0.222043	-2.19849	0.0279143	0.31013		E218D_R227W
ENSG00000104219	ZDHHC2	zinc finger DHHC-type palmitoyltransferase 2 [Source:HGNC Symbol;Acc:HGNC:18469]	1265.06	0.191398	0.0870781	2.19801	0.0279487	0.31013		E218D_R227W
ENSG00000128567	PODXL	podocalyxin like [Source:HGNC Symbol;Acc:HGNC:9171]	1105.11	0.155976	0.0709687	2.19782	0.0279621	0.31013		E218D_R227W
ENSG00000198830	HMGN2	high mobility group nucleosomal binding domain 2 [Source:HGNC Symbol;Acc:HGNC:4986]	324.835	0.270312	0.122978	2.19804	0.027946	0.31013		E218D_R227W
ENSG00000112186	CAP2	cyclase associated actin cytoskeleton regulatory protein 2 [Source:HGNC Symbol;Acc:HGNC:20039]	1591.27	-0.221982	0.10102	-2.19739	0.0279923	0.310174		E218D_R227W
ENSG00000184014	DENND5A	DENN domain containing 5A [Source:HGNC Symbol;Acc:HGNC:19344]	874.136	0.199703	0.0909221	2.19642	0.0280616	0.31065		E218D_R227W
ENSG00000163191	S100A11	S100 calcium binding protein A11 [Source:HGNC Symbol;Acc:HGNC:10488]	5994.48	0.227128	0.103438	2.19579	0.028107	0.310861		E218D_R227W
ENSG00000128609	NDUFA5	NADH:ubiquinone oxidoreductase subunit A5 [Source:HGNC Symbol;Acc:HGNC:7688]	894.82	0.201816	0.0919472	2.19491	0.0281697	0.311264		E218D_R227W
ENSG00000111581	NUP107	nucleoporin 107 [Source:HGNC Symbol;Acc:HGNC:29914]	415.842	0.216564	0.0987144	2.19384	0.028247	0.311497		E218D_R227W
ENSG00000145431	PDGFC	platelet derived growth factor C [Source:HGNC Symbol;Acc:HGNC:8801]	2619.69	-0.151281	0.0689671	-2.19352	0.02827	0.311497		E218D_R227W
ENSG00000185274	GALNT17	polypeptide N-acetylgalactosaminyltransferase 17 [Source:HGNC Symbol;Acc:HGNC:16347]	95.7206	-0.411028	0.187337	-2.19406	0.0282313	0.311497		E218D_R227W
ENSG00000084676	NCOA1	nuclear receptor coactivator 1 [Source:HGNC Symbol;Acc:HGNC:7668]	372.589	-0.245457	0.111926	-2.19303	0.0283053	0.311596		E218D_R227W
ENSG00000188229	TUBB4B	tubulin beta 4B class IVb [Source:HGNC Symbol;Acc:HGNC:20771]	1126.61	0.22758	0.103798	2.19252	0.0283416	0.311705		E218D_R227W
ENSG00000092199	HNRNPC	heterogeneous nuclear ribonucleoprotein C [Source:HGNC Symbol;Acc:HGNC:5035]	3844.82	0.129132	0.0589948	2.18886	0.0286069	0.312394		E218D_R227W
ENSG00000102312	PORCN	porcupine O-acyltransferase [Source:HGNC Symbol;Acc:HGNC:17652]	221.963	0.33609	0.153519	2.18924	0.0285795	0.312394		E218D_R227W
ENSG00000103855	CD276	CD276 molecule [Source:HGNC Symbol;Acc:HGNC:19137]	1483.91	0.148086	0.067645	2.18916	0.0285854	0.312394		E218D_R227W
ENSG00000123144	TRIR	telomerase RNA component interacting RNase [Source:HGNC Symbol;Acc:HGNC:28424]	2574.62	-0.14828	0.0677367	-2.18906	0.0285924	0.312394		E218D_R227W
ENSG00000143198	MGST3	microsomal glutathione S-transferase 3 [Source:HGNC Symbol;Acc:HGNC:7064]	6565.73	0.29451	0.134572	2.1885	0.0286334	0.312394		E218D_R227W
ENSG00000145287	PLAC8	placenta associated 8 [Source:HGNC Symbol;Acc:HGNC:19254]	15.4185	-1.02794	0.469727	-2.18838	0.0286423	0.312394		E218D_R227W
ENSG00000146063	TRIM41	tripartite motif containing 41 [Source:HGNC Symbol;Acc:HGNC:19013]	398.89	-0.27811	0.126949	-2.19073	0.0284717	0.312394		E218D_R227W
ENSG00000159212	CLIC6	chloride intracellular channel 6 [Source:HGNC Symbol;Acc:HGNC:2065]	943.955	-0.23141	0.105706	-2.18918	0.0285835	0.312394		E218D_R227W
ENSG00000183780	SLC35F3	solute carrier family 35 member F3 [Source:HGNC Symbol;Acc:HGNC:23616]	60.8092	0.527594	0.240991	2.18927	0.0285776	0.312394		E218D_R227W
ENSG00000155313	USP25	ubiquitin specific peptidase 25 [Source:HGNC Symbol;Acc:HGNC:12624]	396.523	0.233192	0.106588	2.1878	0.0286842	0.312562		E218D_R227W
ENSG00000050820	BCAR1	BCAR1 scaffold protein, Cas family member [Source:HGNC Symbol;Acc:HGNC:971]	3690.28	0.134738	0.061605	2.18713	0.0287329	0.312805		E218D_R227W
ENSG00000074266	EED	embryonic ectoderm development [Source:HGNC Symbol;Acc:HGNC:3188]	351.829	0.304031	0.139084	2.18595	0.0288189	0.312907		E218D_R227W
ENSG00000105204	DYRK1B	dual specificity tyrosine phosphorylation regulated kinase 1B [Source:HGNC Symbol;Acc:HGNC:3092]	360.14	-0.267739	0.122483	-2.18592	0.0288218	0.312907		E218D_R227W
ENSG00000111906	HDDC2	HD domain containing 2 [Source:HGNC Symbol;Acc:HGNC:21078]	1967.25	0.214223	0.0979846	2.18629	0.0287945	0.312907		E218D_R227W
ENSG00000058272	PPP1R12A	protein phosphatase 1 regulatory subunit 12A [Source:HGNC Symbol;Acc:HGNC:7618]	1199.09	-0.18608	0.0852284	-2.18331	0.0290132	0.313544		E218D_R227W
ENSG00000135749	PCNX2	pecanex 2 [Source:HGNC Symbol;Acc:HGNC:8736]	194.773	-0.314283	0.143902	-2.18401	0.0289618	0.313544		E218D_R227W
ENSG00000151414	NEK7	NIMA related kinase 7 [Source:HGNC Symbol;Acc:HGNC:13386]	2286.5	0.166783	0.0763835	2.18349	0.0289997	0.313544		E218D_R227W
ENSG00000162869	PPP1R21	protein phosphatase 1 regulatory subunit 21 [Source:HGNC Symbol;Acc:HGNC:30595]	160.408	-0.343207	0.157124	-2.18431	0.0289398	0.313544		E218D_R227W
ENSG00000206562	METTL6	methyltransferase 6, tRNA N3-cytidine [Source:HGNC Symbol;Acc:HGNC:28343]	236.321	0.290374	0.132915	2.18465	0.0289143	0.313544		E218D_R227W
ENSG00000165424	ZCCHC24	zinc finger CCHC-type containing 24 [Source:HGNC Symbol;Acc:HGNC:26911]	334.917	0.236901	0.108554	2.18234	0.0290845	0.313972		E218D_R227W
ENSG00000198265	HELZ	helicase with zinc finger [Source:HGNC Symbol;Acc:HGNC:16878]	812.304	-0.234222	0.10734	-2.18205	0.0291059	0.313972		E218D_R227W
ENSG00000173137	ADCK5	aarF domain containing kinase 5 [Source:HGNC Symbol;Acc:HGNC:21738]	54.5371	-0.537091	0.246187	-2.18164	0.0291359	0.314008		E218D_R227W
ENSG00000183454	GRIN2A	glutamate ionotropic receptor NMDA type subunit 2A [Source:HGNC Symbol;Acc:HGNC:4585]	52.5047	-0.646155	0.296303	-2.18073	0.0292037	0.314452		E218D_R227W
ENSG00000162994	CLHC1	clathrin heavy chain linker domain containing 1 [Source:HGNC Symbol;Acc:HGNC:26453]	54.9403	-0.496542	0.227801	-2.17971	0.0292787	0.314686		E218D_R227W
ENSG00000171703	TCEA2	transcription elongation factor A2 [Source:HGNC Symbol;Acc:HGNC:11614]	736.196	0.269764	0.123742	2.18005	0.0292541	0.314686		E218D_R227W
ENSG00000112183	RBM24	RNA binding motif protein 24 [Source:HGNC Symbol;Acc:HGNC:21539]	126.322	-0.375255	0.172419	-2.17641	0.0295244	0.317038		E218D_R227W
ENSG00000122566	HNRNPA2B1	heterogeneous nuclear ribonucleoprotein A2/B1 [Source:HGNC Symbol;Acc:HGNC:5033]	8692.78	0.145597	0.0669253	2.17552	0.0295914	0.317469		E218D_R227W
ENSG00000144134	RABL2A	RAB, member of RAS oncogene family like 2A [Source:HGNC Symbol;Acc:HGNC:9799]	61.8218	-0.484519	0.222889	-2.17382	0.0297189	0.318259		E218D_R227W
ENSG00000145365	TIFA	TRAF interacting protein with forkhead associated domain [Source:HGNC Symbol;Acc:HGNC:19075]	212.82	0.286307	0.131701	2.17391	0.029712	0.318259		E218D_R227W
ENSG00000163491	NEK10	NIMA related kinase 10 [Source:HGNC Symbol;Acc:HGNC:18592]	18.8616	-0.966913	0.4451	-2.17235	0.0298292	0.318573		E218D_R227W
ENSG00000163513	TGFBR2	transforming growth factor beta receptor 2 [Source:HGNC Symbol;Acc:HGNC:11773]	438.685	0.221535	0.101969	2.17257	0.0298124	0.318573		E218D_R227W
ENSG00000198324	PHETA1	PH domain containing endocytic trafficking adaptor 1 [Source:HGNC Symbol;Acc:HGNC:26509]	235.934	-0.287128	0.132158	-2.17261	0.0298098	0.318573		E218D_R227W
ENSG00000115738	ID2	inhibitor of DNA binding 2 [Source:HGNC Symbol;Acc:HGNC:5361]	1087.39	-0.212719	0.0979521	-2.17166	0.0298812	0.318841		E218D_R227W
ENSG00000077721	UBE2A	ubiquitin conjugating enzyme E2 A [Source:HGNC Symbol;Acc:HGNC:12472]	1220.64	0.215509	0.0993528	2.16913	0.0300727	0.319935		E218D_R227W
ENSG00000088899	LZTS3	leucine zipper tumor suppressor family member 3 [Source:HGNC Symbol;Acc:HGNC:30139]	232.936	-0.278161	0.128251	-2.16888	0.0300921	0.319935		E218D_R227W
ENSG00000137216	TMEM63B	transmembrane protein 63B [Source:HGNC Symbol;Acc:HGNC:17735]	575.959	-0.241965	0.111548	-2.16915	0.0300711	0.319935		E218D_R227W
ENSG00000161011	SQSTM1	sequestosome 1 [Source:HGNC Symbol;Acc:HGNC:11280]	434.018	0.253732	0.116951	2.16956	0.0300405	0.319935		E218D_R227W
ENSG00000036530	CYP46A1	cytochrome P450 family 46 subfamily A member 1 [Source:HGNC Symbol;Acc:HGNC:2641]	35.8129	-0.706176	0.326078	-2.16567	0.0303368	0.322246		E218D_R227W
ENSG00000076826	CAMSAP3	calmodulin regulated spectrin associated protein family member 3 [Source:HGNC Symbol;Acc:HGNC:29307]	47.4586	-0.566091	0.261467	-2.16506	0.0303833	0.322451		E218D_R227W
ENSG00000114978	MOB1A	MOB kinase activator 1A [Source:HGNC Symbol;Acc:HGNC:16015]	1566.94	0.172383	0.0796672	2.16378	0.0304809	0.323196		E218D_R227W
ENSG00000138777	PPA2	inorganic pyrophosphatase 2 [Source:HGNC Symbol;Acc:HGNC:28883]	1719.38	0.196035	0.0906357	2.16289	0.0305494	0.323248		E218D_R227W
ENSG00000162430	SELENON	selenoprotein N [Source:HGNC Symbol;Acc:HGNC:15999]	599.541	-0.194378	0.0898796	-2.16265	0.0305679	0.323248		E218D_R227W
ENSG00000176014	TUBB6	tubulin beta 6 class V [Source:HGNC Symbol;Acc:HGNC:20776]	4288.63	0.219108	0.10131	2.16274	0.0305608	0.323248		E218D_R227W
ENSG00000090857	PDPR	pyruvate dehydrogenase phosphatase regulatory subunit [Source:HGNC Symbol;Acc:HGNC:30264]	360.193	-0.284991	0.131824	-2.1619	0.0306257	0.323281		E218D_R227W
ENSG00000134463	ECHDC3	enoyl-CoA hydratase domain containing 3 [Source:HGNC Symbol;Acc:HGNC:23489]	119.823	0.383386	0.177322	2.16209	0.0306109	0.323281		E218D_R227W
ENSG00000182578	CSF1R	colony stimulating factor 1 receptor [Source:HGNC Symbol;Acc:HGNC:2433]	40.5182	0.604129	0.279539	2.16116	0.0306829	0.323595		E218D_R227W
ENSG00000163811	WDR43	WD repeat domain 43 [Source:HGNC Symbol;Acc:HGNC:28945]	1223.33	0.154268	0.0714315	2.15966	0.030799	0.324529		E218D_R227W
ENSG00000163170	BOLA3	bolA family member 3 [Source:HGNC Symbol;Acc:HGNC:24415]	166.843	0.440514	0.204012	2.15926	0.03083	0.324567		E218D_R227W
ENSG00000204576	PRR3	proline rich 3 [Source:HGNC Symbol;Acc:HGNC:21149]	200.382	-0.300642	0.139288	-2.15842	0.0308951	0.324962		E218D_R227W
ENSG00000143390	RFX5	regulatory factor X5 [Source:HGNC Symbol;Acc:HGNC:9986]	55.5245	0.527467	0.244466	2.15763	0.0309567	0.325321		E218D_R227W
ENSG00000126705	AHDC1	AT-hook DNA binding motif containing 1 [Source:HGNC Symbol;Acc:HGNC:25230]	511.927	-0.197029	0.0913858	-2.15602	0.0310823	0.326061		E218D_R227W
ENSG00000137124	ALDH1B1	aldehyde dehydrogenase 1 family member B1 [Source:HGNC Symbol;Acc:HGNC:407]	1605.28	-0.162705	0.0754566	-2.15628	0.0310619	0.326061		E218D_R227W
ENSG00000114686	MRPL3	mitochondrial ribosomal protein L3 [Source:HGNC Symbol;Acc:HGNC:10379]	1420.05	0.178897	0.0830035	2.15529	0.0311391	0.326143		E218D_R227W
ENSG00000150630	VEGFC	vascular endothelial growth factor C [Source:HGNC Symbol;Acc:HGNC:12682]	112.206	-0.446792	0.207309	-2.1552	0.0311463	0.326143		E218D_R227W
ENSG00000198088	NUP62CL	nucleoporin 62 C-terminal like [Source:HGNC Symbol;Acc:HGNC:25960]	13.6004	1.12555	0.522333	2.15486	0.031173	0.326143		E218D_R227W
ENSG00000072958	AP1M1	adaptor related protein complex 1 subunit mu 1 [Source:HGNC Symbol;Acc:HGNC:13667]	1197.38	0.199194	0.0925293	2.15277	0.0313368	0.327277		E218D_R227W
ENSG00000269713	NBPF9	NBPF member 9 [Source:HGNC Symbol;Acc:HGNC:31991]	58.3531	0.494124	0.229517	2.15289	0.0313274	0.327277		E218D_R227W
ENSG00000054392	HHAT	hedgehog acyltransferase [Source:HGNC Symbol;Acc:HGNC:18270]	73.2669	-0.42541	0.197658	-2.15225	0.0313775	0.327403		E218D_R227W
ENSG00000180447	GAS1	growth arrest specific 1 [Source:HGNC Symbol;Acc:HGNC:4165]	13.0334	1.55277	0.721578	2.15191	0.0314043	0.327403		E218D_R227W
ENSG00000130517	PGPEP1	pyroglutamyl-peptidase I [Source:HGNC Symbol;Acc:HGNC:13568]	643.444	-0.266344	0.123949	-2.14881	0.0316491	0.329374		E218D_R227W
ENSG00000196544	BORCS6	BLOC-1 related complex subunit 6 [Source:HGNC Symbol;Acc:HGNC:25939]	342.43	-0.261445	0.121658	-2.14903	0.0316323	0.329374		E218D_R227W
ENSG00000051825	MPHOSPH9	M-phase phosphoprotein 9 [Source:HGNC Symbol;Acc:HGNC:7215]	223.419	-0.330657	0.153933	-2.14806	0.0317091	0.329548		E218D_R227W
ENSG00000198816	ZNF358	zinc finger protein 358 [Source:HGNC Symbol;Acc:HGNC:16838]	917.587	-0.22751	0.105922	-2.1479	0.0317216	0.329548		E218D_R227W
ENSG00000138675	FGF5	fibroblast growth factor 5 [Source:HGNC Symbol;Acc:HGNC:3683]	2717.97	0.190705	0.0888342	2.14676	0.0318125	0.33018		E218D_R227W
ENSG00000203668	CHML	CHM like Rab escort protein [Source:HGNC Symbol;Acc:HGNC:1941]	264.304	-0.300178	0.13985	-2.14643	0.0318384	0.33018		E218D_R227W
ENSG00000142669	SH3BGRL3	SH3 domain binding glutamate rich protein like 3 [Source:HGNC Symbol;Acc:HGNC:15568]	1901.4	0.254305	0.118523	2.14561	0.0319041	0.330282		E218D_R227W
ENSG00000175970	UNC119B	unc-119 lipid binding chaperone B [Source:HGNC Symbol;Acc:HGNC:16488]	213.528	-0.270565	0.126085	-2.1459	0.031881	0.330282		E218D_R227W
ENSG00000124225	PMEPA1	prostate transmembrane protein, androgen induced 1 [Source:HGNC Symbol;Acc:HGNC:14107]	1097.26	-0.177113	0.0826071	-2.14404	0.0320296	0.33129		E218D_R227W
ENSG00000122545	SEPTIN7	septin 7 [Source:HGNC Symbol;Acc:HGNC:1717]	2653.9	0.138426	0.0645826	2.1434	0.032081	0.331531		E218D_R227W
ENSG00000187109	NAP1L1	nucleosome assembly protein 1 like 1 [Source:HGNC Symbol;Acc:HGNC:7637]	23972.3	-0.0872104	0.0407006	-2.14273	0.0321347	0.331626		E218D_R227W
ENSG00000196924	FLNA	filamin A [Source:HGNC Symbol;Acc:HGNC:3754]	15017.8	-0.192545	0.0898657	-2.14259	0.0321463	0.331626		E218D_R227W
ENSG00000072110	ACTN1	actinin alpha 1 [Source:HGNC Symbol;Acc:HGNC:163]	22590.3	-0.207753	0.0970069	-2.14164	0.0322228	0.332125		E218D_R227W
ENSG00000114529	C3orf52	chromosome 3 open reading frame 52 [Source:HGNC Symbol;Acc:HGNC:26255]	193.078	0.286145	0.133661	2.14084	0.0322871	0.332282		E218D_R227W
ENSG00000174738	NR1D2	nuclear receptor subfamily 1 group D member 2 [Source:HGNC Symbol;Acc:HGNC:7963]	382.697	-0.310026	0.144821	-2.14075	0.0322943	0.332282		E218D_R227W
ENSG00000164300	SERINC5	serine incorporator 5 [Source:HGNC Symbol;Acc:HGNC:18825]	185.81	0.301435	0.140881	2.13963	0.0323843	0.332918		E218D_R227W
ENSG00000253251	SHLD3	shieldin complex subunit 3 [Source:HGNC Symbol;Acc:HGNC:53826]	67.4712	0.555992	0.260036	2.13814	0.0325057	0.333876		E218D_R227W
ENSG00000143970	ASXL2	ASXL transcriptional regulator 2 [Source:HGNC Symbol;Acc:HGNC:23805]	464.007	-0.226231	0.105855	-2.13718	0.0325838	0.334097		E218D_R227W
ENSG00000170088	TMEM192	transmembrane protein 192 [Source:HGNC Symbol;Acc:HGNC:26775]	601.133	-0.219848	0.102852	-2.13751	0.0325562	0.334097		E218D_R227W
ENSG00000096093	EFHC1	EF-hand domain containing 1 [Source:HGNC Symbol;Acc:HGNC:16406]	289.589	-0.269324	0.126053	-2.1366	0.0326307	0.334109		E218D_R227W
ENSG00000105255	FSD1	fibronectin type III and SPRY domain containing 1 [Source:HGNC Symbol;Acc:HGNC:13745]	171.883	-0.309903	0.145099	-2.1358	0.032696	0.334109		E218D_R227W
ENSG00000183814	LIN9	lin-9 DREAM MuvB core complex component [Source:HGNC Symbol;Acc:HGNC:30830]	89.4105	-0.413441	0.193569	-2.13589	0.0326888	0.334109		E218D_R227W
ENSG00000186792	HYAL3	hyaluronidase 3 [Source:HGNC Symbol;Acc:HGNC:5322]	58.7229	0.536642	0.251264	2.13577	0.0326981	0.334109		E218D_R227W
ENSG00000196411	EPHB4	EPH receptor B4 [Source:HGNC Symbol;Acc:HGNC:3395]	224.661	-0.318964	0.149526	-2.13317	0.0329107	0.33599		E218D_R227W
ENSG00000068366	ACSL4	acyl-CoA synthetase long chain family member 4 [Source:HGNC Symbol;Acc:HGNC:3571]	2372.23	-0.174046	0.0816483	-2.13166	0.0330349	0.336501		E218D_R227W
ENSG00000102181	CD99L2	CD99 molecule like 2 [Source:HGNC Symbol;Acc:HGNC:18237]	341.197	-0.222721	0.104494	-2.13143	0.0330539	0.336501		E218D_R227W
ENSG00000164109	MAD2L1	mitotic arrest deficient 2 like 1 [Source:HGNC Symbol;Acc:HGNC:6763]	1312.97	0.201395	0.0944996	2.13118	0.0330747	0.336501		E218D_R227W
ENSG00000171720	HDAC3	histone deacetylase 3 [Source:HGNC Symbol;Acc:HGNC:4854]	1005	0.255066	0.11968	2.13123	0.0330698	0.336501		E218D_R227W
ENSG00000177427	MIEF2	mitochondrial elongation factor 2 [Source:HGNC Symbol;Acc:HGNC:17920]	431.705	-0.238037	0.111782	-2.12948	0.0332148	0.337636		E218D_R227W
ENSG00000120694	HSPH1	heat shock protein family H (Hsp110) member 1 [Source:HGNC Symbol;Acc:HGNC:16969]	2054.62	-0.246301	0.115803	-2.1269	0.0334281	0.339407		E218D_R227W
ENSG00000132563	REEP2	receptor accessory protein 2 [Source:HGNC Symbol;Acc:HGNC:17975]	289.874	0.248101	0.11668	2.12634	0.0334752	0.339407		E218D_R227W
ENSG00000222009	BTBD19	BTB domain containing 19 [Source:HGNC Symbol;Acc:HGNC:27145]	111.093	0.389159	0.183015	2.12638	0.0334718	0.339407		E218D_R227W
ENSG00000159228	CBR1	carbonyl reductase 1 [Source:HGNC Symbol;Acc:HGNC:1548]	1761.62	0.176991	0.0832851	2.12512	0.0335765	0.340142		E218D_R227W
ENSG00000116117	PARD3B	par-3 family cell polarity regulator beta [Source:HGNC Symbol;Acc:HGNC:14446]	308.021	-0.279873	0.131745	-2.12435	0.0336407	0.340304		E218D_R227W
ENSG00000197969	VPS13A	vacuolar protein sorting 13 homolog A [Source:HGNC Symbol;Acc:HGNC:1908]	668.17	-0.201549	0.0948807	-2.12424	0.0336502	0.340304		E218D_R227W
ENSG00000070010	UFD1	ubiquitin recognition factor in ER associated degradation 1 [Source:HGNC Symbol;Acc:HGNC:12520]	862.807	0.181644	0.0855904	2.12225	0.0338167	0.340589		E218D_R227W
ENSG00000105700	KXD1	KxDL motif containing 1 [Source:HGNC Symbol;Acc:HGNC:28420]	368.501	0.216568	0.102019	2.12281	0.03377	0.340589		E218D_R227W
ENSG00000169851	PCDH7	protocadherin 7 [Source:HGNC Symbol;Acc:HGNC:8659]	57.5864	-0.74108	0.349074	-2.12299	0.0337547	0.340589		E218D_R227W
ENSG00000197903	H2BC12	H2B clustered histone 12 [Source:HGNC Symbol;Acc:HGNC:13954]	949.598	0.220398	0.103806	2.12317	0.0337394	0.340589		E218D_R227W
ENSG00000198700	IPO9	importin 9 [Source:HGNC Symbol;Acc:HGNC:19425]	1327.45	-0.215052	0.101336	-2.12218	0.0338225	0.340589		E218D_R227W
ENSG00000110367	DDX6	DEAD-box helicase 6 [Source:HGNC Symbol;Acc:HGNC:2747]	1482.83	-0.190273	0.0897399	-2.12028	0.0339828	0.341621		E218D_R227W
ENSG00000136231	IGF2BP3	insulin like growth factor 2 mRNA binding protein 3 [Source:HGNC Symbol;Acc:HGNC:28868]	19.6524	-1.32776	0.626133	-2.12057	0.0339584	0.341621		E218D_R227W
ENSG00000165655	ZNF503	zinc finger protein 503 [Source:HGNC Symbol;Acc:HGNC:23589]	1136.33	-0.23405	0.110405	-2.11993	0.0340118	0.341622		E218D_R227W
ENSG00000163319	MRPS18C	mitochondrial ribosomal protein S18C [Source:HGNC Symbol;Acc:HGNC:16633]	112.967	0.436829	0.206317	2.11726	0.0342374	0.343304		E218D_R227W
ENSG00000189056	RELN	reelin [Source:HGNC Symbol;Acc:HGNC:9957]	149.573	0.428798	0.202511	2.11741	0.034225	0.343304		E218D_R227W
ENSG00000146094	DOK3	docking protein 3 [Source:HGNC Symbol;Acc:HGNC:24583]	16.9023	0.978095	0.462324	2.1156	0.0343784	0.344426		E218D_R227W
ENSG00000257704	INAFM1	InaF motif containing 1 [Source:HGNC Symbol;Acc:HGNC:27406]	139.84	-0.329833	0.155959	-2.11487	0.0344408	0.344759		E218D_R227W
ENSG00000160803	UBQLN4	ubiquilin 4 [Source:HGNC Symbol;Acc:HGNC:1237]	79.81	0.440963	0.2086	2.11391	0.0345227	0.345286		E218D_R227W
ENSG00000101811	CSTF2	cleavage stimulation factor subunit 2 [Source:HGNC Symbol;Acc:HGNC:2484]	233.584	0.266402	0.126085	2.11288	0.0346107	0.345288		E218D_R227W
ENSG00000143079	CTTNBP2NL	CTTNBP2 N-terminal like [Source:HGNC Symbol;Acc:HGNC:25330]	476.354	-0.219822	0.104019	-2.1133	0.0345755	0.345288		E218D_R227W
ENSG00000148985	PGAP2	post-GPI attachment to proteins 2 [Source:HGNC Symbol;Acc:HGNC:17893]	436.424	0.230267	0.108974	2.11305	0.0345963	0.345288		E218D_R227W
ENSG00000085063	CD59	CD59 molecule (CD59 blood group) [Source:HGNC Symbol;Acc:HGNC:1689]	4694.86	0.133699	0.0632903	2.11248	0.0346456	0.345297		E218D_R227W
ENSG00000091164	TXNL1	thioredoxin like 1 [Source:HGNC Symbol;Acc:HGNC:12436]	2036.69	0.148398	0.0702581	2.11219	0.03467	0.345297		E218D_R227W
ENSG00000100567	PSMA3	proteasome 20S subunit alpha 3 [Source:HGNC Symbol;Acc:HGNC:9532]	2337.86	0.182094	0.0863284	2.10932	0.0349169	0.346968		E218D_R227W
ENSG00000137547	MRPL15	mitochondrial ribosomal protein L15 [Source:HGNC Symbol;Acc:HGNC:14054]	962.831	0.198072	0.0939077	2.10922	0.0349259	0.346968		E218D_R227W
ENSG00000167123	CERCAM	cerebral endothelial cell adhesion molecule [Source:HGNC Symbol;Acc:HGNC:23723]	381.203	-0.23334	0.110615	-2.10948	0.0349033	0.346968		E218D_R227W
ENSG00000115163	CENPA	centromere protein A [Source:HGNC Symbol;Acc:HGNC:1851]	392.395	0.269458	0.12783	2.10794	0.0350365	0.347775		E218D_R227W
ENSG00000167657	DAPK3	death associated protein kinase 3 [Source:HGNC Symbol;Acc:HGNC:2676]	1115.79	-0.192527	0.091359	-2.10737	0.0350853	0.347966		E218D_R227W
ENSG00000171860	C3AR1	complement C3a receptor 1 [Source:HGNC Symbol;Acc:HGNC:1319]	27.4046	0.746778	0.354623	2.10584	0.0352183	0.348992		E218D_R227W
ENSG00000163624	CDS1	CDP-diacylglycerol synthase 1 [Source:HGNC Symbol;Acc:HGNC:1800]	143.777	-0.315657	0.149964	-2.10489	0.0353009	0.349517		E218D_R227W
ENSG00000088756	ARHGAP28	Rho GTPase activating protein 28 [Source:HGNC Symbol;Acc:HGNC:25509]	52.9854	-0.597517	0.283949	-2.10431	0.0353516	0.349726		E218D_R227W
ENSG00000007376	RPUSD1	RNA pseudouridine synthase domain containing 1 [Source:HGNC Symbol;Acc:HGNC:14173]	415.515	-0.199796	0.0950084	-2.10293	0.0354718	0.350425		E218D_R227W
ENSG00000120669	SOHLH2	spermatogenesis and oogenesis specific basic helix-loop-helix 2 [Source:HGNC Symbol;Acc:HGNC:26026]	20.4711	-0.831183	0.395285	-2.10274	0.0354884	0.350425		E218D_R227W
ENSG00000132912	DCTN4	dynactin subunit 4 [Source:HGNC Symbol;Acc:HGNC:15518]	622.794	-0.227854	0.108374	-2.10248	0.0355113	0.350425		E218D_R227W
ENSG00000060718	COL11A1	collagen type XI alpha 1 chain [Source:HGNC Symbol;Acc:HGNC:2186]	3566.43	-0.40734	0.193803	-2.10182	0.0355687	0.3507		E218D_R227W
ENSG00000025800	KPNA6	karyopherin subunit alpha 6 [Source:HGNC Symbol;Acc:HGNC:6399]	2034.24	-0.191797	0.0912678	-2.10147	0.0355995	0.35071		E218D_R227W
ENSG00000099942	CRKL	CRK like proto-oncogene, adaptor protein [Source:HGNC Symbol;Acc:HGNC:2363]	740.315	0.227163	0.108157	2.1003	0.0357021	0.351428		E218D_R227W
ENSG00000123213	NLN	neurolysin [Source:HGNC Symbol;Acc:HGNC:16058]	423.848	-0.22916	0.10918	-2.09892	0.0358241	0.352335		E218D_R227W
ENSG00000179546	HTR1D	5-hydroxytryptamine receptor 1D [Source:HGNC Symbol;Acc:HGNC:5289]	23.5468	-0.786736	0.3749	-2.09852	0.0358591	0.352385		E218D_R227W
ENSG00000078668	VDAC3	voltage dependent anion channel 3 [Source:HGNC Symbol;Acc:HGNC:12674]	1268.57	0.212661	0.101404	2.09717	0.0359784	0.352753		E218D_R227W
ENSG00000126947	ARMCX1	armadillo repeat containing X-linked 1 [Source:HGNC Symbol;Acc:HGNC:18073]	393.02	-0.229613	0.109491	-2.09708	0.0359861	0.352753		E218D_R227W
ENSG00000182552	RWDD4	RWD domain containing 4 [Source:HGNC Symbol;Acc:HGNC:23750]	351.968	0.23305	0.111126	2.09717	0.0359785	0.352753		E218D_R227W
ENSG00000086061	DNAJA1	DnaJ heat shock protein family (Hsp40) member A1 [Source:HGNC Symbol;Acc:HGNC:5229]	2893.95	0.135001	0.064407	2.09606	0.0360765	0.353044		E218D_R227W
ENSG00000112984	KIF20A	kinesin family member 20A [Source:HGNC Symbol;Acc:HGNC:9787]	784.79	0.276726	0.132041	2.09577	0.036103	0.353044		E218D_R227W
ENSG00000204899	MZT1	mitotic spindle organizing protein 1 [Source:HGNC Symbol;Acc:HGNC:33830]	753.827	0.167822	0.0800778	2.09574	0.0361054	0.353044		E218D_R227W
ENSG00000134516	DOCK2	dedicator of cytokinesis 2 [Source:HGNC Symbol;Acc:HGNC:2988]	273.398	-0.35513	0.169524	-2.09487	0.0361828	0.353508		E218D_R227W
ENSG00000108759	KRT32	keratin 32 [Source:HGNC Symbol;Acc:HGNC:6449]	67.8699	-0.63071	0.301161	-2.09426	0.0362368	0.353743		E218D_R227W
ENSG00000156466	GDF6	growth differentiation factor 6 [Source:HGNC Symbol;Acc:HGNC:4221]	24.2167	-0.80241	0.383557	-2.09203	0.0364363	0.355199		E218D_R227W
ENSG00000167695	TLCD3A	TLC domain containing 3A [Source:HGNC Symbol;Acc:HGNC:29646]	811.06	0.222554	0.106388	2.09191	0.0364461	0.355199		E218D_R227W
ENSG00000180667	YOD1	YOD1 deubiquitinase [Source:HGNC Symbol;Acc:HGNC:25035]	323.819	-0.292825	0.140072	-2.09053	0.0365702	0.356115		E218D_R227W
ENSG00000152944	MED21	mediator complex subunit 21 [Source:HGNC Symbol;Acc:HGNC:11473]	907.901	0.289923	0.138787	2.08898	0.0367099	0.356887		E218D_R227W
ENSG00000164713	BRI3	brain protein I3 [Source:HGNC Symbol;Acc:HGNC:1109]	12318.3	0.211991	0.101472	2.08917	0.0366927	0.356887		E218D_R227W
ENSG00000165512	ZNF22	zinc finger protein 22 [Source:HGNC Symbol;Acc:HGNC:13012]	483.883	0.249408	0.119412	2.08863	0.0367411	0.356897		E218D_R227W
ENSG00000137642	SORL1	sortilin related receptor 1 [Source:HGNC Symbol;Acc:HGNC:11185]	492.95	-0.208979	0.100086	-2.08799	0.0367985	0.35716		E218D_R227W
ENSG00000088832	FKBP1A	FKBP prolyl isomerase 1A [Source:HGNC Symbol;Acc:HGNC:3711]	9855.36	0.112619	0.0539744	2.08653	0.0369304	0.357266		E218D_R227W
ENSG00000121690	DEPDC7	DEP domain containing 7 [Source:HGNC Symbol;Acc:HGNC:29899]	271.222	-0.276334	0.132407	-2.08701	0.0368872	0.357266		E218D_R227W
ENSG00000159217	IGF2BP1	insulin like growth factor 2 mRNA binding protein 1 [Source:HGNC Symbol;Acc:HGNC:28866]	16.2056	1.0939	0.524236	2.08665	0.03692	0.357266		E218D_R227W
ENSG00000171105	INSR	insulin receptor [Source:HGNC Symbol;Acc:HGNC:6091]	1287.4	-0.206032	0.0987128	-2.08719	0.0368712	0.357266		E218D_R227W
ENSG00000104299	INTS9	integrator complex subunit 9 [Source:HGNC Symbol;Acc:HGNC:25592]	227.908	0.309671	0.148567	2.08438	0.0371254	0.358233		E218D_R227W
ENSG00000104365	IKBKB	inhibitor of nuclear factor kappa B kinase subunit beta [Source:HGNC Symbol;Acc:HGNC:5960]	280.058	0.244156	0.117105	2.08492	0.0370763	0.358233		E218D_R227W
ENSG00000138795	LEF1	lymphoid enhancer binding factor 1 [Source:HGNC Symbol;Acc:HGNC:6551]	40.9641	0.5657	0.271439	2.08408	0.037153	0.358233		E218D_R227W
ENSG00000159110	IFNAR2	interferon alpha and beta receptor subunit 2 [Source:HGNC Symbol;Acc:HGNC:5433]	51.5517	0.539417	0.258867	2.08376	0.037182	0.358233		E218D_R227W
ENSG00000177576	C18orf32	chromosome 18 open reading frame 32 [Source:HGNC Symbol;Acc:HGNC:31690]	22.5461	-0.842218	0.40411	-2.08413	0.0371481	0.358233		E218D_R227W
ENSG00000104067	TJP1	tight junction protein 1 [Source:HGNC Symbol;Acc:HGNC:11827]	1423.15	-0.172118	0.0826434	-2.08266	0.0372821	0.358521		E218D_R227W
ENSG00000110108	TMEM109	transmembrane protein 109 [Source:HGNC Symbol;Acc:HGNC:28771]	1781.46	0.2243	0.10768	2.08303	0.0372484	0.358521		E218D_R227W
ENSG00000124145	SDC4	syndecan 4 [Source:HGNC Symbol;Acc:HGNC:10661]	2846.59	0.182133	0.0874615	2.08243	0.037303	0.358521		E218D_R227W
ENSG00000076554	TPD52	tumor protein D52 [Source:HGNC Symbol;Acc:HGNC:12005]	963.59	0.163521	0.0785417	2.08197	0.0373456	0.358627		E218D_R227W
ENSG00000105855	ITGB8	integrin subunit beta 8 [Source:HGNC Symbol;Acc:HGNC:6163]	580.012	-0.261091	0.125429	-2.08158	0.037381	0.358627		E218D_R227W
ENSG00000154803	FLCN	folliculin [Source:HGNC Symbol;Acc:HGNC:27310]	936.625	0.232684	0.111796	2.08132	0.037405	0.358627		E218D_R227W
ENSG00000085982	USP40	ubiquitin specific peptidase 40 [Source:HGNC Symbol;Acc:HGNC:20069]	1578.04	-0.204607	0.0983445	-2.08051	0.0374788	0.359043		E218D_R227W
ENSG00000087586	AURKA	aurora kinase A [Source:HGNC Symbol;Acc:HGNC:11393]	856.801	0.239325	0.115064	2.07993	0.0375322	0.359263		E218D_R227W
ENSG00000077238	IL4R	interleukin 4 receptor [Source:HGNC Symbol;Acc:HGNC:6015]	236.541	0.321675	0.154763	2.0785	0.037663	0.360035		E218D_R227W
ENSG00000186812	ZNF397	zinc finger protein 397 [Source:HGNC Symbol;Acc:HGNC:18818]	137.65	-0.332768	0.160109	-2.07839	0.0376739	0.360035		E218D_R227W
ENSG00000071626	DAZAP1	DAZ associated protein 1 [Source:HGNC Symbol;Acc:HGNC:2683]	1324.68	-0.153152	0.0737339	-2.07709	0.0377928	0.360757		E218D_R227W
ENSG00000117152	RGS4	regulator of G protein signaling 4 [Source:HGNC Symbol;Acc:HGNC:10000]	829.103	0.245375	0.118145	2.0769	0.0378104	0.360757		E218D_R227W
ENSG00000118705	RPN2	ribophorin II [Source:HGNC Symbol;Acc:HGNC:10382]	3036.39	-0.215883	0.103994	-2.07592	0.0379009	0.361328		E218D_R227W
ENSG00000025293	PHF20	PHD finger protein 20 [Source:HGNC Symbol;Acc:HGNC:16098]	718.933	-0.255692	0.123237	-2.07479	0.0380057	0.362035		E218D_R227W
ENSG00000006451	RALA	RAS like proto-oncogene A [Source:HGNC Symbol;Acc:HGNC:9839]	2103.77	-0.136053	0.0655955	-2.07413	0.0380676	0.362302		E218D_R227W
ENSG00000109270	LAMTOR3	late endosomal/lysosomal adaptor, MAPK and MTOR activator 3 [Source:HGNC Symbol;Acc:HGNC:15606]	983.743	0.228476	0.110171	2.07383	0.0380951	0.362302		E218D_R227W
ENSG00000130202	NECTIN2	nectin cell adhesion molecule 2 [Source:HGNC Symbol;Acc:HGNC:9707]	1390.87	-0.135659	0.065428	-2.0734	0.0381346	0.362386		E218D_R227W
ENSG00000075131	TIPIN	TIMELESS interacting protein [Source:HGNC Symbol;Acc:HGNC:30750]	159.274	0.338618	0.163379	2.0726	0.0382096	0.362807		E218D_R227W
ENSG00000167552	TUBA1A	tubulin alpha 1a [Source:HGNC Symbol;Acc:HGNC:20766]	6155.87	0.118964	0.0574109	2.07216	0.0382506	0.362904		E218D_R227W
ENSG00000134690	CDCA8	cell division cycle associated 8 [Source:HGNC Symbol;Acc:HGNC:14629]	760.751	0.246172	0.118942	2.06969	0.0384818	0.364513		E218D_R227W
ENSG00000137876	RSL24D1	ribosomal L24 domain containing 1 [Source:HGNC Symbol;Acc:HGNC:18479]	1952.92	0.166263	0.0803218	2.06996	0.0384556	0.364513		E218D_R227W
ENSG00000013561	RNF14	ring finger protein 14 [Source:HGNC Symbol;Acc:HGNC:10058]	463.203	0.203921	0.0985666	2.06886	0.0385592	0.364661		E218D_R227W
ENSG00000132549	VPS13B	vacuolar protein sorting 13 homolog B [Source:HGNC Symbol;Acc:HGNC:2183]	160.935	-0.328031	0.158543	-2.06903	0.0385431	0.364661		E218D_R227W
ENSG00000119943	PYROXD2	pyridine nucleotide-disulphide oxidoreductase domain 2 [Source:HGNC Symbol;Acc:HGNC:23517]	83.391	0.397375	0.192123	2.06833	0.0386087	0.364837		E218D_R227W
ENSG00000157456	CCNB2	cyclin B2 [Source:HGNC Symbol;Acc:HGNC:1580]	1061.27	0.182469	0.088239	2.0679	0.0386493	0.364928		E218D_R227W
ENSG00000164305	CASP3	caspase 3 [Source:HGNC Symbol;Acc:HGNC:1504]	1429.73	0.158565	0.0767392	2.06628	0.038802	0.366077		E218D_R227W
ENSG00000136521	NDUFB5	NADH:ubiquinone oxidoreductase subunit B5 [Source:HGNC Symbol;Acc:HGNC:7700]	1204.08	0.171809	0.0832112	2.06474	0.0389481	0.36702		E218D_R227W
ENSG00000142528	ZNF473	zinc finger protein 473 [Source:HGNC Symbol;Acc:HGNC:23239]	52.6223	-0.479564	0.232357	-2.06391	0.0390262	0.36702		E218D_R227W
ENSG00000152952	PLOD2	procollagen-lysine,2-oxoglutarate 5-dioxygenase 2 [Source:HGNC Symbol;Acc:HGNC:9082]	5667.07	0.189787	0.0919311	2.06445	0.0389751	0.36702		E218D_R227W
ENSG00000166452	AKIP1	A-kinase interacting protein 1 [Source:HGNC Symbol;Acc:HGNC:1170]	595.593	0.197157	0.0955161	2.06412	0.0390059	0.36702		E218D_R227W
ENSG00000011114	BTBD7	BTB domain containing 7 [Source:HGNC Symbol;Acc:HGNC:18269]	670.094	-0.245534	0.119073	-2.06205	0.039203	0.36715		E218D_R227W
ENSG00000077713	SLC25A43	solute carrier family 25 member 43 [Source:HGNC Symbol;Acc:HGNC:30557]	317.74	0.24471	0.118692	2.06172	0.0392346	0.36715		E218D_R227W
ENSG00000100485	SOS2	SOS Ras/Rho guanine nucleotide exchange factor 2 [Source:HGNC Symbol;Acc:HGNC:11188]	276.645	-0.304431	0.147723	-2.06082	0.0393198	0.36715		E218D_R227W
ENSG00000109911	ELP4	elongator acetyltransferase complex subunit 4 [Source:HGNC Symbol;Acc:HGNC:1171]	375.435	0.235245	0.11413	2.0612	0.0392844	0.36715		E218D_R227W
ENSG00000129128	SPCS3	signal peptidase complex subunit 3 [Source:HGNC Symbol;Acc:HGNC:26212]	1585.6	-0.167886	0.0814654	-2.06083	0.0393193	0.36715		E218D_R227W
ENSG00000163545	NUAK2	NUAK family kinase 2 [Source:HGNC Symbol;Acc:HGNC:29558]	239.48	-0.287952	0.139609	-2.06256	0.0391548	0.36715		E218D_R227W
ENSG00000180104	EXOC3	exocyst complex component 3 [Source:HGNC Symbol;Acc:HGNC:30378]	430.168	-0.246121	0.119314	-2.06279	0.0391321	0.36715		E218D_R227W
ENSG00000183735	TBK1	TANK binding kinase 1 [Source:HGNC Symbol;Acc:HGNC:11584]	422.844	0.225097	0.109188	2.06156	0.0392501	0.36715		E218D_R227W
ENSG00000243660	ZNF487	zinc finger protein 487 [Source:HGNC Symbol;Acc:HGNC:23488]	22.6025	-0.777189	0.376663	-2.06336	0.0390788	0.36715		E218D_R227W
ENSG00000170860	LSM3	LSM3 homolog, U6 small nuclear RNA and mRNA degradation associated [Source:HGNC Symbol;Acc:HGNC:17874]	2119.8	0.202779	0.0985081	2.05849	0.0395426	0.368649		E218D_R227W
ENSG00000184785	SMIM10	small integral membrane protein 10 [Source:HGNC Symbol;Acc:HGNC:41913]	205.889	0.270808	0.131553	2.05855	0.0395369	0.368649		E218D_R227W
ENSG00000038295	TLL1	tolloid like 1 [Source:HGNC Symbol;Acc:HGNC:11843]	76.5112	-0.487212	0.236865	-2.05692	0.0396938	0.368823		E218D_R227W
ENSG00000140718	FTO	FTO alpha-ketoglutarate dependent dioxygenase [Source:HGNC Symbol;Acc:HGNC:24678]	366.651	0.229182	0.111381	2.05765	0.0396238	0.368823		E218D_R227W
ENSG00000155729	KCTD18	potassium channel tetramerization domain containing 18 [Source:HGNC Symbol;Acc:HGNC:26446]	136.751	0.334026	0.162411	2.05668	0.0397174	0.368823		E218D_R227W
ENSG00000175662	TOM1L2	target of myb1 like 2 membrane trafficking protein [Source:HGNC Symbol;Acc:HGNC:11984]	390.432	-0.233671	0.113549	-2.05789	0.0396006	0.368823		E218D_R227W
ENSG00000197019	SERTAD1	SERTA domain containing 1 [Source:HGNC Symbol;Acc:HGNC:17932]	339.326	0.236321	0.114873	2.05724	0.0396634	0.368823		E218D_R227W
ENSG00000178896	EXOSC4	exosome component 4 [Source:HGNC Symbol;Acc:HGNC:18189]	87.0597	-0.387877	0.188656	-2.056	0.039783	0.369141		E218D_R227W
ENSG00000114374	USP9Y	ubiquitin specific peptidase 9 Y-linked [Source:HGNC Symbol;Acc:HGNC:12633]	408.26	-0.248474	0.120904	-2.05513	0.0398664	0.369256		E218D_R227W
ENSG00000131013	PPIL4	peptidylprolyl isomerase like 4 [Source:HGNC Symbol;Acc:HGNC:15702]	390.591	0.238325	0.115995	2.05461	0.0399165	0.369256		E218D_R227W
ENSG00000132466	ANKRD17	ankyrin repeat domain 17 [Source:HGNC Symbol;Acc:HGNC:23575]	1259.1	-0.218951	0.106533	-2.05524	0.0398557	0.369256		E218D_R227W
ENSG00000173327	MAP3K11	mitogen-activated protein kinase kinase kinase 11 [Source:HGNC Symbol;Acc:HGNC:6850]	817.013	-0.181939	0.0885533	-2.05457	0.0399204	0.369256		E218D_R227W
ENSG00000040275	SPDL1	spindle apparatus coiled-coil protein 1 [Source:HGNC Symbol;Acc:HGNC:26010]	1282.01	0.174212	0.0848239	2.05381	0.0399942	0.369649		E218D_R227W
ENSG00000213397	HAUS7	HAUS augmin like complex subunit 7 [Source:HGNC Symbol;Acc:HGNC:32979]	19.4563	0.792284	0.385979	2.05266	0.0401054	0.370387		E218D_R227W
ENSG00000140941	MAP1LC3B	microtubule associated protein 1 light chain 3 beta [Source:HGNC Symbol;Acc:HGNC:13352]	1843.85	0.16439	0.0801402	2.05128	0.0402393	0.371239		E218D_R227W
ENSG00000149218	ENDOD1	endonuclease domain containing 1 [Source:HGNC Symbol;Acc:HGNC:29129]	684.206	0.210541	0.102666	2.05074	0.040292	0.371239		E218D_R227W
ENSG00000152926	ZNF117	zinc finger protein 117 [Source:HGNC Symbol;Acc:HGNC:12897]	33.995	-0.63529	0.309781	-2.05077	0.0402895	0.371239		E218D_R227W
ENSG00000136720	HS6ST1	heparan sulfate 6-O-sulfotransferase 1 [Source:HGNC Symbol;Acc:HGNC:5201]	448.66	-0.233011	0.113661	-2.05005	0.0403593	0.371569		E218D_R227W
ENSG00000143740	SNAP47	synaptosome associated protein 47 [Source:HGNC Symbol;Acc:HGNC:30669]	462.795	0.255294	0.124635	2.04834	0.0405269	0.372822		E218D_R227W
ENSG00000066777	ARFGEF1	ADP ribosylation factor guanine nucleotide exchange factor 1 [Source:HGNC Symbol;Acc:HGNC:15772]	342.271	-0.243639	0.118984	-2.04766	0.0405934	0.373125		E218D_R227W
ENSG00000132424	PNISR	PNN interacting serine and arginine rich protein [Source:HGNC Symbol;Acc:HGNC:21222]	1561.81	-0.176856	0.0863824	-2.04736	0.040623	0.373125		E218D_R227W
ENSG00000162458	FBLIM1	filamin binding LIM protein 1 [Source:HGNC Symbol;Acc:HGNC:24686]	503.665	-0.26017	0.127171	-2.04583	0.0407731	0.373633		E218D_R227W
ENSG00000165264	NDUFB6	NADH:ubiquinone oxidoreductase subunit B6 [Source:HGNC Symbol;Acc:HGNC:7701]	2474.36	0.224618	0.10979	2.04589	0.0407676	0.373633		E218D_R227W
ENSG00000234444	ZNF736	zinc finger protein 736 [Source:HGNC Symbol;Acc:HGNC:32467]	74.0998	0.49644	0.242644	2.04596	0.0407604	0.373633		E218D_R227W
ENSG00000180370	PAK2	p21 (RAC1) activated kinase 2 [Source:HGNC Symbol;Acc:HGNC:8591]	1817.54	-0.19948	0.0975444	-2.04502	0.0408531	0.373785		E218D_R227W
ENSG00000198947	DMD	dystrophin [Source:HGNC Symbol;Acc:HGNC:2928]	724.554	0.212057	0.103689	2.04513	0.0408417	0.373785		E218D_R227W
ENSG00000221926	TRIM16	tripartite motif containing 16 [Source:HGNC Symbol;Acc:HGNC:17241]	503.994	0.211601	0.103523	2.044	0.0409535	0.374414		E218D_R227W
ENSG00000185697	MYBL1	MYB proto-oncogene like 1 [Source:HGNC Symbol;Acc:HGNC:7547]	269.573	0.243047	0.118947	2.04332	0.0410211	0.374742		E218D_R227W
ENSG00000144481	TRPM8	transient receptor potential cation channel subfamily M member 8 [Source:HGNC Symbol;Acc:HGNC:17961]	34.8006	0.677406	0.331601	2.04283	0.0410691	0.37489		E218D_R227W
ENSG00000068650	ATP11A	ATPase phospholipid transporting 11A [Source:HGNC Symbol;Acc:HGNC:13552]	504.153	0.197182	0.0966627	2.03989	0.0413611	0.375813		E218D_R227W
ENSG00000129757	CDKN1C	cyclin dependent kinase inhibitor 1C [Source:HGNC Symbol;Acc:HGNC:1786]	88.3958	-0.427426	0.209415	-2.04105	0.0412456	0.375813		E218D_R227W
ENSG00000132823	OSER1	oxidative stress responsive serine rich 1 [Source:HGNC Symbol;Acc:HGNC:16105]	655.354	-0.159183	0.0780036	-2.04072	0.041279	0.375813		E218D_R227W
ENSG00000162783	IER5	immediate early response 5 [Source:HGNC Symbol;Acc:HGNC:5393]	1438.23	0.24972	0.122411	2.04002	0.0413486	0.375813		E218D_R227W
ENSG00000164548	TRA2A	transformer 2 alpha homolog [Source:HGNC Symbol;Acc:HGNC:16645]	2523.21	0.150122	0.0735606	2.04079	0.0412719	0.375813		E218D_R227W
ENSG00000167785	ZNF558	zinc finger protein 558 [Source:HGNC Symbol;Acc:HGNC:26422]	55.6775	-0.509577	0.249752	-2.04033	0.0413175	0.375813		E218D_R227W
ENSG00000168769	TET2	tet methylcytosine dioxygenase 2 [Source:HGNC Symbol;Acc:HGNC:25941]	151.299	0.367911	0.180481	2.0385	0.0414995	0.376781		E218D_R227W
ENSG00000173905	GOLIM4	golgi integral membrane protein 4 [Source:HGNC Symbol;Acc:HGNC:15448]	1257.63	0.222341	0.10911	2.03777	0.0415727	0.377156		E218D_R227W
ENSG00000137275	RIPK1	receptor interacting serine/threonine kinase 1 [Source:HGNC Symbol;Acc:HGNC:10019]	347.547	0.226745	0.111297	2.03729	0.0416207	0.377172		E218D_R227W
ENSG00000163964	PIGX	phosphatidylinositol glycan anchor biosynthesis class X [Source:HGNC Symbol;Acc:HGNC:26046]	456.233	-0.22814	0.111992	-2.03712	0.0416384	0.377172		E218D_R227W
ENSG00000136026	CKAP4	cytoskeleton associated protein 4 [Source:HGNC Symbol;Acc:HGNC:16991]	3567.13	-0.22795	0.111941	-2.03634	0.0417159	0.377585		E218D_R227W
ENSG00000024862	CCDC28A	coiled-coil domain containing 28A [Source:HGNC Symbol;Acc:HGNC:21098]	708.742	0.318124	0.156272	2.0357	0.0417805	0.37788		E218D_R227W
ENSG00000265972	TXNIP	thioredoxin interacting protein [Source:HGNC Symbol;Acc:HGNC:16952]	107.153	-0.383986	0.188859	-2.03319	0.0420328	0.379871		E218D_R227W
ENSG00000163637	PRICKLE2	prickle planar cell polarity protein 2 [Source:HGNC Symbol;Acc:HGNC:20340]	161.334	-0.362042	0.178148	-2.03225	0.0421282	0.380442		E218D_R227W
ENSG00000125430	HS3ST3B1	heparan sulfate-glucosamine 3-sulfotransferase 3B1 [Source:HGNC Symbol;Acc:HGNC:5198]	137.883	0.328127	0.161567	2.0309	0.042265	0.380804		E218D_R227W
ENSG00000140740	UQCRC2	ubiquinol-cytochrome c reductase core protein 2 [Source:HGNC Symbol;Acc:HGNC:12586]	1435.43	0.155031	0.0763327	2.03099	0.0422559	0.380804		E218D_R227W
ENSG00000165660	ABRAXAS2	abraxas 2, BRISC complex subunit [Source:HGNC Symbol;Acc:HGNC:28975]	284.591	0.241987	0.119127	2.03133	0.0422213	0.380804		E218D_R227W
ENSG00000170525	PFKFB3	6-phosphofructo-2-kinase/fructose-2,6-biphosphatase 3 [Source:HGNC Symbol;Acc:HGNC:8874]	547.692	0.224352	0.110503	2.03027	0.0423287	0.381087		E218D_R227W
ENSG00000162341	TPCN2	two pore segment channel 2 [Source:HGNC Symbol;Acc:HGNC:20820]	81.0286	0.439421	0.216545	2.02924	0.042434	0.381745		E218D_R227W
ENSG00000124541	RRP36	ribosomal RNA processing 36 [Source:HGNC Symbol;Acc:HGNC:21374]	817.093	0.167807	0.0827613	2.0276	0.0426008	0.382542		E218D_R227W
ENSG00000130684	ZNF337	zinc finger protein 337 [Source:HGNC Symbol;Acc:HGNC:15809]	19.3894	-0.761182	0.375557	-2.02681	0.0426823	0.382542		E218D_R227W
ENSG00000153774	CFDP1	craniofacial development protein 1 [Source:HGNC Symbol;Acc:HGNC:1873]	915.448	0.176497	0.0870757	2.02694	0.0426688	0.382542		E218D_R227W
ENSG00000162738	VANGL2	VANGL planar cell polarity protein 2 [Source:HGNC Symbol;Acc:HGNC:15511]	47.1763	-0.56512	0.278726	-2.02751	0.04261	0.382542		E218D_R227W
ENSG00000171475	WIPF2	WAS/WASL interacting protein family member 2 [Source:HGNC Symbol;Acc:HGNC:30923]	1172.77	-0.166335	0.0820682	-2.02678	0.0426845	0.382542		E218D_R227W
ENSG00000154001	PPP2R5E	protein phosphatase 2 regulatory subunit B'epsilon [Source:HGNC Symbol;Acc:HGNC:9313]	1168.39	-0.196637	0.0971043	-2.02501	0.0428668	0.383884		E218D_R227W
ENSG00000038532	CLEC16A	C-type lectin domain containing 16A [Source:HGNC Symbol;Acc:HGNC:29013]	216.716	-0.259019	0.127976	-2.02397	0.0429737	0.383951		E218D_R227W
ENSG00000152284	TCF7L1	transcription factor 7 like 1 [Source:HGNC Symbol;Acc:HGNC:11640]	45.8955	-0.513907	0.253937	-2.02376	0.0429947	0.383951		E218D_R227W
ENSG00000159335	PTMS	parathymosin [Source:HGNC Symbol;Acc:HGNC:9629]	8428.9	0.145538	0.0719177	2.02367	0.0430043	0.383951		E218D_R227W
ENSG00000165678	GHITM	growth hormone inducible transmembrane protein [Source:HGNC Symbol;Acc:HGNC:17281]	3243.88	0.103004	0.0508842	2.02427	0.0429421	0.383951		E218D_R227W
ENSG00000197321	SVIL	supervillin [Source:HGNC Symbol;Acc:HGNC:11480]	78.0137	-0.431496	0.213262	-2.02331	0.0430413	0.383991		E218D_R227W
ENSG00000138802	SEC24B	SEC24 homolog B, COPII coat complex component [Source:HGNC Symbol;Acc:HGNC:10704]	403.618	-0.233345	0.115404	-2.02199	0.0431772	0.384912		E218D_R227W
ENSG00000146232	NFKBIE	NFKB inhibitor epsilon [Source:HGNC Symbol;Acc:HGNC:7799]	389.163	0.202233	0.100041	2.0215	0.0432281	0.385076		E218D_R227W
ENSG00000111786	SRSF9	serine and arginine rich splicing factor 9 [Source:HGNC Symbol;Acc:HGNC:10791]	137.117	0.340648	0.168571	2.02081	0.0432998	0.385424		E218D_R227W
ENSG00000172456	FGGY	FGGY carbohydrate kinase domain containing [Source:HGNC Symbol;Acc:HGNC:25610]	133.721	0.327608	0.162176	2.02007	0.0433757	0.385809		E218D_R227W
ENSG00000079332	SAR1A	secretion associated Ras related GTPase 1A [Source:HGNC Symbol;Acc:HGNC:10534]	2150.24	0.195563	0.0968382	2.01949	0.0434367	0.386061		E218D_R227W
ENSG00000162687	KCNT2	potassium sodium-activated channel subfamily T member 2 [Source:HGNC Symbol;Acc:HGNC:18866]	32.9987	-0.713597	0.353537	-2.01845	0.0435443	0.386726		E218D_R227W
ENSG00000164587	RPS14	ribosomal protein S14 [Source:HGNC Symbol;Acc:HGNC:10387]	54078.1	0.218404	0.108296	2.01673	0.0437232	0.388023		E218D_R227W
ENSG00000105854	PON2	paraoxonase 2 [Source:HGNC Symbol;Acc:HGNC:9205]	1553.98	0.21671	0.107606	2.01392	0.0440182	0.389547		E218D_R227W
ENSG00000122779	TRIM24	tripartite motif containing 24 [Source:HGNC Symbol;Acc:HGNC:11812]	197.92	-0.253302	0.125771	-2.01399	0.0440103	0.389547		E218D_R227W
ENSG00000180964	TCEAL8	transcription elongation factor A like 8 [Source:HGNC Symbol;Acc:HGNC:28683]	1471.46	0.153292	0.0761194	2.01384	0.0440269	0.389547		E218D_R227W
ENSG00000196972	SMIM10L2B	small integral membrane protein 10 like 2B [Source:HGNC Symbol;Acc:HGNC:34500]	12.5694	1.19166	0.591537	2.01451	0.0439564	0.389547		E218D_R227W
ENSG00000136603	SKIL	SKI like proto-oncogene [Source:HGNC Symbol;Acc:HGNC:10897]	1197.35	0.184281	0.0915535	2.01282	0.0441336	0.389908		E218D_R227W
ENSG00000159733	ZFYVE28	zinc finger FYVE-type containing 28 [Source:HGNC Symbol;Acc:HGNC:29334]	35.599	-0.596752	0.296454	-2.01297	0.0441177	0.389908		E218D_R227W
ENSG00000197467	COL13A1	collagen type XIII alpha 1 chain [Source:HGNC Symbol;Acc:HGNC:2190]	32.0211	0.684022	0.339894	2.01246	0.0441717	0.389953		E218D_R227W
ENSG00000148120	AOPEP	aminopeptidase O (putative) [Source:HGNC Symbol;Acc:HGNC:1361]	1176.64	0.234356	0.11648	2.01198	0.0442221	0.390106		E218D_R227W
ENSG00000110651	CD81	CD81 molecule [Source:HGNC Symbol;Acc:HGNC:1701]	8716.76	-0.133458	0.0663668	-2.01091	0.0443347	0.390807		E218D_R227W
ENSG00000120265	PCMT1	protein-L-isoaspartate (D-aspartate) O-methyltransferase [Source:HGNC Symbol;Acc:HGNC:8728]	1503.84	0.142146	0.0707191	2.01	0.0444307	0.391361		E218D_R227W
ENSG00000230124	ACBD6	acyl-CoA binding domain containing 6 [Source:HGNC Symbol;Acc:HGNC:23339]	532.623	0.201478	0.100359	2.00758	0.044688	0.393334		E218D_R227W
ENSG00000167447	SMG8	SMG8 nonsense mediated mRNA decay factor [Source:HGNC Symbol;Acc:HGNC:25551]	22.8694	0.848262	0.423082	2.00496	0.0449677	0.395501		E218D_R227W
ENSG00000118579	MED28	mediator complex subunit 28 [Source:HGNC Symbol;Acc:HGNC:24628]	1183.59	0.218596	0.109065	2.00427	0.0450409	0.395556		E218D_R227W
ENSG00000134769	DTNA	dystrobrevin alpha [Source:HGNC Symbol;Acc:HGNC:3057]	296.862	-0.354109	0.176676	-2.00429	0.0450392	0.395556		E218D_R227W
ENSG00000077044	DGKD	diacylglycerol kinase delta [Source:HGNC Symbol;Acc:HGNC:2851]	108.645	0.350427	0.174878	2.00384	0.0450872	0.395669		E218D_R227W
ENSG00000112290	WASF1	WASP family member 1 [Source:HGNC Symbol;Acc:HGNC:12732]	273.315	-0.294459	0.146976	-2.00345	0.0451288	0.39574		E218D_R227W
ENSG00000169718	DUS1L	dihydrouridine synthase 1 like [Source:HGNC Symbol;Acc:HGNC:30086]	154.583	0.366744	0.183128	2.00267	0.0452128	0.396182		E218D_R227W
ENSG00000101342	TLDC2	TBC/LysM-associated domain containing 2 [Source:HGNC Symbol;Acc:HGNC:16112]	13.9774	0.97699	0.487973	2.00214	0.0452696	0.396386		E218D_R227W
ENSG00000013563	DNASE1L1	deoxyribonuclease 1 like 1 [Source:HGNC Symbol;Acc:HGNC:2957]	31.7993	0.660285	0.330251	1.99935	0.0455709	0.398456		E218D_R227W
ENSG00000072518	MARK2	microtubule affinity regulating kinase 2 [Source:HGNC Symbol;Acc:HGNC:3332]	783.575	-0.199456	0.0997619	-1.99932	0.0455734	0.398456		E218D_R227W
ENSG00000147955	SIGMAR1	sigma non-opioid intracellular receptor 1 [Source:HGNC Symbol;Acc:HGNC:8157]	2152.69	0.244806	0.122475	1.99883	0.045627	0.398629		E218D_R227W
ENSG00000104897	SF3A2	splicing factor 3a subunit 2 [Source:HGNC Symbol;Acc:HGNC:10766]	697.327	-0.167801	0.0840012	-1.9976	0.0457602	0.399497		E218D_R227W
ENSG00000071282	LMCD1	LIM and cysteine rich domains 1 [Source:HGNC Symbol;Acc:HGNC:6633]	793.472	0.259935	0.130146	1.99726	0.0457972	0.399525		E218D_R227W
ENSG00000000419	DPM1	dolichyl-phosphate mannosyltransferase subunit 1, catalytic [Source:HGNC Symbol;Acc:HGNC:3005]	963.98	0.220878	0.110804	1.99341	0.0462167	0.400012		E218D_R227W
ENSG00000058600	POLR3E	RNA polymerase III subunit E [Source:HGNC Symbol;Acc:HGNC:30347]	284.643	0.223842	0.112207	1.99491	0.0460532	0.400012		E218D_R227W
ENSG00000060656	PTPRU	protein tyrosine phosphatase receptor type U [Source:HGNC Symbol;Acc:HGNC:9683]	80.252	-0.409494	0.205402	-1.99362	0.0461939	0.400012		E218D_R227W
ENSG00000092820	EZR	ezrin [Source:HGNC Symbol;Acc:HGNC:12691]	2812.7	0.939323	0.470923	1.99464	0.0460819	0.400012		E218D_R227W
ENSG00000101782	RIOK3	RIO kinase 3 [Source:HGNC Symbol;Acc:HGNC:11451]	850.757	-0.23434	0.117415	-1.99582	0.045953	0.400012		E218D_R227W
ENSG00000106355	LSM5	LSM5 homolog, U6 small nuclear RNA and mRNA degradation associated [Source:HGNC Symbol;Acc:HGNC:17162]	2423.51	0.179746	0.0901415	1.99404	0.0461479	0.400012		E218D_R227W
ENSG00000109089	CDR2L	cerebellar degeneration related protein 2 like [Source:HGNC Symbol;Acc:HGNC:29999]	718.778	0.241423	0.120994	1.99534	0.0460062	0.400012		E218D_R227W
ENSG00000134851	TMEM165	transmembrane protein 165 [Source:HGNC Symbol;Acc:HGNC:30760]	1556.49	0.174477	0.0874715	1.99467	0.0460786	0.400012		E218D_R227W
ENSG00000143641	GALNT2	polypeptide N-acetylgalactosaminyltransferase 2 [Source:HGNC Symbol;Acc:HGNC:4124]	1979	0.171847	0.0861359	1.99507	0.0460357	0.400012		E218D_R227W
ENSG00000157613	CREB3L1	cAMP responsive element binding protein 3 like 1 [Source:HGNC Symbol;Acc:HGNC:18856]	905.75	0.211894	0.106318	1.99303	0.0462583	0.400012		E218D_R227W
ENSG00000174839	DENND6A	DENN domain containing 6A [Source:HGNC Symbol;Acc:HGNC:26635]	213.838	-0.272565	0.136689	-1.99405	0.0461462	0.400012		E218D_R227W
ENSG00000183665	TRMT12	tRNA methyltransferase 12 homolog [Source:HGNC Symbol;Acc:HGNC:26091]	75.1086	0.432787	0.217152	1.99302	0.0462595	0.400012		E218D_R227W
ENSG00000073060	SCARB1	scavenger receptor class B member 1 [Source:HGNC Symbol;Acc:HGNC:1664]	1170.11	-0.140005	0.0703135	-1.99115	0.0464641	0.400316		E218D_R227W
ENSG00000131037	EPS8L1	EPS8 signaling adaptor L1 [Source:HGNC Symbol;Acc:HGNC:21295]	24.3356	-0.682599	0.342806	-1.99121	0.0464579	0.400316		E218D_R227W
ENSG00000148218	ALAD	aminolevulinate dehydratase [Source:HGNC Symbol;Acc:HGNC:395]	315.563	0.2606	0.130803	1.99232	0.0463363	0.400316		E218D_R227W
ENSG00000164054	SHISA5	shisa family member 5 [Source:HGNC Symbol;Acc:HGNC:30376]	2260.9	0.148169	0.0743824	1.992	0.0463716	0.400316		E218D_R227W
ENSG00000181826	RELL1	RELT like 1 [Source:HGNC Symbol;Acc:HGNC:27379]	477.384	0.22079	0.110858	1.99164	0.0464107	0.400316		E218D_R227W
ENSG00000107957	SH3PXD2A	SH3 and PX domains 2A [Source:HGNC Symbol;Acc:HGNC:23664]	57.0287	0.602224	0.302517	1.99071	0.0465127	0.400443		E218D_R227W
ENSG00000156508	EEF1A1	eukaryotic translation elongation factor 1 alpha 1 [Source:HGNC Symbol;Acc:HGNC:3189]	22084.5	0.222662	0.111875	1.99027	0.0465614	0.40057		E218D_R227W
ENSG00000109572	CLCN3	chloride voltage-gated channel 3 [Source:HGNC Symbol;Acc:HGNC:2021]	779.906	-0.156609	0.0787615	-1.9884	0.0467675	0.401681		E218D_R227W
ENSG00000139133	ALG10	ALG10 alpha-1,2-glucosyltransferase [Source:HGNC Symbol;Acc:HGNC:23162]	47.5608	0.522343	0.262725	1.98817	0.0467925	0.401681		E218D_R227W
ENSG00000164543	STK17A	serine/threonine kinase 17a [Source:HGNC Symbol;Acc:HGNC:11395]	688.655	0.173877	0.0874322	1.98871	0.0467333	0.401681		E218D_R227W
ENSG00000118777	ABCG2	ATP binding cassette subfamily G member 2 (JR blood group) [Source:HGNC Symbol;Acc:HGNC:74]	44.8672	0.667209	0.335657	1.98777	0.0468373	0.401774		E218D_R227W
ENSG00000052841	TTC17	tetratricopeptide repeat domain 17 [Source:HGNC Symbol;Acc:HGNC:25596]	515.383	-0.234239	0.117966	-1.98564	0.0470729	0.403501		E218D_R227W
ENSG00000130939	UBE4B	ubiquitination factor E4B [Source:HGNC Symbol;Acc:HGNC:12500]	693.38	-0.183138	0.0922468	-1.98531	0.0471104	0.40353		E218D_R227W
ENSG00000168646	AXIN2	axin 2 [Source:HGNC Symbol;Acc:HGNC:904]	26.9589	-0.731522	0.36857	-1.98476	0.0471717	0.403763		E218D_R227W
ENSG00000089123	TASP1	taspase 1 [Source:HGNC Symbol;Acc:HGNC:15859]	62.631	0.447694	0.22585	1.98226	0.0474497	0.405193		E218D_R227W
ENSG00000143870	PDIA6	protein disulfide isomerase family A member 6 [Source:HGNC Symbol;Acc:HGNC:30168]	274.829	0.247486	0.124877	1.98184	0.0474977	0.405193		E218D_R227W
ENSG00000147065	MSN	moesin [Source:HGNC Symbol;Acc:HGNC:7373]	5845.57	0.11901	0.0600536	1.98172	0.0475104	0.405193		E218D_R227W
ENSG00000162946	DISC1	DISC1 scaffold protein [Source:HGNC Symbol;Acc:HGNC:2888]	61.8599	-0.521573	0.263103	-1.98239	0.0474356	0.405193		E218D_R227W
ENSG00000179981	TSHZ1	teashirt zinc finger homeobox 1 [Source:HGNC Symbol;Acc:HGNC:10669]	123.01	-0.374884	0.1891	-1.98246	0.0474276	0.405193		E218D_R227W
ENSG00000034713	GABARAPL2	GABA type A receptor associated protein like 2 [Source:HGNC Symbol;Acc:HGNC:13291]	1656.24	0.192342	0.0971211	1.98044	0.0476542	0.405834		E218D_R227W
ENSG00000072609	CHFR	checkpoint with forkhead and ring finger domains [Source:HGNC Symbol;Acc:HGNC:20455]	424.882	-0.183186	0.0924837	-1.98074	0.0476208	0.405834		E218D_R227W
ENSG00000050130	JKAMP	JNK1/MAPK8 associated membrane protein [Source:HGNC Symbol;Acc:HGNC:20184]	370.073	0.272067	0.137467	1.97915	0.0477991	0.406482		E218D_R227W
ENSG00000182670	TTC3	tetratricopeptide repeat domain 3 [Source:HGNC Symbol;Acc:HGNC:12393]	2657.9	-0.255684	0.129171	-1.97942	0.0477683	0.406482		E218D_R227W
ENSG00000060762	MPC1	mitochondrial pyruvate carrier 1 [Source:HGNC Symbol;Acc:HGNC:21606]	253.009	0.243218	0.122992	1.97751	0.047984	0.407174		E218D_R227W
ENSG00000137962	ARHGAP29	Rho GTPase activating protein 29 [Source:HGNC Symbol;Acc:HGNC:30207]	1337.85	0.152477	0.0771006	1.97763	0.04797	0.407174		E218D_R227W
ENSG00000159363	ATP13A2	ATPase cation transporting 13A2 [Source:HGNC Symbol;Acc:HGNC:30213]	731.457	0.200876	0.101561	1.97789	0.0479406	0.407174		E218D_R227W
ENSG00000030419	IKZF2	IKAROS family zinc finger 2 [Source:HGNC Symbol;Acc:HGNC:13177]	87.7951	-0.450721	0.228309	-1.97417	0.0483625	0.407389		E218D_R227W
ENSG00000113761	ZNF346	zinc finger protein 346 [Source:HGNC Symbol;Acc:HGNC:16403]	175.195	-0.298769	0.151321	-1.9744	0.0483363	0.407389		E218D_R227W
ENSG00000118707	TGIF2	TGFB induced factor homeobox 2 [Source:HGNC Symbol;Acc:HGNC:15764]	590.552	-0.180281	0.0913494	-1.97353	0.0484354	0.407389		E218D_R227W
ENSG00000130203	APOE	apolipoprotein E [Source:HGNC Symbol;Acc:HGNC:613]	19.0776	-0.852168	0.431842	-1.97333	0.0484576	0.407389		E218D_R227W
ENSG00000135404	CD63	CD63 molecule [Source:HGNC Symbol;Acc:HGNC:1692]	25745.4	0.142016	0.0718873	1.97553	0.0482077	0.407389		E218D_R227W
ENSG00000154917	RAB6B	RAB6B, member RAS oncogene family [Source:HGNC Symbol;Acc:HGNC:14902]	49.6601	0.49252	0.249478	1.97421	0.0483583	0.407389		E218D_R227W
ENSG00000163029	SMC6	structural maintenance of chromosomes 6 [Source:HGNC Symbol;Acc:HGNC:20466]	802.144	0.199123	0.100894	1.97359	0.0484288	0.407389		E218D_R227W
ENSG00000163734	CXCL3	C-X-C motif chemokine ligand 3 [Source:HGNC Symbol;Acc:HGNC:4604]	21.7646	0.793388	0.401862	1.97428	0.0483499	0.407389		E218D_R227W
ENSG00000165819	METTL3	methyltransferase 3, N6-adenosine-methyltransferase complex catalytic subunit [Source:HGNC Symbol;Acc:HGNC:17563]	56.3081	0.455832	0.230744	1.97548	0.0482135	0.407389		E218D_R227W
ENSG00000166860	ZBTB39	zinc finger and BTB domain containing 39 [Source:HGNC Symbol;Acc:HGNC:29014]	51.0551	0.54155	0.27411	1.97566	0.048193	0.407389		E218D_R227W
ENSG00000178568	ERBB4	erb-b2 receptor tyrosine kinase 4 [Source:HGNC Symbol;Acc:HGNC:3432]	115.028	-0.452619	0.229188	-1.97488	0.048282	0.407389		E218D_R227W
ENSG00000188641	DPYD	dihydropyrimidine dehydrogenase [Source:HGNC Symbol;Acc:HGNC:3012]	293.332	0.240228	0.121526	1.97677	0.0480682	0.407389		E218D_R227W
ENSG00000198898	CAPZA2	capping actin protein of muscle Z-line subunit alpha 2 [Source:HGNC Symbol;Acc:HGNC:1490]	3737.03	0.116822	0.0591147	1.97619	0.0481332	0.407389		E218D_R227W
ENSG00000005059	MCUB	mitochondrial calcium uniporter dominant negative subunit beta [Source:HGNC Symbol;Acc:HGNC:26076]	992.062	0.252057	0.127789	1.97245	0.0485582	0.407654		E218D_R227W
ENSG00000117308	GALE	UDP-galactose-4-epimerase [Source:HGNC Symbol;Acc:HGNC:4116]	842.635	0.274921	0.139367	1.97264	0.0485361	0.407654		E218D_R227W
ENSG00000135074	ADAM19	ADAM metallopeptidase domain 19 [Source:HGNC Symbol;Acc:HGNC:197]	897.071	0.503242	0.255202	1.97194	0.0486166	0.407855		E218D_R227W
ENSG00000198517	MAFK	MAF bZIP transcription factor K [Source:HGNC Symbol;Acc:HGNC:6782]	37.4331	-0.639526	0.324368	-1.97161	0.0486547	0.407857		E218D_R227W
ENSG00000198846	TOX	thymocyte selection associated high mobility group box [Source:HGNC Symbol;Acc:HGNC:18988]	144.362	-0.379702	0.192612	-1.97133	0.0486859	0.407857		E218D_R227W
ENSG00000164400	CSF2	colony stimulating factor 2 [Source:HGNC Symbol;Acc:HGNC:2434]	21.8456	0.912757	0.463183	1.97062	0.0487676	0.408252		E218D_R227W
ENSG00000117479	SLC19A2	solute carrier family 19 member 2 [Source:HGNC Symbol;Acc:HGNC:10938]	169.822	0.303218	0.15403	1.96856	0.0490031	0.409642		E218D_R227W
ENSG00000254999	BRK1	BRICK1 subunit of SCAR/WAVE actin nucleating complex [Source:HGNC Symbol;Acc:HGNC:23057]	3063.98	0.153228	0.0778369	1.96858	0.0490016	0.409642		E218D_R227W
ENSG00000109929	SC5D	sterol-C5-desaturase [Source:HGNC Symbol;Acc:HGNC:10547]	574.073	0.203667	0.103539	1.96706	0.0491759	0.41047		E218D_R227W
ENSG00000138443	ABI2	abl interactor 2 [Source:HGNC Symbol;Acc:HGNC:24011]	1367.52	-0.159873	0.0812985	-1.9665	0.0492412	0.41047		E218D_R227W
ENSG00000152413	HOMER1	homer scaffold protein 1 [Source:HGNC Symbol;Acc:HGNC:17512]	97.5662	-0.401071	0.203923	-1.96677	0.0492096	0.41047		E218D_R227W
ENSG00000196357	ZNF565	zinc finger protein 565 [Source:HGNC Symbol;Acc:HGNC:26726]	45.942	-0.51427	0.261502	-1.9666	0.049229	0.41047		E218D_R227W
ENSG00000143153	ATP1B1	ATPase Na+/K+ transporting subunit beta 1 [Source:HGNC Symbol;Acc:HGNC:804]	2573.47	-0.188678	0.09603	-1.96478	0.0494393	0.411831		E218D_R227W
ENSG00000143549	TPM3	tropomyosin 3 [Source:HGNC Symbol;Acc:HGNC:12012]	1793.64	0.229403	0.116839	1.96342	0.0495979	0.412861		E218D_R227W
ENSG00000237649	KIFC1	kinesin family member C1 [Source:HGNC Symbol;Acc:HGNC:6389]	512.711	0.189031	0.0962977	1.96299	0.0496477	0.412985		E218D_R227W
ENSG00000088247	KHSRP	KH-type splicing regulatory protein [Source:HGNC Symbol;Acc:HGNC:6316]	2631.55	-0.118573	0.0604151	-1.96264	0.0496877	0.413027		E218D_R227W
ENSG00000105737	GRIK5	glutamate ionotropic receptor kainate type subunit 5 [Source:HGNC Symbol;Acc:HGNC:4583]	292.477	-0.27861	0.142003	-1.96199	0.0497632	0.413055		E218D_R227W
ENSG00000121057	AKAP1	A-kinase anchoring protein 1 [Source:HGNC Symbol;Acc:HGNC:367]	252.228	-0.268465	0.136873	-1.96141	0.0498309	0.413055		E218D_R227W
ENSG00000169567	HINT1	histidine triad nucleotide binding protein 1 [Source:HGNC Symbol;Acc:HGNC:4912]	10814	0.232071	0.118269	1.96223	0.0497357	0.413055		E218D_R227W
ENSG00000182568	SATB1	SATB homeobox 1 [Source:HGNC Symbol;Acc:HGNC:10541]	465.991	-0.221853	0.113094	-1.96166	0.0498017	0.413055		E218D_R227W
ENSG00000152256	PDK1	pyruvate dehydrogenase kinase 1 [Source:HGNC Symbol;Acc:HGNC:8809]	471.155	0.220518	0.112448	1.96107	0.0498709	0.413096		E218D_R227W
ENSG00000102362	SYTL4	synaptotagmin like 4 [Source:HGNC Symbol;Acc:HGNC:15588]	22.3767	0.758158	0.386718	1.9605	0.0499379	0.413099		E218D_R227W
ENSG00000165802	NSMF	NMDA receptor synaptonuclear signaling and neuronal migration factor [Source:HGNC Symbol;Acc:HGNC:29843]	193.141	-0.256694	0.130935	-1.96047	0.0499412	0.413099		E218D_R227W
ENSG00000008130	NADK	NAD kinase [Source:HGNC Symbol;Acc:HGNC:29831]	304.152	0.235841	0.120406	1.95872	0.0501459	0.414502		E218D_R227W
ENSG00000101447	FAM83D	family with sequence similarity 83 member D [Source:HGNC Symbol;Acc:HGNC:16122]	547.567	0.187649	0.0958661	1.9574	0.0503002	0.415487		E218D_R227W
ENSG00000108588	CCDC47	coiled-coil domain containing 47 [Source:HGNC Symbol;Acc:HGNC:24856]	796.876	0.175826	0.0898695	1.95646	0.0504114	0.415533		E218D_R227W
ENSG00000130720	FIBCD1	fibrinogen C domain containing 1 [Source:HGNC Symbol;Acc:HGNC:25922]	15.3666	0.947046	0.484016	1.95664	0.0503896	0.415533		E218D_R227W
ENSG00000273820	USP27X	ubiquitin specific peptidase 27 X-linked [Source:HGNC Symbol;Acc:HGNC:13486]	23.4251	-0.77375	0.3954	-1.95688	0.0503617	0.415533		E218D_R227W
ENSG00000064270	ATP2C2	ATPase secretory pathway Ca2+ transporting 2 [Source:HGNC Symbol;Acc:HGNC:29103]	33.9233	0.565387	0.289249	1.95467	0.0506218	0.416461		E218D_R227W
ENSG00000118418	HMGN3	high mobility group nucleosomal binding domain 3 [Source:HGNC Symbol;Acc:HGNC:12312]	1405.48	0.156453	0.0800728	1.95389	0.0507141	0.416461		E218D_R227W
ENSG00000123843	C4BPB	complement component 4 binding protein beta [Source:HGNC Symbol;Acc:HGNC:1328]	171.366	0.282198	0.144442	1.95371	0.0507354	0.416461		E218D_R227W
ENSG00000146109	ABT1	activator of basal transcription 1 [Source:HGNC Symbol;Acc:HGNC:17369]	401	0.219096	0.112113	1.95425	0.0506721	0.416461		E218D_R227W
ENSG00000153786	ZDHHC7	zinc finger DHHC-type palmitoyltransferase 7 [Source:HGNC Symbol;Acc:HGNC:18459]	794.477	0.183358	0.093822	1.95432	0.050664	0.416461		E218D_R227W
ENSG00000166788	SAAL1	serum amyloid A like 1 [Source:HGNC Symbol;Acc:HGNC:25158]	232.851	-0.234162	0.119812	-1.95442	0.0506521	0.416461		E218D_R227W
ENSG00000111642	CHD4	chromodomain helicase DNA binding protein 4 [Source:HGNC Symbol;Acc:HGNC:1919]	2875.61	-0.259827	0.133107	-1.95202	0.0509359	0.417816		E218D_R227W
ENSG00000100284	TOM1	target of myb1 membrane trafficking protein [Source:HGNC Symbol;Acc:HGNC:11982]	511.141	-0.192659	0.0987416	-1.95114	0.0510399	0.417909		E218D_R227W
ENSG00000165572	KBTBD6	kelch repeat and BTB domain containing 6 [Source:HGNC Symbol;Acc:HGNC:25340]	262.967	-0.284223	0.145678	-1.95103	0.0510534	0.417909		E218D_R227W
ENSG00000198130	HIBCH	3-hydroxyisobutyryl-CoA hydrolase [Source:HGNC Symbol;Acc:HGNC:4908]	439.977	-0.21155	0.108419	-1.95123	0.05103	0.417909		E218D_R227W
ENSG00000117791	MTARC2	mitochondrial amidoxime reducing component 2 [Source:HGNC Symbol;Acc:HGNC:26064]	76.6497	0.498311	0.255583	1.9497	0.0512114	0.41844		E218D_R227W
ENSG00000125843	AP5S1	adaptor related protein complex 5 subunit sigma 1 [Source:HGNC Symbol;Acc:HGNC:15875]	491.95	0.18188	0.0932976	1.94947	0.0512399	0.41844		E218D_R227W
ENSG00000132128	LRRC41	leucine rich repeat containing 41 [Source:HGNC Symbol;Acc:HGNC:16917]	875.892	0.169223	0.0868124	1.9493	0.05126	0.41844		E218D_R227W
ENSG00000154582	ELOC	elongin C [Source:HGNC Symbol;Acc:HGNC:11617]	4199.73	0.245973	0.126168	1.94956	0.0512282	0.41844		E218D_R227W
ENSG00000125657	TNFSF9	TNF superfamily member 9 [Source:HGNC Symbol;Acc:HGNC:11939]	171.328	-0.367946	0.188795	-1.94892	0.0513047	0.418516		E218D_R227W
ENSG00000088356	PDRG1	p53 and DNA damage regulated 1 [Source:HGNC Symbol;Acc:HGNC:16119]	162.735	0.299647	0.153939	1.94653	0.0515907	0.418898		E218D_R227W
ENSG00000125650	PSPN	persephin [Source:HGNC Symbol;Acc:HGNC:9579]	77.7689	-0.375665	0.192842	-1.94804	0.05141	0.418898		E218D_R227W
ENSG00000134248	LAMTOR5	late endosomal/lysosomal adaptor, MAPK and MTOR activator 5 [Source:HGNC Symbol;Acc:HGNC:17955]	3182.47	0.189292	0.0972787	1.94588	0.0516696	0.418898		E218D_R227W
ENSG00000138336	TET1	tet methylcytosine dioxygenase 1 [Source:HGNC Symbol;Acc:HGNC:29484]	29.1818	-0.74267	0.381289	-1.94779	0.0514405	0.418898		E218D_R227W
ENSG00000145284	SCD5	stearoyl-CoA desaturase 5 [Source:HGNC Symbol;Acc:HGNC:21088]	375.276	-0.198015	0.101722	-1.94663	0.0515786	0.418898		E218D_R227W
ENSG00000165995	CACNB2	calcium voltage-gated channel auxiliary subunit beta 2 [Source:HGNC Symbol;Acc:HGNC:1402]	32.2169	-0.59092	0.303412	-1.94758	0.0514649	0.418898		E218D_R227W
ENSG00000171155	C1GALT1C1	C1GALT1 specific chaperone 1 [Source:HGNC Symbol;Acc:HGNC:24338]	838.671	0.247782	0.127338	1.94587	0.0516707	0.418898		E218D_R227W
ENSG00000196139	AKR1C3	aldo-keto reductase family 1 member C3 [Source:HGNC Symbol;Acc:HGNC:386]	325.963	0.278251	0.142978	1.94611	0.051642	0.418898		E218D_R227W
ENSG00000197771	MCMBP	minichromosome maintenance complex binding protein [Source:HGNC Symbol;Acc:HGNC:25782]	851.641	0.181084	0.0929938	1.94727	0.0515022	0.418898		E218D_R227W
ENSG00000116161	CACYBP	calcyclin binding protein [Source:HGNC Symbol;Acc:HGNC:30423]	2088.04	0.156247	0.0803272	1.94513	0.0517588	0.419253		E218D_R227W
ENSG00000127804	METTL16	methyltransferase 16, RNA N6-adenosine [Source:HGNC Symbol;Acc:HGNC:28484]	227.943	-0.347386	0.178612	-1.94491	0.0517855	0.419253		E218D_R227W
ENSG00000176974	SHMT1	serine hydroxymethyltransferase 1 [Source:HGNC Symbol;Acc:HGNC:10850]	765.583	0.199079	0.102382	1.94447	0.0518392	0.4194		E218D_R227W
ENSG00000065978	YBX1	Y-box binding protein 1 [Source:HGNC Symbol;Acc:HGNC:8014]	16619.7	0.110854	0.0570228	1.94402	0.0518925	0.419544		E218D_R227W
ENSG00000166136	NDUFB8	NADH:ubiquinone oxidoreductase subunit B8 [Source:HGNC Symbol;Acc:HGNC:7703]	838.323	0.1735	0.0892937	1.94303	0.052013	0.419943		E218D_R227W
ENSG00000182359	KBTBD3	kelch repeat and BTB domain containing 3 [Source:HGNC Symbol;Acc:HGNC:22934]	82.9977	0.417163	0.214691	1.94309	0.0520057	0.419943		E218D_R227W
ENSG00000112473	SLC39A7	solute carrier family 39 member 7 [Source:HGNC Symbol;Acc:HGNC:4927]	1284.14	-0.160429	0.0825829	-1.94265	0.0520589	0.420027		E218D_R227W
ENSG00000164535	DAGLB	diacylglycerol lipase beta [Source:HGNC Symbol;Acc:HGNC:28923]	436.209	-0.212954	0.109682	-1.94155	0.0521914	0.420809		E218D_R227W
ENSG00000186832	KRT16	keratin 16 [Source:HGNC Symbol;Acc:HGNC:6423]	32.0374	0.640261	0.329918	1.94067	0.0522985	0.421385		E218D_R227W
ENSG00000065325	GLP2R	glucagon like peptide 2 receptor [Source:HGNC Symbol;Acc:HGNC:4325]	14.454	0.923398	0.476032	1.93978	0.0524061	0.421964		E218D_R227W
ENSG00000256043	CTSO	cathepsin O [Source:HGNC Symbol;Acc:HGNC:2542]	250.814	0.230775	0.118996	1.93934	0.0524596	0.422107		E218D_R227W
ENSG00000147010	SH3KBP1	SH3 domain containing kinase binding protein 1 [Source:HGNC Symbol;Acc:HGNC:13867]	1369.93	-0.153004	0.0789238	-1.93862	0.052547	0.422523		E218D_R227W
ENSG00000168675	LDLRAD4	low density lipoprotein receptor class A domain containing 4 [Source:HGNC Symbol;Acc:HGNC:1224]	35.1424	-0.586014	0.302342	-1.93825	0.0525927	0.422602		E218D_R227W
ENSG00000136810	TXN	thioredoxin [Source:HGNC Symbol;Acc:HGNC:12435]	11386.6	0.236498	0.122066	1.93747	0.052688	0.422685		E218D_R227W
ENSG00000204843	DCTN1	dynactin subunit 1 [Source:HGNC Symbol;Acc:HGNC:2711]	1052.07	-0.191214	0.0986838	-1.93764	0.0526674	0.422685		E218D_R227W
ENSG00000277791	PSMB3	proteasome 20S subunit beta 3 [Source:HGNC Symbol;Acc:HGNC:9540]	6632.5	0.105324	0.0543669	1.93729	0.0527104	0.422685		E218D_R227W
ENSG00000132694	ARHGEF11	Rho guanine nucleotide exchange factor 11 [Source:HGNC Symbol;Acc:HGNC:14580]	264.031	0.243735	0.125838	1.9369	0.0527581	0.422781		E218D_R227W
ENSG00000133142	TCEAL4	transcription elongation factor A like 4 [Source:HGNC Symbol;Acc:HGNC:26121]	2153.3	0.127231	0.0657251	1.9358	0.0528916	0.423276		E218D_R227W
ENSG00000185567	AHNAK2	AHNAK nucleoprotein 2 [Source:HGNC Symbol;Acc:HGNC:20125]	789.921	0.420313	0.217103	1.93601	0.0528667	0.423276		E218D_R227W
ENSG00000117519	CNN3	calponin 3 [Source:HGNC Symbol;Acc:HGNC:2157]	18767	0.146368	0.0756496	1.93482	0.0530127	0.42338		E218D_R227W
ENSG00000158402	CDC25C	cell division cycle 25C [Source:HGNC Symbol;Acc:HGNC:1727]	149.279	0.371667	0.192135	1.9344	0.0530634	0.42338		E218D_R227W
ENSG00000164144	ARFIP1	ADP ribosylation factor interacting protein 1 [Source:HGNC Symbol;Acc:HGNC:21496]	455.427	-0.223129	0.115322	-1.93484	0.0530101	0.42338		E218D_R227W
ENSG00000179588	ZFPM1	zinc finger protein, FOG family member 1 [Source:HGNC Symbol;Acc:HGNC:19762]	151.73	-0.293166	0.15153	-1.93471	0.0530265	0.42338		E218D_R227W
ENSG00000213965	NUDT19	nudix hydrolase 19 [Source:HGNC Symbol;Acc:HGNC:32036]	749.818	0.185153	0.095724	1.93424	0.0530838	0.42338		E218D_R227W
ENSG00000062485	CS	citrate synthase [Source:HGNC Symbol;Acc:HGNC:2422]	1884.39	-0.129442	0.0669604	-1.93312	0.053222	0.423574		E218D_R227W
ENSG00000111057	KRT18	keratin 18 [Source:HGNC Symbol;Acc:HGNC:6430]	26804.6	-0.131728	0.0681922	-1.93171	0.053395	0.423574		E218D_R227W
ENSG00000130066	SAT1	spermidine/spermine N1-acetyltransferase 1 [Source:HGNC Symbol;Acc:HGNC:10540]	1893.19	0.138922	0.0718797	1.9327	0.0532735	0.423574		E218D_R227W
ENSG00000136710	CCDC115	coiled-coil domain containing 115 [Source:HGNC Symbol;Acc:HGNC:28178]	376.33	0.290341	0.150166	1.93347	0.0531783	0.423574		E218D_R227W
ENSG00000137760	ALKBH8	alkB homolog 8, tRNA methyltransferase [Source:HGNC Symbol;Acc:HGNC:25189]	55.1098	0.513974	0.266011	1.93215	0.0533409	0.423574		E218D_R227W
ENSG00000166432	ZMAT1	zinc finger matrin-type 1 [Source:HGNC Symbol;Acc:HGNC:29377]	42.2188	-0.494156	0.255785	-1.93192	0.0533697	0.423574		E218D_R227W
ENSG00000204217	BMPR2	bone morphogenetic protein receptor type 2 [Source:HGNC Symbol;Acc:HGNC:1078]	879.722	-0.230018	0.119013	-1.93271	0.0532718	0.423574		E218D_R227W
ENSG00000243449	NICOL1	NELL2 interacting cell ontogeny regulator 1 [Source:HGNC Symbol;Acc:HGNC:34437]	3680.9	-0.115264	0.0596429	-1.93257	0.0532888	0.423574		E218D_R227W
ENSG00000155111	CDK19	cyclin dependent kinase 19 [Source:HGNC Symbol;Acc:HGNC:19338]	319.633	-0.254032	0.131551	-1.93105	0.0534767	0.423937		E218D_R227W
ENSG00000114316	USP4	ubiquitin specific peptidase 4 [Source:HGNC Symbol;Acc:HGNC:12627]	496.723	-0.198514	0.102848	-1.93017	0.0535857	0.424364		E218D_R227W
ENSG00000223501	VPS52	VPS52 subunit of GARP complex [Source:HGNC Symbol;Acc:HGNC:10518]	17.5078	0.857885	0.444492	1.93004	0.0536024	0.424364		E218D_R227W
ENSG00000019582	CD74	CD74 molecule [Source:HGNC Symbol;Acc:HGNC:1697]	50.0955	0.468867	0.242978	1.92967	0.0536474	0.424376		E218D_R227W
ENSG00000176490	DIRAS1	DIRAS family GTPase 1 [Source:HGNC Symbol;Acc:HGNC:19127]	107.825	-0.3215	0.166628	-1.92944	0.0536757	0.424376		E218D_R227W
ENSG00000121152	NCAPH	non-SMC condensin I complex subunit H [Source:HGNC Symbol;Acc:HGNC:1112]	228.433	-0.269643	0.139827	-1.9284	0.0538054	0.424523		E218D_R227W
ENSG00000132640	BTBD3	BTB domain containing 3 [Source:HGNC Symbol;Acc:HGNC:15854]	256.34	-0.27972	0.145091	-1.9279	0.053868	0.424523		E218D_R227W
ENSG00000156463	SH3RF2	SH3 domain containing ring finger 2 [Source:HGNC Symbol;Acc:HGNC:26299]	1732.88	-0.13229	0.0686203	-1.92785	0.053874	0.424523		E218D_R227W
ENSG00000166887	VPS39	VPS39 subunit of HOPS complex [Source:HGNC Symbol;Acc:HGNC:20593]	209.288	-0.264353	0.137079	-1.92848	0.0537959	0.424523		E218D_R227W
ENSG00000179476	C14orf28	chromosome 14 open reading frame 28 [Source:HGNC Symbol;Acc:HGNC:19834]	106.222	0.352463	0.182819	1.92793	0.0538633	0.424523		E218D_R227W
ENSG00000165650	PDZD8	PDZ domain containing 8 [Source:HGNC Symbol;Acc:HGNC:26974]	451.711	0.20409	0.105931	1.92663	0.0540264	0.425156		E218D_R227W
ENSG00000179242	CDH4	cadherin 4 [Source:HGNC Symbol;Acc:HGNC:1763]	895.692	-0.195508	0.101466	-1.92683	0.0540006	0.425156		E218D_R227W
ENSG00000164904	ALDH7A1	aldehyde dehydrogenase 7 family member A1 [Source:HGNC Symbol;Acc:HGNC:877]	849.743	0.163445	0.0848684	1.92586	0.0541218	0.425341		E218D_R227W
ENSG00000245680	ZNF585B	zinc finger protein 585B [Source:HGNC Symbol;Acc:HGNC:30948]	69.2234	0.419724	0.217934	1.92592	0.0541139	0.425341		E218D_R227W
ENSG00000160445	ZER1	zyg-11 related cell cycle regulator [Source:HGNC Symbol;Acc:HGNC:30960]	344.215	-0.211116	0.109669	-1.92503	0.0542254	0.425588		E218D_R227W
ENSG00000198843	SELENOT	selenoprotein T [Source:HGNC Symbol;Acc:HGNC:18136]	1234.25	0.150108	0.0779756	1.92506	0.0542217	0.425588		E218D_R227W
ENSG00000102271	KLHL4	kelch like family member 4 [Source:HGNC Symbol;Acc:HGNC:6355]	118.959	-0.405444	0.210827	-1.92311	0.0544664	0.426835		E218D_R227W
ENSG00000146426	TIAM2	TIAM Rac1 associated GEF 2 [Source:HGNC Symbol;Acc:HGNC:11806]	55.9317	0.469244	0.244029	1.9229	0.0544927	0.426835		E218D_R227W
ENSG00000168672	LRATD2	LRAT domain containing 2 [Source:HGNC Symbol;Acc:HGNC:24166]	4892.75	-0.181787	0.0945189	-1.92329	0.0544441	0.426835		E218D_R227W
ENSG00000051341	POLQ	DNA polymerase theta [Source:HGNC Symbol;Acc:HGNC:9186]	101.749	0.403309	0.209901	1.92142	0.0546782	0.426873		E218D_R227W
ENSG00000150316	CWC15	CWC15 spliceosome associated protein homolog [Source:HGNC Symbol;Acc:HGNC:26939]	982.067	0.199254	0.103699	1.92146	0.0546742	0.426873		E218D_R227W
ENSG00000158163	DZIP1L	DAZ interacting zinc finger protein 1 like [Source:HGNC Symbol;Acc:HGNC:26551]	50.2248	0.531055	0.276227	1.92253	0.0545389	0.426873		E218D_R227W
ENSG00000163931	TKT	transketolase [Source:HGNC Symbol;Acc:HGNC:11834]	4482.82	-0.118044	0.0614117	-1.92217	0.0545849	0.426873		E218D_R227W
ENSG00000180801	ARSJ	arylsulfatase family member J [Source:HGNC Symbol;Acc:HGNC:26286]	313.686	0.277059	0.144165	1.92182	0.0546283	0.426873		E218D_R227W
ENSG00000068383	INPP5A	inositol polyphosphate-5-phosphatase A [Source:HGNC Symbol;Acc:HGNC:6076]	108.629	0.424864	0.221623	1.91705	0.055231	0.42873		E218D_R227W
ENSG00000074416	MGLL	monoglyceride lipase [Source:HGNC Symbol;Acc:HGNC:17038]	960.895	0.161721	0.0843026	1.91834	0.0550679	0.42873		E218D_R227W
ENSG00000127616	SMARCA4	SWI/SNF related, matrix associated, actin dependent regulator of chromatin, subfamily a, member 4 [Source:HGNC Symbol;Acc:HGNC:11100]	1747.16	-0.150567	0.0785174	-1.91762	0.0551586	0.42873		E218D_R227W
ENSG00000138134	STAMBPL1	STAM binding protein like 1 [Source:HGNC Symbol;Acc:HGNC:24105]	118.482	0.345333	0.180116	1.91728	0.0552028	0.42873		E218D_R227W
ENSG00000157259	GATAD1	GATA zinc finger domain containing 1 [Source:HGNC Symbol;Acc:HGNC:29941]	576.59	-0.221798	0.115673	-1.91746	0.055179	0.42873		E218D_R227W
ENSG00000168159	RNF187	ring finger protein 187 [Source:HGNC Symbol;Acc:HGNC:27146]	1538.69	0.131898	0.068749	1.91855	0.0550414	0.42873		E218D_R227W
ENSG00000179820	MYADM	myeloid associated differentiation marker [Source:HGNC Symbol;Acc:HGNC:7544]	1443.15	0.17968	0.0936315	1.91901	0.0549825	0.42873		E218D_R227W
ENSG00000181045	SLC26A11	solute carrier family 26 member 11 [Source:HGNC Symbol;Acc:HGNC:14471]	56.9221	0.445394	0.232201	1.91814	0.0550929	0.42873		E218D_R227W
ENSG00000183726	TMEM50A	transmembrane protein 50A [Source:HGNC Symbol;Acc:HGNC:30590]	2547.44	0.233888	0.12201	1.91696	0.0552427	0.42873		E218D_R227W
ENSG00000107874	CUEDC2	CUE domain containing 2 [Source:HGNC Symbol;Acc:HGNC:28352]	963.134	-0.147297	0.0768863	-1.91578	0.0553931	0.429333		E218D_R227W
ENSG00000136848	DAB2IP	DAB2 interacting protein [Source:HGNC Symbol;Acc:HGNC:17294]	260.282	0.21958	0.114602	1.91603	0.0553611	0.429333		E218D_R227W
ENSG00000063761	ADCK1	aarF domain containing kinase 1 [Source:HGNC Symbol;Acc:HGNC:19038]	56.8481	-0.536194	0.279953	-1.9153	0.0554548	0.429497		E218D_R227W
ENSG00000067141	NEO1	neogenin 1 [Source:HGNC Symbol;Acc:HGNC:7754]	282.346	-0.276518	0.144393	-1.91504	0.055487	0.429497		E218D_R227W
ENSG00000256771	ZNF253	zinc finger protein 253 [Source:HGNC Symbol;Acc:HGNC:13497]	47.9662	0.481857	0.251657	1.91474	0.0555258	0.429516		E218D_R227W
ENSG00000009413	REV3L	REV3 like, DNA directed polymerase zeta catalytic subunit [Source:HGNC Symbol;Acc:HGNC:9968]	551.53	-0.257017	0.134252	-1.91444	0.0555645	0.429534		E218D_R227W
ENSG00000027697	IFNGR1	interferon gamma receptor 1 [Source:HGNC Symbol;Acc:HGNC:5439]	651.563	0.184789	0.0966576	1.91179	0.0559029	0.431823		E218D_R227W
ENSG00000100697	DICER1	dicer 1, ribonuclease III [Source:HGNC Symbol;Acc:HGNC:17098]	959.398	-0.188413	0.0985653	-1.91155	0.0559337	0.431823		E218D_R227W
ENSG00000141449	GREB1L	GREB1 like retinoic acid receptor coactivator [Source:HGNC Symbol;Acc:HGNC:31042]	51.2256	-0.494438	0.258698	-1.91126	0.0559714	0.431832		E218D_R227W
ENSG00000022976	ZNF839	zinc finger protein 839 [Source:HGNC Symbol;Acc:HGNC:20345]	14.6364	1.10215	0.577022	1.91006	0.0561251	0.432459		E218D_R227W
ENSG00000120733	KDM3B	lysine demethylase 3B [Source:HGNC Symbol;Acc:HGNC:1337]	616.201	-0.17686	0.092594	-1.91006	0.056126	0.432459		E218D_R227W
ENSG00000149809	TM7SF2	transmembrane 7 superfamily member 2 [Source:HGNC Symbol;Acc:HGNC:11863]	787.74	-0.17195	0.09007	-1.90906	0.0562538	0.433161		E218D_R227W
ENSG00000116096	SPR	sepiapterin reductase [Source:HGNC Symbol;Acc:HGNC:11257]	601.635	-0.155822	0.0816746	-1.90784	0.0564119	0.433814		E218D_R227W
ENSG00000173559	NABP1	nucleic acid binding protein 1 [Source:HGNC Symbol;Acc:HGNC:26232]	851.391	-0.165253	0.0866165	-1.90787	0.056408	0.433814		E218D_R227W
ENSG00000137409	MTCH1	mitochondrial carrier 1 [Source:HGNC Symbol;Acc:HGNC:17586]	4695.18	0.122414	0.064193	1.90697	0.0565245	0.434396		E218D_R227W
ENSG00000100504	PYGL	glycogen phosphorylase L [Source:HGNC Symbol;Acc:HGNC:9725]	673.014	-0.179642	0.0943038	-1.90493	0.0567898	0.435035		E218D_R227W
ENSG00000120686	UFM1	ubiquitin fold modifier 1 [Source:HGNC Symbol;Acc:HGNC:20597]	1192.72	0.168189	0.0882779	1.90522	0.0567513	0.435035		E218D_R227W
ENSG00000120756	PLS1	plastin 1 [Source:HGNC Symbol;Acc:HGNC:9090]	298.704	0.236221	0.123964	1.90556	0.0567068	0.435035		E218D_R227W
ENSG00000165868	HSPA12A	heat shock protein family A (Hsp70) member 12A [Source:HGNC Symbol;Acc:HGNC:19022]	170.469	0.275646	0.144621	1.90598	0.0566526	0.435035		E218D_R227W
ENSG00000213186	TRIM59	tripartite motif containing 59 [Source:HGNC Symbol;Acc:HGNC:30834]	551.223	0.189223	0.0993343	1.90491	0.0567917	0.435035		E218D_R227W
ENSG00000104765	BNIP3L	BCL2 interacting protein 3 like [Source:HGNC Symbol;Acc:HGNC:1085]	4100.58	0.180127	0.09459	1.9043	0.0568716	0.43512		E218D_R227W
ENSG00000105617	LENG1	leukocyte receptor cluster member 1 [Source:HGNC Symbol;Acc:HGNC:15502]	97.7231	0.38134	0.200265	1.90417	0.0568879	0.43512		E218D_R227W
ENSG00000162065	TBC1D24	TBC1 domain family member 24 [Source:HGNC Symbol;Acc:HGNC:29203]	126.817	0.335863	0.176401	1.90398	0.0569134	0.43512		E218D_R227W
ENSG00000126778	SIX1	SIX homeobox 1 [Source:HGNC Symbol;Acc:HGNC:10887]	33.0873	0.629809	0.330907	1.90328	0.0570034	0.435151		E218D_R227W
ENSG00000135108	FBXO21	F-box protein 21 [Source:HGNC Symbol;Acc:HGNC:13592]	1090.79	-0.163381	0.0858503	-1.9031	0.0570279	0.435151		E218D_R227W
ENSG00000182831	HAPSTR1	HUWE1 associated protein modifying stress responses [Source:HGNC Symbol;Acc:HGNC:30103]	670.89	0.153878	0.0808351	1.9036	0.0569626	0.435151		E218D_R227W
ENSG00000104081	BMF	Bcl2 modifying factor [Source:HGNC Symbol;Acc:HGNC:24132]	16.6031	-0.771449	0.405583	-1.90207	0.0571615	0.435326		E218D_R227W
ENSG00000138399	FASTKD1	FAST kinase domains 1 [Source:HGNC Symbol;Acc:HGNC:26150]	155.694	0.295963	0.1556	1.90208	0.0571609	0.435326		E218D_R227W
ENSG00000175354	PTPN2	protein tyrosine phosphatase non-receptor type 2 [Source:HGNC Symbol;Acc:HGNC:9650]	335.76	0.215265	0.113169	1.90215	0.0571516	0.435326		E218D_R227W
ENSG00000075420	FNDC3B	fibronectin type III domain containing 3B [Source:HGNC Symbol;Acc:HGNC:24670]	3319.58	-0.195221	0.102651	-1.90179	0.0571984	0.435327		E218D_R227W
ENSG00000168002	POLR2G	RNA polymerase II subunit G [Source:HGNC Symbol;Acc:HGNC:9194]	1240.19	0.168237	0.0884925	1.90115	0.057283	0.435566		E218D_R227W
ENSG00000184005	ST6GALNAC3	ST6 N-acetylgalactosaminide alpha-2,6-sialyltransferase 3 [Source:HGNC Symbol;Acc:HGNC:19343]	128.505	-0.352548	0.185455	-1.90099	0.0573035	0.435566		E218D_R227W
ENSG00000108953	YWHAE	tyrosine 3-monooxygenase/tryptophan 5-monooxygenase activation protein epsilon [Source:HGNC Symbol;Acc:HGNC:12851]	8867.69	0.145496	0.0766399	1.89843	0.0576389	0.435592		E218D_R227W
ENSG00000124006	OBSL1	obscurin like cytoskeletal adaptor 1 [Source:HGNC Symbol;Acc:HGNC:29092]	1243.38	-0.183513	0.0966599	-1.89855	0.0576243	0.435592		E218D_R227W
ENSG00000151726	ACSL1	acyl-CoA synthetase long chain family member 1 [Source:HGNC Symbol;Acc:HGNC:3569]	333.801	0.251975	0.132597	1.9003	0.0573935	0.435592		E218D_R227W
ENSG00000154719	MRPL39	mitochondrial ribosomal protein L39 [Source:HGNC Symbol;Acc:HGNC:14027]	372.936	0.331399	0.174435	1.89985	0.0574529	0.435592		E218D_R227W
ENSG00000167283	ATP5MG	ATP synthase membrane subunit g [Source:HGNC Symbol;Acc:HGNC:14247]	4981.63	0.17	0.0894993	1.89946	0.0575043	0.435592		E218D_R227W
ENSG00000167595	PROSER3	proline and serine rich 3 [Source:HGNC Symbol;Acc:HGNC:25204]	127.47	-0.331631	0.174599	-1.89939	0.0575133	0.435592		E218D_R227W
ENSG00000171530	TBCA	tubulin folding cofactor A [Source:HGNC Symbol;Acc:HGNC:11579]	1998.52	0.218628	0.115144	1.89874	0.0575987	0.435592		E218D_R227W
ENSG00000182901	RGS7	regulator of G protein signaling 7 [Source:HGNC Symbol;Acc:HGNC:10003]	154.902	-0.324197	0.170651	-1.89977	0.0574637	0.435592		E218D_R227W
ENSG00000184277	TM2D3	TM2 domain containing 3 [Source:HGNC Symbol;Acc:HGNC:24128]	335.759	0.259684	0.136739	1.89913	0.0575477	0.435592		E218D_R227W
ENSG00000034510	TMSB10	thymosin beta 10 [Source:HGNC Symbol;Acc:HGNC:11879]	62954.9	0.128032	0.0674935	1.89695	0.0578349	0.436179		E218D_R227W
ENSG00000069020	MAST4	microtubule associated serine/threonine kinase family member 4 [Source:HGNC Symbol;Acc:HGNC:19037]	284.881	-0.24476	0.129043	-1.89672	0.0578643	0.436179		E218D_R227W
ENSG00000114850	SSR3	signal sequence receptor subunit 3 [Source:HGNC Symbol;Acc:HGNC:11325]	6843.59	0.150175	0.0791635	1.89702	0.0578248	0.436179		E218D_R227W
ENSG00000148225	WDR31	WD repeat domain 31 [Source:HGNC Symbol;Acc:HGNC:21421]	49.3066	0.467906	0.246626	1.89723	0.0577982	0.436179		E218D_R227W
ENSG00000169031	COL4A3	collagen type IV alpha 3 chain [Source:HGNC Symbol;Acc:HGNC:2204]	369.185	-0.257198	0.135652	-1.89601	0.0579581	0.436495		E218D_R227W
ENSG00000188786	MTF1	metal regulatory transcription factor 1 [Source:HGNC Symbol;Acc:HGNC:7428]	386.738	-0.250574	0.13217	-1.89585	0.05798	0.436495		E218D_R227W
ENSG00000129187	DCTD	dCMP deaminase [Source:HGNC Symbol;Acc:HGNC:2710]	1729.62	0.206469	0.108972	1.8947	0.058132	0.43736		E218D_R227W
ENSG00000185010	F8	coagulation factor VIII [Source:HGNC Symbol;Acc:HGNC:3546]	39.3834	0.514395	0.271563	1.8942	0.0581979	0.437577		E218D_R227W
ENSG00000014641	MDH1	malate dehydrogenase 1 [Source:HGNC Symbol;Acc:HGNC:6970]	2811.38	0.187829	0.0991803	1.89381	0.05825	0.43769		E218D_R227W
ENSG00000166971	AKTIP	AKT interacting protein [Source:HGNC Symbol;Acc:HGNC:16710]	221.479	0.26715	0.141169	1.89241	0.0584361	0.43881		E218D_R227W
ENSG00000118816	CCNI	cyclin I [Source:HGNC Symbol;Acc:HGNC:1595]	8271.39	-0.129846	0.0686368	-1.89179	0.0585195	0.438983		E218D_R227W
ENSG00000143207	COP1	COP1 E3 ubiquitin ligase [Source:HGNC Symbol;Acc:HGNC:17440]	483.994	-0.177399	0.0938062	-1.89112	0.0586079	0.438983		E218D_R227W
ENSG00000167962	ZNF598	zinc finger protein 598, E3 ubiquitin ligase [Source:HGNC Symbol;Acc:HGNC:28079]	45.2199	0.544539	0.287922	1.89127	0.0585881	0.438983		E218D_R227W
ENSG00000269743	SLC25A53	solute carrier family 25 member 53 [Source:HGNC Symbol;Acc:HGNC:31894]	40.2768	-0.528898	0.279622	-1.89147	0.0585613	0.438983		E218D_R227W
ENSG00000100014	SPECC1L	sperm antigen with calponin homology and coiled-coil domains 1 like [Source:HGNC Symbol;Acc:HGNC:29022]	389.958	-0.199276	0.105434	-1.89005	0.0587515	0.439163		E218D_R227W
ENSG00000106733	NMRK1	nicotinamide riboside kinase 1 [Source:HGNC Symbol;Acc:HGNC:26057]	272.52	0.256021	0.135457	1.89005	0.0587518	0.439163		E218D_R227W
ENSG00000121481	RNF2	ring finger protein 2 [Source:HGNC Symbol;Acc:HGNC:10061]	546.929	-0.166071	0.0878694	-1.88997	0.0587618	0.439163		E218D_R227W
ENSG00000197312	DDI2	DNA damage inducible 1 homolog 2 [Source:HGNC Symbol;Acc:HGNC:24578]	543.382	-0.228063	0.120679	-1.88983	0.0587806	0.439163		E218D_R227W
ENSG00000151689	INPP1	inositol polyphosphate-1-phosphatase [Source:HGNC Symbol;Acc:HGNC:6071]	470.852	0.200266	0.105992	1.88944	0.0588334	0.43928		E218D_R227W
ENSG00000105185	PDCD5	programmed cell death 5 [Source:HGNC Symbol;Acc:HGNC:8764]	2607.44	0.180287	0.095477	1.88827	0.0589894	0.440166		E218D_R227W
ENSG00000131477	RAMP2	receptor activity modifying protein 2 [Source:HGNC Symbol;Acc:HGNC:9844]	32.4627	-0.651993	0.345424	-1.88752	0.059091	0.440368		E218D_R227W
ENSG00000150403	TMCO3	transmembrane and coiled-coil domains 3 [Source:HGNC Symbol;Acc:HGNC:20329]	1560.74	0.198337	0.105072	1.88763	0.0590759	0.440368		E218D_R227W
ENSG00000077684	JADE1	jade family PHD finger 1 [Source:HGNC Symbol;Acc:HGNC:30027]	697.485	-0.182298	0.0966508	-1.88615	0.0592749	0.440469		E218D_R227W
ENSG00000109107	ALDOC	aldolase, fructose-bisphosphate C [Source:HGNC Symbol;Acc:HGNC:418]	36.7969	0.599021	0.31763	1.88591	0.0593071	0.440469		E218D_R227W
ENSG00000122432	SPATA1	spermatogenesis associated 1 [Source:HGNC Symbol;Acc:HGNC:14682]	20.655	0.797139	0.422717	1.88575	0.0593284	0.440469		E218D_R227W
ENSG00000170681	CAVIN4	caveolae associated protein 4 [Source:HGNC Symbol;Acc:HGNC:33742]	22.0546	-0.783721	0.415505	-1.88619	0.0592695	0.440469		E218D_R227W
ENSG00000173548	SNX33	sorting nexin 33 [Source:HGNC Symbol;Acc:HGNC:28468]	727.853	-0.181498	0.0961996	-1.88668	0.0592027	0.440469		E218D_R227W
ENSG00000197375	SLC22A5	solute carrier family 22 member 5 [Source:HGNC Symbol;Acc:HGNC:10969]	752.321	0.23131	0.122638	1.88612	0.0592793	0.440469		E218D_R227W
ENSG00000231500	RPS18	ribosomal protein S18 [Source:HGNC Symbol;Acc:HGNC:10401]	25112.7	0.180986	0.0960047	1.88518	0.0594059	0.440768		E218D_R227W
ENSG00000118507	AKAP7	A-kinase anchoring protein 7 [Source:HGNC Symbol;Acc:HGNC:377]	116.003	0.325516	0.172709	1.88476	0.059462	0.440907		E218D_R227W
ENSG00000149761	NUDT22	nudix hydrolase 22 [Source:HGNC Symbol;Acc:HGNC:28189]	20.7855	0.795314	0.42225	1.88352	0.0596304	0.441879		E218D_R227W
ENSG00000185745	IFIT1	interferon induced protein with tetratricopeptide repeats 1 [Source:HGNC Symbol;Acc:HGNC:5407]	60.7115	0.438596	0.232916	1.88306	0.0596922	0.442059		E218D_R227W
ENSG00000119723	COQ6	coenzyme Q6, monooxygenase [Source:HGNC Symbol;Acc:HGNC:20233]	57.9664	0.482779	0.256452	1.88253	0.0597637	0.442311		E218D_R227W
ENSG00000004779	NDUFAB1	NADH:ubiquinone oxidoreductase subunit AB1 [Source:HGNC Symbol;Acc:HGNC:7694]	2555.4	0.173698	0.0923197	1.88149	0.0599057	0.442531		E218D_R227W
ENSG00000021574	SPAST	spastin [Source:HGNC Symbol;Acc:HGNC:11233]	225.503	-0.256997	0.13659	-1.88153	0.0599002	0.442531		E218D_R227W
ENSG00000088986	DYNLL1	dynein light chain LC8-type 1 [Source:HGNC Symbol;Acc:HGNC:15476]	12674	0.203892	0.108356	1.88169	0.0598776	0.442531		E218D_R227W
ENSG00000183309	ZNF623	zinc finger protein 623 [Source:HGNC Symbol;Acc:HGNC:29084]	168.387	0.313135	0.166458	1.88117	0.0599484	0.442569		E218D_R227W
ENSG00000166401	SERPINB8	serpin family B member 8 [Source:HGNC Symbol;Acc:HGNC:8952]	493.058	0.185559	0.0987172	1.8797	0.0601489	0.443495		E218D_R227W
ENSG00000172037	LAMB2	laminin subunit beta 2 [Source:HGNC Symbol;Acc:HGNC:6487]	974.83	-0.218173	0.116061	-1.87982	0.0601329	0.443495		E218D_R227W
ENSG00000170421	KRT8	keratin 8 [Source:HGNC Symbol;Acc:HGNC:6446]	28028.8	-0.135136	0.0719548	-1.87807	0.0603715	0.444858		E218D_R227W
ENSG00000168952	STXBP6	syntaxin binding protein 6 [Source:HGNC Symbol;Acc:HGNC:19666]	629.746	-0.192963	0.102789	-1.87728	0.0604804	0.445383		E218D_R227W
ENSG00000109381	ELF2	E74 like ETS transcription factor 2 [Source:HGNC Symbol;Acc:HGNC:3317]	354.275	-0.215803	0.115008	-1.87642	0.0605982	0.445695		E218D_R227W
ENSG00000117118	SDHB	succinate dehydrogenase complex iron sulfur subunit B [Source:HGNC Symbol;Acc:HGNC:10681]	2012.65	0.236806	0.1262	1.87643	0.0605961	0.445695		E218D_R227W
ENSG00000044446	PHKA2	phosphorylase kinase regulatory subunit alpha 2 [Source:HGNC Symbol;Acc:HGNC:8926]	27.0456	-0.649193	0.346341	-1.87444	0.0608704	0.445761		E218D_R227W
ENSG00000075218	GTSE1	G2 and S-phase expressed 1 [Source:HGNC Symbol;Acc:HGNC:13698]	767.559	-0.247062	0.131782	-1.87478	0.0608234	0.445761		E218D_R227W
ENSG00000131652	THOC6	THO complex subunit 6 [Source:HGNC Symbol;Acc:HGNC:28369]	469.611	-0.239996	0.128012	-1.87479	0.0608214	0.445761		E218D_R227W
ENSG00000141084	RANBP10	RAN binding protein 10 [Source:HGNC Symbol;Acc:HGNC:29285]	148.495	0.282367	0.150529	1.87584	0.0606778	0.445761		E218D_R227W
ENSG00000142327	RNPEPL1	arginyl aminopeptidase like 1 [Source:HGNC Symbol;Acc:HGNC:10079]	1190.6	-0.150678	0.0803861	-1.87443	0.0608714	0.445761		E218D_R227W
ENSG00000168899	VAMP5	vesicle associated membrane protein 5 [Source:HGNC Symbol;Acc:HGNC:12646]	1972.43	0.136754	0.0729319	1.87509	0.0607804	0.445761		E218D_R227W
ENSG00000183248	PRR36	proline rich 36 [Source:HGNC Symbol;Acc:HGNC:26172]	121.234	-0.330542	0.176302	-1.87486	0.0608118	0.445761		E218D_R227W
ENSG00000164172	MOCS2	molybdenum cofactor synthesis 2 [Source:HGNC Symbol;Acc:HGNC:7193]	681.965	0.226744	0.121023	1.87356	0.060991	0.44636		E218D_R227W
ENSG00000024422	EHD2	EH domain containing 2 [Source:HGNC Symbol;Acc:HGNC:3243]	1567.54	-0.183057	0.0977544	-1.87262	0.061121	0.446992		E218D_R227W
ENSG00000121413	ZSCAN18	zinc finger and SCAN domain containing 18 [Source:HGNC Symbol;Acc:HGNC:21037]	206.751	-0.248353	0.13264	-1.87239	0.061153	0.446992		E218D_R227W
ENSG00000091436	MAP3K20	mitogen-activated protein kinase kinase kinase 20 [Source:HGNC Symbol;Acc:HGNC:17797]	2022.88	0.162477	0.0868013	1.87183	0.0612307	0.447169		E218D_R227W
ENSG00000188573	FBLL1	fibrillarin like 1 [Source:HGNC Symbol;Acc:HGNC:35458]	93.5015	-0.348864	0.186392	-1.87167	0.0612529	0.447169		E218D_R227W
ENSG00000139631	CSAD	cysteine sulfinic acid decarboxylase [Source:HGNC Symbol;Acc:HGNC:18966]	79.707	0.417587	0.223157	1.87127	0.0613081	0.447295		E218D_R227W
ENSG00000189042	ZNF567	zinc finger protein 567 [Source:HGNC Symbol;Acc:HGNC:28696]	78.0511	-0.393635	0.210498	-1.87002	0.0614816	0.448284		E218D_R227W
ENSG00000077152	UBE2T	ubiquitin conjugating enzyme E2 T [Source:HGNC Symbol;Acc:HGNC:25009]	1286.82	0.196996	0.105389	1.86922	0.0615922	0.448814		E218D_R227W
ENSG00000022267	FHL1	four and a half LIM domains 1 [Source:HGNC Symbol;Acc:HGNC:3702]	287.396	-0.248139	0.132861	-1.86766	0.0618089	0.449449		E218D_R227W
ENSG00000114796	KLHL24	kelch like family member 24 [Source:HGNC Symbol;Acc:HGNC:25947]	472.886	-0.19836	0.106209	-1.86764	0.0618116	0.449449		E218D_R227W
ENSG00000144554	FANCD2	FA complementation group D2 [Source:HGNC Symbol;Acc:HGNC:3585]	426.759	0.206438	0.110543	1.8675	0.0618315	0.449449		E218D_R227W
ENSG00000168679	SLC16A4	solute carrier family 16 member 4 [Source:HGNC Symbol;Acc:HGNC:10925]	638.153	0.224894	0.12041	1.86774	0.0617982	0.449449		E218D_R227W
ENSG00000178665	ZNF713	zinc finger protein 713 [Source:HGNC Symbol;Acc:HGNC:22043]	18.883	-0.703007	0.376612	-1.86666	0.0619492	0.450027		E218D_R227W
ENSG00000106665	CLIP2	CAP-Gly domain containing linker protein 2 [Source:HGNC Symbol;Acc:HGNC:2586]	108.167	-0.407775	0.218535	-1.86595	0.0620487	0.450213		E218D_R227W
ENSG00000172890	NADSYN1	NAD synthetase 1 [Source:HGNC Symbol;Acc:HGNC:29832]	410.012	-0.209607	0.112334	-1.86593	0.0620511	0.450213		E218D_R227W
ENSG00000038382	TRIO	trio Rho guanine nucleotide exchange factor [Source:HGNC Symbol;Acc:HGNC:12303]	1997.98	0.147779	0.079217	1.8655	0.062112	0.450379		E218D_R227W
ENSG00000104695	PPP2CB	protein phosphatase 2 catalytic subunit beta [Source:HGNC Symbol;Acc:HGNC:9300]	1465.93	0.165672	0.0888332	1.86498	0.0621848	0.45063		E218D_R227W
ENSG00000162980	ARL5A	ADP ribosylation factor like GTPase 5A [Source:HGNC Symbol;Acc:HGNC:696]	369.439	-0.210747	0.113021	-1.86467	0.0622283	0.450669		E218D_R227W
ENSG00000135999	EPC2	enhancer of polycomb homolog 2 [Source:HGNC Symbol;Acc:HGNC:24543]	203.681	-0.273656	0.146808	-1.86404	0.0623165	0.450843		E218D_R227W
ENSG00000148356	LRSAM1	leucine rich repeat and sterile alpha motif containing 1 [Source:HGNC Symbol;Acc:HGNC:25135]	208.246	-0.24561	0.131769	-1.86395	0.0623288	0.450843		E218D_R227W
ENSG00000169710	FASN	fatty acid synthase [Source:HGNC Symbol;Acc:HGNC:3594]	2983.72	-0.110028	0.0591199	-1.86111	0.0627291	0.452908		E218D_R227W
ENSG00000183155	RABIF	RAB interacting factor [Source:HGNC Symbol;Acc:HGNC:9797]	415.997	0.276096	0.148309	1.86163	0.0626556	0.452908		E218D_R227W
ENSG00000197223	C1D	C1D nuclear receptor corepressor [Source:HGNC Symbol;Acc:HGNC:29911]	411.184	0.18556	0.0996902	1.86137	0.0626922	0.452908		E218D_R227W
ENSG00000079739	PGM1	phosphoglucomutase 1 [Source:HGNC Symbol;Acc:HGNC:8905]	1132.29	0.167571	0.0901158	1.85951	0.0629552	0.453974		E218D_R227W
ENSG00000104960	PTOV1	PTOV1 extended AT-hook containing adaptor protein [Source:HGNC Symbol;Acc:HGNC:9632]	692.302	-0.180147	0.0969113	-1.85888	0.0630435	0.453974		E218D_R227W
ENSG00000127603	MACF1	microtubule actin crosslinking factor 1 [Source:HGNC Symbol;Acc:HGNC:13664]	3725.82	-0.16479	0.0886474	-1.85894	0.0630362	0.453974		E218D_R227W
ENSG00000151474	FRMD4A	FERM domain containing 4A [Source:HGNC Symbol;Acc:HGNC:25491]	645.741	-0.21263	0.114406	-1.85856	0.0630902	0.453974		E218D_R227W
ENSG00000173473	SMARCC1	SWI/SNF related, matrix associated, actin dependent regulator of chromatin subfamily c member 1 [Source:HGNC Symbol;Acc:HGNC:11104]	2197.01	-0.209187	0.112561	-1.85843	0.0631074	0.453974		E218D_R227W
ENSG00000187097	ENTPD5	ectonucleoside triphosphate diphosphohydrolase 5 (inactive) [Source:HGNC Symbol;Acc:HGNC:3367]	50.6976	-0.56676	0.30496	-1.85848	0.0631014	0.453974		E218D_R227W
ENSG00000243667	DNAAF10	dynein axonemal assembly factor 10 [Source:HGNC Symbol;Acc:HGNC:25176]	204.138	-0.245375	0.132152	-1.85677	0.0633444	0.455401		E218D_R227W
ENSG00000198576	ARC	activity regulated cytoskeleton associated protein [Source:HGNC Symbol;Acc:HGNC:648]	45.7183	0.581097	0.313086	1.85603	0.0634494	0.455878		E218D_R227W
ENSG00000084444	FAM234B	family with sequence similarity 234 member B [Source:HGNC Symbol;Acc:HGNC:29288]	49.4291	0.454846	0.245359	1.8538	0.0637673	0.456769		E218D_R227W
ENSG00000109501	WFS1	wolframin ER transmembrane glycoprotein [Source:HGNC Symbol;Acc:HGNC:12762]	162.127	-0.274641	0.14813	-1.85406	0.0637311	0.456769		E218D_R227W
ENSG00000129538	RNASE1	ribonuclease A family member 1, pancreatic [Source:HGNC Symbol;Acc:HGNC:10044]	25.5106	0.592611	0.319549	1.85452	0.0636647	0.456769		E218D_R227W
ENSG00000141858	SAMD1	sterile alpha motif domain containing 1 [Source:HGNC Symbol;Acc:HGNC:17958]	1298	0.162878	0.0878618	1.8538	0.0637675	0.456769		E218D_R227W
ENSG00000164970	FAM219A	family with sequence similarity 219 member A [Source:HGNC Symbol;Acc:HGNC:19920]	365.58	0.254481	0.137294	1.85354	0.0638053	0.456769		E218D_R227W
ENSG00000166250	CLMP	CXADR like membrane protein [Source:HGNC Symbol;Acc:HGNC:24039]	220.911	0.250107	0.134848	1.85473	0.0636343	0.456769		E218D_R227W
ENSG00000152520	PAN3	poly(A) specific ribonuclease subunit PAN3 [Source:HGNC Symbol;Acc:HGNC:29991]	210.458	0.273784	0.147731	1.85326	0.0638453	0.456778		E218D_R227W
ENSG00000108947	EFNB3	ephrin B3 [Source:HGNC Symbol;Acc:HGNC:3228]	157.255	-0.271955	0.146795	-1.85262	0.0639373	0.45716		E218D_R227W
ENSG00000133111	RFXAP	regulatory factor X associated protein [Source:HGNC Symbol;Acc:HGNC:9988]	65.6765	-0.43184	0.233247	-1.85143	0.0641079	0.457825		E218D_R227W
ENSG00000166313	APBB1	amyloid beta precursor protein binding family B member 1 [Source:HGNC Symbol;Acc:HGNC:581]	231.361	-0.238022	0.128551	-1.85158	0.0640861	0.457825		E218D_R227W
ENSG00000121898	CPXM2	carboxypeptidase X, M14 family member 2 [Source:HGNC Symbol;Acc:HGNC:26977]	27.4773	-0.597004	0.322673	-1.85019	0.0642869	0.458549		E218D_R227W
ENSG00000166845	C18orf54	chromosome 18 open reading frame 54 [Source:HGNC Symbol;Acc:HGNC:13796]	144.346	-0.40302	0.217808	-1.85035	0.0642632	0.458549		E218D_R227W
ENSG00000010704	HFE	homeostatic iron regulator [Source:HGNC Symbol;Acc:HGNC:4886]	316.375	0.21682	0.117553	1.84445	0.0651182	0.45907		E218D_R227W
ENSG00000067445	TRO	trophinin [Source:HGNC Symbol;Acc:HGNC:12326]	84.1514	-0.346391	0.187641	-1.84603	0.0648885	0.45907		E218D_R227W
ENSG00000073111	MCM2	minichromosome maintenance complex component 2 [Source:HGNC Symbol;Acc:HGNC:6944]	51.1388	0.621543	0.336305	1.84815	0.0645804	0.45907		E218D_R227W
ENSG00000100376	FAM118A	family with sequence similarity 118 member A [Source:HGNC Symbol;Acc:HGNC:1313]	160.061	-0.277859	0.150394	-1.84753	0.0646698	0.45907		E218D_R227W
ENSG00000106976	DNM1	dynamin 1 [Source:HGNC Symbol;Acc:HGNC:2972]	212.586	-0.284775	0.154408	-1.8443	0.0651389	0.45907		E218D_R227W
ENSG00000121879	PIK3CA	phosphatidylinositol-4,5-bisphosphate 3-kinase catalytic subunit alpha [Source:HGNC Symbol;Acc:HGNC:8975]	285.097	-0.270664	0.146488	-1.84768	0.064648	0.45907		E218D_R227W
ENSG00000128595	CALU	calumenin [Source:HGNC Symbol;Acc:HGNC:1458]	6958.73	-0.201107	0.108794	-1.8485	0.0645294	0.45907		E218D_R227W
ENSG00000133641	RLIG1	RNA 5'-phosphate and 3'-OH ligase 1 [Source:HGNC Symbol;Acc:HGNC:25322]	358.25	0.232499	0.125802	1.84813	0.0645835	0.45907		E218D_R227W
ENSG00000138279	ANXA7	annexin A7 [Source:HGNC Symbol;Acc:HGNC:545]	1598.94	0.157803	0.0854271	1.84722	0.0647151	0.45907		E218D_R227W
ENSG00000143486	EIF2D	eukaryotic translation initiation factor 2D [Source:HGNC Symbol;Acc:HGNC:6583]	927.493	0.235471	0.127692	1.84405	0.0651761	0.45907		E218D_R227W
ENSG00000146433	TMEM181	transmembrane protein 181 [Source:HGNC Symbol;Acc:HGNC:20958]	923.269	-0.251167	0.136073	-1.84583	0.0649176	0.45907		E218D_R227W
ENSG00000147027	TMEM47	transmembrane protein 47 [Source:HGNC Symbol;Acc:HGNC:18515]	3256.71	-0.191065	0.103565	-1.84488	0.0650543	0.45907		E218D_R227W
ENSG00000149600	COMMD7	COMM domain containing 7 [Source:HGNC Symbol;Acc:HGNC:16223]	1346.31	-0.15424	0.0835673	-1.8457	0.064936	0.45907		E218D_R227W
ENSG00000151465	CDC123	cell division cycle 123 [Source:HGNC Symbol;Acc:HGNC:16827]	969.133	0.225954	0.122194	1.84915	0.0644368	0.45907		E218D_R227W
ENSG00000153310	CYRIB	CYFIP related Rac1 interactor B [Source:HGNC Symbol;Acc:HGNC:25216]	734.655	0.165629	0.0897375	1.84571	0.0649347	0.45907		E218D_R227W
ENSG00000166173	LARP6	La ribonucleoprotein 6, translational regulator [Source:HGNC Symbol;Acc:HGNC:24012]	2739.49	0.156765	0.084964	1.84508	0.0650261	0.45907		E218D_R227W
ENSG00000166562	SEC11C	SEC11 homolog C, signal peptidase complex subunit [Source:HGNC Symbol;Acc:HGNC:23400]	609.117	0.163149	0.0884704	1.84411	0.0651671	0.45907		E218D_R227W
ENSG00000174529	TMEM81	transmembrane protein 81 [Source:HGNC Symbol;Acc:HGNC:32349]	41.5223	-0.51214	0.277611	-1.84481	0.0650647	0.45907		E218D_R227W
ENSG00000180776	ZDHHC20	zinc finger DHHC-type palmitoyltransferase 20 [Source:HGNC Symbol;Acc:HGNC:20749]	568.056	0.182459	0.0989069	1.84476	0.065073	0.45907		E218D_R227W
ENSG00000197299	BLM	BLM RecQ like helicase [Source:HGNC Symbol;Acc:HGNC:1058]	40.5653	0.572781	0.310387	1.84538	0.0649829	0.45907		E218D_R227W
ENSG00000254470	AP5B1	adaptor related protein complex 5 subunit beta 1 [Source:HGNC Symbol;Acc:HGNC:25104]	242.13	-0.23813	0.128899	-1.84742	0.0646856	0.45907		E218D_R227W
ENSG00000129946	SHC2	SHC adaptor protein 2 [Source:HGNC Symbol;Acc:HGNC:29869]	216.364	-0.26904	0.145973	-1.84309	0.0653164	0.459534		E218D_R227W
ENSG00000237441	RGL2	ral guanine nucleotide dissociation stimulator like 2 [Source:HGNC Symbol;Acc:HGNC:9769]	334.65	-0.215201	0.116763	-1.84306	0.0653198	0.459534		E218D_R227W
ENSG00000108592	FTSJ3	FtsJ RNA 2'-O-methyltransferase 3 [Source:HGNC Symbol;Acc:HGNC:17136]	353.505	-0.237094	0.128685	-1.84244	0.0654108	0.459648		E218D_R227W
ENSG00000165209	STRBP	spermatid perinuclear RNA binding protein [Source:HGNC Symbol;Acc:HGNC:16462]	517.795	-0.20272	0.110029	-1.84242	0.0654139	0.459648		E218D_R227W
ENSG00000198586	TLK1	tousled like kinase 1 [Source:HGNC Symbol;Acc:HGNC:11841]	650.617	0.168199	0.0913523	1.84121	0.0655907	0.460617		E218D_R227W
ENSG00000099624	ATP5F1D	ATP synthase F1 subunit delta [Source:HGNC Symbol;Acc:HGNC:837]	3565.01	-0.102985	0.0559511	-1.84063	0.0656761	0.460943		E218D_R227W
ENSG00000109062	NHERF1	NHERF family PDZ scaffold protein 1 [Source:HGNC Symbol;Acc:HGNC:11075]	13956.5	-0.0843883	0.0458662	-1.83988	0.0657859	0.461439		E218D_R227W
ENSG00000150764	DIXDC1	DIX domain containing 1 [Source:HGNC Symbol;Acc:HGNC:23695]	390.806	-0.302335	0.164441	-1.83856	0.0659792	0.461972		E218D_R227W
ENSG00000167088	SNRPD1	small nuclear ribonucleoprotein D1 polypeptide [Source:HGNC Symbol;Acc:HGNC:11158]	2845.65	0.143577	0.0780885	1.83864	0.0659681	0.461972		E218D_R227W
ENSG00000234284	ZNF879	zinc finger protein 879 [Source:HGNC Symbol;Acc:HGNC:37273]	30.1891	-0.577872	0.314226	-1.83903	0.0659105	0.461972		E218D_R227W
ENSG00000170892	TSEN34	tRNA splicing endonuclease subunit 34 [Source:HGNC Symbol;Acc:HGNC:15506]	1590.88	0.200344	0.109048	1.83721	0.0661796	0.4631		E218D_R227W
ENSG00000152894	PTPRK	protein tyrosine phosphatase receptor type K [Source:HGNC Symbol;Acc:HGNC:9674]	622.645	-0.167813	0.0913834	-1.83636	0.0663039	0.463696		E218D_R227W
ENSG00000124615	MOCS1	molybdenum cofactor synthesis 1 [Source:HGNC Symbol;Acc:HGNC:7190]	106.109	-0.297377	0.162073	-1.83483	0.0665305	0.463935		E218D_R227W
ENSG00000163251	FZD5	frizzled class receptor 5 [Source:HGNC Symbol;Acc:HGNC:4043]	122.307	-0.297121	0.161908	-1.83513	0.0664871	0.463935		E218D_R227W
ENSG00000163660	CCNL1	cyclin L1 [Source:HGNC Symbol;Acc:HGNC:20569]	726.33	-0.179721	0.097951	-1.83481	0.0665345	0.463935		E218D_R227W
ENSG00000174780	SRP72	signal recognition particle 72 [Source:HGNC Symbol;Acc:HGNC:11303]	1942.01	-0.146514	0.0798224	-1.8355	0.066431	0.463935		E218D_R227W
ENSG00000214941	ZSWIM7	zinc finger SWIM-type containing 7 [Source:HGNC Symbol;Acc:HGNC:26993]	293.72	-0.213594	0.116385	-1.83525	0.0664693	0.463935		E218D_R227W
ENSG00000114631	PODXL2	podocalyxin like 2 [Source:HGNC Symbol;Acc:HGNC:17936]	508.833	-0.18598	0.101401	-1.83411	0.0666377	0.46438		E218D_R227W
ENSG00000092621	PHGDH	phosphoglycerate dehydrogenase [Source:HGNC Symbol;Acc:HGNC:8923]	543.138	-0.197174	0.10759	-1.83264	0.0668564	0.46563		E218D_R227W
ENSG00000054118	THRAP3	thyroid hormone receptor associated protein 3 [Source:HGNC Symbol;Acc:HGNC:22964]	3106.44	0.164846	0.0899867	1.83189	0.0669676	0.465855		E218D_R227W
ENSG00000054983	GALC	galactosylceramidase [Source:HGNC Symbol;Acc:HGNC:4115]	266.481	-0.210527	0.114908	-1.83214	0.0669305	0.465855		E218D_R227W
ENSG00000136807	CDK9	cyclin dependent kinase 9 [Source:HGNC Symbol;Acc:HGNC:1780]	930.355	0.131454	0.0717838	1.83124	0.0670642	0.466077		E218D_R227W
ENSG00000169047	IRS1	insulin receptor substrate 1 [Source:HGNC Symbol;Acc:HGNC:6125]	974.341	-0.148607	0.0811554	-1.83115	0.0670785	0.466077		E218D_R227W
ENSG00000074181	NOTCH3	notch receptor 3 [Source:HGNC Symbol;Acc:HGNC:7883]	14.194	0.91114	0.497937	1.82983	0.0672754	0.466078		E218D_R227W
ENSG00000113658	SMAD5	SMAD family member 5 [Source:HGNC Symbol;Acc:HGNC:6771]	1222.96	-0.187922	0.102697	-1.82988	0.0672686	0.466078		E218D_R227W
ENSG00000118939	UCHL3	ubiquitin C-terminal hydrolase L3 [Source:HGNC Symbol;Acc:HGNC:12515]	706.152	0.200732	0.109673	1.83027	0.0672089	0.466078		E218D_R227W
ENSG00000119686	FLVCR2	FLVCR choline and putative heme transporter 2 [Source:HGNC Symbol;Acc:HGNC:20105]	20.2209	0.704726	0.385133	1.82983	0.0672759	0.466078		E218D_R227W
ENSG00000213462	ERV3-1	endogenous retrovirus group 3 member 1, envelope [Source:HGNC Symbol;Acc:HGNC:3454]	51.2749	-0.44774	0.244588	-1.83058	0.0671626	0.466078		E218D_R227W
ENSG00000119446	RBM18	RNA binding motif protein 18 [Source:HGNC Symbol;Acc:HGNC:28413]	327.478	0.205672	0.112436	1.82923	0.0673654	0.466425		E218D_R227W
ENSG00000115211	EIF2B4	eukaryotic translation initiation factor 2B subunit delta [Source:HGNC Symbol;Acc:HGNC:3260]	278.954	-0.203995	0.111562	-1.82853	0.06747	0.466614		E218D_R227W
ENSG00000136169	SETDB2	SET domain bifurcated histone lysine methyltransferase 2 [Source:HGNC Symbol;Acc:HGNC:20263]	52.2787	0.450347	0.246291	1.82852	0.0674717	0.466614		E218D_R227W
ENSG00000171863	RPS7	ribosomal protein S7 [Source:HGNC Symbol;Acc:HGNC:10440]	13839	0.202821	0.110984	1.82748	0.0676275	0.467417		E218D_R227W
ENSG00000028310	BRD9	bromodomain containing 9 [Source:HGNC Symbol;Acc:HGNC:25818]	424.108	-0.184254	0.100846	-1.82708	0.0676876	0.467559		E218D_R227W
ENSG00000112029	FBXO5	F-box protein 5 [Source:HGNC Symbol;Acc:HGNC:13584]	396.06	0.224116	0.122827	1.82464	0.0680551	0.467636		E218D_R227W
ENSG00000125740	FOSB	FosB proto-oncogene, AP-1 transcription factor subunit [Source:HGNC Symbol;Acc:HGNC:3797]	308.258	-0.334284	0.183045	-1.82624	0.0678143	0.467636		E218D_R227W
ENSG00000138623	SEMA7A	semaphorin 7A (JohnMiltonHagen blood group) [Source:HGNC Symbol;Acc:HGNC:10741]	1402.75	0.218554	0.119778	1.82466	0.0680523	0.467636		E218D_R227W
ENSG00000143878	RHOB	ras homolog family member B [Source:HGNC Symbol;Acc:HGNC:668]	3070.76	0.184074	0.100768	1.82672	0.0677425	0.467636		E218D_R227W
ENSG00000155974	GRIP1	glutamate receptor interacting protein 1 [Source:HGNC Symbol;Acc:HGNC:18708]	50.7011	-0.491454	0.269317	-1.82482	0.0680282	0.467636		E218D_R227W
ENSG00000170745	KCNS3	potassium voltage-gated channel modifier subfamily S member 3 [Source:HGNC Symbol;Acc:HGNC:6302]	72.4859	0.366784	0.200958	1.82518	0.0679739	0.467636		E218D_R227W
ENSG00000178033	CALHM5	calcium homeostasis modulator family member 5 [Source:HGNC Symbol;Acc:HGNC:21568]	32.7495	0.602157	0.329947	1.82501	0.0679992	0.467636		E218D_R227W
ENSG00000205336	ADGRG1	adhesion G protein-coupled receptor G1 [Source:HGNC Symbol;Acc:HGNC:4512]	95.609	-0.376704	0.206439	-1.82477	0.0680363	0.467636		E218D_R227W
ENSG00000242173	ARHGDIG	Rho GDP dissociation inhibitor gamma [Source:HGNC Symbol;Acc:HGNC:680]	89.3632	-0.394931	0.216266	-1.82613	0.0678301	0.467636		E218D_R227W
ENSG00000069399	BCL3	BCL3 transcription coactivator [Source:HGNC Symbol;Acc:HGNC:998]	636.226	0.269631	0.147814	1.82412	0.0681336	0.467903		E218D_R227W
ENSG00000072310	SREBF1	sterol regulatory element binding transcription factor 1 [Source:HGNC Symbol;Acc:HGNC:11289]	585.52	0.192589	0.10571	1.82187	0.0684752	0.468658		E218D_R227W
ENSG00000085382	HACE1	HECT domain and ankyrin repeat containing E3 ubiquitin protein ligase 1 [Source:HGNC Symbol;Acc:HGNC:21033]	112.104	0.34431	0.188935	1.82237	0.068399	0.468658		E218D_R227W
ENSG00000107863	ARHGAP21	Rho GTPase activating protein 21 [Source:HGNC Symbol;Acc:HGNC:23725]	531.473	-0.263502	0.144601	-1.82227	0.0684135	0.468658		E218D_R227W
ENSG00000108666	C17orf75	chromosome 17 open reading frame 75 [Source:HGNC Symbol;Acc:HGNC:30173]	246.064	0.252341	0.138423	1.82297	0.0683082	0.468658		E218D_R227W
ENSG00000168566	SNRNP48	small nuclear ribonucleoprotein U11/U12 subunit 48 [Source:HGNC Symbol;Acc:HGNC:21368]	210.28	-0.256892	0.14099	-1.82206	0.0684454	0.468658		E218D_R227W
ENSG00000182195	LDOC1	LDOC1 regulator of NFKB signaling [Source:HGNC Symbol;Acc:HGNC:6548]	637.464	0.223612	0.122741	1.82183	0.0684815	0.468658		E218D_R227W
ENSG00000143252	SDHC	succinate dehydrogenase complex subunit C [Source:HGNC Symbol;Acc:HGNC:10682]	1438.75	0.161037	0.0884596	1.82046	0.0686887	0.468915		E218D_R227W
ENSG00000148572	NRBF2	nuclear receptor binding factor 2 [Source:HGNC Symbol;Acc:HGNC:19692]	442.698	0.181905	0.0999329	1.82027	0.0687175	0.468915		E218D_R227W
ENSG00000172428	COPS9	COP9 signalosome subunit 9 [Source:HGNC Symbol;Acc:HGNC:21314]	3308.71	0.171542	0.0942311	1.82044	0.0686916	0.468915		E218D_R227W
ENSG00000197037	ZSCAN25	zinc finger and SCAN domain containing 25 [Source:HGNC Symbol;Acc:HGNC:21961]	79.3088	0.352044	0.1933	1.82123	0.0685724	0.468915		E218D_R227W
ENSG00000203778	FAM229B	family with sequence similarity 229 member B [Source:HGNC Symbol;Acc:HGNC:33858]	339.992	0.197954	0.10874	1.82043	0.0686931	0.468915		E218D_R227W
ENSG00000132326	PER2	period circadian regulator 2 [Source:HGNC Symbol;Acc:HGNC:8846]	23.1942	0.633564	0.348365	1.81868	0.0689601	0.469215		E218D_R227W
ENSG00000134987	WDR36	WD repeat domain 36 [Source:HGNC Symbol;Acc:HGNC:30696]	433.45	0.212591	0.11688	1.81888	0.0689291	0.469215		E218D_R227W
ENSG00000135624	CCT7	chaperonin containing TCP1 subunit 7 [Source:HGNC Symbol;Acc:HGNC:1622]	3301.23	0.132338	0.0727636	1.81874	0.0689518	0.469215		E218D_R227W
ENSG00000168374	ARF4	ADP ribosylation factor 4 [Source:HGNC Symbol;Acc:HGNC:655]	7777.72	0.186001	0.102262	1.81887	0.0689309	0.469215		E218D_R227W
ENSG00000178691	SUZ12	SUZ12 polycomb repressive complex 2 subunit [Source:HGNC Symbol;Acc:HGNC:17101]	1138.45	-0.240458	0.132207	-1.81879	0.0689432	0.469215		E218D_R227W
ENSG00000073417	PDE8A	phosphodiesterase 8A [Source:HGNC Symbol;Acc:HGNC:8793]	223.986	0.239604	0.131842	1.81737	0.0691611	0.469899		E218D_R227W
ENSG00000116857	TMEM9	transmembrane protein 9 [Source:HGNC Symbol;Acc:HGNC:18823]	2438.66	0.155693	0.0856524	1.81773	0.0691061	0.469899		E218D_R227W
ENSG00000141232	TOB1	transducer of ERBB2, 1 [Source:HGNC Symbol;Acc:HGNC:11979]	787.703	0.159864	0.0879706	1.81724	0.06918	0.469899		E218D_R227W
ENSG00000161654	LSM12	LSM12 homolog [Source:HGNC Symbol;Acc:HGNC:26407]	166.654	0.254496	0.140109	1.81641	0.0693072	0.470222		E218D_R227W
ENSG00000168214	RBPJ	recombination signal binding protein for immunoglobulin kappa J region [Source:HGNC Symbol;Acc:HGNC:5724]	1324.4	0.146376	0.0805749	1.81665	0.0692706	0.470222		E218D_R227W
ENSG00000105248	YJU2	YJU2 splicing factor homolog [Source:HGNC Symbol;Acc:HGNC:25518]	188.043	-0.280147	0.154277	-1.81588	0.0693892	0.470508		E218D_R227W
ENSG00000167862	MRPL58	mitochondrial ribosomal protein L58 [Source:HGNC Symbol;Acc:HGNC:5359]	597.82	0.226615	0.124825	1.81546	0.0694538	0.470676		E218D_R227W
ENSG00000073464	CLCN4	chloride voltage-gated channel 4 [Source:HGNC Symbol;Acc:HGNC:2022]	108.174	-0.356334	0.196426	-1.81408	0.0696648	0.471295		E218D_R227W
ENSG00000077458	FAM76B	family with sequence similarity 76 member B [Source:HGNC Symbol;Acc:HGNC:28492]	132.31	-0.324379	0.178772	-1.81448	0.0696038	0.471295		E218D_R227W
ENSG00000173153	ESRRA	estrogen related receptor alpha [Source:HGNC Symbol;Acc:HGNC:3471]	51.6143	0.556761	0.306889	1.81421	0.0696456	0.471295		E218D_R227W
ENSG00000142871	CCN1	cellular communication network factor 1 [Source:HGNC Symbol;Acc:HGNC:2654]	24185.3	0.240804	0.132792	1.8134	0.0697702	0.471737		E218D_R227W
ENSG00000004864	SLC25A13	solute carrier family 25 member 13 [Source:HGNC Symbol;Acc:HGNC:10983]	503.338	-0.21474	0.118694	-1.80919	0.0704218	0.471977		E218D_R227W
ENSG00000065809	FAM107B	family with sequence similarity 107 member B [Source:HGNC Symbol;Acc:HGNC:23726]	1148.41	-0.186491	0.103098	-1.80887	0.0704711	0.471977		E218D_R227W
ENSG00000103249	CLCN7	chloride voltage-gated channel 7 [Source:HGNC Symbol;Acc:HGNC:2025]	164.63	-0.263552	0.145819	-1.80739	0.0707015	0.471977		E218D_R227W
ENSG00000103550	KNOP1	lysine rich nucleolar protein 1 [Source:HGNC Symbol;Acc:HGNC:34404]	312.611	-0.274988	0.152086	-1.80811	0.0705898	0.471977		E218D_R227W
ENSG00000110090	CPT1A	carnitine palmitoyltransferase 1A [Source:HGNC Symbol;Acc:HGNC:2328]	641.926	0.174471	0.0962854	1.81202	0.0699831	0.471977		E218D_R227W
ENSG00000113845	TIMMDC1	translocase of inner mitochondrial membrane domain containing 1 [Source:HGNC Symbol;Acc:HGNC:1321]	582.451	0.284334	0.156975	1.81133	0.0700904	0.471977		E218D_R227W
ENSG00000128654	MTX2	metaxin 2 [Source:HGNC Symbol;Acc:HGNC:7506]	827.477	0.203142	0.112138	1.81153	0.0700593	0.471977		E218D_R227W
ENSG00000132382	MYBBP1A	MYB binding protein 1a [Source:HGNC Symbol;Acc:HGNC:7546]	310.304	0.212423	0.117417	1.80913	0.0704303	0.471977		E218D_R227W
ENSG00000132603	NIP7	nucleolar pre-rRNA processing protein NIP7 [Source:HGNC Symbol;Acc:HGNC:24328]	597.841	0.17133	0.0945385	1.81227	0.0699438	0.471977		E218D_R227W
ENSG00000132676	DAP3	death associated protein 3 [Source:HGNC Symbol;Acc:HGNC:2673]	1133.91	0.176173	0.0974749	1.80736	0.0707056	0.471977		E218D_R227W
ENSG00000140153	WDR20	WD repeat domain 20 [Source:HGNC Symbol;Acc:HGNC:19667]	259.048	0.258136	0.14284	1.80717	0.0707355	0.471977		E218D_R227W
ENSG00000143303	METTL25B	methyltransferase like 25B [Source:HGNC Symbol;Acc:HGNC:24273]	162.596	0.266172	0.147255	1.80756	0.0706753	0.471977		E218D_R227W
ENSG00000148848	ADAM12	ADAM metallopeptidase domain 12 [Source:HGNC Symbol;Acc:HGNC:190]	1107.15	-0.162144	0.0896637	-1.80836	0.0705504	0.471977		E218D_R227W
ENSG00000153094	BCL2L11	BCL2 like 11 [Source:HGNC Symbol;Acc:HGNC:994]	84.5863	-0.444959	0.246159	-1.80761	0.0706672	0.471977		E218D_R227W
ENSG00000153993	SEMA3D	semaphorin 3D [Source:HGNC Symbol;Acc:HGNC:10726]	31.0048	-0.706684	0.390809	-1.80826	0.070566	0.471977		E218D_R227W
ENSG00000161671	EMC10	ER membrane protein complex subunit 10 [Source:HGNC Symbol;Acc:HGNC:27609]	236.73	-0.215701	0.119371	-1.80699	0.0707646	0.471977		E218D_R227W
ENSG00000169231	THBS3	thrombospondin 3 [Source:HGNC Symbol;Acc:HGNC:11787]	26.0545	-0.63508	0.350755	-1.81061	0.0702016	0.471977		E218D_R227W
ENSG00000171320	ESCO2	establishment of sister chromatid cohesion N-acetyltransferase 2 [Source:HGNC Symbol;Acc:HGNC:27230]	239.85	0.255979	0.141566	1.8082	0.070576	0.471977		E218D_R227W
ENSG00000183671	CMKLR2	chemerin chemokine-like receptor 2 [Source:HGNC Symbol;Acc:HGNC:4463]	64.7112	0.409399	0.225925	1.8121	0.0699702	0.471977		E218D_R227W
ENSG00000185127	C6orf120	chromosome 6 open reading frame 120 [Source:HGNC Symbol;Acc:HGNC:21247]	413.698	0.174275	0.0962781	1.81013	0.0702764	0.471977		E218D_R227W
ENSG00000189043	NDUFA4	NDUFA4 mitochondrial complex associated [Source:HGNC Symbol;Acc:HGNC:7687]	7197.38	0.201226	0.111279	1.8083	0.0705594	0.471977		E218D_R227W
ENSG00000204262	COL5A2	collagen type V alpha 2 chain [Source:HGNC Symbol;Acc:HGNC:2210]	1100.45	0.184737	0.102096	1.80945	0.0703811	0.471977		E218D_R227W
ENSG00000240445	FOXO3B	forkhead box O3B [Source:HGNC Symbol;Acc:HGNC:3822]	71.1488	-0.480163	0.265216	-1.81046	0.0702249	0.471977		E218D_R227W
ENSG00000273749	CYFIP1	cytoplasmic FMR1 interacting protein 1 [Source:HGNC Symbol;Acc:HGNC:13759]	791.841	0.148459	0.0819924	1.81065	0.0701951	0.471977		E218D_R227W
ENSG00000100302	RASD2	RASD family member 2 [Source:HGNC Symbol;Acc:HGNC:18229]	69.5017	-0.435788	0.241321	-1.80584	0.070943	0.472791		E218D_R227W
ENSG00000148300	REXO4	REX4 homolog, 3'-5' exonuclease [Source:HGNC Symbol;Acc:HGNC:12820]	319.758	-0.213981	0.118503	-1.80569	0.0709667	0.472791		E218D_R227W
ENSG00000137509	PRCP	prolylcarboxypeptidase [Source:HGNC Symbol;Acc:HGNC:9344]	765.69	0.181473	0.100517	1.8054	0.071012	0.472826		E218D_R227W
ENSG00000081721	DUSP12	dual specificity phosphatase 12 [Source:HGNC Symbol;Acc:HGNC:3067]	254.687	0.232006	0.128545	1.80486	0.0710958	0.472851		E218D_R227W
ENSG00000134762	DSC3	desmocollin 3 [Source:HGNC Symbol;Acc:HGNC:3037]	372.789	-0.206408	0.114358	-1.80492	0.0710866	0.472851		E218D_R227W
ENSG00000197647	ZNF433	zinc finger protein 433 [Source:HGNC Symbol;Acc:HGNC:20811]	17.3575	-0.762777	0.422796	-1.80413	0.0712113	0.473353		E218D_R227W
ENSG00000108852	MPP2	MAGUK p55 scaffold protein 2 [Source:HGNC Symbol;Acc:HGNC:7220]	727.382	-0.149976	0.0831824	-1.80298	0.0713917	0.473762		E218D_R227W
ENSG00000158079	PTPDC1	protein tyrosine phosphatase domain containing 1 [Source:HGNC Symbol;Acc:HGNC:30184]	65.7889	-0.477938	0.265084	-1.80297	0.0713932	0.473762		E218D_R227W
ENSG00000163435	ELF3	E74 like ETS transcription factor 3 [Source:HGNC Symbol;Acc:HGNC:3318]	95.8208	-0.393228	0.218092	-1.80304	0.0713822	0.473762		E218D_R227W
ENSG00000105409	ATP1A3	ATPase Na+/K+ transporting subunit alpha 3 [Source:HGNC Symbol;Acc:HGNC:801]	13.0583	0.921594	0.51146	1.80189	0.0715629	0.474622		E218D_R227W
ENSG00000151239	TWF1	twinfilin actin binding protein 1 [Source:HGNC Symbol;Acc:HGNC:9620]	933.203	0.168834	0.0937185	1.8015	0.0716243	0.474762		E218D_R227W
ENSG00000049089	COL9A2	collagen type IX alpha 2 chain [Source:HGNC Symbol;Acc:HGNC:2218]	36.0031	-0.641689	0.356267	-1.80114	0.0716801	0.474866		E218D_R227W
ENSG00000061794	MRPS35	mitochondrial ribosomal protein S35 [Source:HGNC Symbol;Acc:HGNC:16635]	915.911	0.154361	0.0857424	1.80029	0.0718145	0.47536		E218D_R227W
ENSG00000076043	REXO2	RNA exonuclease 2 [Source:HGNC Symbol;Acc:HGNC:17851]	5343.13	0.196261	0.109024	1.80016	0.0718352	0.47536		E218D_R227W
ENSG00000204764	RANBP17	RAN binding protein 17 [Source:HGNC Symbol;Acc:HGNC:14428]	61.5354	0.410102	0.227909	1.79941	0.0719538	0.475878		E218D_R227W
ENSG00000010072	SPRTN	SprT-like N-terminal domain [Source:HGNC Symbol;Acc:HGNC:25356]	138.16	-0.273242	0.151969	-1.798	0.0721763	0.476283		E218D_R227W
ENSG00000077264	PAK3	p21 (RAC1) activated kinase 3 [Source:HGNC Symbol;Acc:HGNC:8592]	22.4103	-0.72934	0.405638	-1.79801	0.0721757	0.476283		E218D_R227W
ENSG00000196116	TDRD7	tudor domain containing 7 [Source:HGNC Symbol;Acc:HGNC:30831]	142.574	0.331769	0.184517	1.79804	0.0721709	0.476283		E218D_R227W
ENSG00000198648	STK39	serine/threonine kinase 39 [Source:HGNC Symbol;Acc:HGNC:17717]	361.948	0.19649	0.109257	1.79842	0.0721107	0.476283		E218D_R227W
ENSG00000124201	ZNFX1	zinc finger NFX1-type containing 1 [Source:HGNC Symbol;Acc:HGNC:29271]	988.423	0.162436	0.0903734	1.79739	0.0722735	0.476658		E218D_R227W
ENSG00000198768	APCDD1L	APC down-regulated 1 like [Source:HGNC Symbol;Acc:HGNC:26892]	266.125	0.233532	0.129972	1.79678	0.0723705	0.477031		E218D_R227W
ENSG00000122482	ZNF644	zinc finger protein 644 [Source:HGNC Symbol;Acc:HGNC:29222]	407.561	-0.23146	0.128873	-1.79603	0.0724895	0.477291		E218D_R227W
ENSG00000134909	ARHGAP32	Rho GTPase activating protein 32 [Source:HGNC Symbol;Acc:HGNC:17399]	272.913	-0.266804	0.148573	-1.79577	0.0725312	0.477291		E218D_R227W
ENSG00000197959	DNM3	dynamin 3 [Source:HGNC Symbol;Acc:HGNC:29125]	36.9117	-0.500645	0.278754	-1.79601	0.0724928	0.477291		E218D_R227W
ENSG00000116299	ELAPOR1	endosome-lysosome associated apoptosis and autophagy regulator 1 [Source:HGNC Symbol;Acc:HGNC:29618]	41.3769	0.522124	0.290845	1.79519	0.0726227	0.477401		E218D_R227W
ENSG00000145781	COMMD10	COMM domain containing 10 [Source:HGNC Symbol;Acc:HGNC:30201]	675.718	0.154141	0.0858702	1.79504	0.0726469	0.477401		E218D_R227W
ENSG00000171634	BPTF	bromodomain PHD finger transcription factor [Source:HGNC Symbol;Acc:HGNC:3581]	1586.95	-0.200714	0.111856	-1.7944	0.0727499	0.477401		E218D_R227W
ENSG00000174891	RSRC1	arginine and serine rich coiled-coil 1 [Source:HGNC Symbol;Acc:HGNC:24152]	429.195	-0.209236	0.116597	-1.79452	0.0727296	0.477401		E218D_R227W
ENSG00000183826	BTBD9	BTB domain containing 9 [Source:HGNC Symbol;Acc:HGNC:21228]	137.544	-0.291862	0.162645	-1.79447	0.0727374	0.477401		E218D_R227W
ENSG00000164292	RHOBTB3	Rho related BTB domain containing 3 [Source:HGNC Symbol;Acc:HGNC:18757]	2951.34	-0.192329	0.107198	-1.79414	0.0727906	0.477403		E218D_R227W
ENSG00000183049	CAMK1D	calcium/calmodulin dependent protein kinase ID [Source:HGNC Symbol;Acc:HGNC:19341]	241.271	-0.251498	0.140223	-1.79356	0.0728836	0.477747		E218D_R227W
ENSG00000005022	SLC25A5	solute carrier family 25 member 5 [Source:HGNC Symbol;Acc:HGNC:10991]	6986.63	0.19877	0.110894	1.79243	0.0730642	0.478124		E218D_R227W
ENSG00000155229	MMS19	MMS19 homolog, cytosolic iron-sulfur assembly component [Source:HGNC Symbol;Acc:HGNC:13824]	784.894	-0.165616	0.0924102	-1.79219	0.0731029	0.478124		E218D_R227W
ENSG00000184232	OAF	out at first homolog [Source:HGNC Symbol;Acc:HGNC:28752]	1192.11	0.203845	0.113736	1.79226	0.0730907	0.478124		E218D_R227W
ENSG00000241553	ARPC4	actin related protein 2/3 complex subunit 4 [Source:HGNC Symbol;Acc:HGNC:707]	4356.1	-0.113148	0.0631169	-1.79268	0.0730244	0.478124		E218D_R227W
ENSG00000196352	CD55	CD55 molecule (Cromer blood group) [Source:HGNC Symbol;Acc:HGNC:2665]	1370.63	-0.146179	0.0815924	-1.79158	0.073201	0.478501		E218D_R227W
ENSG00000048544	MRPS10	mitochondrial ribosomal protein S10 [Source:HGNC Symbol;Acc:HGNC:14502]	1305.88	-0.160131	0.0894153	-1.79086	0.0733152	0.478982		E218D_R227W
ENSG00000184012	TMPRSS2	transmembrane serine protease 2 [Source:HGNC Symbol;Acc:HGNC:11876]	34.3243	0.631026	0.352414	1.79058	0.0733602	0.479011		E218D_R227W
ENSG00000188732	FAM221A	family with sequence similarity 221 member A [Source:HGNC Symbol;Acc:HGNC:27977]	350.842	-0.202319	0.113025	-1.79004	0.073447	0.479313		E218D_R227W
ENSG00000109736	MFSD10	major facilitator superfamily domain containing 10 [Source:HGNC Symbol;Acc:HGNC:16894]	3525.25	0.130176	0.0727786	1.78865	0.0736709	0.479449		E218D_R227W
ENSG00000112208	BAG2	BAG cochaperone 2 [Source:HGNC Symbol;Acc:HGNC:938]	892.286	0.145237	0.0811548	1.78963	0.0735138	0.479449		E218D_R227W
ENSG00000136999	CCN3	cellular communication network factor 3 [Source:HGNC Symbol;Acc:HGNC:7885]	817.683	-0.171043	0.0956153	-1.78886	0.0736366	0.479449		E218D_R227W
ENSG00000177370	TIMM22	translocase of inner mitochondrial membrane 22 [Source:HGNC Symbol;Acc:HGNC:17317]	628.799	0.174311	0.0974189	1.78929	0.073568	0.479449		E218D_R227W
ENSG00000269825	None	novel zinc finger protein	70.7203	0.393516	0.219954	1.78908	0.0736017	0.479449		E218D_R227W
ENSG00000249242	TMEM150C	transmembrane protein 150C [Source:HGNC Symbol;Acc:HGNC:37263]	14.1464	-0.793631	0.443868	-1.78799	0.0737779	0.479881		E218D_R227W
ENSG00000083307	GRHL2	grainyhead like transcription factor 2 [Source:HGNC Symbol;Acc:HGNC:2799]	64.1802	1.11929	0.626616	1.78624	0.0740602	0.480923		E218D_R227W
ENSG00000108518	PFN1	profilin 1 [Source:HGNC Symbol;Acc:HGNC:8881]	70562.3	0.134142	0.0750875	1.78647	0.0740229	0.480923		E218D_R227W
ENSG00000125995	ROMO1	reactive oxygen species modulator 1 [Source:HGNC Symbol;Acc:HGNC:16185]	4158.13	0.162094	0.0907299	1.78656	0.0740087	0.480923		E218D_R227W
ENSG00000141034	GID4	GID complex subunit 4 homolog [Source:HGNC Symbol;Acc:HGNC:28453]	162.218	-0.274128	0.153584	-1.78488	0.0742814	0.482094		E218D_R227W
ENSG00000135093	USP30	ubiquitin specific peptidase 30 [Source:HGNC Symbol;Acc:HGNC:20065]	158.934	-0.273746	0.153453	-1.78391	0.0744378	0.482173		E218D_R227W
ENSG00000136802	LRRC8A	leucine rich repeat containing 8 VRAC subunit A [Source:HGNC Symbol;Acc:HGNC:19027]	2301.66	-0.192368	0.107816	-1.78423	0.0743858	0.482173		E218D_R227W
ENSG00000155393	HEATR3	HEAT repeat containing 3 [Source:HGNC Symbol;Acc:HGNC:26087]	306.915	0.22446	0.125833	1.7838	0.0744568	0.482173		E218D_R227W
ENSG00000159140	SON	SON DNA and RNA binding protein [Source:HGNC Symbol;Acc:HGNC:11183]	2612.47	-0.177614	0.0995612	-1.78397	0.0744281	0.482173		E218D_R227W
ENSG00000081052	COL4A4	collagen type IV alpha 4 chain [Source:HGNC Symbol;Acc:HGNC:2206]	842.096	-0.233807	0.131169	-1.78248	0.0746709	0.48303		E218D_R227W
ENSG00000174130	TLR6	toll like receptor 6 [Source:HGNC Symbol;Acc:HGNC:16711]	16.8526	-0.92266	0.517622	-1.7825	0.0746684	0.48303		E218D_R227W
ENSG00000004455	AK2	adenylate kinase 2 [Source:HGNC Symbol;Acc:HGNC:362]	1478.98	0.129237	0.0725329	1.78177	0.0747861	0.483321		E218D_R227W
ENSG00000104884	ERCC2	ERCC excision repair 2, TFIIH core complex helicase subunit [Source:HGNC Symbol;Acc:HGNC:3434]	655.813	-0.199134	0.111766	-1.7817	0.0747978	0.483321		E218D_R227W
ENSG00000082781	ITGB5	integrin subunit beta 5 [Source:HGNC Symbol;Acc:HGNC:6160]	8776.89	0.122749	0.0689564	1.7801	0.0750592	0.484367		E218D_R227W
ENSG00000144320	LNPK	lunapark, ER junction formation factor [Source:HGNC Symbol;Acc:HGNC:21610]	589.054	0.186834	0.104959	1.78007	0.0750645	0.484367		E218D_R227W
ENSG00000167978	SRRM2	serine/arginine repetitive matrix 2 [Source:HGNC Symbol;Acc:HGNC:16639]	4563.85	-0.143633	0.0807044	-1.77974	0.0751182	0.484367		E218D_R227W
ENSG00000171806	METTL18	methyltransferase 18, RPL3 N3(tau)-histidine [Source:HGNC Symbol;Acc:HGNC:28793]	76.1701	-0.361274	0.202996	-1.77971	0.0751237	0.484367		E218D_R227W
ENSG00000154813	DPH3	diphthamide biosynthesis 3 [Source:HGNC Symbol;Acc:HGNC:27717]	638.928	0.19778	0.11117	1.77907	0.0752284	0.484778		E218D_R227W
ENSG00000100473	COCH	cochlin [Source:HGNC Symbol;Acc:HGNC:2180]	47.3752	-0.477116	0.268292	-1.77835	0.0753466	0.484929		E218D_R227W
ENSG00000110002	VWA5A	von Willebrand factor A domain containing 5A [Source:HGNC Symbol;Acc:HGNC:6658]	86.1659	0.344877	0.194003	1.77769	0.0754546	0.484929		E218D_R227W
ENSG00000124688	MAD2L1BP	MAD2L1 binding protein [Source:HGNC Symbol;Acc:HGNC:21059]	471.335	0.231241	0.130059	1.77797	0.0754087	0.484929		E218D_R227W
ENSG00000166595	CIAO2B	cytosolic iron-sulfur assembly component 2B [Source:HGNC Symbol;Acc:HGNC:24261]	3389.09	0.197035	0.110845	1.77757	0.0754737	0.484929		E218D_R227W
ENSG00000175634	RPS6KB2	ribosomal protein S6 kinase B2 [Source:HGNC Symbol;Acc:HGNC:10437]	57.298	0.450925	0.253731	1.77718	0.0755392	0.484929		E218D_R227W
ENSG00000187266	EPOR	erythropoietin receptor [Source:HGNC Symbol;Acc:HGNC:3416]	169.245	0.294965	0.165871	1.77828	0.0753581	0.484929		E218D_R227W
ENSG00000204389	HSPA1A	heat shock protein family A (Hsp70) member 1A [Source:HGNC Symbol;Acc:HGNC:5232]	3561.89	0.203734	0.114624	1.77741	0.0755006	0.484929		E218D_R227W
ENSG00000186501	TMEM222	transmembrane protein 222 [Source:HGNC Symbol;Acc:HGNC:25363]	648.163	-0.145479	0.0818853	-1.77662	0.0756316	0.485019		E218D_R227W
ENSG00000198929	NOS1AP	nitric oxide synthase 1 adaptor protein [Source:HGNC Symbol;Acc:HGNC:16859]	33.4978	0.629575	0.354372	1.77659	0.0756354	0.485019		E218D_R227W
ENSG00000167291	TBC1D16	TBC1 domain family member 16 [Source:HGNC Symbol;Acc:HGNC:28356]	341.483	-0.235885	0.132808	-1.77614	0.0757099	0.485233		E218D_R227W
ENSG00000165169	DYNLT3	dynein light chain Tctex-type 3 [Source:HGNC Symbol;Acc:HGNC:11694]	878.483	0.180823	0.101858	1.77524	0.0758588	0.485661		E218D_R227W
ENSG00000170581	STAT2	signal transducer and activator of transcription 2 [Source:HGNC Symbol;Acc:HGNC:11363]	509.173	-0.161341	0.090879	-1.77534	0.0758415	0.485661		E218D_R227W
ENSG00000021826	CPS1	carbamoyl-phosphate synthase 1 [Source:HGNC Symbol;Acc:HGNC:2323]	269.224	-0.209889	0.118342	-1.77359	0.0761313	0.486877		E218D_R227W
ENSG00000277972	CISD3	CDGSH iron sulfur domain 3 [Source:HGNC Symbol;Acc:HGNC:27578]	1214.04	-0.113868	0.0642006	-1.77362	0.0761255	0.486877		E218D_R227W
ENSG00000164197	RNF180	ring finger protein 180 [Source:HGNC Symbol;Acc:HGNC:27752]	82.3514	-0.37059	0.208981	-1.77333	0.0761748	0.486892		E218D_R227W
ENSG00000101347	SAMHD1	SAM and HD domain containing deoxynucleoside triphosphate triphosphohydrolase 1 [Source:HGNC Symbol;Acc:HGNC:15925]	298.083	-0.257566	0.145309	-1.77254	0.0763048	0.487429		E218D_R227W
ENSG00000144746	ARL6IP5	ADP ribosylation factor like GTPase 6 interacting protein 5 [Source:HGNC Symbol;Acc:HGNC:16937]	2400	0.119924	0.0676713	1.77216	0.0763677	0.487429		E218D_R227W
ENSG00000152253	SPC25	SPC25 component of NDC80 kinetochore complex [Source:HGNC Symbol;Acc:HGNC:24031]	278.767	0.255993	0.14448	1.77182	0.0764239	0.487429		E218D_R227W
ENSG00000198346	ZNF813	zinc finger protein 813 [Source:HGNC Symbol;Acc:HGNC:33257]	72.4918	-0.375608	0.211965	-1.77203	0.0763897	0.487429		E218D_R227W
ENSG00000116120	FARSB	phenylalanyl-tRNA synthetase subunit beta [Source:HGNC Symbol;Acc:HGNC:17800]	560.15	-0.175302	0.0989825	-1.77104	0.0765536	0.487993		E218D_R227W
ENSG00000042286	AIFM2	apoptosis inducing factor mitochondria associated 2 [Source:HGNC Symbol;Acc:HGNC:21411]	270.13	0.205765	0.116252	1.76999	0.0767289	0.488847		E218D_R227W
ENSG00000100722	ZC3H14	zinc finger CCCH-type containing 14 [Source:HGNC Symbol;Acc:HGNC:20509]	271.162	0.231505	0.130906	1.76848	0.0769807	0.488869		E218D_R227W
ENSG00000104671	DCTN6	dynactin subunit 6 [Source:HGNC Symbol;Acc:HGNC:16964]	818.139	0.216018	0.122145	1.76853	0.0769717	0.488869		E218D_R227W
ENSG00000141664	ZCCHC2	zinc finger CCHC-type containing 2 [Source:HGNC Symbol;Acc:HGNC:22916]	247.519	-0.236979	0.133967	-1.76894	0.0769041	0.488869		E218D_R227W
ENSG00000164258	NDUFS4	NADH:ubiquinone oxidoreductase subunit S4 [Source:HGNC Symbol;Acc:HGNC:7711]	989.8	0.171892	0.0971681	1.76902	0.0768912	0.488869		E218D_R227W
ENSG00000170153	RNF150	ring finger protein 150 [Source:HGNC Symbol;Acc:HGNC:23138]	481.569	0.218732	0.123681	1.76853	0.0769728	0.488869		E218D_R227W
ENSG00000205268	PDE7A	phosphodiesterase 7A [Source:HGNC Symbol;Acc:HGNC:8791]	110.894	-0.299844	0.169548	-1.7685	0.076978	0.488869		E218D_R227W
ENSG00000115204	MPV17	mitochondrial inner membrane protein MPV17 [Source:HGNC Symbol;Acc:HGNC:7224]	562.325	0.208438	0.117907	1.76781	0.0770922	0.489051		E218D_R227W
ENSG00000163827	LRRC2	leucine rich repeat containing 2 [Source:HGNC Symbol;Acc:HGNC:14676]	515.347	-0.221948	0.125538	-1.76797	0.0770654	0.489051		E218D_R227W
ENSG00000109819	PPARGC1A	PPARG coactivator 1 alpha [Source:HGNC Symbol;Acc:HGNC:9237]	43.7331	-0.567792	0.32137	-1.76679	0.077264	0.489878		E218D_R227W
ENSG00000130508	PXDN	peroxidasin [Source:HGNC Symbol;Acc:HGNC:14966]	7794.02	-0.147898	0.0837412	-1.76613	0.0773743	0.490314		E218D_R227W
ENSG00000101596	SMCHD1	structural maintenance of chromosomes flexible hinge domain containing 1 [Source:HGNC Symbol;Acc:HGNC:29090]	456.452	-0.233789	0.132482	-1.76468	0.0776168	0.491323		E218D_R227W
ENSG00000138735	PDE5A	phosphodiesterase 5A [Source:HGNC Symbol;Acc:HGNC:8784]	71.8982	-0.402505	0.228079	-1.76476	0.0776037	0.491323		E218D_R227W
ENSG00000119912	IDE	insulin degrading enzyme [Source:HGNC Symbol;Acc:HGNC:5381]	457.691	-0.206516	0.117062	-1.76417	0.0777035	0.491345		E218D_R227W
ENSG00000143748	NVL	nuclear VCP like [Source:HGNC Symbol;Acc:HGNC:8070]	103.429	0.343948	0.19494	1.76438	0.0776685	0.491345		E218D_R227W
ENSG00000125618	PAX8	paired box 8 [Source:HGNC Symbol;Acc:HGNC:8622]	149.485	-0.295734	0.167713	-1.76334	0.0778435	0.491441		E218D_R227W
ENSG00000174796	THAP6	THAP domain containing 6 [Source:HGNC Symbol;Acc:HGNC:23189]	166.42	0.276047	0.156546	1.76336	0.0778403	0.491441		E218D_R227W
ENSG00000185880	TRIM69	tripartite motif containing 69 [Source:HGNC Symbol;Acc:HGNC:17857]	59.7411	0.426525	0.241827	1.76376	0.077772	0.491441		E218D_R227W
ENSG00000124789	NUP153	nucleoporin 153 [Source:HGNC Symbol;Acc:HGNC:8062]	337.695	-0.221157	0.125441	-1.76304	0.0778935	0.491495		E218D_R227W
ENSG00000196177	ACADSB	acyl-CoA dehydrogenase short/branched chain [Source:HGNC Symbol;Acc:HGNC:91]	92.8897	0.35417	0.20094	1.76257	0.0779733	0.491736		E218D_R227W
ENSG00000122707	RECK	reversion inducing cysteine rich protein with kazal motifs [Source:HGNC Symbol;Acc:HGNC:11345]	614.709	0.187247	0.106265	1.76208	0.0780566	0.491782		E218D_R227W
ENSG00000137501	SYTL2	synaptotagmin like 2 [Source:HGNC Symbol;Acc:HGNC:15585]	129.017	-0.305037	0.173121	-1.76199	0.0780716	0.491782		E218D_R227W
ENSG00000146457	WTAP	WT1 associated protein [Source:HGNC Symbol;Acc:HGNC:16846]	1563.91	0.167433	0.0950362	1.76179	0.0781056	0.491782		E218D_R227W
ENSG00000171314	PGAM1	phosphoglycerate mutase 1 [Source:HGNC Symbol;Acc:HGNC:8888]	778.436	0.259455	0.147351	1.7608	0.0782728	0.49231		E218D_R227W
ENSG00000198556	ZNF789	zinc finger protein 789 [Source:HGNC Symbol;Acc:HGNC:27801]	56.333	-0.467688	0.265587	-1.76096	0.078245	0.49231		E218D_R227W
ENSG00000085449	WDFY1	WD repeat and FYVE domain containing 1 [Source:HGNC Symbol;Acc:HGNC:20451]	951.147	-0.176054	0.100045	-1.75974	0.078452	0.492673		E218D_R227W
ENSG00000106348	IMPDH1	inosine monophosphate dehydrogenase 1 [Source:HGNC Symbol;Acc:HGNC:6052]	237.164	0.222546	0.126472	1.75964	0.0784681	0.492673		E218D_R227W
ENSG00000130749	ZC3H4	zinc finger CCCH-type containing 4 [Source:HGNC Symbol;Acc:HGNC:17808]	673.285	0.191395	0.108763	1.75975	0.0784506	0.492673		E218D_R227W
ENSG00000170054	SERPINA9	serpin family A member 9 [Source:HGNC Symbol;Acc:HGNC:15995]	20.4966	0.659748	0.374969	1.75947	0.0784973	0.492673		E218D_R227W
ENSG00000124370	MCEE	methylmalonyl-CoA epimerase [Source:HGNC Symbol;Acc:HGNC:16732]	100.872	0.37249	0.211833	1.75841	0.0786771	0.493277		E218D_R227W
ENSG00000160767	ENTREP3	endosomal transmembrane epsin interactor 3 [Source:HGNC Symbol;Acc:HGNC:1233]	879.183	0.138392	0.0786929	1.75863	0.0786405	0.493277		E218D_R227W
ENSG00000115266	APC2	APC regulator of WNT signaling pathway 2 [Source:HGNC Symbol;Acc:HGNC:24036]	15.2163	0.876335	0.498441	1.75815	0.0787217	0.493295		E218D_R227W
ENSG00000008382	MPND	MPN domain containing [Source:HGNC Symbol;Acc:HGNC:25934]	136.498	-0.277135	0.157658	-1.75783	0.0787772	0.493381		E218D_R227W
ENSG00000065357	DGKA	diacylglycerol kinase alpha [Source:HGNC Symbol;Acc:HGNC:2849]	388.727	0.193635	0.110326	1.75512	0.0792393	0.493666		E218D_R227W
ENSG00000112308	C6orf62	chromosome 6 open reading frame 62 [Source:HGNC Symbol;Acc:HGNC:20998]	1514.48	0.192901	0.109882	1.75554	0.0791676	0.493666		E218D_R227W
ENSG00000115484	CCT4	chaperonin containing TCP1 subunit 4 [Source:HGNC Symbol;Acc:HGNC:1617]	946.087	0.133196	0.0758218	1.7567	0.0789688	0.493666		E218D_R227W
ENSG00000125977	EIF2S2	eukaryotic translation initiation factor 2 subunit beta [Source:HGNC Symbol;Acc:HGNC:3266]	815.535	-0.202461	0.11535	-1.7552	0.0792257	0.493666		E218D_R227W
ENSG00000130363	RSPH3	radial spoke head 3 [Source:HGNC Symbol;Acc:HGNC:21054]	443.667	-0.197331	0.11242	-1.75531	0.0792069	0.493666		E218D_R227W
ENSG00000142192	APP	amyloid beta precursor protein [Source:HGNC Symbol;Acc:HGNC:620]	2325.73	-0.152276	0.0866974	-1.75641	0.0790187	0.493666		E218D_R227W
ENSG00000158106	RHPN1	rhophilin Rho GTPase binding protein 1 [Source:HGNC Symbol;Acc:HGNC:19973]	72.5449	-0.376899	0.214738	-1.75515	0.079233	0.493666		E218D_R227W
ENSG00000165629	ATP5F1C	ATP synthase F1 subunit gamma [Source:HGNC Symbol;Acc:HGNC:833]	3049.98	0.245754	0.140012	1.75523	0.0792195	0.493666		E218D_R227W
ENSG00000174437	ATP2A2	ATPase sarcoplasmic/endoplasmic reticulum Ca2+ transporting 2 [Source:HGNC Symbol;Acc:HGNC:812]	2000.25	0.112822	0.0642822	1.75511	0.0792406	0.493666		E218D_R227W
ENSG00000175324	LSM1	LSM1 homolog, mRNA degradation associated [Source:HGNC Symbol;Acc:HGNC:20472]	51.0562	0.513961	0.292763	1.75555	0.0791648	0.493666		E218D_R227W
ENSG00000162144	CYB561A3	cytochrome b561 family member A3 [Source:HGNC Symbol;Acc:HGNC:23014]	42.5461	0.49922	0.284565	1.75432	0.079375	0.494242		E218D_R227W
ENSG00000188372	ZP3	zona pellucida glycoprotein 3 [Source:HGNC Symbol;Acc:HGNC:13189]	34.27	0.527942	0.300995	1.75399	0.0794325	0.49434		E218D_R227W
ENSG00000019485	PRDM11	PR/SET domain 11 [Source:HGNC Symbol;Acc:HGNC:13996]	108.452	-0.325781	0.185855	-1.75288	0.0796223	0.495253		E218D_R227W
ENSG00000109472	CPE	carboxypeptidase E [Source:HGNC Symbol;Acc:HGNC:2303]	238.245	-0.239398	0.136593	-1.75264	0.0796631	0.495253		E218D_R227W
ENSG00000145817	YIPF5	Yip1 domain family member 5 [Source:HGNC Symbol;Acc:HGNC:24877]	1795.78	0.138002	0.0787735	1.75188	0.0797938	0.495804		E218D_R227W
ENSG00000078018	MAP2	microtubule associated protein 2 [Source:HGNC Symbol;Acc:HGNC:6839]	622.311	-0.183629	0.1049	-1.75051	0.0800298	0.495835		E218D_R227W
ENSG00000106772	PRUNE2	prune homolog 2 with BCH domain [Source:HGNC Symbol;Acc:HGNC:25209]	31.1506	0.568618	0.324665	1.7514	0.0798768	0.495835		E218D_R227W
ENSG00000117266	CDK18	cyclin dependent kinase 18 [Source:HGNC Symbol;Acc:HGNC:8751]	627.735	-0.196358	0.112165	-1.75061	0.0800133	0.495835		E218D_R227W
ENSG00000139645	ANKRD52	ankyrin repeat domain 52 [Source:HGNC Symbol;Acc:HGNC:26614]	202.597	-0.242663	0.138571	-1.75118	0.0799147	0.495835		E218D_R227W
ENSG00000143248	RGS5	regulator of G protein signaling 5 [Source:HGNC Symbol;Acc:HGNC:10001]	73.5683	-0.383767	0.219246	-1.75039	0.0800505	0.495835		E218D_R227W
ENSG00000188313	PLSCR1	phospholipid scramblase 1 [Source:HGNC Symbol;Acc:HGNC:9092]	420.604	0.211308	0.120678	1.75102	0.0799431	0.495835		E218D_R227W
ENSG00000066136	NFYC	nuclear transcription factor Y subunit gamma [Source:HGNC Symbol;Acc:HGNC:7806]	1098.82	0.138285	0.0790527	1.74928	0.0802429	0.496736		E218D_R227W
ENSG00000109084	TMEM97	transmembrane protein 97 [Source:HGNC Symbol;Acc:HGNC:28106]	720.068	-0.191845	0.109699	-1.74883	0.0803207	0.496736		E218D_R227W
ENSG00000115216	NRBP1	nuclear receptor binding protein 1 [Source:HGNC Symbol;Acc:HGNC:7993]	1211.07	-0.130334	0.0745266	-1.74882	0.0803222	0.496736		E218D_R227W
ENSG00000066422	ZBTB11	zinc finger and BTB domain containing 11 [Source:HGNC Symbol;Acc:HGNC:16740]	178.989	-0.260447	0.148996	-1.74801	0.0804617	0.497126		E218D_R227W
ENSG00000273559	CWC25	CWC25 spliceosome associated protein homolog [Source:HGNC Symbol;Acc:HGNC:25989]	378.867	0.208059	0.119029	1.74797	0.0804694	0.497126		E218D_R227W
ENSG00000115289	PCGF1	polycomb group ring finger 1 [Source:HGNC Symbol;Acc:HGNC:17615]	168.121	0.296451	0.16963	1.74763	0.0805276	0.497148		E218D_R227W
ENSG00000121064	SCPEP1	serine carboxypeptidase 1 [Source:HGNC Symbol;Acc:HGNC:29507]	423.997	0.2193	0.125532	1.74697	0.080643	0.497148		E218D_R227W
ENSG00000154153	RETREG1	reticulophagy regulator 1 [Source:HGNC Symbol;Acc:HGNC:25964]	798.607	-0.185559	0.106229	-1.74679	0.0806746	0.497148		E218D_R227W
ENSG00000172667	ZMAT3	zinc finger matrin-type 3 [Source:HGNC Symbol;Acc:HGNC:29983]	4374.52	-0.215752	0.123518	-1.74673	0.0806835	0.497148		E218D_R227W
ENSG00000183840	GPR39	G protein-coupled receptor 39 [Source:HGNC Symbol;Acc:HGNC:4496]	13.3747	0.86444	0.494889	1.74674	0.080683	0.497148		E218D_R227W
ENSG00000189171	S100A13	S100 calcium binding protein A13 [Source:HGNC Symbol;Acc:HGNC:10490]	1982.13	0.112636	0.0644999	1.7463	0.0807583	0.49735		E218D_R227W
ENSG00000138764	CCNG2	cyclin G2 [Source:HGNC Symbol;Acc:HGNC:1593]	385.386	-0.22462	0.128701	-1.74528	0.0809354	0.497744		E218D_R227W
ENSG00000151136	ABTB3	ankyrin repeat and BTB domain containing 3 [Source:HGNC Symbol;Acc:HGNC:23844]	114.231	0.311448	0.178441	1.74538	0.0809189	0.497744		E218D_R227W
ENSG00000164032	H2AZ1	H2A.Z variant histone 1 [Source:HGNC Symbol;Acc:HGNC:4741]	12115.5	0.190352	0.109071	1.74521	0.0809488	0.497744		E218D_R227W
ENSG00000070501	POLB	DNA polymerase beta [Source:HGNC Symbol;Acc:HGNC:9174]	340.189	0.205116	0.117587	1.74437	0.0810946	0.497905		E218D_R227W
ENSG00000121390	PSPC1	paraspeckle component 1 [Source:HGNC Symbol;Acc:HGNC:20320]	320.532	-0.203972	0.117026	-1.74297	0.0813384	0.497905		E218D_R227W
ENSG00000129680	MAP7D3	MAP7 domain containing 3 [Source:HGNC Symbol;Acc:HGNC:25742]	861.419	-0.165575	0.095001	-1.74288	0.0813543	0.497905		E218D_R227W
ENSG00000130520	LSM4	LSM4 homolog, U6 small nuclear RNA and mRNA degradation associated [Source:HGNC Symbol;Acc:HGNC:17259]	3329.75	0.120383	0.0690686	1.74295	0.0813417	0.497905		E218D_R227W
ENSG00000136631	VPS45	vacuolar protein sorting 45 homolog [Source:HGNC Symbol;Acc:HGNC:14579]	382.869	0.178487	0.102401	1.74303	0.0813289	0.497905		E218D_R227W
ENSG00000143228	NUF2	NUF2 component of NDC80 kinetochore complex [Source:HGNC Symbol;Acc:HGNC:14621]	465.57	0.248397	0.142444	1.74383	0.0811889	0.497905		E218D_R227W
ENSG00000162627	SNX7	sorting nexin 7 [Source:HGNC Symbol;Acc:HGNC:14971]	904.489	0.206566	0.118439	1.74407	0.0811476	0.497905		E218D_R227W
ENSG00000163898	LIPH	lipase H [Source:HGNC Symbol;Acc:HGNC:18483]	33.7393	-0.557176	0.319341	-1.74477	0.0810257	0.497905		E218D_R227W
ENSG00000175040	CHST2	carbohydrate sulfotransferase 2 [Source:HGNC Symbol;Acc:HGNC:1970]	179.737	-0.297498	0.170572	-1.74412	0.0811382	0.497905		E218D_R227W
ENSG00000106261	ZKSCAN1	zinc finger with KRAB and SCAN domains 1 [Source:HGNC Symbol;Acc:HGNC:13101]	1167.95	-0.215828	0.123874	-1.74232	0.0814523	0.498133		E218D_R227W
ENSG00000253309	SERPINE3	serpin family E member 3 [Source:HGNC Symbol;Acc:HGNC:24774]	29.0762	0.658466	0.377954	1.74219	0.0814759	0.498133		E218D_R227W
ENSG00000106638	TBL2	transducin beta like 2 [Source:HGNC Symbol;Acc:HGNC:11586]	298.229	0.222488	0.127735	1.74179	0.0815457	0.498302		E218D_R227W
ENSG00000119280	C1orf198	chromosome 1 open reading frame 198 [Source:HGNC Symbol;Acc:HGNC:25900]	1459.85	-0.155299	0.0891808	-1.7414	0.0816141	0.498462		E218D_R227W
ENSG00000197444	OGDHL	oxoglutarate dehydrogenase L [Source:HGNC Symbol;Acc:HGNC:25590]	87.8952	-0.333817	0.191773	-1.74069	0.0817387	0.498965		E218D_R227W
ENSG00000118162	KPTN	kaptin, actin binding protein [Source:HGNC Symbol;Acc:HGNC:6404]	146.889	-0.253886	0.145889	-1.74027	0.0818113	0.49915		E218D_R227W
ENSG00000013364	MVP	major vault protein [Source:HGNC Symbol;Acc:HGNC:7531]	1706.92	0.109596	0.063011	1.73931	0.0819808	0.499305		E218D_R227W
ENSG00000116288	PARK7	Parkinsonism associated deglycase [Source:HGNC Symbol;Acc:HGNC:16369]	4026.01	0.17771	0.102187	1.73907	0.0820225	0.499305		E218D_R227W
ENSG00000117151	CTBS	chitobiase [Source:HGNC Symbol;Acc:HGNC:2496]	127.233	-0.310793	0.178637	-1.7398	0.0818937	0.499305		E218D_R227W
ENSG00000150556	LYPD6B	LY6/PLAUR domain containing 6B [Source:HGNC Symbol;Acc:HGNC:27018]	79.412	0.507874	0.292085	1.73879	0.0820724	0.499305		E218D_R227W
ENSG00000171566	PLRG1	pleiotropic regulator 1 [Source:HGNC Symbol;Acc:HGNC:9089]	836.052	0.165831	0.0953774	1.73868	0.0820903	0.499305		E218D_R227W
ENSG00000211455	STK38L	serine/threonine kinase 38 like [Source:HGNC Symbol;Acc:HGNC:17848]	943.766	0.154157	0.0886198	1.73954	0.0819405	0.499305		E218D_R227W
ENSG00000250479	CHCHD10	coiled-coil-helix-coiled-coil-helix domain containing 10 [Source:HGNC Symbol;Acc:HGNC:15559]	452.622	0.194254	0.111806	1.73741	0.0823149	0.500414		E218D_R227W
ENSG00000151552	QDPR	quinoid dihydropteridine reductase [Source:HGNC Symbol;Acc:HGNC:9752]	793.347	0.167958	0.0967085	1.73674	0.0824328	0.500866		E218D_R227W
ENSG00000152475	ZNF837	zinc finger protein 837 [Source:HGNC Symbol;Acc:HGNC:25164]	59.8462	-0.401228	0.231055	-1.73651	0.0824742	0.500866		E218D_R227W
ENSG00000047932	GOPC	golgi associated PDZ and coiled-coil motif containing [Source:HGNC Symbol;Acc:HGNC:17643]	893.937	-0.1543	0.0889172	-1.73532	0.0826838	0.501882		E218D_R227W
ENSG00000164167	LSM6	LSM6 homolog, U6 small nuclear RNA and mRNA degradation associated [Source:HGNC Symbol;Acc:HGNC:17017]	1229.78	0.18251	0.105191	1.73503	0.0827349	0.501934		E218D_R227W
ENSG00000165891	E2F7	E2F transcription factor 7 [Source:HGNC Symbol;Acc:HGNC:23820]	399.206	-0.2095	0.120798	-1.7343	0.0828652	0.502461		E218D_R227W
ENSG00000206538	VGLL3	vestigial like family member 3 [Source:HGNC Symbol;Acc:HGNC:24327]	2490.41	-0.150629	0.086865	-1.73406	0.0829069	0.502461		E218D_R227W
ENSG00000104998	IL27RA	interleukin 27 receptor subunit alpha [Source:HGNC Symbol;Acc:HGNC:17290]	81.2446	-0.349104	0.201372	-1.73363	0.0829837	0.502669		E218D_R227W
ENSG00000137806	NDUFAF1	NADH:ubiquinone oxidoreductase complex assembly factor 1 [Source:HGNC Symbol;Acc:HGNC:18828]	224.219	0.249477	0.143926	1.73336	0.0830311	0.502698		E218D_R227W
ENSG00000064999	ANKS1A	ankyrin repeat and sterile alpha motif domain containing 1A [Source:HGNC Symbol;Acc:HGNC:20961]	167.155	-0.286417	0.165349	-1.7322	0.0832385	0.503082		E218D_R227W
ENSG00000104679	R3HCC1	R3H domain and coiled-coil containing 1 [Source:HGNC Symbol;Acc:HGNC:27329]	317.166	0.228312	0.131846	1.73165	0.0833357	0.503082		E218D_R227W
ENSG00000105552	BCAT2	branched chain amino acid transaminase 2 [Source:HGNC Symbol;Acc:HGNC:977]	1413.15	-0.13206	0.0762872	-1.73109	0.0834353	0.503082		E218D_R227W
ENSG00000143847	PPFIA4	PTPRF interacting protein alpha 4 [Source:HGNC Symbol;Acc:HGNC:9248]	37.9329	0.577432	0.333522	1.73132	0.0833952	0.503082		E218D_R227W
ENSG00000151967	SCHIP1	schwannomin interacting protein 1 [Source:HGNC Symbol;Acc:HGNC:15678]	36.6169	-0.536439	0.309837	-1.73136	0.0833877	0.503082		E218D_R227W
ENSG00000170889	RPS9	ribosomal protein S9 [Source:HGNC Symbol;Acc:HGNC:10442]	2168	0.173061	0.0999144	1.7321	0.0832562	0.503082		E218D_R227W
ENSG00000182986	ZNF320	zinc finger protein 320 [Source:HGNC Symbol;Acc:HGNC:13842]	67.0575	0.402009	0.232166	1.73156	0.0833525	0.503082		E218D_R227W
ENSG00000197943	PLCG2	phospholipase C gamma 2 [Source:HGNC Symbol;Acc:HGNC:9066]	58.8274	-0.421445	0.243254	-1.73253	0.0831795	0.503082		E218D_R227W
ENSG00000171224	FAM241B	family with sequence similarity 241 member B [Source:HGNC Symbol;Acc:HGNC:23519]	395.721	0.195824	0.113179	1.73022	0.0835907	0.503762		E218D_R227W
ENSG00000103061	SLC7A6OS	solute carrier family 7 member 6 opposite strand [Source:HGNC Symbol;Acc:HGNC:25807]	17.3309	0.702546	0.406145	1.72979	0.0836674	0.503967		E218D_R227W
ENSG00000196367	TRRAP	transformation/transcription domain associated protein [Source:HGNC Symbol;Acc:HGNC:12347]	519.5	-0.192104	0.111084	-1.72936	0.0837445	0.504174		E218D_R227W
ENSG00000039068	CDH1	cadherin 1 [Source:HGNC Symbol;Acc:HGNC:1748]	40.0554	0.5154	0.298117	1.72885	0.0838353	0.504267		E218D_R227W
ENSG00000186687	LYRM7	LYR motif containing 7 [Source:HGNC Symbol;Acc:HGNC:28072]	307.578	-0.209027	0.120909	-1.7288	0.0838453	0.504267		E218D_R227W
ENSG00000083838	ZNF446	zinc finger protein 446 [Source:HGNC Symbol;Acc:HGNC:21036]	18.9599	0.684864	0.396262	1.72831	0.0839325	0.50428		E218D_R227W
ENSG00000124702	KLHDC3	kelch domain containing 3 [Source:HGNC Symbol;Acc:HGNC:20704]	1266.12	-0.142385	0.082384	-1.72831	0.0839328	0.50428		E218D_R227W
ENSG00000106266	SNX8	sorting nexin 8 [Source:HGNC Symbol;Acc:HGNC:14972]	175.528	0.255287	0.147856	1.7266	0.0842402	0.505122		E218D_R227W
ENSG00000132793	LPIN3	lipin 3 [Source:HGNC Symbol;Acc:HGNC:14451]	107.266	0.419163	0.242707	1.72704	0.0841613	0.505122		E218D_R227W
ENSG00000153214	TMEM87B	transmembrane protein 87B [Source:HGNC Symbol;Acc:HGNC:25913]	361.577	0.201017	0.116388	1.72712	0.0841455	0.505122		E218D_R227W
ENSG00000185088	RPS27L	ribosomal protein S27 like [Source:HGNC Symbol;Acc:HGNC:18476]	16923.6	0.168981	0.0978708	1.72657	0.0842441	0.505122		E218D_R227W
ENSG00000136950	ARPC5L	actin related protein 2/3 complex subunit 5 like [Source:HGNC Symbol;Acc:HGNC:23366]	727.106	0.170179	0.0986345	1.72535	0.0844642	0.506185		E218D_R227W
ENSG00000113163	CERT1	ceramide transporter 1 [Source:HGNC Symbol;Acc:HGNC:2205]	556.243	-0.230543	0.13372	-1.72408	0.0846936	0.506528		E218D_R227W
ENSG00000136444	RSAD1	radical S-adenosyl methionine domain containing 1 [Source:HGNC Symbol;Acc:HGNC:25634]	123.442	-0.297236	0.172426	-1.72385	0.0847358	0.506528		E218D_R227W
ENSG00000155330	C16orf87	chromosome 16 open reading frame 87 [Source:HGNC Symbol;Acc:HGNC:33754]	337.068	0.186608	0.108217	1.72438	0.0846393	0.506528		E218D_R227W
ENSG00000165152	PGAP4	post-GPI attachment to proteins GalNAc transferase 4 [Source:HGNC Symbol;Acc:HGNC:28180]	337.405	-0.197862	0.114723	-1.72469	0.0845828	0.506528		E218D_R227W
ENSG00000180891	CUEDC1	CUE domain containing 1 [Source:HGNC Symbol;Acc:HGNC:31350]	683.824	-0.176952	0.102648	-1.72387	0.0847305	0.506528		E218D_R227W
ENSG00000062725	APPBP2	amyloid beta precursor protein binding protein 2 [Source:HGNC Symbol;Acc:HGNC:622]	909.88	-0.1826	0.106022	-1.72229	0.0850173	0.507933		E218D_R227W
ENSG00000079459	FDFT1	farnesyl-diphosphate farnesyltransferase 1 [Source:HGNC Symbol;Acc:HGNC:3629]	3456.92	0.1423	0.0827087	1.72049	0.0853431	0.507933		E218D_R227W
ENSG00000099364	FBXL19	F-box and leucine rich repeat protein 19 [Source:HGNC Symbol;Acc:HGNC:25300]	154.941	-0.2563	0.148967	-1.72052	0.0853381	0.507933		E218D_R227W
ENSG00000125445	MRPS7	mitochondrial ribosomal protein S7 [Source:HGNC Symbol;Acc:HGNC:14499]	716.799	0.161611	0.0938944	1.7212	0.0852154	0.507933		E218D_R227W
ENSG00000129354	AP1M2	adaptor related protein complex 1 subunit mu 2 [Source:HGNC Symbol;Acc:HGNC:558]	2017.66	-0.126293	0.0733512	-1.72176	0.0851126	0.507933		E218D_R227W
ENSG00000132470	ITGB4	integrin subunit beta 4 [Source:HGNC Symbol;Acc:HGNC:6158]	474.345	-0.242338	0.140813	-1.72099	0.0852522	0.507933		E218D_R227W
ENSG00000135097	MSI1	musashi RNA binding protein 1 [Source:HGNC Symbol;Acc:HGNC:7330]	14.6413	-0.755498	0.439139	-1.72041	0.0853579	0.507933		E218D_R227W
ENSG00000148158	SNX30	sorting nexin family member 30 [Source:HGNC Symbol;Acc:HGNC:23685]	182.958	0.236334	0.137336	1.72084	0.08528	0.507933		E218D_R227W
ENSG00000180398	MCFD2	multiple coagulation factor deficiency 2, ER cargo receptor complex subunit [Source:HGNC Symbol;Acc:HGNC:18451]	1535.23	0.113118	0.0657485	1.72046	0.0853491	0.507933		E218D_R227W
ENSG00000153044	CENPH	centromere protein H [Source:HGNC Symbol;Acc:HGNC:17268]	488.733	0.209648	0.12191	1.71969	0.0854885	0.508454		E218D_R227W
ENSG00000110328	GALNT18	polypeptide N-acetylgalactosaminyltransferase 18 [Source:HGNC Symbol;Acc:HGNC:30488]	104.462	0.319869	0.186043	1.71933	0.0855542	0.50847		E218D_R227W
ENSG00000111859	NEDD9	neural precursor cell expressed, developmentally down-regulated 9 [Source:HGNC Symbol;Acc:HGNC:7733]	759.218	0.151684	0.0882897	1.71802	0.0857924	0.50847		E218D_R227W
ENSG00000112981	NME5	NME/NM23 family member 5 [Source:HGNC Symbol;Acc:HGNC:7853]	72.22	-0.405639	0.235975	-1.71899	0.0856165	0.50847		E218D_R227W
ENSG00000122694	GLIPR2	GLI pathogenesis related 2 [Source:HGNC Symbol;Acc:HGNC:18007]	968.897	0.179541	0.104483	1.71838	0.0857272	0.50847		E218D_R227W
ENSG00000141562	NARF	nuclear prelamin A recognition factor [Source:HGNC Symbol;Acc:HGNC:29916]	604.761	-0.156749	0.091223	-1.7183	0.0857418	0.50847		E218D_R227W
ENSG00000178053	MLF1	myeloid leukemia factor 1 [Source:HGNC Symbol;Acc:HGNC:7125]	256.055	0.242683	0.141198	1.71875	0.0856608	0.50847		E218D_R227W
ENSG00000178177	LCORL	ligand dependent nuclear receptor corepressor like [Source:HGNC Symbol;Acc:HGNC:30776]	228.554	-0.24156	0.140602	-1.71804	0.0857896	0.50847		E218D_R227W
ENSG00000090266	NDUFB2	NADH:ubiquinone oxidoreductase subunit B2 [Source:HGNC Symbol;Acc:HGNC:7697]	4164.61	0.120582	0.0702235	1.71712	0.0859573	0.508936		E218D_R227W
ENSG00000139625	MAP3K12	mitogen-activated protein kinase kinase kinase 12 [Source:HGNC Symbol;Acc:HGNC:6851]	30.0588	-0.545223	0.317495	-1.71726	0.085931	0.508936		E218D_R227W
ENSG00000106399	RPA3	replication protein A3 [Source:HGNC Symbol;Acc:HGNC:10291]	1044.7	0.16859	0.0982851	1.71532	0.0862863	0.509098		E218D_R227W
ENSG00000114423	CBLB	Cbl proto-oncogene B [Source:HGNC Symbol;Acc:HGNC:1542]	334.898	-0.257393	0.150025	-1.71567	0.0862222	0.509098		E218D_R227W
ENSG00000118873	RAB3GAP2	RAB3 GTPase activating non-catalytic protein subunit 2 [Source:HGNC Symbol;Acc:HGNC:17168]	676.321	-0.199313	0.116167	-1.71575	0.0862077	0.509098		E218D_R227W
ENSG00000173588	CEP83	centrosomal protein 83 [Source:HGNC Symbol;Acc:HGNC:17966]	73.0116	0.481177	0.28051	1.71536	0.0862785	0.509098		E218D_R227W
[truncated: 12,654 more rows]
