# Supplementary material for: Rare heterozygous missense variants in VSX2 are associated with retinal detachment
Source: PLoS Genet. 2026 Feb 3;22(2):e1012027. doi: 10.1371/journal.pgen.1012027 (PMC12890223; doi:10.1371/journal.pgen.1012027)
Supplement: S19 Table — Inheritance patterns are recorded in the “AR_genes” and “AD_genes” columns. (XLSX) [file pgen.1012027.s024.xlsx]

## Sheet: S19_Table - overlapping genes
Gene Symbol	pValue	oddsRatio	oddsLCI	oddsUCI	OR [95% CI]	model	stickler_genes	vsx2_gene	Level4	Level3	Level2	Phenotypes	disease_panel	Model_Of_Inheritance	AR_genes	AD_genes	overlap
UBA3	2.223e-05	2.1469	1.5577	2.9589	2.1469 [1.5577-2.9589]	flexdmg											RD_exclusive
SCGN	4.351e-05	2.7799	1.7976	4.2989	2.7799 [1.7976-4.2989]	ptvraredmg											RD_exclusive
LTBP2	4.397e-05	3.6477	2.1381	6.223	3.6477 [2.1381-6.223]	ptv			Corneal abnormalities	Anterior segment abnormalities	Ophthalmological disorders	Microspherophakia and/or megalocornea, with ectopia lentis and with or without secondary glaucoma 251750	Corneal abnormalities	BIALLELIC, autosomal or pseudoautosomal	AR		RD_AR_overlap
LTBP2	4.397e-05	3.6477	2.1381	6.223	3.6477 [2.1381-6.223]	ptv			Corneal dystrophy	nan	nan	Microspherophakia and/or megalocornea, with ectopia lentis and with or without secondary glaucoma, OMIM:251750;Glaucoma 3, primary congenital, D, OMIM:613086;Weill-Marchesani syndrome 3, recessive, OMIM:614819	Corneal dystrophy	BIALLELIC, autosomal or pseudoautosomal	AR		RD_AR_overlap
LTBP2	4.397e-05	3.6477	2.1381	6.223	3.6477 [2.1381-6.223]	ptv			Bilateral congenital or childhood onset cataracts	Anterior segment abnormalities	Ophthalmological disorders	nan	Bilateral congenital or childhood onset cataracts	BIALLELIC, autosomal or pseudoautosomal	AR		RD_AR_overlap
LTBP2	4.397e-05	3.6477	2.1381	6.223	3.6477 [2.1381-6.223]	ptv			Structural eye disease	nan	nan	Glaucoma 3, primary congenital, D 613086;Primary Congenital Glaucoma	Structural eye disease	BIALLELIC, autosomal or pseudoautosomal	AR		RD_AR_overlap
LTBP2	4.397e-05	3.6477	2.1381	6.223	3.6477 [2.1381-6.223]	ptv			Glaucoma (developmental)	Anterior segment abnormalities	Ophthalmological disorders	Primary Congenital Glaucoma;Glaucoma 3, primary congenital, D 613086	Glaucoma (developmental)	BIALLELIC, autosomal or pseudoautosomal	AR		RD_AR_overlap
NNT	5.092e-05	1.5585	1.2735	1.9074	1.5585 [1.2735-1.9074]	flexdmg											RD_exclusive
OR6B1	6.252e-05	2.5739	1.6976	3.9027	2.5739 [1.6976-3.9027]	flexdmg											RD_exclusive
SERPINB7	9.037e-05	2.0663	1.4874	2.8704	2.0663 [1.4874-2.8704]	flexnonsynmtr											RD_exclusive
CRYBA2	9.58e-05	4.4238	2.3555	8.3082	4.4238 [2.3555-8.3082]	ptv											RD_exclusive
SPINT4	9.791e-05	7.5984	3.3364	17.3047	7.5984 [3.3364-17.3047]	UR											RD_exclusive
SLC22A8	0.0001165	1.8775	1.3979	2.5215	1.8775 [1.3979-2.5215]	flexnonsynmtr											RD_exclusive
OR1C1	0.0001311	5.2344	2.5883	10.5859	5.2344 [2.5883-10.5859]	flexdmg											RD_exclusive
FBXO47	0.0001504	4.5876	2.3654	8.8977	4.5876 [2.3654-8.8977]	raredmgmtr											RD_exclusive
INTS4	0.0001571	0			0 [NA-NA]	raredmgmtr											RD_exclusive
ZNF433	0.0001589	1.9787	1.431	2.7361	1.9787 [1.431-2.7361]	flexdmg											RD_exclusive
ING1	0.0001817	2.3107	1.5628	3.4163	2.3107 [1.5628-3.4163]	flexdmg											RD_exclusive
ITCH	0.0001967	2.2866	1.5468	3.3803	2.2866 [1.5468-3.3803]	ptvraredmg											RD_exclusive
ADAMTSL5	0.000204	2.3287	1.5509	3.4964	2.3287 [1.5509-3.4964]	raredmg											RD_exclusive
CBY3	0.0002089	4.8854	2.4236	9.8479	4.8854 [2.4236-9.8479]	raredmg											RD_exclusive
ITGAL	0.0002196	1.7802	1.3417	2.3621	1.7802 [1.3417-2.3621]	flexnonsynmtr											RD_exclusive
ANP32E	0.0002239	0.2209	0.0826	0.5907	0.2209 [0.0826-0.5907]	flexnonsynmtr											RD_exclusive
TMEM144	0.0002366	1.9801	1.4133	2.7743	1.9801 [1.4133-2.7743]	flexnonsynmtr											RD_exclusive
ERBB3	0.0002521	0.2569	0.1065	0.6196	0.2569 [0.1065-0.6196]	raredmgmtr											RD_exclusive
CEBPE	0.0002549	0.3453	0.179	0.6663	0.3453 [0.179-0.6663]	flexnonsynmtr											RD_exclusive
ZNF454	0.0002741	2.083	1.456	2.9801	2.083 [1.456-2.9801]	flexnonsynmtr											RD_exclusive
MEIOB	0.0002794	5.3169	2.5172	11.2308	5.3169 [2.5172-11.2308]	raredmgmtr											RD_exclusive
AVL9	0.0003078	2.1898	1.482	3.2354	2.1898 [1.482-3.2354]	ptvraredmg											RD_exclusive
MYH6	0.0003352	1.5611	1.2424	1.9616	1.5611 [1.2424-1.9616]	raredmgmtr											RD_exclusive
SLITRK6	0.000337	0.352	0.1824	0.6792	0.352 [0.1824-0.6792]	flexdmg											RD_exclusive
TAS2R13	0.0003414	3.1241	1.8045	5.4087	3.1241 [1.8045-5.4087]	flexdmg											RD_exclusive
ZNF107	0.0003595	4.0714	2.1089	7.8601	4.0714 [2.1089-7.8601]	raredmg											RD_exclusive
SLC7A8	0.0003686	2.3983	1.5545	3.7001	2.3983 [1.5545-3.7001]	UR											RD_exclusive
EFCC1	0.0003725	1.8819	1.3616	2.601	1.8819 [1.3616-2.601]	ptvraredmg											RD_exclusive
SPAG6	0.0003828	0.2917	0.1305	0.6518	0.2917 [0.1305-0.6518]	ptvraredmg											RD_exclusive
FAH	0.0004231	2.2997	1.5057	3.5123	2.2997 [1.5057-3.5123]	ptv											RD_exclusive
MMP10	0.0004339	3.2084	1.814	5.6745	3.2084 [1.814-5.6745]	raredmgmtr											RD_exclusive
CYB5R2	0.0004388	1.8952	1.3654	2.6306	1.8952 [1.3654-2.6306]	flexnonsynmtr											RD_exclusive
SDHAF2	0.0004663	3.0206	1.7461	5.2254	3.0206 [1.7461-5.2254]	flexnonsynmtr											RD_exclusive
MED26	0.0004869	0			0 [NA-NA]	ptvraredmg											RD_exclusive
BCL7C	0.0004903	0.154	0.0384	0.6178	0.154 [0.0384-0.6178]	flexdmg											RD_exclusive
PCCB	0.0005041	3.583	1.9216	6.6809	3.583 [1.9216-6.6809]	ptv											RD_exclusive
CLIC3	0.0005094	2.5614	1.5844	4.1409	2.5614 [1.5844-4.1409]	raredmg											RD_exclusive
ERICH6	0.0005552	2.6253	1.6008	4.3055	2.6253 [1.6008-4.3055]	ptv											RD_exclusive
KNG1	0.0005593	4.7368	2.2554	9.9481	4.7368 [2.2554-9.9481]	URmtr											RD_exclusive
BVES	0.0005982	5.4271	2.4373	12.0844	5.4271 [2.4373-12.0844]	URmtr											RD_exclusive
ADTRP	0.0006226	4.6522	2.217	9.7622	4.6522 [2.217-9.7622]	UR											RD_exclusive
SIGIRR	0.0006317	1.7173	1.2873	2.291	1.7173 [1.2873-2.291]	flexnonsynmtr											RD_exclusive
BTK	0.000632	3.4786	1.8673	6.4804	3.4786 [1.8673-6.4804]	raredmgmtr											RD_exclusive
OR5AN1	0.0006328	6.512	2.7096	15.6504	6.512 [2.7096-15.6504]	raredmgmtr											RD_exclusive
CPXCR1	0.0006629	0.2715	0.1126	0.655	0.2715 [0.1126-0.655]	flexnonsynmtr											RD_exclusive
GRIN2D	0.0006742	2.4959	1.5446	4.0332	2.4959 [1.5446-4.0332]	raredmgmtr											RD_exclusive
SLC6A16	0.0006785	1.5547	1.2219	1.9783	1.5547 [1.2219-1.9783]	flexdmg											RD_exclusive
PCNA	0.0006916	4.5706	2.1799	9.5831	4.5706 [2.1799-9.5831]	ptvraredmg											RD_exclusive
OR52W1	0.000733	2.3875	1.5153	3.7618	2.3875 [1.5153-3.7618]	ptvraredmg											RD_exclusive
OR5P3	0.0007363	6.3019	2.6284	15.1098	6.3019 [2.6284-15.1098]	ptv											RD_exclusive
SH2D3C	0.0007513	2.1458	1.4419	3.1932	2.1458 [1.4419-3.1932]	raredmg											RD_exclusive
SF1	0.0007592	0			0 [NA-NA]	ptvraredmg											RD_exclusive
MAP4	0.0007609	2.1404	1.4383	3.185	2.1404 [1.4383-3.185]	ptvraredmg											RD_exclusive
ZSWIM3	0.0007655	5.1804	2.3326	11.5051	5.1804 [2.3326-11.5051]	URmtr											RD_exclusive
CYP2R1	0.0007674	3.0035	1.7009	5.3035	3.0035 [1.7009-5.3035]	ptv			Retinal disorders	Posterior segment abnormalities	Ophthalmological disorders	Vogt-Koyanagi-Harada disease;Rickets due to defect in vitamin D 25-hydroxylation 600081	Retinal disorders	BIALLELIC, autosomal or pseudoautosomal	AR		RD_AR_overlap
BPIFC	0.0007835	0.3865	0.2071	0.7213	0.3865 [0.2071-0.7213]	flexnonsynmtr											RD_exclusive
SLC7A9	0.0008235	1.5514	1.2172	1.9774	1.5514 [1.2172-1.9774]	flexnonsynmtr											RD_exclusive
CABP7	0.0008279	11.8377	3.7684	37.1855	11.8377 [3.7684-37.1855]	ptv											RD_exclusive
FKBP7	0.0008818	0.2795	0.1159	0.6743	0.2795 [0.1159-0.6743]	flexdmg											RD_exclusive
ANKRD12	0.0008825	2.8154	1.63	4.8627	2.8154 [1.63-4.8627]	ptv											RD_exclusive
INPP5A	0.0008992	3.5791	1.8621	6.8791	3.5791 [1.8621-6.8791]	URmtr											RD_exclusive
CHMP2A	0.0009076	2.3277	1.4779	3.6662	2.3277 [1.4779-3.6662]	flexnonsynmtr											RD_exclusive
TTLL2	0.0009382	2.4951	1.5228	4.0882	2.4951 [1.5228-4.0882]	ptv											RD_exclusive
PPP4R3B	0.0009467	1.9147	1.3468	2.7221	1.9147 [1.3468-2.7221]	ptvraredmg											RD_exclusive
DPH7	0.0009581	0.3083	0.1379	0.6891	0.3083 [0.1379-0.6891]	flexdmg											RD_exclusive
SLC25A31	0.0009684	0.1662	0.0414	0.6671	0.1662 [0.0414-0.6671]	ptvraredmg											RD_exclusive
PLSCR4	0.0009706	3.5401	1.8425	6.8019	3.5401 [1.8425-6.8019]	raredmgmtr											RD_exclusive
NUP98	0.0009769	0.1641	0.0409	0.6586	0.1641 [0.0409-0.6586]	raredmgmtr											RD_exclusive
ADAM19	0.001	2.7641	1.601	4.7723	2.7641 [1.601-4.7723]	URmtr											RD_exclusive
CALU	0.001	1.9289	1.3416	2.7731	1.9289 [1.3416-2.7731]	flexdmg											RD_exclusive
CXorf67	0.001	1.868	1.3277	2.6283	1.868 [1.3277-2.6283]	flexnonsynmtr											RD_exclusive
FEM1C	0.001	2.9005	1.644	5.1175	2.9005 [1.644-5.1175]	UR											RD_exclusive
SKIV2L	0.001	1.4254	1.164	1.7456	1.4254 [1.164-1.7456]	flexnonsynmtr											RD_exclusive
TPP2	0.001	1.8366	1.3178	2.5598	1.8366 [1.3178-2.5598]	raredmg											RD_exclusive
ACER3	0.0011	4.8497	2.1913	10.7329	4.8497 [2.1913-10.7329]	UR											RD_exclusive
AGL	0.0011	1.3251	1.126	1.5595	1.3251 [1.126-1.5595]	flexdmg											RD_exclusive
BMS1	0.0011	1.8681	1.3143	2.6552	1.8681 [1.3143-2.6552]	raredmgmtr											RD_exclusive
CCDC116	0.0011	4.2019	2.0114	8.7777	4.2019 [2.0114-8.7777]	URmtr											RD_exclusive
CXXC4	0.0011	1.8145	1.302	2.5287	1.8145 [1.302-2.5287]	flexnonsynmtr											RD_exclusive
NMNAT1	0.0011	0			0 [NA-NA]	flexnonsynmtr			Retinal disorders	Posterior segment abnormalities	Ophthalmological disorders	Leber congenital amaurosis 9, 608553	Retinal disorders	BIALLELIC, autosomal or pseudoautosomal	AR		RD_AR_overlap
RFT1	0.0011	0			0 [NA-NA]	UR											RD_exclusive
SIX3	0.0011	3.8065	1.9076	7.5956	3.8065 [1.9076-7.5956]	raredmgmtr			Structural eye disease	nan	nan	Holoprosencephaly 2 157170	Structural eye disease	MONOALLELIC, autosomal or pseudoautosomal, NOT imprinted		AD	RD_AD_overlap
SIX3	0.0011	3.8065	1.9076	7.5956	3.8065 [1.9076-7.5956]	raredmgmtr			Ocular coloboma	Ocular malformations	Ophthalmological disorders	Holoprosencephaly 2 157170	Ocular coloboma	MONOALLELIC, autosomal or pseudoautosomal, imprinted status unknown		AD	RD_AD_overlap
SIX3	0.0011	3.8065	1.9076	7.5956	3.8065 [1.9076-7.5956]	raredmgmtr			Bilateral congenital or childhood onset cataracts	Anterior segment abnormalities	Ophthalmological disorders	Holoprosencephaly-2;Schizencephaly	Bilateral congenital or childhood onset cataracts	nan			RD_AD_overlap
TUB	0.0011	2.2788	1.4473	3.588	2.2788 [1.4473-3.588]	UR			Retinal disorders	Posterior segment abnormalities	Ophthalmological disorders	Genetic Retinal Degeneration Conditions	Retinal disorders	BIALLELIC, autosomal or pseudoautosomal	AR		RD_AR_overlap
BTNL9	0.0012	3.4283	1.7861	6.5804	3.4283 [1.7861-6.5804]	ptv											RD_exclusive
CD207	0.0012	4.7486	2.148	10.498	4.7486 [2.148-10.498]	URmtr											RD_exclusive
CTIF	0.0012	3.7577	1.884	7.4947	3.7577 [1.884-7.4947]	UR											RD_exclusive
ECE2	0.0012	1.4242	1.1618	1.7458	1.4242 [1.1618-1.7458]	flexdmg											RD_exclusive
GFI1B	0.0012	3.7577	1.884	7.4947	3.7577 [1.884-7.4947]	URmtr											RD_exclusive
MFSD2A	0.0012	0.2166	0.0696	0.6743	0.2166 [0.0696-0.6743]	raredmg											RD_exclusive
PDIA4	0.0012	1.9843	1.354	2.9081	1.9843 [1.354-2.9081]	raredmg											RD_exclusive
SLC27A2	0.0012	1.9843	1.354	2.9081	1.9843 [1.354-2.9081]	ptvraredmg											RD_exclusive
SORD	0.0012	3.0067	1.6637	5.4339	3.0067 [1.6637-5.4339]	raredmgmtr											RD_exclusive
TM9SF1	0.0012	0.2171	0.0697	0.6758	0.2171 [0.0697-0.6758]	ptvraredmg											RD_exclusive
TOP3B	0.0012	2.4644	1.5254	3.9815	2.4644 [1.5254-3.9815]	UR											RD_exclusive
BRD1	0.0013	0.4857	0.3007	0.7845	0.4857 [0.3007-0.7845]	flexnonsynmtr											RD_exclusive
CDH9	0.0013	2.9838	1.6513	5.3914	2.9838 [1.6513-5.3914]	URmtr											RD_exclusive
FAN1	0.0013	1.5173	1.1926	1.9304	1.5173 [1.1926-1.9304]	ptvraredmg											RD_exclusive
OR56A4	0.0013	2.9838	1.6513	5.3914	2.9838 [1.6513-5.3914]	flexdmg											RD_exclusive
WDR76	0.0013	0.3851	0.1995	0.7432	0.3851 [0.1995-0.7432]	flexdmg											RD_exclusive
CYP51A1	0.0014	2.0049	1.3583	2.9592	2.0049 [1.3583-2.9592]	flexnonsynmtr			Bilateral congenital or childhood onset cataracts	Anterior segment abnormalities	Ophthalmological disorders	Autosomal recessive cataract due to abnormal sterol metabolism	Bilateral congenital or childhood onset cataracts	BIALLELIC, autosomal or pseudoautosomal	AR		RD_AR_overlap
CYP51A1	0.0014	2.0049	1.3583	2.9592	2.0049 [1.3583-2.9592]	flexnonsynmtr			Structural eye disease	nan	nan	nan	Structural eye disease	nan			RD_AR_overlap
GABARAPL2	0.0014	2.5585	1.5119	4.3297	2.5585 [1.5119-4.3297]	raredmg											RD_exclusive
AQP3	0.0015	5.4265	2.2858	12.8828	5.4265 [2.2858-12.8828]	URmtr											RD_exclusive
EEF1AKMT4-ECE2	0.0015	1.401	1.1464	1.7121	1.401 [1.1464-1.7121]	flexdmg											RD_exclusive
ITLN2	0.0015	2.2678	1.4236	3.6126	2.2678 [1.4236-3.6126]	raredmg											RD_exclusive
PTPN13	0.0015	1.5273	1.1897	1.9608	1.5273 [1.1897-1.9608]	ptvraredmg											RD_exclusive
RAB4A	0.0015	5.4265	2.2858	12.8828	5.4265 [2.2858-12.8828]	ptv											RD_exclusive
FCHO1	0.0016	0			0 [NA-NA]	raredmgmtr											RD_exclusive
NT5DC3	0.0016	1.6561	1.2304	2.2292	1.6561 [1.2304-2.2292]	flexnonsynmtr											RD_exclusive
RC3H2	0.0016	1.8085	1.2793	2.5564	1.8085 [1.2793-2.5564]	flexdmg											RD_exclusive
TLR1	0.0016	2.0169	1.3458	3.0229	2.0169 [1.3458-3.0229]	raredmg											RD_exclusive
TMEM247	0.0016	0.4358	0.2464	0.7707	0.4358 [0.2464-0.7707]	flexnonsynmtr											RD_exclusive
ALPP	0.0017	0.4845	0.2956	0.7942	0.4845 [0.2956-0.7942]	raredmg											RD_exclusive
CLDND1	0.0017	3.5313	1.7743	7.028	3.5313 [1.7743-7.028]	raredmgmtr											RD_exclusive
EEF1G	0.0017	3.0362	1.636	5.6347	3.0362 [1.636-5.6347]	flexdmg											RD_exclusive
MYO1H	0.0017	1.9137	1.315	2.7851	1.9137 [1.315-2.7851]	ptv											RD_exclusive
P3H2	0.0017	1.5901	1.2089	2.0917	1.5901 [1.2089-2.0917]	flexdmg			Retinal disorders	Posterior segment abnormalities	Ophthalmological disorders	Myopia, high, with cataract and vitreoretinal degeneration, OMIM:614292, MONDO:0013670	Retinal disorders	BIALLELIC, autosomal or pseudoautosomal	AR		RD_AR_overlap
P3H2	0.0017	1.5901	1.2089	2.0917	1.5901 [1.2089-2.0917]	flexdmg			Structural eye disease	nan	nan	MYOPIA, HIGH, WITH CATARACT AND VITREORETINAL DEGENERATION, 614292	Structural eye disease	BIALLELIC, autosomal or pseudoautosomal	AR		RD_AR_overlap
P3H2	0.0017	1.5901	1.2089	2.0917	1.5901 [1.2089-2.0917]	flexdmg			Bilateral congenital or childhood onset cataracts	Anterior segment abnormalities	Ophthalmological disorders	Myopia, high, with cataract and vitreoretinal degeneration, 614292 -3	Bilateral congenital or childhood onset cataracts	BIALLELIC, autosomal or pseudoautosomal	AR		RD_AR_overlap
PTCD2	0.0017	3.5313	1.7743	7.028	3.5313 [1.7743-7.028]	UR											RD_exclusive
RAB6C	0.0017	9.3009	3.0607	28.2636	9.3009 [3.0607-28.2636]	ptv											RD_exclusive
S1PR2	0.0017	3.5313	1.7743	7.028	3.5313 [1.7743-7.028]	raredmgmtr											RD_exclusive
TBC1D7	0.0017	2.4618	1.5028	4.0327	2.4618 [1.5028-4.0327]	raredmg											RD_exclusive
TRIM5	0.0017	4.4692	2.0276	9.851	4.4692 [2.0276-9.851]	URmtr											RD_exclusive
ZADH2	0.0017	2.4618	1.5028	4.0327	2.4618 [1.5028-4.0327]	raredmg											RD_exclusive
CEP350	0.0018	2.309	1.4307	3.7265	2.309 [1.4307-3.7265]	URmtr											RD_exclusive
CTDP1	0.0018	0.5348	0.3507	0.8155	0.5348 [0.3507-0.8155]	flexnonsynmtr			Structural eye disease	nan	nan	Congenital cataracts, facial dysmorphism, and neuropathy, 604168	Structural eye disease	BIALLELIC, autosomal or pseudoautosomal	AR		RD_AR_overlap
CTDP1	0.0018	0.5348	0.3507	0.8155	0.5348 [0.3507-0.8155]	flexnonsynmtr			Vici Syndrome and other autophagy disorders	Autophagy disorders	Dysmorphic and congenital abnormality syndromes	Congenital cataracts, facial dysmorphism, and neuropathy syndrome	Vici Syndrome and other autophagy disorders	BIALLELIC, autosomal or pseudoautosomal	AR		RD_AR_overlap
CTDP1	0.0018	0.5348	0.3507	0.8155	0.5348 [0.3507-0.8155]	flexnonsynmtr			Bilateral congenital or childhood onset cataracts	Anterior segment abnormalities	Ophthalmological disorders	Congenital cataracts, facial dysmorphism, and neuropathy, OMIM:604168, MONDO:0011402	Bilateral congenital or childhood onset cataracts	nan			RD_AR_overlap
KLRC1	0.0018	6.5112	2.4919	17.0136	6.5112 [2.4919-17.0136]	ptv											RD_exclusive
MPRIP	0.0018	2.235	1.4033	3.5596	2.235 [1.4033-3.5596]	raredmgmtr											RD_exclusive
NXPE1	0.0018	2.5913	1.5029	4.4679	2.5913 [1.5029-4.4679]	raredmg											RD_exclusive
SAP30BP	0.0018	4.3833	1.9904	9.6527	4.3833 [1.9904-9.6527]	URmtr											RD_exclusive
SLC26A1	0.0018	1.3759	1.1353	1.6675	1.3759 [1.1353-1.6675]	flexnonsynmtr											RD_exclusive
ZNF317	0.0018	4.3833	1.9904	9.6527	4.3833 [1.9904-9.6527]	ptv											RD_exclusive
ACTG2	0.0019	2.0902	1.3574	3.2187	2.0902 [1.3574-3.2187]	raredmg											RD_exclusive
HMGCR	0.0019	1.8869	1.2968	2.7457	1.8869 [1.2968-2.7457]	flexnonsynmtr											RD_exclusive
MTSS1	0.0019	2.8323	1.5695	5.1113	2.8323 [1.5695-5.1113]	UR											RD_exclusive
NRM	0.0019	0.1776	0.0442	0.7129	0.1776 [0.0442-0.7129]	flexnonsynmtr											RD_exclusive
RPL32	0.0019	3.831	1.8407	7.9733	3.831 [1.8407-7.9733]	flexnonsynmtr											RD_exclusive
CCDC74B	0.002	1.7233	1.2478	2.3801	1.7233 [1.2478-2.3801]	flexdmg											RD_exclusive
CCDC9	0.002	3.4481	1.7339	6.8571	3.4481 [1.7339-6.8571]	URmtr											RD_exclusive
CYP24A1	0.002	0.108	0.0152	0.7692	0.108 [0.0152-0.7692]	ptv											RD_exclusive
DPH1	0.002	3.1929	1.667	6.1156	3.1929 [1.667-6.1156]	URmtr											RD_exclusive
FAM76B	0.002	0.1087	0.0153	0.7743	0.1087 [0.0153-0.7743]	raredmgmtr											RD_exclusive
FASTK	0.002	3.4481	1.7339	6.8571	3.4481 [1.7339-6.8571]	UR											RD_exclusive
FOXD4	0.002	2.812	1.5585	5.0737	2.812 [1.5585-5.0737]	raredmgmtr											RD_exclusive
HDGF	0.002	2.9856	1.6095	5.5383	2.9856 [1.6095-5.5383]	flexdmg											RD_exclusive
OR10G9	0.002	2.9856	1.6095	5.5383	2.9856 [1.6095-5.5383]	flexdmg											RD_exclusive
PDCD2	0.002	2.016	1.334	3.0466	2.016 [1.334-3.0466]	flexnonsynmtr											RD_exclusive
RBP2	0.002	3.1929	1.667	6.1156	3.1929 [1.667-6.1156]	raredmg											RD_exclusive
ADGRG7	0.0021	0.521	0.3347	0.8108	0.521 [0.3347-0.8108]	flexnonsynmtr											RD_exclusive
COMMD7	0.0021	6.2608	2.4034	16.3088	6.2608 [2.4034-16.3088]	UR											RD_exclusive
LAMP3	0.0021	3.7755	1.8151	7.8533	3.7755 [1.8151-7.8533]	UR											RD_exclusive
SERPINA1	0.0021	3.7755	1.8151	7.8533	3.7755 [1.8151-7.8533]	URmtr											RD_exclusive
SFN	0.0021	2.6632	1.5124	4.6899	2.6632 [1.5124-4.6899]	raredmg											RD_exclusive
EGFL8	0.0022	0.3008	0.1247	0.7258	0.3008 [0.1247-0.7258]	ptvraredmg											RD_exclusive
LYSMD3	0.0022	4.2209	1.92	9.279	4.2209 [1.92-9.279]	ptv											RD_exclusive
PLK3	0.0022	4.2209	1.92	9.279	4.2209 [1.92-9.279]	ptv											RD_exclusive
BRIP1	0.0023	1.8664	1.2909	2.6985	1.8664 [1.2909-2.6985]	ptv											RD_exclusive
GTSF1	0.0023	0			0 [NA-NA]	flexnonsynmtr											RD_exclusive
IFIT2	0.0023	0.4169	0.2233	0.7782	0.4169 [0.2233-0.7782]	flexnonsynmtr											RD_exclusive
OXR1	0.0023	1.6091	1.2032	2.1521	1.6091 [1.2032-2.1521]	flexnonsynmtr											RD_exclusive
ROCK1	0.0023	2.0593	1.3503	3.1406	2.0593 [1.3503-3.1406]	ptvraredmg											RD_exclusive
SOX2	0.0023	0			0 [NA-NA]	flexnonsynmtr			Glaucoma (developmental)	Anterior segment abnormalities	Ophthalmological disorders	Eye Disorders	Glaucoma (developmental)	nan			RD_AD_overlap
SOX2	0.0023	0			0 [NA-NA]	flexnonsynmtr			Retinal disorders	Posterior segment abnormalities	Ophthalmological disorders	Eye Disorders;Retinitis pigmentosa 33, 610359	Retinal disorders	nan			RD_AD_overlap
SOX2	0.0023	0			0 [NA-NA]	flexnonsynmtr			Structural eye disease	nan	nan	Microphthalmia, syndromic 3 206900	Structural eye disease	MONOALLELIC, autosomal or pseudoautosomal, NOT imprinted		AD	RD_AD_overlap
SOX2	0.0023	0			0 [NA-NA]	flexnonsynmtr			Ocular coloboma	Ocular malformations	Ophthalmological disorders	Microphthalmia, syndromic 3 206900	Ocular coloboma	MONOALLELIC, autosomal or pseudoautosomal, NOT imprinted		AD	RD_AD_overlap
SOX2	0.0023	0			0 [NA-NA]	flexnonsynmtr			Bilateral congenital or childhood onset cataracts	Anterior segment abnormalities	Ophthalmological disorders	nan	Bilateral congenital or childhood onset cataracts	MONOALLELIC, autosomal or pseudoautosomal, imprinted status unknown		AD	RD_AD_overlap
SOX2	0.0023	0			0 [NA-NA]	flexnonsynmtr			Anophthalmia or microphthalmia	Ocular malformations	Ophthalmological disorders	Microphthalmia, syndromic 3, 206900Optic nerve hypoplasia and abnormalities of the central nervous system, 206900;severe, bilateral cases	Anophthalmia or microphthalmia	MONOALLELIC, autosomal or pseudoautosomal, NOT imprinted		AD	RD_AD_overlap
STXBP6	0.0023	3.3689	1.6953	6.6943	3.3689 [1.6953-6.6943]	UR											RD_exclusive
TRPV1	0.0023	0.6135	0.4428	0.8501	0.6135 [0.4428-0.8501]	flexnonsynmtr											RD_exclusive
TXNDC16	0.0023	3.1315	1.6359	5.9946	3.1315 [1.6359-5.9946]	UR											RD_exclusive
DIP2B	0.0024	1.6419	1.2118	2.2246	1.6419 [1.2118-2.2246]	ptvraredmg											RD_exclusive
GPATCH2L	0.0024	4.8838	2.0699	11.5227	4.8838 [2.0699-11.5227]	raredmgmtr											RD_exclusive
MAZ	0.0024	2.0927	1.3453	3.2554	2.0927 [1.3453-3.2554]	ptvraredmg											RD_exclusive
MEOX2	0.0024	0.2304	0.074	0.7176	0.2304 [0.074-0.7176]	raredmg											RD_exclusive
PDF	0.0024	4.1441	1.8867	9.1028	4.1441 [1.8867-9.1028]	URmtr											RD_exclusive
PHOX2B	0.0024	2.9127	1.5712	5.3998	2.9127 [1.5712-5.3998]	UR											RD_exclusive
SIGLEC5	0.0024	2.9127	1.5712	5.3998	2.9127 [1.5712-5.3998]	ptv											RD_exclusive
SLC6A6	0.0024	0.579	0.3982	0.842	0.579 [0.3982-0.842]	flexnonsynmtr			Retinal disorders	Posterior segment abnormalities	Ophthalmological disorders	Early retinal degeneration;cardiomyopathy	Retinal disorders	BIALLELIC, autosomal or pseudoautosomal	AR		RD_AR_overlap
SLTM	0.0024	0.2299	0.0738	0.7159	0.2299 [0.0738-0.7159]	raredmg											RD_exclusive
UTP20	0.0024	1.8557	1.2836	2.683	1.8557 [1.2836-2.683]	UR											RD_exclusive
ZACN	0.0024	0.2294	0.0737	0.7142	0.2294 [0.0737-0.7142]	raredmg											RD_exclusive
CIAO1	0.0025	1.6663	1.221	2.2741	1.6663 [1.221-2.2741]	flexdmg											RD_exclusive
WDR33	0.0025	2.0313	1.3322	3.0974	2.0313 [1.3322-3.0974]	raredmgmtr											RD_exclusive
COX17	0.0026	65.0921	5.9014	717.962	65.0921 [5.9014-717.962]	ptv											RD_exclusive
DEFB118	0.0026	4.7647	2.0222	11.2263	4.7647 [2.0222-11.2263]	raredmg											RD_exclusive
ITGA6	0.0026	1.6562	1.2137	2.2602	1.6562 [1.2137-2.2602]	raredmg											RD_exclusive
KCTD20	0.0026	3.0724	1.6059	5.8783	3.0724 [1.6059-5.8783]	URmtr											RD_exclusive
SMIM5	0.0026	65.0921	5.9014	717.962	65.0921 [5.9014-717.962]	raredmgmtr											RD_exclusive
BCL10	0.0027	13.9499	3.6065	53.9577	13.9499 [3.6065-53.9577]	UR											RD_exclusive
CASP1	0.0027	4.0701	1.8544	8.9331	4.0701 [1.8544-8.9331]	raredmg											RD_exclusive
EBF1	0.0027	2.1965	1.3621	3.5421	2.1965 [1.3621-3.5421]	flexdmg											RD_exclusive
FBXL3	0.0027	3.2931	1.6584	6.5391	3.2931 [1.6584-6.5391]	flexnonsynmtr											RD_exclusive
MUC21	0.0027	13.9499	3.6065	53.9577	13.9499 [3.6065-53.9577]	raredmg											RD_exclusive
NHS	0.0027	1.5888	1.1916	2.1184	1.5888 [1.1916-2.1184]	flexnonsynmtr			Structural eye disease	nan	nan	Nance-Horan syndrome, 302350;Cataract 40, X-linked, 302200	Structural eye disease	X-LINKED: hemizygous mutation in males, monoallelic mutations in females may cause disease (may be less severe, later onset than males)		AD	RD_AD_overlap
NHS	0.0027	1.5888	1.1916	2.1184	1.5888 [1.1916-2.1184]	flexnonsynmtr			Bilateral congenital or childhood onset cataracts	Anterior segment abnormalities	Ophthalmological disorders	Nance-Horan syndrome, 302350;Nance-Horan syndrome MIMID, Cataract congenital X-linked;cataract congenital X-linked;Nance-Horan syndrome;Nance-Horan syndrome, 302350;X-linked cataracts	Bilateral congenital or childhood onset cataracts	X-LINKED: hemizygous mutation in males, monoallelic mutations in females may cause disease (may be less severe, later onset than males)		AD	RD_AD_overlap
RAPH1	0.0027	2.1297	1.3539	3.35	2.1297 [1.3539-3.35]	raredmgmtr											RD_exclusive
ZFP69	0.0027	3.6181	1.7422	7.5141	3.6181 [1.7422-7.5141]	URmtr											RD_exclusive
MICU1	0.0028	0.18	0.0448	0.7228	0.18 [0.0448-0.7228]	raredmg											RD_exclusive
PARG	0.0028	2.5663	1.4585	4.5158	2.5663 [1.4585-4.5158]	URmtr											RD_exclusive
PRPH	0.0028	2.8433	1.5347	5.2679	2.8433 [1.5347-5.2679]	ptv											RD_exclusive
TPSG1	0.0028	1.3539	1.1172	1.6408	1.3539 [1.1172-1.6408]	flexdmg											RD_exclusive
TSKS	0.0028	5.8135	2.2441	15.0603	5.8135 [2.2441-15.0603]	ptv											RD_exclusive
C1QBP	0.0029	3.9987	1.8233	8.7696	3.9987 [1.8233-8.7696]	URmtr											RD_exclusive
CCDC138	0.0029	2.2514	1.3764	3.6827	2.2514 [1.3764-3.6827]	raredmgmtr											RD_exclusive
CLASRP	0.0029	0.31	0.1284	0.7481	0.31 [0.1284-0.7481]	ptvraredmg											RD_exclusive
COL12A1	0.0029	0.5414	0.3515	0.8338	0.5414 [0.3515-0.8338]	raredmgmtr											RD_exclusive
DUS3L	0.0029	0.4229	0.2265	0.7894	0.4229 [0.2265-0.7894]	ptvraredmg											RD_exclusive
GOT1L1	0.0029	1.6755	1.2231	2.2953	1.6755 [1.2231-2.2953]	flexnonsynmtr											RD_exclusive
LCMT2	0.0029	1.7135	1.2246	2.3977	1.7135 [1.2246-2.3977]	raredmg											RD_exclusive
LVRN	0.0029	2.6771	1.4854	4.8248	2.6771 [1.4854-4.8248]	URmtr											RD_exclusive
SNX32	0.0029	2.2514	1.3764	3.6827	2.2514 [1.3764-3.6827]	raredmg											RD_exclusive
SON	0.0029	1.2955	1.0986	1.5278	1.2955 [1.0986-1.5278]	flexnonsynmtr											RD_exclusive
HEBP1	0.003	2.8209	1.5229	5.2254	2.8209 [1.5229-5.2254]	raredmgmtr											RD_exclusive
NF1	0.003	1.7085	1.221	2.3906	1.7085 [1.221-2.3906]	raredmgmtr											RD_exclusive
SH2D4A	0.003	0.4207	0.2253	0.7853	0.4207 [0.2253-0.7853]	ptvraredmg											RD_exclusive
TIMM8B	0.003	2.5509	1.4499	4.488	2.5509 [1.4499-4.488]	ptv											RD_exclusive
ASCL1	0.0031	2.6588	1.4755	4.7913	2.6588 [1.4755-4.7913]	UR											RD_exclusive
COPB1	0.0031	1.6957	1.2279	2.3416	1.6957 [1.2279-2.3416]	flexnonsynmtr			Bilateral congenital or childhood onset cataracts	Anterior segment abnormalities	Ophthalmological disorders	Baralle-Macken syndrome, OMIM:619255;Severe intellectual disability;Cataracts;Variable microcephaly	Bilateral congenital or childhood onset cataracts	BIALLELIC, autosomal or pseudoautosomal	AR		RD_AR_overlap
EIF2S1	0.0031	2.6588	1.4755	4.7913	2.6588 [1.4755-4.7913]	flexdmg											RD_exclusive
FGGY	0.0031	2.7989	1.5113	5.1836	2.7989 [1.5113-5.1836]	UR											RD_exclusive
HIST1H4K	0.0031	3.2207	1.6231	6.3909	3.2207 [1.6231-6.3909]	UR											RD_exclusive
OGFOD2	0.0031	1.4792	1.1546	1.8952	1.4792 [1.1546-1.8952]	flexnonsynmtr											RD_exclusive
ABI3BP	0.0032	2.6409	1.4657	4.7582	2.6409 [1.4657-4.7582]	URmtr											RD_exclusive
OR2H2	0.0032	3.9297	1.7932	8.612	3.9297 [1.7932-8.612]	UR											RD_exclusive
SCOC	0.0032	5.613	2.1721	14.5048	5.613 [2.1721-14.5048]	raredmg											RD_exclusive
XPC	0.0032	2.0367	1.3231	3.1352	2.0367 [1.3231-3.1352]	raredmg			Anophthalmia or microphthalmia	Ocular malformations	Ophthalmological disorders	nan	Anophthalmia or microphthalmia	nan			RD_AR_overlap
XPC	0.0032	2.0367	1.3231	3.1352	2.0367 [1.3231-3.1352]	raredmg			Structural eye disease	nan	nan	XERODERMA PIGMENTOSUM, COMPLEMENTATION GROUP C, 278720	Structural eye disease	BIALLELIC, autosomal or pseudoautosomal	AR		RD_AR_overlap
ZNF335	0.0032	2.082	1.324	3.274	2.082 [1.324-3.274]	UR											RD_exclusive
ARHGEF39	0.0033	2.9606	1.549	5.6587	2.9606 [1.549-5.6587]	raredmgmtr											RD_exclusive
CYB561D2	0.0033	2.3167	1.3944	3.8489	2.3167 [1.3944-3.8489]	ptvraredmg											RD_exclusive
GJA10	0.0033	1.4875	1.1566	1.913	1.4875 [1.1566-1.913]	flexdmg											RD_exclusive
MTMR6	0.0033	0.2395	0.0769	0.7459	0.2395 [0.0769-0.7459]	raredmgmtr											RD_exclusive
NCK1	0.0033	1.6992	1.2199	2.3666	1.6992 [1.2199-2.3666]	flexnonsynmtr											RD_exclusive
PHAX	0.0033	0.2401	0.0771	0.7478	0.2401 [0.0771-0.7478]	ptvraredmg											RD_exclusive
PIK3C3	0.0033	1.4645	1.1513	1.8628	1.4645 [1.1513-1.8628]	flexdmg											RD_exclusive
SDAD1	0.0033	2.4129	1.4013	4.1546	2.4129 [1.4013-4.1546]	ptv											RD_exclusive
BCKDHB	0.0034	0			0 [NA-NA]	UR											RD_exclusive
DTL	0.0034	0			0 [NA-NA]	UR											RD_exclusive
KCNJ13	0.0034	2.1571	1.3551	3.4337	2.1571 [1.3551-3.4337]	ptvraredmg			Retinal disorders	Posterior segment abnormalities	Ophthalmological disorders	Leber congenital amaurosis 16, 614186;Leber Congenital Amaurosis;Eye Disorders;Snowflake vitreoretinal degeneration, 193230	Retinal disorders	BOTH monoallelic and biallelic, autosomal or pseudoautosomal	AR	AD	RD_AR_AD_overlap
KCNJ13	0.0034	2.1571	1.3551	3.4337	2.1571 [1.3551-3.4337]	ptvraredmg			Structural eye disease	nan	nan	Leber congenital amaurosis 16, 614186;Snowflake vitreoretinal degeneration, 193230;Eye Disorders	Structural eye disease	BOTH monoallelic and biallelic, autosomal or pseudoautosomal	AR	AD	RD_AR_AD_overlap
KCNJ13	0.0034	2.1571	1.3551	3.4337	2.1571 [1.3551-3.4337]	ptvraredmg			Ophthalmological ciliopathies	nan	nan	Ciliopathies	Ophthalmological ciliopathies	nan			RD_AR_AD_overlap
KCNJ13	0.0034	2.1571	1.3551	3.4337	2.1571 [1.3551-3.4337]	ptvraredmg			Glaucoma (developmental)	Anterior segment abnormalities	Ophthalmological disorders	Eye Disorders	Glaucoma (developmental)	nan			RD_AR_AD_overlap
MARS2	0.0034	2.5056	1.4246	4.4067	2.5056 [1.4246-4.4067]	URmtr											RD_exclusive
TUT1	0.0034	0			0 [NA-NA]	UR											RD_exclusive
UQCRFS1	0.0034	3.4734	1.6749	7.2029	3.4734 [1.6749-7.2029]	UR											RD_exclusive
SLC35F1	0.0035	2.2962	1.3823	3.8144	2.2962 [1.3823-3.8144]	flexnonsynmtr											RD_exclusive
TRMT10C	0.0035	3.8631	1.764	8.46	3.8631 [1.764-8.46]	UR											RD_exclusive
TYRP1	0.0035	1.4514	1.141	1.8461	1.4514 [1.141-1.8461]	ptvraredmg			Glaucoma (developmental)	Anterior segment abnormalities	Ophthalmological disorders	Eye Disorders	Glaucoma (developmental)	nan			RD_AR_overlap
TYRP1	0.0035	1.4514	1.141	1.8461	1.4514 [1.141-1.8461]	ptvraredmg			Retinal disorders	Posterior segment abnormalities	Ophthalmological disorders	Eye Disorders	Retinal disorders	nan			RD_AR_overlap
TYRP1	0.0035	1.4514	1.141	1.8461	1.4514 [1.141-1.8461]	ptvraredmg			Structural eye disease	nan	nan	Albinism, oculocutaneous, type III, 203290;[Skin/hair/eye pigmentation, variation in, 11 (Melanesian blond hair)], 612271;Eye Disorders	Structural eye disease	BIALLELIC, autosomal or pseudoautosomal	AR		RD_AR_overlap
TYRP1	0.0035	1.4514	1.141	1.8461	1.4514 [1.141-1.8461]	ptvraredmg			Ocular and oculo-cutaneous albinism	nan	nan	Oculocutaneous Albinism;Albinism, oculocutaneous, type III	Ocular and oculo-cutaneous albinism	BIALLELIC, autosomal or pseudoautosomal	AR		RD_AR_overlap
CGB1	0.0036	5.4259	2.1046	13.9886	5.4259 [2.1046-13.9886]	URmtr											RD_exclusive
LHFPL1	0.0036	5.4259	2.1046	13.9886	5.4259 [2.1046-13.9886]	UR											RD_exclusive
PPP1R11	0.0036	5.4259	2.1046	13.9886	5.4259 [2.1046-13.9886]	raredmg											RD_exclusive
SIGLEC8	0.0036	4.4397	1.8914	10.4217	4.4397 [1.8914-10.4217]	URmtr											RD_exclusive
UQCRC1	0.0036	0.2869	0.1072	0.768	0.2869 [0.1072-0.768]	raredmg											RD_exclusive
ZNF44	0.0036	5.4259	2.1046	13.9886	5.4259 [2.1046-13.9886]	raredmg											RD_exclusive
BSCL2	0.0037	0.5449	0.3538	0.8392	0.5449 [0.3538-0.8392]	flexnonsynmtr											RD_exclusive
EFEMP1	0.0037	12.2061	3.2375	46.0195	12.2061 [3.2375-46.0195]	ptv			Retinal disorders	Posterior segment abnormalities	Ophthalmological disorders	Doyne honeycomb degeneration of retina, OMIM:126600	Retinal disorders	MONOALLELIC, autosomal or pseudoautosomal, imprinted status unknown		AD	RD_AD_overlap
EFEMP1	0.0037	12.2061	3.2375	46.0195	12.2061 [3.2375-46.0195]	ptv			Structural eye disease	nan	nan	Doyne honeycomb degeneration of retina, 126600;Eye Disorders	Structural eye disease	MONOALLELIC, autosomal or pseudoautosomal, NOT imprinted		AD	RD_AD_overlap
EFEMP1	0.0037	12.2061	3.2375	46.0195	12.2061 [3.2375-46.0195]	ptv			Glaucoma (developmental)	Anterior segment abnormalities	Ophthalmological disorders	Eye Disorders	Glaucoma (developmental)	nan			RD_AD_overlap
GBP4	0.0037	1.7666	1.2298	2.5378	1.7666 [1.2298-2.5378]	ptvraredmg											RD_exclusive
KIF21A	0.0037	1.4428	1.1418	1.8232	1.4428 [1.1418-1.8232]	flexnonsynmtr			Congenital fibrosis of the extraocular muscles	nan	nan	Fibrosis of extraocular muscles, congenital, 1, OMIM:135700;Fibrosis of extraocular muscles, congenital, 3B, OMIM:135700	Congenital fibrosis of the extraocular muscles	MONOALLELIC, autosomal or pseudoautosomal, NOT imprinted		AD	RD_AD_overlap
NAPSA	0.0037	2.9077	1.5221	5.5549	2.9077 [1.5221-5.5549]	URmtr											RD_exclusive
TMEM207	0.0037	12.2061	3.2375	46.0195	12.2061 [3.2375-46.0195]	raredmg											RD_exclusive
UNC119	0.0037	2.4762	1.4083	4.3541	2.4762 [1.4083-4.3541]	raredmgmtr			Retinal disorders	Posterior segment abnormalities	Ophthalmological disorders	Achromatopsia, Cone, and Cone-rod Dystrophy;Eye Disorders;Cone-Rod Dystrophy, Dominant;CD4 lymphopenia, idiopathic (Gorska (2012) Blood 119, 1399)	Retinal disorders	MONOALLELIC, autosomal or pseudoautosomal, imprinted status unknown		AD	RD_AD_overlap
UNC119	0.0037	2.4762	1.4083	4.3541	2.4762 [1.4083-4.3541]	raredmgmtr			Glaucoma (developmental)	Anterior segment abnormalities	Ophthalmological disorders	Eye Disorders	Glaucoma (developmental)	nan			RD_AD_overlap
UNC119	0.0037	2.4762	1.4083	4.3541	2.4762 [1.4083-4.3541]	raredmgmtr			Structural eye disease	nan	nan	Cone-rod dystrophy;Immunodeficiency 13, 615518;Eye Disorders	Structural eye disease	MONOALLELIC, autosomal or pseudoautosomal, NOT imprinted		AD	RD_AD_overlap
PATL1	0.0038	2.1804	1.3337	3.5648	2.1804 [1.3337-3.5648]	raredmg											RD_exclusive
ZNF816	0.0038	3.7987	1.7358	8.3132	3.7987 [1.7358-8.3132]	raredmg											RD_exclusive
CBLB	0.0039	0.6534	0.4844	0.8815	0.6534 [0.4844-0.8815]	flexdmg											RD_exclusive
DNAJC18	0.0039	0.321	0.133	0.7749	0.321 [0.133-0.7749]	ptvraredmg											RD_exclusive
FOXJ1	0.0039	0.3192	0.1322	0.7703	0.3192 [0.1322-0.7703]	raredmg											RD_exclusive
IZUMO4	0.0039	0.3185	0.132	0.7688	0.3185 [0.132-0.7688]	flexnonsynmtr											RD_exclusive
MGARP	0.0039	0.3217	0.1333	0.7765	0.3217 [0.1333-0.7765]	flexnonsynmtr											RD_exclusive
DNASE2	0.004	3.0851	1.5567	6.1138	3.0851 [1.5567-6.1138]	raredmgmtr											RD_exclusive
GPAT4	0.004	0.1186	0.0166	0.8453	0.1186 [0.0166-0.8453]	flexdmg											RD_exclusive
HBP1	0.004	2.2467	1.353	3.7308	2.2467 [1.353-3.7308]	UR											RD_exclusive
IL27RA	0.004	4.3411	1.8514	10.1785	4.3411 [1.8514-10.1785]	raredmgmtr											RD_exclusive
NCAPG2	0.004	0.5178	0.3205	0.8365	0.5178 [0.3205-0.8365]	flexnonsynmtr											RD_exclusive
OR1F1	0.004	4.3411	1.8514	10.1785	4.3411 [1.8514-10.1785]	UR											RD_exclusive
OSBPL11	0.004	0.1178	0.0165	0.8392	0.1178 [0.0165-0.8392]	raredmgmtr											RD_exclusive
RMDN2	0.004	2.5713	1.428	4.6302	2.5713 [1.428-4.6302]	UR											RD_exclusive
ADGRE1	0.0041	0.3487	0.1559	0.7798	0.3487 [0.1559-0.7798]	raredmg											RD_exclusive
HIST1H2AK	0.0041	0.1169	0.0164	0.8331	0.1169 [0.0164-0.8331]	flexdmg											RD_exclusive
METTL2B	0.0041	0.1161	0.0163	0.8271	0.1161 [0.0163-0.8271]	flexdmg											RD_exclusive
N4BP3	0.0041	1.6365	1.1902	2.2501	1.6365 [1.1902-2.2501]	flexnonsynmtr											RD_exclusive
OR8B2	0.0041	5.2509	2.0412	13.5078	5.2509 [2.0412-13.5078]	UR											RD_exclusive
RAI2	0.0041	5.2509	2.0412	13.5078	5.2509 [2.0412-13.5078]	raredmgmtr											RD_exclusive
ZNF831	0.0041	0.6613	0.4949	0.8835	0.6613 [0.4949-0.8835]	flexnonsynmtr											RD_exclusive
CHD3	0.0042	1.4363	1.133	1.8207	1.4363 [1.133-1.8207]	ptvraredmg											RD_exclusive
FAHD2B	0.0042	1.9533	1.2696	3.0053	1.9533 [1.2696-3.0053]	ptvraredmg											RD_exclusive
GALNT13	0.0042	1.8706	1.259	2.7793	1.8706 [1.259-2.7793]	ptvraredmg											RD_exclusive
KRBA2	0.0042	3.3397	1.6127	6.9164	3.3397 [1.6127-6.9164]	flexdmg											RD_exclusive
TRIM11	0.0042	3.3397	1.6127	6.9164	3.3397 [1.6127-6.9164]	flexdmg											RD_exclusive
FADS3	0.0044	2.0185	1.2982	3.1385	2.0185 [1.2982-3.1385]	flexnonsynmtr											RD_exclusive
GNL3L	0.0044	6.8532	2.3308	20.1499	6.8532 [2.3308-20.1499]	URmtr											RD_exclusive
KRT222	0.0044	2.8318	1.4834	5.4062	2.8318 [1.4834-5.4062]	UR											RD_exclusive
MAPK3	0.0044	2.8318	1.4834	5.4062	2.8318 [1.4834-5.4062]	URmtr											RD_exclusive
MROH1	0.0044	0.6155	0.4335	0.8739	0.6155 [0.4335-0.8739]	flexnonsynmtr											RD_exclusive
PDK4	0.0044	2.8318	1.4834	5.4062	2.8318 [1.4834-5.4062]	UR											RD_exclusive
POLR2I	0.0044	6.8532	2.3308	20.1499	6.8532 [2.3308-20.1499]	ptv											RD_exclusive
SOCS6	0.0044	4.2467	1.8131	9.9464	4.2467 [1.8131-9.9464]	URmtr											RD_exclusive
ABT1	0.0045	2.164	1.3422	3.489	2.164 [1.3422-3.489]	flexnonsynmtr											RD_exclusive
ISG20L2	0.0045	2.6537	1.4347	4.9085	2.6537 [1.4347-4.9085]	raredmg											RD_exclusive
KRT77	0.0045	2.6537	1.4347	4.9085	2.6537 [1.4347-4.9085]	URmtr											RD_exclusive
PPP1R9B	0.0045	0.4639	0.2623	0.8206	0.4639 [0.2623-0.8206]	flexdmg											RD_exclusive
UCKL1	0.0045	0.4639	0.2623	0.8206	0.4639 [0.2623-0.8206]	ptvraredmg											RD_exclusive
CLGN	0.0046	1.5729	1.1651	2.1233	1.5729 [1.1651-2.1233]	flexnonsynmtr											RD_exclusive
CYP20A1	0.0046	1.6388	1.1821	2.272	1.6388 [1.1821-2.272]	flexnonsynmtr											RD_exclusive
GOLGA7B	0.0046	2.5215	1.4009	4.5386	2.5215 [1.4009-4.5386]	raredmg											RD_exclusive
GRAMD2B	0.0046	1.6324	1.1919	2.2358	1.6324 [1.1919-2.2358]	flexnonsynmtr											RD_exclusive
MRPL19	0.0046	0.2449	0.0786	0.7629	0.2449 [0.0786-0.7629]	ptvraredmg											RD_exclusive
SPATA19	0.0046	5.0868	1.9814	13.0588	5.0868 [1.9814-13.0588]	raredmgmtr											RD_exclusive
SUB1	0.0046	5.0868	1.9814	13.0588	5.0868 [1.9814-13.0588]	flexnonsynmtr											RD_exclusive
WDR89	0.0046	2.8074	1.4709	5.3584	2.8074 [1.4709-5.3584]	raredmgmtr											RD_exclusive
NBAS	0.0047	1.4582	1.1339	1.8752	1.4582 [1.1339-1.8752]	raredmg			Retinal disorders	Posterior segment abnormalities	Ophthalmological disorders	Short stature, optic nerve atrophy, and Pelger-Huet anomaly, OMIM:614800;short stature-optic atrophy-Pelger-HuC+t anomaly syndrome, MONDO:0013889	Retinal disorders	BIALLELIC, autosomal or pseudoautosomal	AR		RD_AR_overlap
NBAS	0.0047	1.4582	1.1339	1.8752	1.4582 [1.1339-1.8752]	raredmg			Optic neuropathy	Posterior segment abnormalities	Ophthalmological disorders	Short stature, optic nerve atrophy, and Pelger-Huet anomaly, 614800	Optic neuropathy	BIALLELIC, autosomal or pseudoautosomal	AR		RD_AR_overlap
ALG3	0.0048	2.9906	1.5104	5.9212	2.9906 [1.5104-5.9212]	URmtr			Optic neuropathy	Posterior segment abnormalities	Ophthalmological disorders	CONGENITAL DISORDER OF GLYCOSYLATION, TYPE Id, 601110	Optic neuropathy	BIALLELIC, autosomal or pseudoautosomal	AR		RD_AR_overlap
ANKRD37	0.0048	2.294	1.3583	3.8745	2.294 [1.3583-3.8745]	flexnonsynmtr											RD_exclusive
ATAD1	0.0048	1.957	1.284	2.9827	1.957 [1.284-2.9827]	flexnonsynmtr											RD_exclusive
C19orf33	0.0048	10.8498	2.9367	40.0858	10.8498 [2.9367-40.0858]	raredmgmtr											RD_exclusive
CCNY	0.0048	10.8498	2.9367	40.0858	10.8498 [2.9367-40.0858]	ptv											RD_exclusive
CLCN5	0.0048	0.4499	0.248	0.8162	0.4499 [0.248-0.8162]	flexdmg											RD_exclusive
L2HGDH	0.0048	1.7556	1.2149	2.5368	1.7556 [1.2149-2.5368]	ptvraredmg											RD_exclusive
NOP53	0.0048	0.6145	0.4304	0.8774	0.6145 [0.4304-0.8774]	flexnonsynmtr											RD_exclusive
STAC	0.0048	3.2562	1.5737	6.7377	3.2562 [1.5737-6.7377]	ptv											RD_exclusive
TCEAL7	0.0048	3.2562	1.5737	6.7377	3.2562 [1.5737-6.7377]	flexnonsynmtr											RD_exclusive
DENND5A	0.0049	3.6178	1.6564	7.9018	3.6178 [1.6564-7.9018]	ptv											RD_exclusive
PADI2	0.0049	1.536	1.1588	2.036	1.536 [1.1588-2.036]	flexnonsynmtr											RD_exclusive
SCRG1	0.0049	2.7834	1.4586	5.3114	2.7834 [1.4586-5.3114]	flexnonsynmtr											RD_exclusive
SNAPC1	0.0049	3.6178	1.6564	7.9018	3.6178 [1.6564-7.9018]	URmtr											RD_exclusive
SPATC1L	0.0049	3.6178	1.6564	7.9018	3.6178 [1.6564-7.9018]	UR											RD_exclusive
VIPAS39	0.0049	2.7834	1.4586	5.3114	2.7834 [1.4586-5.3114]	UR											RD_exclusive
ZC3HAV1L	0.0049	4.1563	1.7764	9.7245	4.1563 [1.7764-9.7245]	raredmg											RD_exclusive
CDH26	0.005	0			0 [NA-NA]	UR											RD_exclusive
DCTN4	0.005	2.1171	1.3135	3.4122	2.1171 [1.3135-3.4122]	ptvraredmg											RD_exclusive
DDB2	0.005	0.2941	0.1098	0.7872	0.2941 [0.1098-0.7872]	flexnonsynmtr			Structural eye disease	nan	nan	XERODERMA PIGMENTOSUM, COMPLEMENTATION GROUP E, 278740	Structural eye disease	BIALLELIC, autosomal or pseudoautosomal	AR		RD_AR_overlap
DDB2	0.005	0.2941	0.1098	0.7872	0.2941 [0.1098-0.7872]	flexnonsynmtr			Anophthalmia or microphthalmia	Ocular malformations	Ophthalmological disorders	nan	Anophthalmia or microphthalmia	nan			RD_AR_overlap
EXOSC9	0.005	2.6149	1.4142	4.8351	2.6149 [1.4142-4.8351]	UR											RD_exclusive
KIF22	0.005	0			0 [NA-NA]	raredmgmtr											RD_exclusive
NUP58	0.005	2.1171	1.3135	3.4122	2.1171 [1.3135-3.4122]	flexdmg											RD_exclusive
PLEKHM1	0.005	0			0 [NA-NA]	UR											RD_exclusive
SLC15A3	0.005	2.6149	1.4142	4.8351	2.6149 [1.4142-4.8351]	UR											RD_exclusive
SLC6A17	0.005	0			0 [NA-NA]	UR											RD_exclusive
SLC6A4	0.005	0			0 [NA-NA]	UR											RD_exclusive
TRIB1	0.005	0.2921	0.1091	0.7819	0.2921 [0.1091-0.7819]	flexdmg											RD_exclusive
BAZ1B	0.0051	2.9604	1.4956	5.8597	2.9604 [1.4956-5.8597]	URmtr											RD_exclusive
CYP4V2	0.0051	2.9604	1.4956	5.8597	2.9604 [1.4956-5.8597]	ptv			Glaucoma (developmental)	Anterior segment abnormalities	Ophthalmological disorders	Eye Disorders	Glaucoma (developmental)	nan			RD_AR_overlap
CYP4V2	0.0051	2.9604	1.4956	5.8597	2.9604 [1.4956-5.8597]	ptv			Retinal disorders	Posterior segment abnormalities	Ophthalmological disorders	Bietti crystalline corneoretinal dystrophy, 210370;Eye Disorders;Retinitis pigmentosa	Retinal disorders	BIALLELIC, autosomal or pseudoautosomal	AR		RD_AR_overlap
CYP4V2	0.0051	2.9604	1.4956	5.8597	2.9604 [1.4956-5.8597]	ptv			Corneal abnormalities	Anterior segment abnormalities	Ophthalmological disorders	Bietti crystalline corneoretinal dystrophy 210370	Corneal abnormalities	BIALLELIC, autosomal or pseudoautosomal	AR		RD_AR_overlap
CYP4V2	0.0051	2.9604	1.4956	5.8597	2.9604 [1.4956-5.8597]	ptv			Structural eye disease	nan	nan	Bietti crystalline corneoretinal dystrophy, 210370;Eye Disorders	Structural eye disease	BIALLELIC, autosomal or pseudoautosomal	AR		RD_AR_overlap
HOXA7	0.0051	2.9604	1.4956	5.8597	2.9604 [1.4956-5.8597]	raredmgmtr											RD_exclusive
IL10	0.0051	32.5459	4.5837	231.086	32.5459 [4.5837-231.0862]	ptv											RD_exclusive
MUC5B	0.0051	0.4237	0.2194	0.8181	0.4237 [0.2194-0.8181]	raredmg											RD_exclusive
PCBP3	0.0051	2.1717	1.3085	3.6043	2.1717 [1.3085-3.6043]	flexdmg											RD_exclusive
POLM	0.0051	0.5654	0.3707	0.8624	0.5654 [0.3707-0.8624]	flexdmg											RD_exclusive
TNNI3K	0.0051	1.4496	1.1295	1.8605	1.4496 [1.1295-1.8605]	raredmg											RD_exclusive
TOP1	0.0051	32.5459	4.5837	231.086	32.5459 [4.5837-231.0862]	ptv											RD_exclusive
UBE2J2	0.0051	32.5459	4.5837	231.086	32.5459 [4.5837-231.0862]	ptv											RD_exclusive
BTBD8	0.0052	3.216	1.5549	6.6518	3.216 [1.5549-6.6518]	UR											RD_exclusive
CTSZ	0.0052	3.216	1.5549	6.6518	3.216 [1.5549-6.6518]	ptv											RD_exclusive
LDLRAD3	0.0052	4.9326	1.9251	12.6386	4.9326 [1.9251-12.6386]	ptv											RD_exclusive
RNASEH2B	0.0052	3.216	1.5549	6.6518	3.216 [1.5549-6.6518]	URmtr											RD_exclusive
TLE2	0.0052	0			0 [NA-NA]	URmtr											RD_exclusive
ZCCHC3	0.0052	0			0 [NA-NA]	flexdmg											RD_exclusive
CLDN14	0.0053	0			0 [NA-NA]	raredmgmtr											RD_exclusive
EBPL	0.0053	4.0697	1.7411	9.5124	4.0697 [1.7411-9.5124]	URmtr											RD_exclusive
KCNG2	0.0053	1.7337	1.2	2.5049	1.7337 [1.2-2.5049]	ptvraredmg											RD_exclusive
RABL6	0.0053	0.6115	0.4258	0.8783	0.6115 [0.4258-0.8783]	flexdmg											RD_exclusive
ZNF395	0.0053	3.5612	1.6315	7.7735	3.5612 [1.6315-7.7735]	URmtr											RD_exclusive
NSRP1	0.0054	0.3803	0.1804	0.8014	0.3803 [0.1804-0.8014]	flexnonsynmtr											RD_exclusive
APOE	0.0055	1.8295	1.2407	2.6977	1.8295 [1.2407-2.6977]	flexnonsynmtr											RD_exclusive
DNAJC6	0.0055	1.6755	1.192	2.3552	1.6755 [1.192-2.3552]	raredmgmtr											RD_exclusive
LRBA	0.0055	1.3301	1.0948	1.6161	1.3301 [1.0948-1.6161]	raredmg											RD_exclusive
RNF38	0.0055	0.194	0.0483	0.7792	0.194 [0.0483-0.7792]	flexdmg											RD_exclusive
SSNA1	0.0055	0.4797	0.2773	0.8299	0.4797 [0.2773-0.8299]	flexdmg											RD_exclusive
CHUK	0.0056	2.4002	1.3941	4.1323	2.4002 [1.3941-4.1323]	raredmg											RD_exclusive
EGFLAM	0.0056	1.386	1.1098	1.731	1.386 [1.1098-1.731]	flexnonsynmtr											RD_exclusive
IFT140	0.0056	0.3777	0.1792	0.7961	0.3777 [0.1792-0.7961]	raredmgmtr			Retinal disorders	Posterior segment abnormalities	Ophthalmological disorders	Genetic Retinal Degeneration Conditions	Retinal disorders	BIALLELIC, autosomal or pseudoautosomal	AR		RD_AR_overlap
SLC22A16	0.0056	2.4002	1.3941	4.1323	2.4002 [1.3941-4.1323]	raredmgmtr											RD_exclusive
TRMT6	0.0056	1.6367	1.1755	2.279	1.6367 [1.1755-2.279]	flexdmg											RD_exclusive
CECR2	0.0057	3.5064	1.6073	7.6494	3.5064 [1.6073-7.6494]	URmtr											RD_exclusive
NFE2L3	0.0057	1.4495	1.125	1.8676	1.4495 [1.125-1.8676]	flexdmg											RD_exclusive
SLC35A5	0.0057	1.6967	1.1948	2.4096	1.6967 [1.1948-2.4096]	flexnonsynmtr											RD_exclusive
ATRAID	0.0058	3.9866	1.7072	9.3092	3.9866 [1.7072-9.3092]	ptv											RD_exclusive
ENO1	0.0058	4.7875	1.8719	12.2445	4.7875 [1.8719-12.2445]	ptv											RD_exclusive
FBXL2	0.0058	2.9017	1.4668	5.7404	2.9017 [1.4668-5.7404]	raredmgmtr											RD_exclusive
HARBI1	0.0058	2.5589	1.3846	4.7291	2.5589 [1.3846-4.7291]	raredmgmtr											RD_exclusive
KANK2	0.0058	1.6301	1.1707	2.2697	1.6301 [1.1707-2.2697]	flexdmg											RD_exclusive
KCNC2	0.0058	4.7875	1.8719	12.2445	4.7875 [1.8719-12.2445]	ptv											RD_exclusive
MARCH9	0.0058	4.7875	1.8719	12.2445	4.7875 [1.8719-12.2445]	URmtr											RD_exclusive
MRPL32	0.0058	4.7875	1.8719	12.2445	4.7875 [1.8719-12.2445]	URmtr											RD_exclusive
MYO9A	0.0058	1.5612	1.1527	2.1145	1.5612 [1.1527-2.1145]	raredmgmtr											RD_exclusive
YBX2	0.0058	2.7138	1.4231	5.1752	2.7138 [1.4231-5.1752]	flexdmg											RD_exclusive
ZXDC	0.0058	0.1236	0.0173	0.8808	0.1236 [0.0173-0.8808]	ptvraredmg											RD_exclusive
CDH1	0.0059	2.3628	1.3728	4.0668	2.3628 [1.3728-4.0668]	raredmgmtr											RD_exclusive
SMOC2	0.0059	3.1385	1.5186	6.4864	3.1385 [1.5186-6.4864]	URmtr											RD_exclusive
CDHR5	0.006	2.4275	1.3497	4.3659	2.4275 [1.3497-4.3659]	UR											RD_exclusive
MCHR1	0.006	2.4275	1.3497	4.3659	2.4275 [1.3497-4.3659]	raredmgmtr											RD_exclusive
PRIMPOL	0.006	2.2109	1.3099	3.7318	2.2109 [1.3099-3.7318]	ptv											RD_exclusive
ANXA1	0.0061	3.4533	1.5839	7.5291	3.4533 [1.5839-7.5291]	URmtr											RD_exclusive
CHCHD7	0.0061	6.2004	2.1278	18.068	6.2004 [2.1278-18.068]	ptv											RD_exclusive
CLIC1	0.0061	6.2004	2.1278	18.068	6.2004 [2.1278-18.068]	ptv											RD_exclusive
DCTN3	0.0061	3.4533	1.5839	7.5291	3.4533 [1.5839-7.5291]	raredmgmtr											RD_exclusive
DEFB112	0.0061	9.7648	2.6868	35.489	9.7648 [2.6868-35.489]	UR											RD_exclusive
DSG1	0.0061	1.3733	1.1067	1.704	1.3733 [1.1067-1.704]	flexnonsynmtr											RD_exclusive
FREM3	0.0061	1.4307	1.1189	1.8292	1.4307 [1.1189-1.8292]	ptvraredmg											RD_exclusive
FXYD1	0.0061	6.2004	2.1278	18.068	6.2004 [2.1278-18.068]	URmtr											RD_exclusive
HERC1	0.0061	0.7473	0.6049	0.9233	0.7473 [0.6049-0.9233]	flexnonsynmtr											RD_exclusive
MAGEA3	0.0061	6.2004	2.1278	18.068	6.2004 [2.1278-18.068]	raredmg											RD_exclusive
NAXE	0.0061	2.0432	1.2684	3.2915	2.0432 [1.2684-3.2915]	ptvraredmg											RD_exclusive
NRL	0.0061	2.6914	1.4116	5.1314	2.6914 [1.4116-5.1314]	URmtr			Glaucoma (developmental)	Anterior segment abnormalities	Ophthalmological disorders	Eye Disorders	Glaucoma (developmental)	nan			RD_AR_AD_overlap
NRL	0.0061	2.6914	1.4116	5.1314	2.6914 [1.4116-5.1314]	URmtr			Structural eye disease	nan	nan	Retinitis pigmentosa 27, OMIM:613750	Structural eye disease	MONOALLELIC, autosomal or pseudoautosomal, NOT imprinted		AD	RD_AR_AD_overlap
NRL	0.0061	2.6914	1.4116	5.1314	2.6914 [1.4116-5.1314]	URmtr			Retinal disorders	Posterior segment abnormalities	Ophthalmological disorders	Retinal degeneration, autosomal recessive, clumped pigment type (AR);Retinitis pigmentosa 27, OMIM:613750	Retinal disorders	BOTH monoallelic and biallelic, autosomal or pseudoautosomal	AR	AD	RD_AR_AD_overlap
OR11H2	0.0061	6.2004	2.1278	18.068	6.2004 [2.1278-18.068]	ptvraredmg											RD_exclusive
PNPT1	0.0061	2.6914	1.4116	5.1314	2.6914 [1.4116-5.1314]	URmtr											RD_exclusive
PODXL	0.0061	2.3386	1.359	4.0243	2.3386 [1.359-4.0243]	ptvraredmg											RD_exclusive
SCGB1D2	0.0061	9.7648	2.6868	35.489	9.7648 [2.6868-35.489]	ptv											RD_exclusive
SLC35C1	0.0061	6.2004	2.1278	18.068	6.2004 [2.1278-18.068]	ptv											RD_exclusive
TEAD3	0.0061	1.9989	1.2719	3.1415	1.9989 [1.2719-3.1415]	flexnonsynmtr											RD_exclusive
DMRT3	0.0062	1.8643	1.2239	2.8399	1.8643 [1.2239-2.8399]	ptvraredmg											RD_exclusive
SCO2	0.0062	1.5312	1.1417	2.0534	1.5312 [1.1417-2.0534]	flexdmg											RD_exclusive
SERPINA9	0.0062	1.7439	1.1994	2.5356	1.7439 [1.1994-2.5356]	flexdmg											RD_exclusive
TTLL5	0.0062	2.2009	1.3041	3.7147	2.2009 [1.3041-3.7147]	URmtr			Retinal disorders	Posterior segment abnormalities	Ophthalmological disorders	Cone-rod dystrophy 19,615860	Retinal disorders	BIALLELIC, autosomal or pseudoautosomal	AR		RD_AR_overlap
ZBTB11	0.0062	0.2559	0.0821	0.7972	0.2559 [0.0821-0.7972]	ptvraredmg											RD_exclusive
DCPS	0.0063	1.8597	1.2209	2.8327	1.8597 [1.2209-2.8327]	raredmg											RD_exclusive
HEBP2	0.0063	1.6323	1.1774	2.2629	1.6323 [1.1774-2.2629]	flexnonsynmtr											RD_exclusive
IKZF2	0.0063	3.1011	1.5011	6.4067	3.1011 [1.5011-6.4067]	raredmgmtr											RD_exclusive
MAP3K1	0.0063	0.5297	0.3279	0.8559	0.5297 [0.3279-0.8559]	flexnonsynmtr											RD_exclusive
NSFL1C	0.0063	3.1011	1.5011	6.4067	3.1011 [1.5011-6.4067]	UR											RD_exclusive
PTGDR	0.0063	3.1011	1.5011	6.4067	3.1011 [1.5011-6.4067]	URmtr											RD_exclusive
UBE2D4	0.0063	2.4125	1.3415	4.3384	2.4125 [1.3415-4.3384]	raredmg											RD_exclusive
ACTR3B	0.0064	1.9806	1.2604	3.1125	1.9806 [1.2604-3.1125]	flexnonsynmtr											RD_exclusive
CACTIN	0.0064	2.5228	1.3655	4.661	2.5228 [1.3655-4.661]	UR											RD_exclusive
CHID1	0.0064	2.1911	1.2983	3.6977	2.1911 [1.2983-3.6977]	ptv											RD_exclusive
CHIT1	0.0064	2.6693	1.4003	5.0883	2.6693 [1.4003-5.0883]	UR											RD_exclusive
FAM200B	0.0064	0.6075	0.4177	0.8835	0.6075 [0.4177-0.8835]	flexnonsynmtr											RD_exclusive
TIMM22	0.0064	3.9069	1.6746	9.1146	3.9069 [1.6746-9.1146]	ptv											RD_exclusive
TMEM63C	0.0064	1.8551	1.2179	2.8256	1.8551 [1.2179-2.8256]	flexdmg											RD_exclusive
CHI3L2	0.0065	2.8453	1.4391	5.6258	2.8453 [1.4391-5.6258]	ptv											RD_exclusive
PYGL	0.0065	2.1301	1.3033	3.4812	2.1301 [1.3033-3.4812]	URmtr											RD_exclusive
RAP2C	0.0065	4.6507	1.8215	11.8742	4.6507 [1.8215-11.8742]	flexnonsynmtr											RD_exclusive
C1orf105	0.0066	1.9687	1.2529	3.0934	1.9687 [1.2529-3.0934]	ptv											RD_exclusive
CD1E	0.0066	2.1813	1.2926	3.6809	2.1813 [1.2926-3.6809]	ptv											RD_exclusive
CD248	0.0066	0.5528	0.351	0.8705	0.5528 [0.351-0.8705]	flexnonsynmtr											RD_exclusive
GSK3A	0.0066	3.4017	1.5611	7.4126	3.4017 [1.5611-7.4126]	UR											RD_exclusive
MYOCD	0.0066	2.3977	1.3335	4.3113	2.3977 [1.3335-4.3113]	raredmgmtr											RD_exclusive
RGS13	0.0066	3.4017	1.5611	7.4126	3.4017 [1.5611-7.4126]	ptv											RD_exclusive
TDRD10	0.0066	1.8064	1.2068	2.704	1.8064 [1.2068-2.704]	ptv											RD_exclusive
CDC45	0.0067	1.7248	1.1864	2.5075	1.7248 [1.1864-2.5075]	ptvraredmg											RD_exclusive
CHFR	0.0067	2.6476	1.3892	5.0459	2.6476 [1.3892-5.0459]	raredmgmtr											RD_exclusive
MMEL1	0.0067	0.4287	0.222	0.8278	0.4287 [0.222-0.8278]	raredmgmtr											RD_exclusive
N4BP1	0.0067	3.0646	1.4839	6.3289	3.0646 [1.4839-6.3289]	UR											RD_exclusive
SMPD4	0.0067	0.5469	0.3473	0.8611	0.5469 [0.3473-0.8611]	flexnonsynmtr											RD_exclusive
CDH22	0.0068	0.5663	0.3676	0.8723	0.5663 [0.3676-0.8723]	flexnonsynmtr											RD_exclusive
DOCK5	0.0068	2.1716	1.2869	3.6643	2.1716 [1.2869-3.6643]	ptv											RD_exclusive
SSTR2	0.0068	0.3009	0.1124	0.8056	0.3009 [0.1124-0.8056]	flexdmg											RD_exclusive
UGT1A3	0.0068	1.374	1.0987	1.7182	1.374 [1.0987-1.7182]	flexdmg											RD_exclusive
ZNF770	0.0068	0.495	0.2861	0.8564	0.495 [0.2861-0.8564]	flexnonsynmtr											RD_exclusive
ALKBH1	0.0069	0.4152	0.2066	0.8342	0.4152 [0.2066-0.8342]	flexdmg											RD_exclusive
FGF5	0.0069	0.4152	0.2066	0.8342	0.4152 [0.2066-0.8342]	flexnonsynmtr											RD_exclusive
HOMER2	0.0069	0.487	0.2815	0.8425	0.487 [0.2815-0.8425]	flexnonsynmtr											RD_exclusive
ST5	0.0069	0.2981	0.1114	0.7981	0.2981 [0.1114-0.7981]	raredmgmtr											RD_exclusive
AOC1	0.007	0.6152	0.4257	0.889	0.6152 [0.4257-0.889]	flexnonsynmtr											RD_exclusive
ELF1	0.007	2.0978	1.2839	3.4276	2.0978 [1.2839-3.4276]	flexdmg											RD_exclusive
FMO5	0.007	1.9451	1.2381	3.0559	1.9451 [1.2381-3.0559]	raredmg											RD_exclusive
ITGB2	0.007	1.7493	1.1869	2.5783	1.7493 [1.1869-2.5783]	raredmgmtr											RD_exclusive
ZFP36L1	0.007	5.9186	2.039	17.1796	5.9186 [2.039-17.1796]	raredmgmtr											RD_exclusive
CHAF1A	0.0071	1.5839	1.1567	2.1689	1.5839 [1.1567-2.1689]	flexnonsynmtr											RD_exclusive
CHRNA9	0.0071	1.8964	1.233	2.9167	1.8964 [1.233-2.9167]	raredmgmtr											RD_exclusive
DNM1L	0.0071	1.582	1.1553	2.1663	1.582 [1.1553-2.1663]	flexnonsynmtr			Optic neuropathy	Posterior segment abnormalities	Ophthalmological disorders	OPTIC ATROPHY 5, 610708	Optic neuropathy	MONOALLELIC, autosomal or pseudoautosomal, NOT imprinted		AD	RD_AD_overlap
TAS2R46	0.0071	2.6262	1.3782	5.0042	2.6262 [1.3782-5.0042]	flexdmg											RD_exclusive
ZP3	0.0071	2.0898	1.2791	3.4145	2.0898 [1.2791-3.4145]	raredmg											RD_exclusive
ABHD12	0.0072	3.029	1.4672	6.2531	3.029 [1.4672-6.2531]	URmtr			Retinal disorders	Posterior segment abnormalities	Ophthalmological disorders	Eye Disorders;Polyneuropathy, Hearing Loss, Ataxia, Retinitis Pigmentosa andCataract (PHARC);Polyneuropathy, hearing loss, ataxia, retinitis pigmentosa, and cataract, 614857	Retinal disorders	BIALLELIC, autosomal or pseudoautosomal	AR		RD_AR_overlap
ABHD12	0.0072	3.029	1.4672	6.2531	3.029 [1.4672-6.2531]	URmtr			Bilateral congenital or childhood onset cataracts	Anterior segment abnormalities	Ophthalmological disorders	Polyneuropathy, hearing loss, ataxia, retinitis pigmentosa, and cataract, OMIM:612674;PHARC syndrome, MONDO:0012984	Bilateral congenital or childhood onset cataracts	BIALLELIC, autosomal or pseudoautosomal	AR		RD_AR_overlap
ABHD12	0.0072	3.029	1.4672	6.2531	3.029 [1.4672-6.2531]	URmtr			Glaucoma (developmental)	Anterior segment abnormalities	Ophthalmological disorders	Eye Disorders	Glaucoma (developmental)	nan			RD_AR_overlap
ABHD12	0.0072	3.029	1.4672	6.2531	3.029 [1.4672-6.2531]	URmtr			Structural eye disease	nan	nan	Polyneuropathy, hearing loss, ataxia, retinitis pigmentosa, and cataract 612674;Eye Disorders	Structural eye disease	BIALLELIC, autosomal or pseudoautosomal	AR		RD_AR_overlap
ASGR1	0.0072	3.029	1.4672	6.2531	3.029 [1.4672-6.2531]	URmtr											RD_exclusive
LRIG2	0.0072	0.5473	0.3433	0.8725	0.5473 [0.3433-0.8725]	flexdmg											RD_exclusive
MDN1	0.0072	1.2686	1.0717	1.5017	1.2686 [1.0717-1.5017]	flexdmg											RD_exclusive
RDH16	0.0072	0.3664	0.1638	0.8196	0.3664 [0.1638-0.8196]	raredmg											RD_exclusive
TBC1D31	0.0072	0.3336	0.1382	0.8054	0.3336 [0.1382-0.8054]	ptv											RD_exclusive
ZNF24	0.0072	4.5215	1.7738	11.5255	4.5215 [1.7738-11.5255]	flexdmg											RD_exclusive
CALCRL	0.0073	2.7911	1.4124	5.5157	2.7911 [1.4124-5.5157]	UR											RD_exclusive
IRF7	0.0073	1.9336	1.2308	3.0376	1.9336 [1.2308-3.0376]	UR											RD_exclusive
MMAA	0.0073	1.5338	1.1401	2.0634	1.5338 [1.1401-2.0634]	ptvraredmg											RD_exclusive
POF1B	0.0073	1.6878	1.1821	2.4098	1.6878 [1.1821-2.4098]	flexnonsynmtr											RD_exclusive
ARMC9	0.0074	0.2084	0.0519	0.837	0.2084 [0.0519-0.837]	raredmg			Ophthalmological ciliopathies	nan	nan	Joubert syndrome 30, 617622	Ophthalmological ciliopathies	BIALLELIC, autosomal or pseudoautosomal	AR		RD_AR_overlap
ASCC2	0.0074	2.4706	1.3378	4.5625	2.4706 [1.3378-4.5625]	UR											RD_exclusive
CACNA1F	0.0074	0.5642	0.3624	0.8783	0.5642 [0.3624-0.8783]	raredmg			Retinal disorders	Posterior segment abnormalities	Ophthalmological disorders	Achromatopsia, Cone, and Cone-rod Dystrophy;Congenital Stationary Night Blindness;Night blindness, congenital stationary (incomplete), 2A, X-linked, 300071Cone-rod dystropy, X-linked, 3, 300476Aland Island eye disease, 300600	Retinal disorders	X-LINKED: hemizygous mutation in males, monoallelic mutations in females may cause disease (may be less severe, later onset than males)		AD	RD_AD_overlap
CACNA1F	0.0074	0.5642	0.3624	0.8783	0.5642 [0.3624-0.8783]	raredmg			Structural eye disease	nan	nan	Cone-rod dystropy, X-linked, 3, 300476;Aland Island eye disease, 300600;Night blindness, congenital stationary (incomplete), 2A, X-linked, 300071;Eye Disorders	Structural eye disease	X-LINKED: hemizygous mutation in males, monoallelic mutations in females may cause disease (may be less severe, later onset than males)		AD	RD_AD_overlap
CACNA1F	0.0074	0.5642	0.3624	0.8783	0.5642 [0.3624-0.8783]	raredmg			Glaucoma (developmental)	Anterior segment abnormalities	Ophthalmological disorders	Eye Disorders	Glaucoma (developmental)	nan			RD_AD_overlap
CAPN3	0.0074	1.6468	1.1659	2.326	1.6468 [1.1659-2.326]	raredmgmtr											RD_exclusive
CHPF2	0.0074	0.3623	0.162	0.8104	0.3623 [0.162-0.8104]	raredmgmtr											RD_exclusive
CTCFL	0.0074	1.529	1.1366	2.057	1.529 [1.1366-2.057]	flexnonsynmtr											RD_exclusive
GPR27	0.0074	0			0 [NA-NA]	ptvraredmg											RD_exclusive
GPRC6A	0.0074	2.2463	1.3063	3.8628	2.2463 [1.3063-3.8628]	URmtr											RD_exclusive
ITPKB	0.0074	2.4706	1.3378	4.5625	2.4706 [1.3378-4.5625]	raredmg											RD_exclusive
MLST8	0.0074	2.4706	1.3378	4.5625	2.4706 [1.3378-4.5625]	URmtr											RD_exclusive
PCDHB12	0.0074	0			0 [NA-NA]	raredmgmtr											RD_exclusive
PGD	0.0074	2.2463	1.3063	3.8628	2.2463 [1.3063-3.8628]	UR											RD_exclusive
PPFIA2	0.0074	0			0 [NA-NA]	URmtr											RD_exclusive
PUM2	0.0074	0			0 [NA-NA]	raredmgmtr											RD_exclusive
SDF2	0.0074	0.207	0.0515	0.8316	0.207 [0.0515-0.8316]	ptvraredmg											RD_exclusive
SEL1L	0.0074	0			0 [NA-NA]	raredmgmtr											RD_exclusive
SLC37A3	0.0074	0			0 [NA-NA]	ptv			Retinal disorders	Posterior segment abnormalities	Ophthalmological disorders	retinitis pigmentosa, MONDO:0019200	Retinal disorders	BIALLELIC, autosomal or pseudoautosomal	AR		RD_AR_overlap
UBE2Z	0.0074	0			0 [NA-NA]	flexnonsynmtr											RD_exclusive
CACNB1	0.0075	3.7566	1.613	8.7486	3.7566 [1.613-8.7486]	ptv											RD_exclusive
CC2D1B	0.0075	0			0 [NA-NA]	URmtr											RD_exclusive
DDC	0.0075	0.2044	0.0509	0.8211	0.2044 [0.0509-0.8211]	raredmgmtr											RD_exclusive
ERGIC1	0.0075	0.2051	0.0511	0.8237	0.2051 [0.0511-0.8237]	flexnonsynmtr											RD_exclusive
ETS1	0.0075	3.7566	1.613	8.7486	3.7566 [1.613-8.7486]	UR											RD_exclusive
FERMT1	0.0075	1.612	1.1526	2.2545	1.612 [1.1526-2.2545]	raredmg											RD_exclusive
ITPKC	0.0075	0.5612	0.3605	0.8738	0.5612 [0.3605-0.8738]	flexnonsynmtr											RD_exclusive
KCNA3	0.0075	8.877	2.476	31.8267	8.877 [2.476-31.8267]	ptv											RD_exclusive
PLA2G10	0.0075	8.877	2.476	31.8267	8.877 [2.476-31.8267]	URmtr											RD_exclusive
PRRX2	0.0075	0			0 [NA-NA]	flexnonsynmtr											RD_exclusive
SLC2A6	0.0075	1.6769	1.1746	2.3941	1.6769 [1.1746-2.3941]	raredmg											RD_exclusive
WEE2	0.0075	1.7583	1.2013	2.5737	1.7583 [1.2013-2.5737]	flexnonsynmtr											RD_exclusive
MAP3K2	0.0076	3.3031	1.5174	7.19	3.3031 [1.5174-7.19]	URmtr											RD_exclusive
RAC3	0.0076	2.9941	1.4509	6.179	2.9941 [1.4509-6.179]	URmtr											RD_exclusive
TBX4	0.0076	1.6098	1.151	2.2514	1.6098 [1.151-2.2514]	flexnonsynmtr											RD_exclusive
ARG1	0.0077	2.7648	1.3994	5.4623	2.7648 [1.3994-5.4623]	ptv											RD_exclusive
EXOC3	0.0077	2.7648	1.3994	5.4623	2.7648 [1.3994-5.4623]	raredmgmtr											RD_exclusive
MOG	0.0077	0			0 [NA-NA]	raredmg											RD_exclusive
MTFR1L	0.0077	1.7094	1.1833	2.4695	1.7094 [1.1833-2.4695]	flexdmg											RD_exclusive
MYO1F	0.0078	0.4683	0.2581	0.8496	0.4683 [0.2581-0.8496]	raredmgmtr											RD_exclusive
WRAP73	0.0078	1.7035	1.1792	2.4608	1.7035 [1.1792-2.4608]	ptvraredmg			Structural eye disease	nan	nan	Microspherophakia	Structural eye disease	BIALLELIC, autosomal or pseudoautosomal	AR		RD_AR_overlap
RLBP1	0.0079	0			0 [NA-NA]	UR			Glaucoma (developmental)	Anterior segment abnormalities	Ophthalmological disorders	Eye Disorders	Glaucoma (developmental)	nan			RD_AR_AD_overlap
RLBP1	0.0079	0			0 [NA-NA]	UR			Retinal disorders	Posterior segment abnormalities	Ophthalmological disorders	Bothnia retinal dystrophy; Fundus albipunctatus; Newfoundland rod - cone dystrophy; Retinitis punctata albescens;Fundus albipunctatus, 136880;Fundus Albipunctatus;Eye Disorders;Retinitis Pigmentosa, Recessive;Retinitis pigmentosa	Retinal disorders	BOTH monoallelic and biallelic, autosomal or pseudoautosomal	AR	AD	RD_AR_AD_overlap
RLBP1	0.0079	0			0 [NA-NA]	UR			Structural eye disease	nan	nan	136880;Eye Disorders;Newfoundland rod-cone dystrophy, Fundus albipunctatus;Bothnia retinal dystrophy;607475;607476	Structural eye disease	BOTH monoallelic and biallelic, autosomal or pseudoautosomal	AR	AD	RD_AR_AD_overlap
SLC7A11	0.0079	1.8187	1.2049	2.7453	1.8187 [1.2049-2.7453]	raredmgmtr											RD_exclusive
CORO1B	0.008	0			0 [NA-NA]	ptv											RD_exclusive
HIST1H1B	0.008	4.3993	1.7285	11.1967	4.3993 [1.7285-11.1967]	raredmgmtr											RD_exclusive
NPM1	0.008	5.6612	1.9573	16.3741	5.6612 [1.9573-16.3741]	UR											RD_exclusive
SMIM3	0.008	5.6612	1.9573	16.3741	5.6612 [1.9573-16.3741]	UR											RD_exclusive
DNAH11	0.0081	1.5344	1.133	2.078	1.5344 [1.133-2.078]	ptv											RD_exclusive
GNS	0.0081	2.1151	1.254	3.5675	2.1151 [1.254-3.5675]	UR											RD_exclusive
GPD1	0.0081	2.7389	1.3867	5.4099	2.7389 [1.3867-5.4099]	raredmgmtr											RD_exclusive
LGI1	0.0081	2.9601	1.4349	6.1066	2.9601 [1.4349-6.1066]	URmtr											RD_exclusive
LTF	0.0081	1.625	1.1506	2.295	1.625 [1.1506-2.295]	ptvraredmg											RD_exclusive
OR6V1	0.0081	0			0 [NA-NA]	flexdmg											RD_exclusive
TFCP2	0.0081	0			0 [NA-NA]	flexdmg											RD_exclusive
BBOX1	0.0082	0.1321	0.0185	0.942	0.1321 [0.0185-0.942]	UR											RD_exclusive
C22orf23	0.0082	2.2029	1.2815	3.7869	2.2029 [1.2815-3.7869]	ptv											RD_exclusive
CHRNE	0.0082	2.2029	1.2815	3.7869	2.2029 [1.2815-3.7869]	URmtr											RD_exclusive
NOP14	0.0082	2.3788	1.3539	4.1794	2.3788 [1.3539-4.1794]	ptv											RD_exclusive
PRSS35	0.0082	2.3788	1.3539	4.1794	2.3788 [1.3539-4.1794]	raredmgmtr											RD_exclusive
RS1	0.0082	3.2559	1.4965	7.0836	3.2559 [1.4965-7.0836]	UR			Structural eye disease	nan	nan	Retinoschisis, 312700;Eye Disorders	Structural eye disease	X-LINKED: hemizygous mutation in males, monoallelic mutations in females may cause disease (may be less severe, later onset than males)		AD	RD_AD_overlap
RS1	0.0082	3.2559	1.4965	7.0836	3.2559 [1.4965-7.0836]	UR			Glaucoma (developmental)	Anterior segment abnormalities	Ophthalmological disorders	Eye Disorders	Glaucoma (developmental)	nan			RD_AD_overlap
RS1	0.0082	3.2559	1.4965	7.0836	3.2559 [1.4965-7.0836]	UR			Retinal disorders	Posterior segment abnormalities	Ophthalmological disorders	Developmental macular and foveal dystrophy (males with foveal schisis); Eye Disorders	Retinal disorders	X-LINKED: hemizygous mutation in males, monoallelic mutations in females may cause disease (may be less severe, later onset than males)		AD	RD_AD_overlap
SULT2B1	0.0082	0.4562	0.2443	0.852	0.4562 [0.2443-0.852]	flexdmg											RD_exclusive
TAF6L	0.0082	2.2029	1.2815	3.7869	2.2029 [1.2815-3.7869]	raredmgmtr											RD_exclusive
TMEM270	0.0082	0.1316	0.0185	0.9382	0.1316 [0.0185-0.9382]	flexdmg											RD_exclusive
TWSG1	0.0082	3.2559	1.4965	7.0836	3.2559 [1.4965-7.0836]	UR											RD_exclusive
WASF3	0.0082	1.6887	1.1691	2.4393	1.6887 [1.1691-2.4393]	ptvraredmg			Retinal disorders	Posterior segment abnormalities	Ophthalmological disorders	Cone-rod dystrophy	Retinal disorders	nan			RD_exclusive
ADCY1	0.0083	0.129	0.0181	0.9195	0.129 [0.0181-0.9195]	UR											RD_exclusive
ISLR	0.0083	0.4537	0.2429	0.8472	0.4537 [0.2429-0.8472]	flexdmg											RD_exclusive
OR1D2	0.0083	1.7615	1.1863	2.6156	1.7615 [1.1863-2.6156]	flexnonsynmtr											RD_exclusive
ABCF2	0.0084	0.128	0.018	0.9122	0.128 [0.018-0.9122]	UR											RD_exclusive
DNAJC4	0.0084	2.0285	1.2421	3.3129	2.0285 [1.2421-3.3129]	ptvraredmg											RD_exclusive
FAM50B	0.0084	21.6972	3.6248	129.874	21.6972 [3.6248-129.8736]	ptv											RD_exclusive
GATA2	0.0084	1.5544	1.1395	2.1202	1.5544 [1.1395-2.1202]	flexdmg											RD_exclusive
NLN	0.0084	2.0285	1.2421	3.3129	2.0285 [1.2421-3.3129]	UR											RD_exclusive
PABPC5	0.0084	21.6972	3.6248	129.874	21.6972 [3.6248-129.8736]	ptv											RD_exclusive
CEMIP	0.0085	0.5898	0.3902	0.8915	0.5898 [0.3902-0.8915]	ptvraredmg											RD_exclusive
DLG5	0.0085	1.5508	1.137	2.1153	1.5508 [1.137-2.1153]	raredmg											RD_exclusive
MBNL1	0.0085	2.3523	1.3391	4.1321	2.3523 [1.3391-4.1321]	raredmg											RD_exclusive
MCM5	0.0085	0.6188	0.4282	0.8943	0.6188 [0.4282-0.8943]	flexnonsynmtr											RD_exclusive
MTMR11	0.0085	0.6125	0.4182	0.8969	0.6125 [0.4182-0.8969]	flexnonsynmtr											RD_exclusive
PDK2	0.0085	2.1923	1.2754	3.7683	2.1923 [1.2754-3.7683]	raredmg											RD_exclusive
ABCD4	0.0086	1.9651	1.2361	3.1241	1.9651 [1.2361-3.1241]	UR											RD_exclusive
NT5C3A	0.0086	2.9268	1.4192	6.0359	2.9268 [1.4192-6.0359]	ptv											RD_exclusive
SUCO	0.0086	0.443	0.2294	0.8556	0.443 [0.2294-0.8556]	ptvraredmg											RD_exclusive
C1GALT1C1L	0.0087	3.21	1.4762	6.9804	3.21 [1.4762-6.9804]	ptv											RD_exclusive
DIAPH1	0.0087	0.528	0.322	0.8658	0.528 [0.322-0.8658]	raredmg											RD_exclusive
DSCC1	0.0087	3.21	1.4762	6.9804	3.21 [1.4762-6.9804]	URmtr											RD_exclusive
ENPP1	0.0087	0.439	0.2273	0.8478	0.439 [0.2273-0.8478]	raredmg											RD_exclusive
KANSL1L	0.0087	3.21	1.4762	6.9804	3.21 [1.4762-6.9804]	URmtr											RD_exclusive
MYH4	0.0087	0.4967	0.2871	0.8594	0.4967 [0.2871-0.8594]	ptv											RD_exclusive
OSBP2	0.0087	1.6713	1.1572	2.414	1.6713 [1.1572-2.414]	raredmg											RD_exclusive
POMGNT1	0.0087	1.6713	1.1572	2.414	1.6713 [1.1572-2.414]	raredmgmtr			Bilateral congenital or childhood onset cataracts	Anterior segment abnormalities	Ophthalmological disorders	Muscular dystrophy-dystroglycanopathy (congenital with brain and eye anomalies), type A, 3	Bilateral congenital or childhood onset cataracts	BIALLELIC, autosomal or pseudoautosomal	AR		RD_AR_overlap
POMGNT1	0.0087	1.6713	1.1572	2.414	1.6713 [1.1572-2.414]	raredmgmtr			Structural eye disease	nan	nan	Muscular Dystrophy-Dystroglycanopathy, Type A, 3, MDDGA3, 253280	Structural eye disease	BIALLELIC, autosomal or pseudoautosomal	AR		RD_AR_overlap
POMGNT1	0.0087	1.6713	1.1572	2.414	1.6713 [1.1572-2.414]	raredmgmtr			Retinal disorders	Posterior segment abnormalities	Ophthalmological disorders	Retinitis pigmentosa 76, OMIM:617123, MONDO:0014929	Retinal disorders	BIALLELIC, autosomal or pseudoautosomal	AR		RD_AR_overlap
SATL1	0.0087	3.21	1.4762	6.9804	3.21 [1.4762-6.9804]	ptv											RD_exclusive
TRIML2	0.0087	3.21	1.4762	6.9804	3.21 [1.4762-6.9804]	UR											RD_exclusive
YBX3	0.0087	3.21	1.4762	6.9804	3.21 [1.4762-6.9804]	URmtr											RD_exclusive
CDK5RAP2	0.0088	0.7167	0.5555	0.9247	0.7167 [0.5555-0.9247]	flexnonsynmtr			Structural eye disease	nan	nan	Microcephaly 3, primary, autosomal recessive, OMIM:604804, MONDO:0011488	Structural eye disease	BIALLELIC, autosomal or pseudoautosomal	AR		RD_AR_overlap
FHIT	0.0088	1.7855	1.1831	2.6946	1.7855 [1.1831-2.6946]	flexdmg											RD_exclusive
NAALADL1	0.0088	1.7056	1.1656	2.4958	1.7056 [1.1656-2.4958]	raredmg			Retinal disorders	Posterior segment abnormalities	Ophthalmological disorders	Retinitis pigmentosa	Retinal disorders	nan			RD_exclusive
NTF4	0.0088	1.7855	1.1831	2.6946	1.7855 [1.1831-2.6946]	flexnonsynmtr			Glaucoma (developmental)	Anterior segment abnormalities	Ophthalmological disorders	Glaucoma 1, open angle, 1O, 613100	Glaucoma (developmental)	nan			RD_AD_overlap
NTF4	0.0088	1.7855	1.1831	2.6946	1.7855 [1.1831-2.6946]	flexnonsynmtr			Structural eye disease	nan	nan	Glaucoma 1, open angle, 1O, 613100	Structural eye disease	MONOALLELIC, autosomal or pseudoautosomal, NOT imprinted		AD	RD_AD_overlap
SOX1	0.0088	1.5421	1.1306	2.1033	1.5421 [1.1306-2.1033]	flexnonsynmtr											RD_exclusive
ADSS	0.0089	3.6174	1.5558	8.4109	3.6174 [1.5558-8.4109]	raredmgmtr											RD_exclusive
ANKRD23	0.0089	1.9527	1.2284	3.1041	1.9527 [1.2284-3.1041]	ptv											RD_exclusive
CAPSL	0.0089	1.5403	1.1293	2.1009	1.5403 [1.1293-2.1009]	flexdmg											RD_exclusive
CYP2C9	0.0089	1.4698	1.1151	1.9374	1.4698 [1.1151-1.9374]	flexnonsynmtr											RD_exclusive
GTSF1L	0.0089	3.6174	1.5558	8.4109	3.6174 [1.5558-8.4109]	flexdmg											RD_exclusive
IP6K1	0.0089	3.6174	1.5558	8.4109	3.6174 [1.5558-8.4109]	UR											RD_exclusive
LMOD1	0.0089	3.6174	1.5558	8.4109	3.6174 [1.5558-8.4109]	URmtr											RD_exclusive
OTOG	0.0089	1.616	1.15	2.2709	1.616 [1.15-2.2709]	URmtr											RD_exclusive
POLR1C	0.0089	1.5403	1.1293	2.1009	1.5403 [1.1293-2.1009]	ptvraredmg			Structural eye disease	nan	nan	Treacher-Collins Syndrome, 248390	Structural eye disease	BIALLELIC, autosomal or pseudoautosomal	AR		RD_AR_overlap
SIX4	0.0089	3.6174	1.5558	8.4109	3.6174 [1.5558-8.4109]	ptv											RD_exclusive
BTN3A3	0.009	1.9112	1.2301	2.9697	1.9112 [1.2301-2.9697]	ptvraredmg											RD_exclusive
FBXL18	0.009	2.6887	1.3619	5.308	2.6887 [1.3619-5.308]	URmtr											RD_exclusive
LY6K	0.009	1.8239	1.1864	2.804	1.8239 [1.1864-2.804]	flexnonsynmtr											RD_exclusive
MAL2	0.009	2.6887	1.3619	5.308	2.6887 [1.3619-5.308]	UR											RD_exclusive
MOGAT2	0.009	0.4212	0.2096	0.8464	0.4212 [0.2096-0.8464]	flexnonsynmtr											RD_exclusive
NPSR1	0.009	1.6137	1.1484	2.2676	1.6137 [1.1484-2.2676]	flexdmg											RD_exclusive
CHURC1	0.0091	5.4253	1.8819	15.6403	5.4253 [1.8819-15.6403]	URmtr											RD_exclusive
CNOT8	0.0091	5.4253	1.8819	15.6403	5.4253 [1.8819-15.6403]	ptv											RD_exclusive
CRTC1	0.0091	0.3117	0.1164	0.8347	0.3117 [0.1164-0.8347]	flexnonsynmtr											RD_exclusive
DMAC1	0.0091	5.4253	1.8819	15.6403	5.4253 [1.8819-15.6403]	URmtr											RD_exclusive
GPR65	0.0091	5.4253	1.8819	15.6403	5.4253 [1.8819-15.6403]	URmtr											RD_exclusive
HTR5A	0.0091	2.5244	1.326	4.8057	2.5244 [1.326-4.8057]	UR											RD_exclusive
KIAA1841	0.0091	1.5094	1.1291	2.0179	1.5094 [1.1291-2.0179]	flexnonsynmtr											RD_exclusive
PPM1A	0.0091	5.4253	1.8819	15.6403	5.4253 [1.8819-15.6403]	URmtr											RD_exclusive
PROK2	0.0091	2.8943	1.4039	5.9669	2.8943 [1.4039-5.9669]	raredmg											RD_exclusive
RAB3A	0.0091	2.5244	1.326	4.8057	2.5244 [1.326-4.8057]	raredmgmtr											RD_exclusive
SPINK9	0.0091	5.4253	1.8819	15.6403	5.4253 [1.8819-15.6403]	raredmgmtr											RD_exclusive
VARS	0.0091	1.3488	1.0857	1.6755	1.3488 [1.0857-1.6755]	flexnonsynmtr											RD_exclusive
ZYX	0.0091	2.8943	1.4039	5.9669	2.8943 [1.4039-5.9669]	ptv											RD_exclusive
CEACAM7	0.0092	8.1373	2.2958	28.8423	8.1373 [2.2958-28.8423]	raredmg											RD_exclusive
CTNNA3	0.0092	2.1611	1.2576	3.7138	2.1611 [1.2576-3.7138]	ptv											RD_exclusive
METTL16	0.0092	8.1373	2.2958	28.8423	8.1373 [2.2958-28.8423]	ptv											RD_exclusive
NUDT22	0.0092	2.1611	1.2576	3.7138	2.1611 [1.2576-3.7138]	ptv											RD_exclusive
PLA2R1	0.0092	1.3535	1.0839	1.6902	1.3535 [1.0839-1.6902]	flexdmg											RD_exclusive
SLC7A1	0.0092	1.7326	1.167	2.5723	1.7326 [1.167-2.5723]	flexdmg											RD_exclusive
TCTA	0.0092	8.1373	2.2958	28.8423	8.1373 [2.2958-28.8423]	raredmgmtr											RD_exclusive
TSPAN4	0.0092	1.9006	1.2233	2.9529	1.9006 [1.2233-2.9529]	raredmg											RD_exclusive
ALG8	0.0093	2.3882	1.2941	4.4071	2.3882 [1.2941-4.4071]	raredmgmtr											RD_exclusive
EFL1	0.0093	1.9343	1.217	3.0746	1.9343 [1.217-3.0746]	UR											RD_exclusive
ENDOD1	0.0093	3.1654	1.4564	6.88	3.1654 [1.4564-6.88]	URmtr											RD_exclusive
KLF3	0.0093	2.3882	1.2941	4.4071	2.3882 [1.2941-4.4071]	flexnonsynmtr											RD_exclusive
MGAT4A	0.0093	1.9343	1.217	3.0746	1.9343 [1.217-3.0746]	ptvraredmg											RD_exclusive
MSH6	0.0093	1.3442	1.0821	1.6699	1.3442 [1.0821-1.6699]	flexnonsynmtr											RD_exclusive
NGFR	0.0093	1.9343	1.217	3.0746	1.9343 [1.217-3.0746]	raredmgmtr											RD_exclusive
ZNF672	0.0093	0.4884	0.2761	0.8641	0.4884 [0.2761-0.8641]	flexnonsynmtr											RD_exclusive
FNBP1L	0.0094	0.3509	0.1453	0.8474	0.3509 [0.1453-0.8474]	flexdmg											RD_exclusive
LHX9	0.0094	2.2887	1.3036	4.0183	2.2887 [1.3036-4.0183]	UR											RD_exclusive
MFNG	0.0094	1.5561	1.1322	2.1389	1.5561 [1.1322-2.1389]	flexnonsynmtr											RD_exclusive
TWNK	0.0094	2.2887	1.3036	4.0183	2.2887 [1.3036-4.0183]	URmtr											RD_exclusive
ZNF526	0.0094	1.992	1.2201	3.2524	1.992 [1.2201-3.2524]	flexdmg			Bilateral congenital or childhood onset cataracts	Anterior segment abnormalities	Ophthalmological disorders	Dentici-Novelli neurodevelopmental syndrome, OMIM:619877	Bilateral congenital or childhood onset cataracts	BIALLELIC, autosomal or pseudoautosomal	AR		RD_AR_overlap
CIZ1	0.0095	1.4222	1.1039	1.8323	1.4222 [1.1039-1.8323]	flexnonsynmtr											RD_exclusive
HYAL1	0.0095	2.6642	1.3498	5.2585	2.6642 [1.3498-5.2585]	raredmgmtr											RD_exclusive
IFNAR1	0.0095	2.6642	1.3498	5.2585	2.6642 [1.3498-5.2585]	raredmg											RD_exclusive
TMEFF2	0.0095	1.9283	1.2132	3.0649	1.9283 [1.2132-3.0649]	flexnonsynmtr											RD_exclusive
ZGPAT	0.0095	2.5049	1.3161	4.7678	2.5049 [1.3161-4.7678]	UR											RD_exclusive
CPNE5	0.0096	2.2764	1.2967	3.9963	2.2764 [1.2967-3.9963]	UR											RD_exclusive
CYC1	0.0096	0.345	0.1429	0.8329	0.345 [0.1429-0.8329]	flexdmg											RD_exclusive
DDA1	0.0096	3.5516	1.5287	8.2516	3.5516 [1.5287-8.2516]	ptvraredmg											RD_exclusive
OXLD1	0.0096	3.5516	1.5287	8.2516	3.5516 [1.5287-8.2516]	UR											RD_exclusive
PIMREG	0.0096	3.5516	1.5287	8.2516	3.5516 [1.5287-8.2516]	raredmg											RD_exclusive
SLC7A4	0.0096	0.6915	0.519	0.9212	0.6915 [0.519-0.9212]	flexdmg											RD_exclusive
ABHD8	0.0097	4.1736	1.6445	10.5921	4.1736 [1.6445-10.5921]	ptv											RD_exclusive
CFAP57	0.0097	0.5482	0.3393	0.8859	0.5482 [0.3393-0.8859]	ptv											RD_exclusive
COIL	0.0097	2.8625	1.3889	5.8994	2.8625 [1.3889-5.8994]	URmtr											RD_exclusive
GLRA2	0.0097	4.1736	1.6445	10.5921	4.1736 [1.6445-10.5921]	raredmgmtr											RD_exclusive
IRF1	0.0097	2.8625	1.3889	5.8994	2.8625 [1.3889-5.8994]	raredmgmtr											RD_exclusive
JMJD4	0.0097	0.3728	0.1666	0.8338	0.3728 [0.1666-0.8338]	ptv											RD_exclusive
MTCL1	0.0097	1.9223	1.2095	3.0552	1.9223 [1.2095-3.0552]	URmtr											RD_exclusive
RPP25	0.0097	4.1736	1.6445	10.5921	4.1736 [1.6445-10.5921]	UR											RD_exclusive
SAMHD1	0.0097	1.3701	1.0878	1.7256	1.3701 [1.0878-1.7256]	flexnonsynmtr											RD_exclusive
TM2D1	0.0097	4.1736	1.6445	10.5921	4.1736 [1.6445-10.5921]	URmtr											RD_exclusive
ARFGEF3	0.0098	0.342	0.1417	0.8258	0.342 [0.1417-0.8258]	raredmgmtr											RD_exclusive
ATP12A	0.0098	1.3618	1.0876	1.7052	1.3618 [1.0876-1.7052]	ptvraredmg											RD_exclusive
CEL	0.0098	0.6789	0.5015	0.9191	0.6789 [0.5015-0.9191]	flexnonsynmtr											RD_exclusive
EPM2A	0.0098	1.6999	1.1694	2.471	1.6999 [1.1694-2.471]	ptvraredmg											RD_exclusive
FAM124B	0.0098	0.342	0.1417	0.8258	0.342 [0.1417-0.8258]	ptvraredmg											RD_exclusive
MGLL	0.0098	1.7865	1.1936	2.674	1.7865 [1.1936-2.674]	flexnonsynmtr											RD_exclusive
SAXO2	0.0098	0.4809	0.2651	0.8726	0.4809 [0.2651-0.8726]	ptvraredmg											RD_exclusive
CHRNB3	0.0099	1.6563	1.1537	2.3779	1.6563 [1.1537-2.3779]	flexnonsynmtr											RD_exclusive
ITGA7	0.0099	1.4114	1.0956	1.8183	1.4114 [1.0956-1.8183]	ptvraredmg											RD_exclusive
MYBBP1A	0.0099	0.7318	0.5738	0.9333	0.7318 [0.5738-0.9333]	flexdmg											RD_exclusive
BATF2	0.01	2.6402	1.338	5.2099	2.6402 [1.338-5.2099]	ptvraredmg											RD_exclusive
CASD1	0.01	2.2522	1.2831	3.9529	2.2522 [1.2831-3.9529]	raredmgmtr											RD_exclusive
GRIN1	0.01	1.819	1.1945	2.7701	1.819 [1.1945-2.7701]	flexnonsynmtr											RD_exclusive
LRRIQ3	0.01	1.7748	1.1859	2.6563	1.7748 [1.1859-2.6563]	ptv											RD_exclusive
PCSK4	0.01	1.9104	1.2021	3.0361	1.9104 [1.2021-3.0361]	UR											RD_exclusive
PPP1R32	0.01	2.6402	1.338	5.2099	2.6402 [1.338-5.2099]	raredmgmtr											RD_exclusive
PRSS1	0.01	1.57	1.1329	2.1759	1.57 [1.1329-2.1759]	flexnonsynmtr											RD_exclusive
TGIF1	0.01	3.1221	1.4371	6.7826	3.1221 [1.4371-6.7826]	ptv											RD_exclusive
VANGL2	0.01	3.1221	1.4371	6.7826	3.1221 [1.4371-6.7826]	URmtr											RD_exclusive
ABCG5	0.0101	0.6288	0.4351	0.9088	0.6288 [0.4351-0.9088]	flexdmg											RD_exclusive
ESPNL	0.0101	2.3567	1.2774	4.3479	2.3567 [1.2774-4.3479]	URmtr											RD_exclusive
HADHB	0.0101	1.9707	1.2072	3.2171	1.9707 [1.2072-3.2171]	raredmgmtr											RD_exclusive
KDF1	0.0101	2.3567	1.2774	4.3479	2.3567 [1.2774-4.3479]	raredmg											RD_exclusive
SAMD11	0.0102	1.8102	1.1887	2.7565	1.8102 [1.1887-2.7565]	raredmgmtr			Retinal disorders	Posterior segment abnormalities	Ophthalmological disorders	nan	Retinal disorders	nan			RD_exclusive
SSX1	0.0102	1.5059	1.1195	2.0257	1.5059 [1.1195-2.0257]	flexnonsynmtr											RD_exclusive
URB1	0.0102	0.5828	0.3783	0.8978	0.5828 [0.3783-0.8978]	raredmg											RD_exclusive
AGT	0.0103	2.8313	1.3742	5.8334	2.8313 [1.3742-5.8334]	URmtr											RD_exclusive
APOBEC3H	0.0103	5.2083	1.8121	14.9693	5.2083 [1.8121-14.9693]	URmtr											RD_exclusive
ATP8A1	0.0103	2.0519	1.2374	3.4025	2.0519 [1.2374-3.4025]	URmtr											RD_exclusive
CA1	0.0103	2.8313	1.3742	5.8334	2.8313 [1.3742-5.8334]	UR											RD_exclusive
DNAL1	0.0103	5.2083	1.8121	14.9693	5.2083 [1.8121-14.9693]	ptv											RD_exclusive
HIPK4	0.0103	5.2083	1.8121	14.9693	5.2083 [1.8121-14.9693]	ptv											RD_exclusive
KCNJ15	0.0103	0.5955	0.394	0.9001	0.5955 [0.394-0.9001]	flexdmg											RD_exclusive
MAGIX	0.0103	5.2083	1.8121	14.9693	5.2083 [1.8121-14.9693]	raredmg											RD_exclusive
METTL7A	0.0103	5.2083	1.8121	14.9693	5.2083 [1.8121-14.9693]	URmtr											RD_exclusive
NPY2R	0.0103	1.9637	1.203	3.2056	1.9637 [1.203-3.2056]	raredmg											RD_exclusive
NRP1	0.0103	5.2083	1.8121	14.9693	5.2083 [1.8121-14.9693]	ptv											RD_exclusive
PALMD	0.0103	5.2083	1.8121	14.9693	5.2083 [1.8121-14.9693]	raredmgmtr											RD_exclusive
POTEF	0.0103	5.2083	1.8121	14.9693	5.2083 [1.8121-14.9693]	URmtr											RD_exclusive
SLC16A10	0.0103	0.2167	0.0539	0.8707	0.2167 [0.0539-0.8707]	flexdmg											RD_exclusive
WDTC1	0.0103	0.2182	0.0543	0.8765	0.2182 [0.0543-0.8765]	ptvraredmg											RD_exclusive
DIP2C	0.0104	1.4864	1.1152	1.981	1.4864 [1.1152-1.981]	raredmg											RD_exclusive
OR9K2	0.0104	3.4882	1.5025	8.0982	3.4882 [1.5025-8.0982]	ptv											RD_exclusive
SCN5A	0.0104	1.7595	1.1757	2.633	1.7595 [1.1757-2.633]	URmtr											RD_exclusive
SEC14L5	0.0104	1.8987	1.1948	3.0172	1.8987 [1.1948-3.0172]	raredmgmtr											RD_exclusive
TMEM98	0.0104	3.4882	1.5025	8.0982	3.4882 [1.5025-8.0982]	raredmgmtr			Structural eye disease	nan	nan	Nanophthalmos 4, OMIM:615972;Nanophthalmos 4, MONDO:0014426	Structural eye disease	MONOALLELIC, autosomal or pseudoautosomal, imprinted status unknown		AD	RD_AD_overlap
TMEM98	0.0104	3.4882	1.5025	8.0982	3.4882 [1.5025-8.0982]	raredmgmtr			Anophthalmia or microphthalmia	Ocular malformations	Ophthalmological disorders	Nanophthalmos 4, OMIM:615972;Nanophthalmos 4, MONDO:0014426	Anophthalmia or microphthalmia	MONOALLELIC, autosomal or pseudoautosomal, imprinted status unknown		AD	RD_AD_overlap
CHTF18	0.0105	0.7741	0.6352	0.9433	0.7741 [0.6352-0.9433]	flexnonsynmtr											RD_exclusive
GNPAT	0.0105	0.4661	0.2496	0.8705	0.4661 [0.2496-0.8705]	flexdmg			Bilateral congenital or childhood onset cataracts	Anterior segment abnormalities	Ophthalmological disorders	Confirmed DD gene for Rhizomelic Chondrodysplasia Punctata type 2;rhizomelic chondrodysplasia punctata type 2 (RCDP2)	Bilateral congenital or childhood onset cataracts	BIALLELIC, autosomal or pseudoautosomal	AR		RD_AR_overlap
PNPLA6	0.0105	1.8442	1.1874	2.8642	1.8442 [1.1874-2.8642]	ptv			Retinal disorders	Posterior segment abnormalities	Ophthalmological disorders	Boucher-Neuhauser syndrome, OMIM:215470;Oliver-McFarlane syndrome, OMIM:275400;?Laurence-Moon syndrome, OMIM:245800	Retinal disorders	BIALLELIC, autosomal or pseudoautosomal	AR		RD_AR_overlap
EPGN	0.0106	2.3413	1.2693	4.3189	2.3413 [1.2693-4.3189]	ptv											RD_exclusive
EPHA5	0.0106	3.0798	1.4183	6.6878	3.0798 [1.4183-6.6878]	ptv											RD_exclusive
FAM173B	0.0106	2.6166	1.3263	5.1621	2.6166 [1.3263-5.1621]	ptv											RD_exclusive
HSPA9	0.0106	1.5542	1.1215	2.1539	1.5542 [1.1215-2.1539]	flexdmg											RD_exclusive
PDE1A	0.0106	2.6166	1.3263	5.1621	2.6166 [1.3263-5.1621]	URmtr											RD_exclusive
POLR1E	0.0106	3.0798	1.4183	6.6878	3.0798 [1.4183-6.6878]	ptv											RD_exclusive
RNF148	0.0106	1.5542	1.1215	2.1539	1.5542 [1.1215-2.1539]	flexnonsynmtr											RD_exclusive
SYDE1	0.0106	3.0798	1.4183	6.6878	3.0798 [1.4183-6.6878]	UR											RD_exclusive
UNC50	0.0106	3.0798	1.4183	6.6878	3.0798 [1.4183-6.6878]	URmtr											RD_exclusive
USP10	0.0106	1.7519	1.1707	2.6216	1.7519 [1.1707-2.6216]	flexdmg											RD_exclusive
GNAT2	0.0107	1.7085	1.1594	2.5175	1.7085 [1.1594-2.5175]	raredmg			Structural eye disease	nan	nan	Achromatopsia-4,613856;Eye Disorders	Structural eye disease	BIALLELIC, autosomal or pseudoautosomal	AR		RD_AR_overlap
GNAT2	0.0107	1.7085	1.1594	2.5175	1.7085 [1.1594-2.5175]	raredmg			Retinal disorders	Posterior segment abnormalities	Ophthalmological disorders	Achromatopsia;Achromatopsia-4;Eye Disorders;Achromatopsia, Cone, and Cone-rod Dystrophy	Retinal disorders	BIALLELIC, autosomal or pseudoautosomal	AR		RD_AR_overlap
GNAT2	0.0107	1.7085	1.1594	2.5175	1.7085 [1.1594-2.5175]	raredmg			Glaucoma (developmental)	Anterior segment abnormalities	Ophthalmological disorders	Eye Disorders	Glaucoma (developmental)	nan			RD_AR_overlap
PRKAG2	0.0107	4.0693	1.6055	10.3136	4.0693 [1.6055-10.3136]	ptv											RD_exclusive
ABCB6	0.0108	1.8871	1.1876	2.9985	1.8871 [1.1876-2.9985]	ptv			Structural eye disease	nan	nan	Microphthalmia, isolated, with coloboma 7, 614497;[Blood group, Langereis system], 111600;Dyschromatosis universalis hereditaria 3, 615402	Structural eye disease	MONOALLELIC, autosomal or pseudoautosomal, NOT imprinted		AD	RD_AD_overlap
ABCB6	0.0108	1.8871	1.1876	2.9985	1.8871 [1.1876-2.9985]	ptv			Ocular coloboma	Ocular malformations	Ophthalmological disorders	Microphthalmia, isolated, with coloboma 7, 614497[Blood group, Langereis system], 111600Dyschromatosis universalis hereditaria 3, 615402	Ocular coloboma	nan			RD_AD_overlap
ABCB6	0.0108	1.8871	1.1876	2.9985	1.8871 [1.1876-2.9985]	ptv			Anophthalmia or microphthalmia	Ocular malformations	Ophthalmological disorders	Microphthalmia, isolated, with coloboma 7, 614497	Anophthalmia or microphthalmia	nan			RD_AD_overlap
CACNA1I	0.0108	0.5106	0.2951	0.8835	0.5106 [0.2951-0.8835]	UR											RD_exclusive
COQ4	0.0108	1.8871	1.1876	2.9985	1.8871 [1.1876-2.9985]	raredmg			Retinal disorders	Posterior segment abnormalities	Ophthalmological disorders	Coenzyme Q10 deficiency, primary, 7, OMIM:616276;neonatal encephalomyopathy-cardiomyopathy-respiratory distress syndrome, MONDO:0014562	Retinal disorders	BIALLELIC, autosomal or pseudoautosomal	AR		RD_AR_overlap
LRIG1	0.0108	1.4909	1.1084	2.0053	1.4909 [1.1084-2.0053]	ptvraredmg											RD_exclusive
MYH1	0.0108	1.474	1.106	1.9644	1.474 [1.106-1.9644]	UR											RD_exclusive
TAB1	0.0108	2.2168	1.2633	3.8897	2.2168 [1.2633-3.8897]	raredmg											RD_exclusive
ABHD4	0.0109	1.6295	1.1352	2.3391	1.6295 [1.1352-2.3391]	raredmg											RD_exclusive
ASIC2	0.0109	0			0 [NA-NA]	raredmgmtr											RD_exclusive
CLOCK	0.0109	0			0 [NA-NA]	UR											RD_exclusive
CMTR1	0.0109	0			0 [NA-NA]	UR											RD_exclusive
FAM83B	0.0109	2.8009	1.3599	5.7688	2.8009 [1.3599-5.7688]	URmtr											RD_exclusive
FOXE3	0.0109	2.8009	1.3599	5.7688	2.8009 [1.3599-5.7688]	UR			Retinal disorders	Posterior segment abnormalities	Ophthalmological disorders	Eye Disorders	Retinal disorders	nan			RD_AR_AD_overlap
FOXE3	0.0109	2.8009	1.3599	5.7688	2.8009 [1.3599-5.7688]	UR			Glaucoma (developmental)	Anterior segment abnormalities	Ophthalmological disorders	Anterior segment dysgenesis 2, multiple subtypes 610256	Glaucoma (developmental)	BIALLELIC, autosomal or pseudoautosomal	AR		RD_AR_AD_overlap
FOXE3	0.0109	2.8009	1.3599	5.7688	2.8009 [1.3599-5.7688]	UR			Ocular coloboma	Ocular malformations	Ophthalmological disorders	Anterior segment mesenchymal dysgenesis 107250	Ocular coloboma	BIALLELIC, autosomal or pseudoautosomal	AR		RD_AR_AD_overlap
FOXE3	0.0109	2.8009	1.3599	5.7688	2.8009 [1.3599-5.7688]	UR			Structural eye disease	nan	nan	Anterior segment mesenchymal dysgenesis, OMIM:107250;Anterior segment dysgenesis 2, multiple subtypes, OMIM:610256	Structural eye disease	BIALLELIC, autosomal or pseudoautosomal	AR		RD_AR_AD_overlap
FOXE3	0.0109	2.8009	1.3599	5.7688	2.8009 [1.3599-5.7688]	UR			Bilateral congenital or childhood onset cataracts	Anterior segment abnormalities	Ophthalmological disorders	Cataract 34, multiple types, OMIM:612968;cataract 34 multiple types, MONDO:0013067;Peter's anomaly;microphthalmia.	Bilateral congenital or childhood onset cataracts	BOTH monoallelic and biallelic, autosomal or pseudoautosomal	AR	AD	RD_AR_AD_overlap
FOXE3	0.0109	2.8009	1.3599	5.7688	2.8009 [1.3599-5.7688]	UR			Anophthalmia or microphthalmia	Ocular malformations	Ophthalmological disorders	Anterior segment dysgenesis 2, multiple subtypes, OMIM:610256;Ocular anterior segment dysgenesis, HP:0007700	Anophthalmia or microphthalmia	BIALLELIC, autosomal or pseudoautosomal	AR		RD_AR_AD_overlap
JMJD6	0.0109	0			0 [NA-NA]	UR											RD_exclusive
MIF	0.0109	0.2097	0.0522	0.8424	0.2097 [0.0522-0.8424]	ptvraredmg											RD_exclusive
RBM28	0.0109	2.0279	1.2232	3.3621	2.0279 [1.2232-3.3621]	ptv											RD_exclusive
RNF19B	0.0109	2.8009	1.3599	5.7688	2.8009 [1.3599-5.7688]	URmtr											RD_exclusive
TAB2	0.0109	0			0 [NA-NA]	UR											RD_exclusive
CMTM1	0.011	1.7406	1.1633	2.6046	1.7406 [1.1633-2.6046]	flexnonsynmtr											RD_exclusive
EBF4	0.011	0			0 [NA-NA]	raredmgmtr											RD_exclusive
OGFOD1	0.011	2.4484	1.287	4.6578	2.4484 [1.287-4.6578]	URmtr											RD_exclusive
PKN3	0.011	2.4484	1.287	4.6578	2.4484 [1.287-4.6578]	ptv											RD_exclusive
SBSPON	0.011	0			0 [NA-NA]	raredmg											RD_exclusive
SLC52A1	0.011	1.8814	1.1841	2.9893	1.8814 [1.1841-2.9893]	raredmg											RD_exclusive
SMG7	0.011	0.5051	0.2919	0.874	0.5051 [0.2919-0.874]	flexdmg											RD_exclusive
SPATA6	0.011	0.5621	0.3525	0.8962	0.5621 [0.3525-0.8962]	flexnonsynmtr											RD_exclusive
TGFBR1	0.011	1.9878	1.2344	3.2009	1.9878 [1.2344-3.2009]	ptvraredmg											RD_exclusive
CASQ1	0.0111	0.5588	0.3505	0.891	0.5588 [0.3505-0.891]	flexdmg											RD_exclusive
CDIPT	0.0111	0			0 [NA-NA]	raredmg											RD_exclusive
CLCN2	0.0111	1.7369	1.1608	2.599	1.7369 [1.1608-2.599]	UR											RD_exclusive
ELK3	0.0111	2.0201	1.2185	3.3489	2.0201 [1.2185-3.3489]	flexdmg											RD_exclusive
GLIS2	0.0111	7.5113	2.14	26.3647	7.5113 [2.14-26.3647]	ptv											RD_exclusive
GRHL3	0.0111	2.5934	1.3149	5.1153	2.5934 [1.3149-5.1153]	UR											RD_exclusive
KSR1	0.0111	7.5113	2.14	26.3647	7.5113 [2.14-26.3647]	ptv											RD_exclusive
SIGLEC6	0.0111	7.5113	2.14	26.3647	7.5113 [2.14-26.3647]	raredmgmtr											RD_exclusive
TTN	0.0111	1.2	1.0464	1.3761	1.2 [1.0464-1.3761]	URmtr											RD_exclusive
FAM90A1	0.0112	3.427	1.4772	7.9505	3.427 [1.4772-7.9505]	UR											RD_exclusive
FER1L5	0.0112	1.8756	1.1805	2.9801	1.8756 [1.1805-2.9801]	ptv											RD_exclusive
MRPL50	0.0112	0			0 [NA-NA]	raredmg											RD_exclusive
OR10G8	0.0112	3.427	1.4772	7.9505	3.427 [1.4772-7.9505]	ptvraredmg											RD_exclusive
PANX1	0.0112	3.427	1.4772	7.9505	3.427 [1.4772-7.9505]	ptv											RD_exclusive
TMEM189-UBE2V1	0.0112	3.427	1.4772	7.9505	3.427 [1.4772-7.9505]	URmtr											RD_exclusive
TRIM27	0.0112	1.8245	1.1749	2.8333	1.8245 [1.1749-2.8333]	flexdmg											RD_exclusive
ZNF529	0.0112	3.427	1.4772	7.9505	3.427 [1.4772-7.9505]	URmtr											RD_exclusive
EIF4E2	0.0113	0			0 [NA-NA]	flexdmg											RD_exclusive
CRYGC	0.0114	3.0388	1.4	6.5957	3.0388 [1.4-6.5957]	UR			Bilateral congenital or childhood onset cataracts	Anterior segment abnormalities	Ophthalmological disorders	Cataract 2, multiple types, 604307;cataract autosomal dominant;cataract coppock-like;Cataract 2, multiple types	Bilateral congenital or childhood onset cataracts	MONOALLELIC, autosomal or pseudoautosomal, imprinted status unknown		AD	RD_AD_overlap
CRYGC	0.0114	3.0388	1.4	6.5957	3.0388 [1.4-6.5957]	UR			Structural eye disease	nan	nan	Cataract 2, multiple types (often with microcornea), 604307	Structural eye disease	MONOALLELIC, autosomal or pseudoautosomal, NOT imprinted		AD	RD_AD_overlap
EPYC	0.0114	2.0916	1.2178	3.5925	2.0916 [1.2178-3.5925]	raredmg											RD_exclusive
MTA2	0.0114	2.1938	1.2505	3.8486	2.1938 [1.2505-3.8486]	flexdmg											RD_exclusive
OR5B12	0.0114	3.0388	1.4	6.5957	3.0388 [1.4-6.5957]	raredmg											RD_exclusive
SHPK	0.0114	2.0916	1.2178	3.5925	2.0916 [1.2178-3.5925]	raredmgmtr											RD_exclusive
SLC35E3	0.0114	3.0388	1.4	6.5957	3.0388 [1.4-6.5957]	URmtr											RD_exclusive
THSD7A	0.0114	1.87	1.177	2.971	1.87 [1.177-2.971]	URmtr											RD_exclusive
CDHR3	0.0115	0.6031	0.4025	0.9037	0.6031 [0.4025-0.9037]	flexdmg											RD_exclusive
CRHR1	0.0115	2.7711	1.3458	5.7057	2.7711 [1.3458-5.7057]	raredmgmtr											RD_exclusive
ENAM	0.0115	1.5486	1.1222	2.137	1.5486 [1.1222-2.137]	flexdmg											RD_exclusive
PCDH8	0.0115	1.4286	1.0996	1.8561	1.4286 [1.0996-1.8561]	flexnonsynmtr											RD_exclusive
RAD54L	0.0115	1.4122	1.094	1.8231	1.4122 [1.094-1.8231]	ptvraredmg											RD_exclusive
STRIP2	0.0115	0.5899	0.3867	0.8998	0.5899 [0.3867-0.8998]	flexnonsynmtr											RD_exclusive
TOR2A	0.0115	2.7711	1.3458	5.7057	2.7711 [1.3458-5.7057]	UR											RD_exclusive
CCNI	0.0116	0			0 [NA-NA]	flexdmg											RD_exclusive
FURIN	0.0116	0.533	0.3198	0.8883	0.533 [0.3198-0.8883]	flexnonsynmtr											RD_exclusive
GP5	0.0116	0.277	0.0889	0.8632	0.277 [0.0889-0.8632]	ptvraredmg											RD_exclusive
MANEA	0.0116	1.4715	1.1073	1.9555	1.4715 [1.1073-1.9555]	flexdmg											RD_exclusive
MAP1A	0.0116	0			0 [NA-NA]	URmtr											RD_exclusive
NDNF	0.0116	0.2778	0.0891	0.8657	0.2778 [0.0891-0.8657]	ptvraredmg											RD_exclusive
UEVLD	0.0116	0.4361	0.217	0.8765	0.4361 [0.217-0.8765]	ptvraredmg											RD_exclusive
WIPI2	0.0116	0			0 [NA-NA]	UR											RD_exclusive
ZNF436	0.0116	1.9546	1.2141	3.1468	1.9546 [1.2141-3.1468]	flexnonsynmtr											RD_exclusive
AKAP7	0.0117	0.4978	0.2814	0.8808	0.4978 [0.2814-0.8808]	flexnonsynmtr											RD_exclusive
BEST1	0.0117	0.1378	0.0193	0.9821	0.1378 [0.0193-0.9821]	URmtr			Retinal disorders	Posterior segment abnormalities	Ophthalmological disorders	?Microcornea, rod-cone dystrophy, cataract, and posterior staphyloma 2, OMIM:193220;Bestrophinopathy, autosomal recessive , OMIM:611809;Macular dystrophy, vitelliform, 2, OMIM:153700;Retinitis pigmentosa, concentric, OMIM:613194;Retinitis pigmentosa-50, OMIM:613194;Vitreoretinochoroidopathy, OMIM:193220	Retinal disorders	BOTH monoallelic and biallelic, autosomal or pseudoautosomal	AR	AD	RD_AR_AD_overlap
BEST1	0.0117	0.1378	0.0193	0.9821	0.1378 [0.0193-0.9821]	URmtr			Glaucoma (developmental)	Anterior segment abnormalities	Ophthalmological disorders	Eye Disorders	Glaucoma (developmental)	nan			RD_AR_AD_overlap
BEST1	0.0117	0.1378	0.0193	0.9821	0.1378 [0.0193-0.9821]	URmtr			Bilateral congenital or childhood onset cataracts	Anterior segment abnormalities	Ophthalmological disorders	Autosomal Dominant Vitreoretinochoroidopathy (ADVIRC) -dditional features include congenital or early-onset cataracts, microcornea, hypermetrophic, and shallow anterior chamber. ;Best macular dystrophy, 153700Maculopathy, bull's-eyeVitelliform macular dystrophy, adult-onset, 608161Bestrophinopathy, 611809Vitreoretinochoroidopathy, 193220Microcornea, rod-cone dystrophy, cataract, and posterior sta…	Bilateral congenital or childhood onset cataracts	MONOALLELIC, autosomal or pseudoautosomal, imprinted status unknown		AD	RD_AR_AD_overlap
BEST1	0.0117	0.1378	0.0193	0.9821	0.1378 [0.0193-0.9821]	URmtr			Corneal abnormalities	Anterior segment abnormalities	Ophthalmological disorders	Best Vitelliform Macular Dystrophy (BVMD), Autosomal Dominant Vitreoretinochoroidopathy (ADVIRC), Additional features include congenital or early-onset cataracts, microcornea, hypermetrophic, and shallow anterior chamber, Autosomal Recessive Bestrophinopathy (ARB);Best macular dystrophy, 153700	Corneal abnormalities	nan			RD_AR_AD_overlap
BEST1	0.0117	0.1378	0.0193	0.9821	0.1378 [0.0193-0.9821]	URmtr			Structural eye disease	nan	nan	?Microcornea, rod-cone dystrophy, cataract, and posterior staphyloma 2, OMIM:193220;Bestrophinopathy, autosomal recessive , OMIM:611809;Macular dystrophy, vitelliform, 2, OMIM:153700;Retinitis pigmentosa, concentric, OMIM:613194;Retinitis pigmentosa-50, OMIM:613194;Vitreoretinochoroidopathy, OMIM:193220	Structural eye disease	MONOALLELIC, autosomal or pseudoautosomal, NOT imprinted		AD	RD_AR_AD_overlap
COL6A6	0.0117	1.22	1.0494	1.4184	1.22 [1.0494-1.4184]	flexnonsynmtr											RD_exclusive
DCTD	0.0117	0.1383	0.0194	0.9863	0.1383 [0.0194-0.9863]	raredmgmtr											RD_exclusive
FLYWCH2	0.0117	5.0079	1.7473	14.3532	5.0079 [1.7473-14.3532]	flexdmg											RD_exclusive
GAREM1	0.0117	0.1383	0.0194	0.9863	0.1383 [0.0194-0.9863]	raredmgmtr											RD_exclusive
GEMIN7	0.0117	5.0079	1.7473	14.3532	5.0079 [1.7473-14.3532]	ptv											RD_exclusive
IFI44	0.0117	2.5707	1.3036	5.0693	2.5707 [1.3036-5.0693]	UR											RD_exclusive
KRT78	0.0117	0.1389	0.0195	0.9906	0.1389 [0.0195-0.9906]	UR											RD_exclusive
MIGA2	0.0117	3.97	1.5683	10.0493	3.97 [1.5683-10.0493]	ptv											RD_exclusive
MRPS31	0.0117	5.0079	1.7473	14.3532	5.0079 [1.7473-14.3532]	URmtr											RD_exclusive
RANGRF	0.0117	3.97	1.5683	10.0493	3.97 [1.5683-10.0493]	URmtr											RD_exclusive
RPUSD3	0.0117	3.97	1.5683	10.0493	3.97 [1.5683-10.0493]	URmtr											RD_exclusive
STXBP4	0.0117	3.97	1.5683	10.0493	3.97 [1.5683-10.0493]	raredmgmtr											RD_exclusive
TCERG1	0.0117	3.97	1.5683	10.0493	3.97 [1.5683-10.0493]	ptv											RD_exclusive
TEX46	0.0117	0.2754	0.0884	0.8583	0.2754 [0.0884-0.8583]	flexdmg											RD_exclusive
THEM4	0.0117	5.0079	1.7473	14.3532	5.0079 [1.7473-14.3532]	ptv											RD_exclusive
ALDH7A1	0.0118	1.4044	1.0879	1.8128	1.4044 [1.0879-1.8128]	flexdmg											RD_exclusive
C2CD4A	0.0118	0.1372	0.0192	0.978	0.1372 [0.0192-0.978]	flexnonsynmtr											RD_exclusive
CDKL1	0.0118	1.6271	1.14	2.3224	1.6271 [1.14-2.3224]	ptvraredmg											RD_exclusive
NCAPG	0.0118	0.1366	0.0192	0.9738	0.1366 [0.0192-0.9738]	ptv											RD_exclusive
PLGRKT	0.0118	0.2739	0.0879	0.8535	0.2739 [0.0879-0.8535]	flexnonsynmtr											RD_exclusive
IL1B	0.0119	1.9416	1.2061	3.1257	1.9416 [1.2061-3.1257]	flexnonsynmtr											RD_exclusive
KRT25	0.0119	1.9968	1.2047	3.3098	1.9968 [1.2047-3.3098]	raredmgmtr											RD_exclusive
PPTC7	0.0119	1.9968	1.2047	3.3098	1.9968 [1.2047-3.3098]	flexnonsynmtr											RD_exclusive
ZNF200	0.0119	0.4275	0.2127	0.8591	0.4275 [0.2127-0.8591]	flexnonsynmtr											RD_exclusive
BMPR2	0.012	1.4927	1.1024	2.0212	1.4927 [1.1024-2.0212]	flexnonsynmtr											RD_exclusive
CDH4	0.012	0.1355	0.019	0.9657	0.1355 [0.019-0.9657]	UR			Structural eye disease	nan	nan	Iris coloboma, intellectual disability, and microcephaly	Structural eye disease	MONOALLELIC, autosomal or pseudoautosomal, NOT imprinted		AD	RD_AD_overlap
CGRRF1	0.012	2.4121	1.2684	4.5872	2.4121 [1.2684-4.5872]	ptvraredmg											RD_exclusive
MON1B	0.012	2.1712	1.2379	3.8084	2.1712 [1.2379-3.8084]	raredmgmtr											RD_exclusive
PAPSS2	0.012	2.4121	1.2684	4.5872	2.4121 [1.2684-4.5872]	ptv											RD_exclusive
PARPBP	0.012	2.4121	1.2684	4.5872	2.4121 [1.2684-4.5872]	UR											RD_exclusive
PCDHB13	0.012	1.4463	1.0974	1.9063	1.4463 [1.0974-1.9063]	flexdmg											RD_exclusive
PLEKHH2	0.012	1.2992	1.0655	1.5842	1.2992 [1.0655-1.5842]	flexnonsynmtr											RD_exclusive
TMEM174	0.012	3.3679	1.4527	7.8079	3.3679 [1.4527-7.8079]	UR											RD_exclusive
TRPV4	0.012	2.1712	1.2379	3.8084	2.1712 [1.2379-3.8084]	URmtr											RD_exclusive
ALAS2	0.0121	1.5354	1.1127	2.1187	1.5354 [1.1127-2.1187]	flexdmg											RD_exclusive
EXTL2	0.0121	0.4143	0.1965	0.8735	0.4143 [0.1965-0.8735]	ptvraredmg											RD_exclusive
GALNT5	0.0121	1.9892	1.2001	3.297	1.9892 [1.2001-3.297]	UR											RD_exclusive
GAPDHS	0.0121	2.7419	1.332	5.6439	2.7419 [1.332-5.6439]	URmtr											RD_exclusive
LGR4	0.0121	2.9988	1.3822	6.506	2.9988 [1.3822-6.506]	ptv											RD_exclusive
MAFA	0.0121	1.8004	1.1596	2.7955	1.8004 [1.1596-2.7955]	ptvraredmg											RD_exclusive
SDSL	0.0121	0.4166	0.1976	0.8783	0.4166 [0.1976-0.8783]	flexnonsynmtr											RD_exclusive
ARNT2	0.0122	1.5664	1.1253	2.1803	1.5664 [1.1253-2.1803]	flexnonsynmtr											RD_exclusive
IMMT	0.0122	0.2701	0.0867	0.8416	0.2701 [0.0867-0.8416]	ptvraredmg											RD_exclusive
SLC7A13	0.0122	0.5515	0.3413	0.8913	0.5515 [0.3413-0.8913]	ptvraredmg											RD_exclusive
ZBP1	0.0122	0.5515	0.3413	0.8913	0.5515 [0.3413-0.8913]	flexnonsynmtr											RD_exclusive
ALG14	0.0123	0.3242	0.121	0.8683	0.3242 [0.121-0.8683]	flexnonsynmtr											RD_exclusive
CYGB	0.0123	16.2728	2.98	88.8604	16.2728 [2.98-88.8604]	ptv											RD_exclusive
ELAC1	0.0123	2.5483	1.2925	5.0241	2.5483 [1.2925-5.0241]	raredmgmtr											RD_exclusive
FUCA2	0.0123	1.4707	1.0969	1.9717	1.4707 [1.0969-1.9717]	flexdmg											RD_exclusive
HES4	0.0123	1.8887	1.2026	2.9662	1.8887 [1.2026-2.9662]	ptvraredmg											RD_exclusive
LAMTOR1	0.0123	16.2728	2.98	88.8604	16.2728 [2.98-88.8604]	ptv											RD_exclusive
PRPF3	0.0123	2.3402	1.3021	4.2059	2.3402 [1.3021-4.2059]	UR			Glaucoma (developmental)	Anterior segment abnormalities	Ophthalmological disorders	Eye Disorders	Glaucoma (developmental)	nan			RD_AD_overlap
PRPF3	0.0123	2.3402	1.3021	4.2059	2.3402 [1.3021-4.2059]	UR			Structural eye disease	nan	nan	Retinitis pigmentosa 18, 601414;Eye Disorders	Structural eye disease	MONOALLELIC, autosomal or pseudoautosomal, NOT imprinted		AD	RD_AD_overlap
PRPF3	0.0123	2.3402	1.3021	4.2059	2.3402 [1.3021-4.2059]	UR			Retinal disorders	Posterior segment abnormalities	Ophthalmological disorders	Retinitis pigmentosa 18;Eye Disorders;Retinitis Pigmentosa, Dominant;Retinitis pigmentosa;Retinitis pigmentosa 18	Retinal disorders	MONOALLELIC, autosomal or pseudoautosomal, imprinted status unknown		AD	RD_AD_overlap
RAB5A	0.0123	16.2728	2.98	88.8604	16.2728 [2.98-88.8604]	ptv											RD_exclusive
RUFY1	0.0123	1.4557	1.0955	1.9343	1.4557 [1.0955-1.9343]	flexnonsynmtr											RD_exclusive
SSBP2	0.0123	16.2728	2.98	88.8604	16.2728 [2.98-88.8604]	ptv											RD_exclusive
TRIM43	0.0123	16.2728	2.98	88.8604	16.2728 [2.98-88.8604]	UR											RD_exclusive
BAAT	0.0124	0.321	0.1199	0.8596	0.321 [0.1199-0.8596]	flexnonsynmtr											RD_exclusive
GATD1	0.0124	0.3218	0.1202	0.8618	0.3218 [0.1202-0.8618]	flexnonsynmtr											RD_exclusive
LRRC43	0.0124	1.9816	1.1956	3.2842	1.9816 [1.1956-3.2842]	raredmg											RD_exclusive
PLA2G4D	0.0124	1.6487	1.1417	2.3811	1.6487 [1.1417-2.3811]	ptvraredmg											RD_exclusive
SEMA6C	0.0124	0.3899	0.1743	0.8724	0.3899 [0.1743-0.8724]	ptvraredmg											RD_exclusive
WLS	0.0124	0.3884	0.1736	0.8689	0.3884 [0.1736-0.8689]	raredmg			Structural eye disease	nan	nan	Zaki syndrome, OMIM:619648	Structural eye disease	BIALLELIC, autosomal or pseudoautosomal	AR		RD_AR_overlap
AGAP3	0.0125	0.6135	0.4127	0.9119	0.6135 [0.4127-0.9119]	flexdmg											RD_exclusive
CASP3	0.0125	0.3603	0.1492	0.8701	0.3603 [0.1492-0.8701]	flexdmg											RD_exclusive
DDX23	0.0125	0.3627	0.1502	0.8759	0.3627 [0.1502-0.8759]	flexnonsynmtr											RD_exclusive
DLX1	0.0125	2.3263	1.2945	4.1804	2.3263 [1.2945-4.1804]	ptvraredmg											RD_exclusive
FAM214A	0.0125	2.3944	1.2592	4.5527	2.3944 [1.2592-4.5527]	raredmgmtr											RD_exclusive
PITX1	0.0125	0.3603	0.1492	0.8701	0.3603 [0.1492-0.8701]	flexnonsynmtr											RD_exclusive
RPS6KA4	0.0125	1.5096	1.107	2.0588	1.5096 [1.107-2.0588]	flexdmg											RD_exclusive
TNS4	0.0125	0.3868	0.1729	0.8655	0.3868 [0.1729-0.8655]	ptvraredmg											RD_exclusive
PDE1B	0.0126	0.3178	0.1187	0.8512	0.3178 [0.1187-0.8512]	ptvraredmg											RD_exclusive
F9	0.0127	2.3125	1.287	4.1551	2.3125 [1.287-4.1551]	flexnonsynmtr											RD_exclusive
KRTAP5-6	0.0127	2.106	1.2487	3.5519	2.106 [1.2487-3.5519]	flexnonsynmtr											RD_exclusive
ODF1	0.0127	2.3125	1.287	4.1551	2.3125 [1.287-4.1551]	raredmgmtr											RD_exclusive
OPN4	0.0127	1.414	1.0908	1.833	1.414 [1.0908-1.833]	flexdmg											RD_exclusive
RAPGEF6	0.0127	0.3171	0.1184	0.8491	0.3171 [0.1184-0.8491]	UR											RD_exclusive
RSPH14	0.0127	0.4835	0.2665	0.8774	0.4835 [0.2665-0.8774]	flexdmg											RD_exclusive
SALL1	0.0127	1.491	1.1049	2.0121	1.491 [1.1049-2.0121]	raredmg			Structural eye disease	nan	nan	Townes-Brocks branchiootorenal-like syndrome, 107480	Structural eye disease	MONOALLELIC, autosomal or pseudoautosomal, NOT imprinted		AD	RD_AD_overlap
SPRY1	0.0127	1.9741	1.1912	3.2716	1.9741 [1.1912-3.2716]	flexnonsynmtr											RD_exclusive
ZNF555	0.0127	0.5233	0.3084	0.8877	0.5233 [0.3084-0.8877]	flexnonsynmtr											RD_exclusive
CCNDBP1	0.0128	2.7133	1.3186	5.5835	2.7133 [1.3186-5.5835]	UR											RD_exclusive
CTNNB1	0.0128	2.0969	1.2434	3.5364	2.0969 [1.2434-3.5364]	raredmgmtr			Retinal disorders	Posterior segment abnormalities	Ophthalmological disorders	Exudative vitreoretinopathy 7, OMIM:617572	Retinal disorders	MONOALLELIC, autosomal or pseudoautosomal, imprinted status unknown		AD	RD_AD_overlap
ENKUR	0.0128	2.0969	1.2434	3.5364	2.0969 [1.2434-3.5364]	flexdmg											RD_exclusive
GGN	0.0128	1.4751	1.1036	1.9718	1.4751 [1.1036-1.9718]	flexnonsynmtr											RD_exclusive
NRP2	0.0128	0.3548	0.1469	0.8567	0.3548 [0.1469-0.8567]	raredmgmtr											RD_exclusive
RCBTB2	0.0128	2.0969	1.2434	3.5364	2.0969 [1.2434-3.5364]	UR											RD_exclusive
RETREG3	0.0128	2.0969	1.2434	3.5364	2.0969 [1.2434-3.5364]	ptvraredmg											RD_exclusive
SLC18A2	0.0128	3.8755	1.5328	9.7983	3.8755 [1.5328-9.7983]	ptv											RD_exclusive
XAF1	0.0128	0.3823	0.1709	0.8552	0.3823 [0.1709-0.8552]	flexnonsynmtr											RD_exclusive
ADAM10	0.0129	2.9598	1.3648	6.4188	2.9598 [1.3648-6.4188]	URmtr											RD_exclusive
BCAR1	0.0129	2.9598	1.3648	6.4188	2.9598 [1.3648-6.4188]	ptv											RD_exclusive
COL4A4	0.0129	1.8193	1.1834	2.7967	1.8193 [1.1834-2.7967]	ptv											RD_exclusive
EDNRB	0.0129	3.3108	1.429	7.6705	3.3108 [1.429-7.6705]	URmtr											RD_exclusive
GDF15	0.0129	2.9598	1.3648	6.4188	2.9598 [1.3648-6.4188]	ptv											RD_exclusive
NEMP2	0.0129	3.3108	1.429	7.6705	3.3108 [1.429-7.6705]	raredmgmtr											RD_exclusive
PTGES3	0.0129	3.3108	1.429	7.6705	3.3108 [1.429-7.6705]	flexdmg											RD_exclusive
PUS3	0.0129	2.9598	1.3648	6.4188	2.9598 [1.3648-6.4188]	URmtr											RD_exclusive
TTYH3	0.0129	2.5263	1.2817	4.9797	2.5263 [1.2817-4.9797]	UR											RD_exclusive
VPS9D1	0.0129	1.5377	1.1189	2.1134	1.5377 [1.1189-2.1134]	flexnonsynmtr											RD_exclusive
NEK4	0.013	1.4835	1.0993	2.0018	1.4835 [1.0993-2.0018]	ptvraredmg											RD_exclusive
NR4A3	0.013	2.1383	1.2194	3.7497	2.1383 [1.2194-3.7497]	UR											RD_exclusive
OIT3	0.013	1.4058	1.0845	1.8223	1.4058 [1.0845-1.8223]	flexnonsynmtr											RD_exclusive
SLC12A6	0.013	1.3877	1.0855	1.774	1.3877 [1.0855-1.774]	flexdmg											RD_exclusive
FGF3	0.0131	1.8101	1.1775	2.7824	1.8101 [1.1775-2.7824]	raredmg											RD_exclusive
PKD2	0.0131	2.3769	1.2502	4.5188	2.3769 [1.2502-4.5188]	URmtr											RD_exclusive
SHISA4	0.0131	4.8224	1.687	13.7856	4.8224 [1.687-13.7856]	raredmg											RD_exclusive
SLC25A53	0.0131	0.5528	0.3371	0.9067	0.5528 [0.3371-0.9067]	flexnonsynmtr											RD_exclusive
TACR2	0.0131	1.5442	1.1095	2.1492	1.5442 [1.1095-2.1492]	flexnonsynmtr											RD_exclusive
FXYD2	0.0132	6.9747	2.0039	24.2758	6.9747 [2.0039-24.2758]	raredmgmtr											RD_exclusive
MANBAL	0.0132	6.9747	2.0039	24.2758	6.9747 [2.0039-24.2758]	ptv											RD_exclusive
NKAIN2	0.0132	6.9747	2.0039	24.2758	6.9747 [2.0039-24.2758]	URmtr											RD_exclusive
PFDN2	0.0132	6.9747	2.0039	24.2758	6.9747 [2.0039-24.2758]	URmtr											RD_exclusive
SLC22A18	0.0132	1.5422	1.1081	2.1465	1.5422 [1.1081-2.1465]	ptvraredmg											RD_exclusive
TAL2	0.0132	6.9747	2.0039	24.2758	6.9747 [2.0039-24.2758]	URmtr											RD_exclusive
TBC1D8	0.0132	0.5493	0.335	0.9009	0.5493 [0.335-0.9009]	ptvraredmg											RD_exclusive
ZNF581	0.0132	6.9747	2.0039	24.2758	6.9747 [2.0039-24.2758]	URmtr											RD_exclusive
FKRP	0.0133	1.5403	1.1067	2.1437	1.5403 [1.1067-2.1437]	raredmg			Structural eye disease	nan	nan	Muscular dystrophy-dystroglycanopathy (congenital with brain and eye anomalies), type A, 5, 606612	Structural eye disease	BIALLELIC, autosomal or pseudoautosomal	AR		RD_AR_overlap
FKRP	0.0133	1.5403	1.1067	2.1437	1.5403 [1.1067-2.1437]	raredmg			Bilateral congenital or childhood onset cataracts	Anterior segment abnormalities	Ophthalmological disorders	Confirmed DD gene for Muscular dystrophy-dystroglycanopathy (congenital with brain and eye anomalies) type A5	Bilateral congenital or childhood onset cataracts	BIALLELIC, autosomal or pseudoautosomal	AR		RD_AR_overlap
AP5B1	0.0134	0.4743	0.2539	0.8858	0.4743 [0.2539-0.8858]	raredmgmtr											RD_exclusive
MACO1	0.0134	2.2721	1.265	4.0812	2.2721 [1.265-4.0812]	flexnonsynmtr											RD_exclusive
TAS2R38	0.0134	2.2721	1.265	4.0812	2.2721 [1.265-4.0812]	flexdmg											RD_exclusive
B3GAT1	0.0135	2.6853	1.3053	5.5243	2.6853 [1.3053-5.5243]	raredmgmtr											RD_exclusive
CTSC	0.0135	2.0615	1.2227	3.4757	2.0615 [1.2227-3.4757]	raredmgmtr											RD_exclusive
IDH1	0.0135	2.5047	1.271	4.9361	2.5047 [1.271-4.9361]	ptv											RD_exclusive
OLFML1	0.0135	1.7494	1.1595	2.6396	1.7494 [1.1595-2.6396]	raredmg											RD_exclusive
WWOX	0.0135	2.5047	1.271	4.9361	2.5047 [1.271-4.9361]	ptv											RD_exclusive
LIMCH1	0.0136	1.7919	1.1659	2.7543	1.7919 [1.1659-2.7543]	UR											RD_exclusive
SIRT1	0.0136	1.9519	1.178	3.2343	1.9519 [1.178-3.2343]	ptvraredmg											RD_exclusive
STKLD1	0.0136	1.3532	1.0712	1.7095	1.3532 [1.0712-1.7095]	flexnonsynmtr											RD_exclusive
ARVCF	0.0137	1.3673	1.0771	1.7357	1.3673 [1.0771-1.7357]	flexdmg											RD_exclusive
ATP5F1D	0.0137	2.3596	1.2414	4.4853	2.3596 [1.2414-4.4853]	raredmgmtr											RD_exclusive
EGR1	0.0137	0.5156	0.298	0.8922	0.5156 [0.298-0.8922]	flexdmg											RD_exclusive
LYPLAL1	0.0137	2.9219	1.3479	6.3339	2.9219 [1.3479-6.3339]	UR											RD_exclusive
PPP6C	0.0137	2.259	1.2578	4.0572	2.259 [1.2578-4.0572]	flexnonsynmtr											RD_exclusive
RPUSD4	0.0137	2.9219	1.3479	6.3339	2.9219 [1.3479-6.3339]	raredmgmtr											RD_exclusive
SMPD1	0.0137	1.6978	1.1438	2.5201	1.6978 [1.1438-2.5201]	raredmgmtr											RD_exclusive
TMEM161A	0.0137	2.259	1.2578	4.0572	2.259 [1.2578-4.0572]	URmtr											RD_exclusive
COL17A1	0.0138	1.3649	1.0752	1.7326	1.3649 [1.0752-1.7326]	raredmg			Corneal dystrophy	nan	nan	Epithelial recurrent erosion dystrophy, OMIM:122400	Corneal dystrophy	MONOALLELIC, autosomal or pseudoautosomal, NOT imprinted		AD	RD_AD_overlap
HVCN1	0.0138	2.1169	1.2074	3.7115	2.1169 [1.2074-3.7115]	raredmg											RD_exclusive
METTL18	0.0138	1.4373	1.0847	1.9044	1.4373 [1.0847-1.9044]	flexnonsynmtr											RD_exclusive
ZPLD1	0.0138	1.616	1.1192	2.3333	1.616 [1.1192-2.3333]	flexnonsynmtr											RD_exclusive
CCDC90B	0.0139	3.2556	1.4061	7.5377	3.2556 [1.4061-7.5377]	UR											RD_exclusive
CISD1	0.0139	3.7853	1.4989	9.5594	3.7853 [1.4989-9.5594]	ptvraredmg											RD_exclusive
JUP	0.0139	1.9446	1.1736	3.222	1.9446 [1.1736-3.222]	UR											RD_exclusive
NCALD	0.0139	3.2556	1.4061	7.5377	3.2556 [1.4061-7.5377]	UR											RD_exclusive
NCAN	0.0139	1.8793	1.1679	3.0241	1.8793 [1.1679-3.0241]	UR											RD_exclusive
PRDM13	0.0139	3.7853	1.4989	9.5594	3.7853 [1.4989-9.5594]	ptv			Retinal disorders	Posterior segment abnormalities	Ophthalmological disorders	North Carolina macular dystrophy, MONDO:0007630	Retinal disorders	MONOALLELIC, autosomal or pseudoautosomal, imprinted status unknown		AD	RD_AD_overlap
WASHC3	0.0139	3.2556	1.4061	7.5377	3.2556 [1.4061-7.5377]	UR											RD_exclusive
AP3M1	0.014	1.7339	1.1493	2.6159	1.7339 [1.1493-2.6159]	ptvraredmg											RD_exclusive
HCAR2	0.014	2.0442	1.2126	3.4461	2.0442 [1.2126-3.4461]	ptvraredmg											RD_exclusive
IGFBP1	0.014	0.5809	0.3731	0.9045	0.5809 [0.3731-0.9045]	flexnonsynmtr											RD_exclusive
TRIM23	0.014	2.246	1.2507	4.0334	2.246 [1.2507-4.0334]	UR											RD_exclusive
UGT1A7	0.014	2.0442	1.2126	3.4461	2.0442 [1.2126-3.4461]	ptv											RD_exclusive
GATM	0.0141	1.7742	1.1544	2.7266	1.7742 [1.1544-2.7266]	flexdmg											RD_exclusive
ACBD7	0.0142	2.0357	1.2077	3.4316	2.0357 [1.2077-3.4316]	ptvraredmg											RD_exclusive
APBA1	0.0142	1.428	1.089	1.8726	1.428 [1.089-1.8726]	flexnonsynmtr											RD_exclusive
ASNSD1	0.0142	2.6579	1.2924	5.4664	2.6579 [1.2924-5.4664]	URmtr											RD_exclusive
FAM126B	0.0142	1.9374	1.1693	3.2099	1.9374 [1.1693-3.2099]	raredmgmtr											RD_exclusive
NKX3-2	0.0142	2.4835	1.2605	4.8933	2.4835 [1.2605-4.8933]	URmtr											RD_exclusive
PCM1	0.0142	0.6493	0.4546	0.9272	0.6493 [0.4546-0.9272]	ptvraredmg											RD_exclusive
RPS6KC1	0.0142	2.1064	1.2015	3.6927	2.1064 [1.2015-3.6927]	raredmgmtr											RD_exclusive
SLITRK1	0.0142	2.6579	1.2924	5.4664	2.6579 [1.2924-5.4664]	UR											RD_exclusive
CREBBP	0.0143	0.7407	0.5797	0.9465	0.7407 [0.5797-0.9465]	ptvraredmg			Structural eye disease	nan	nan	Rubinstein-Taybi syndrome 1, OMIM:180849	Structural eye disease	MONOALLELIC, autosomal or pseudoautosomal, imprinted status unknown		AD	RD_AD_overlap
CREBBP	0.0143	0.7407	0.5797	0.9465	0.7407 [0.5797-0.9465]	ptvraredmg			Glaucoma (developmental)	Anterior segment abnormalities	Ophthalmological disorders	Rubinstein-Taybi syndrome 1, OMIM:180849	Glaucoma (developmental)	MONOALLELIC, autosomal or pseudoautosomal, NOT imprinted		AD	RD_AD_overlap
ENO3	0.0143	1.7698	1.1516	2.7198	1.7698 [1.1516-2.7198]	raredmgmtr											RD_exclusive
SLC39A6	0.0143	2.3427	1.2326	4.4523	2.3427 [1.2326-4.4523]	URmtr											RD_exclusive
ZBTB10	0.0143	0.5456	0.3274	0.9093	0.5456 [0.3274-0.9093]	flexnonsynmtr											RD_exclusive
CABIN1	0.0144	1.3876	1.0814	1.7805	1.3876 [1.0814-1.7805]	flexdmg											RD_exclusive
FAM135A	0.0144	1.7224	1.1417	2.5984	1.7224 [1.1417-2.5984]	raredmgmtr											RD_exclusive
FOXP3	0.0144	0.2265	0.0564	0.9103	0.2265 [0.0564-0.9103]	flexnonsynmtr											RD_exclusive
PKD2L1	0.0144	0.2273	0.0566	0.9135	0.2273 [0.0566-0.9135]	raredmgmtr											RD_exclusive
POLD1	0.0144	0.2257	0.0562	0.9072	0.2257 [0.0562-0.9072]	UR											RD_exclusive
PROP1	0.0144	0.2257	0.0562	0.9072	0.2257 [0.0562-0.9072]	raredmg											RD_exclusive
COL4A3BP	0.0145	2.8849	1.3313	6.2511	2.8849 [1.3313-6.2511]	ptv											RD_exclusive
MRE11	0.0145	1.3893	1.0741	1.797	1.3893 [1.0741-1.797]	flexdmg											RD_exclusive
MTMR1	0.0145	2.8849	1.3313	6.2511	2.8849 [1.3313-6.2511]	URmtr											RD_exclusive
RGS16	0.0145	0.2242	0.0558	0.9009	0.2242 [0.0558-0.9009]	flexdmg											RD_exclusive
CLDN8	0.0146	4.6502	1.6307	13.261	4.6502 [1.6307-13.261]	ptv											RD_exclusive
EFTUD2	0.0146	1.8099	1.153	2.8409	1.8099 [1.153-2.8409]	raredmgmtr			Structural eye disease	nan	nan	Mandibulofacial dysostosis, Guion-Almeida type, 610536	Structural eye disease	MONOALLELIC, autosomal or pseudoautosomal, NOT imprinted		AD	RD_AD_overlap
GJB3	0.0146	0.64	0.4428	0.925	0.64 [0.4428-0.925]	flexdmg											RD_exclusive
HES1	0.0146	4.6502	1.6307	13.261	4.6502 [1.6307-13.261]	URmtr											RD_exclusive
KMT2E	0.0146	4.6502	1.6307	13.261	4.6502 [1.6307-13.261]	ptv											RD_exclusive
OR1N1	0.0146	4.6502	1.6307	13.261	4.6502 [1.6307-13.261]	URmtr											RD_exclusive
TEX14	0.0146	1.3129	1.0633	1.6211	1.3129 [1.0633-1.6211]	flexdmg											RD_exclusive
GNPTAB	0.0147	1.8614	1.1569	2.9949	1.8614 [1.1569-2.9949]	URmtr			Retinal disorders	Posterior segment abnormalities	Ophthalmological disorders	nan	Retinal disorders	nan			RD_exclusive
SEMA4C	0.0147	1.6351	1.1179	2.3918	1.6351 [1.1179-2.3918]	ptvraredmg											RD_exclusive
THBS3	0.0147	1.283	1.057	1.5572	1.283 [1.057-1.5572]	flexdmg											RD_exclusive
COMMD3-BMI1	0.0148	2.4626	1.2501	4.8511	2.4626 [1.2501-4.8511]	raredmg											RD_exclusive
DDX25	0.0148	1.671	1.1259	2.4799	1.671 [1.1259-2.4799]	raredmg											RD_exclusive
PLAGL2	0.0148	2.4626	1.2501	4.8511	2.4626 [1.2501-4.8511]	flexdmg											RD_exclusive
ZFP3	0.0148	1.8048	1.1498	2.8329	1.8048 [1.1498-2.8329]	flexnonsynmtr											RD_exclusive
ABCC11	0.0149	1.3167	1.0614	1.6336	1.3167 [1.0614-1.6336]	ptvraredmg											RD_exclusive
BMI1	0.0149	3.2022	1.3839	7.4095	3.2022 [1.3839-7.4095]	raredmgmtr											RD_exclusive
IPO8	0.0149	3.2022	1.3839	7.4095	3.2022 [1.3839-7.4095]	ptv											RD_exclusive
NCAPH2	0.0149	2.3259	1.224	4.4198	2.3259 [1.224-4.4198]	UR											RD_exclusive
AHDC1	0.015	2.6311	1.2797	5.4097	2.6311 [1.2797-5.4097]	URmtr											RD_exclusive
DDX58	0.015	2.2079	1.2299	3.9637	2.2079 [1.2299-3.9637]	UR			Glaucoma (developmental)	Anterior segment abnormalities	Ophthalmological disorders	Singleton-Merten syndrome 2, OMIM:616298;Singleton-Merten syndrome 2, MONDO:0014575	Glaucoma (developmental)	MONOALLELIC, autosomal or pseudoautosomal, NOT imprinted		AD	RD_AD_overlap
DDX58	0.015	2.2079	1.2299	3.9637	2.2079 [1.2299-3.9637]	UR			Structural eye disease	nan	nan	Singleton-Merten syndrome 2, OMIM:616298;Singleton-Merten syndrome 2, MONDO:0014575	Structural eye disease	MONOALLELIC, autosomal or pseudoautosomal, NOT imprinted		AD	RD_AD_overlap
PITX2	0.015	2.2079	1.2299	3.9637	2.2079 [1.2299-3.9637]	raredmgmtr			Anophthalmia or microphthalmia	Ocular malformations	Ophthalmological disorders	nan	Anophthalmia or microphthalmia	MONOALLELIC, autosomal or pseudoautosomal, imprinted status unknown		AD	RD_AD_overlap
PITX2	0.015	2.2079	1.2299	3.9637	2.2079 [1.2299-3.9637]	raredmgmtr			Retinal disorders	Posterior segment abnormalities	Ophthalmological disorders	Eye Disorders	Retinal disorders	nan			RD_AD_overlap
PITX2	0.015	2.2079	1.2299	3.9637	2.2079 [1.2299-3.9637]	raredmgmtr			Corneal abnormalities	Anterior segment abnormalities	Ophthalmological disorders	Anterior segment dysgenesis 4 137600 AD;Axenfeld-Rieger syndrome, type 1 180500 AD;Ring dermoid of cornea 180550	Corneal abnormalities	MONOALLELIC, autosomal or pseudoautosomal, imprinted status unknown		AD	RD_AD_overlap
PITX2	0.015	2.2079	1.2299	3.9637	2.2079 [1.2299-3.9637]	raredmgmtr			Structural eye disease	nan	nan	Axenfeld-Rieger syndrome, type 1 180500;Anterior segment dysgenesis 4 137600	Structural eye disease	MONOALLELIC, autosomal or pseudoautosomal, imprinted status unknown		AD	RD_AD_overlap
PITX2	0.015	2.2079	1.2299	3.9637	2.2079 [1.2299-3.9637]	raredmgmtr			Sporadic aniridia	nan	nan	Aniridia, MONDO:0019172	Sporadic aniridia	MONOALLELIC, autosomal or pseudoautosomal, NOT imprinted		AD	RD_AD_overlap
PITX2	0.015	2.2079	1.2299	3.9637	2.2079 [1.2299-3.9637]	raredmgmtr			Glaucoma (developmental)	Anterior segment abnormalities	Ophthalmological disorders	Anterior segment dysgenesis 4 137600;Axenfeld-Rieger syndrome, type 1 180500	Glaucoma (developmental)	MONOALLELIC, autosomal or pseudoautosomal, imprinted status unknown		AD	RD_AD_overlap
PITX2	0.015	2.2079	1.2299	3.9637	2.2079 [1.2299-3.9637]	raredmgmtr			Bilateral congenital or childhood onset cataracts	Anterior segment abnormalities	Ophthalmological disorders	Cataracts	Bilateral congenital or childhood onset cataracts	MONOALLELIC, autosomal or pseudoautosomal, imprinted status unknown		AD	RD_AD_overlap
ZHX1	0.015	0.4459	0.2218	0.8962	0.4459 [0.2218-0.8962]	flexdmg											RD_exclusive
ACCSL	0.0151	1.6113	1.1226	2.3127	1.6113 [1.1226-2.3127]	ptvraredmg											RD_exclusive
GLA	0.0151	3.6993	1.4664	9.3318	3.6993 [1.4664-9.3318]	URmtr											RD_exclusive
OR2A12	0.0151	3.6993	1.4664	9.3318	3.6993 [1.4664-9.3318]	UR											RD_exclusive
PON1	0.0151	3.6993	1.4664	9.3318	3.6993 [1.4664-9.3318]	URmtr											RD_exclusive
PPP1R1A	0.0151	3.6993	1.4664	9.3318	3.6993 [1.4664-9.3318]	flexdmg											RD_exclusive
RFXAP	0.0151	3.6993	1.4664	9.3318	3.6993 [1.4664-9.3318]	raredmgmtr											RD_exclusive
ST3GAL4	0.0151	3.6993	1.4664	9.3318	3.6993 [1.4664-9.3318]	URmtr											RD_exclusive
STX6	0.0151	3.6993	1.4664	9.3318	3.6993 [1.4664-9.3318]	ptv											RD_exclusive
UNC5B	0.0151	0.5827	0.3699	0.9177	0.5827 [0.3699-0.9177]	ptvraredmg											RD_exclusive
ZBTB39	0.0151	3.6993	1.4664	9.3318	3.6993 [1.4664-9.3318]	ptv											RD_exclusive
C1QTNF5	0.0152	2.0023	1.1881	3.3744	2.0023 [1.1881-3.3744]	flexdmg			Glaucoma (developmental)	Anterior segment abnormalities	Ophthalmological disorders	Eye Disorders	Glaucoma (developmental)	nan			RD_AD_overlap
C1QTNF5	0.0152	2.0023	1.1881	3.3744	2.0023 [1.1881-3.3744]	flexdmg			Retinal disorders	Posterior segment abnormalities	Ophthalmological disorders	Eye Disorders;Retinal Degeneration;Retinitis pigmentosa;Retinal degeneration, late-onset, autosomal dominant, 605670	Retinal disorders	MONOALLELIC, autosomal or pseudoautosomal, imprinted status unknown		AD	RD_AD_overlap
C1QTNF5	0.0152	2.0023	1.1881	3.3744	2.0023 [1.1881-3.3744]	flexdmg			Structural eye disease	nan	nan	Retinal degeneration, late-onset, autosomal dominant, 605670;Eye Disorders	Structural eye disease	MONOALLELIC, autosomal or pseudoautosomal, NOT imprinted		AD	RD_AD_overlap
ZMYM4	0.0152	2.0023	1.1881	3.3744	2.0023 [1.1881-3.3744]	flexdmg											RD_exclusive
MFSD13A	0.0153	1.7949	1.1436	2.8171	1.7949 [1.1436-2.8171]	raredmgmtr											RD_exclusive
PPP4R4	0.0153	1.5678	1.1047	2.225	1.5678 [1.1047-2.225]	ptvraredmg											RD_exclusive
ANKZF1	0.0154	1.4004	1.078	1.8192	1.4004 [1.078-1.8192]	flexnonsynmtr											RD_exclusive
IRS4	0.0154	2.8488	1.3152	6.1705	2.8488 [1.3152-6.1705]	UR											RD_exclusive
PSG4	0.0154	2.0754	1.1841	3.6375	2.0754 [1.1841-3.6375]	ptv											RD_exclusive
SLC35B4	0.0154	2.1955	1.2231	3.941	2.1955 [1.2231-3.941]	ptv			PHACE(S) syndrome	Dysmorphic disorders	Dysmorphic and congenital abnormality syndromes	PHACE syndrome	PHACE(S) syndrome	nan			RD_exclusive
COX6A2	0.0155	1.9941	1.1834	3.3604	1.9941 [1.1834-3.3604]	flexdmg											RD_exclusive
FRMD8	0.0155	2.4421	1.2399	4.8097	2.4421 [1.2399-4.8097]	raredmgmtr											RD_exclusive
GDF1	0.0155	1.9941	1.1834	3.3604	1.9941 [1.1834-3.3604]	ptv											RD_exclusive
GOT2	0.0155	1.9941	1.1834	3.3604	1.9941 [1.1834-3.3604]	raredmgmtr											RD_exclusive
GPR34	0.0155	6.5097	1.8841	22.4913	6.5097 [1.8841-22.4913]	URmtr											RD_exclusive
KRTAP3-3	0.0155	6.5097	1.8841	22.4913	6.5097 [1.8841-22.4913]	ptv											RD_exclusive
MSRB2	0.0155	6.5097	1.8841	22.4913	6.5097 [1.8841-22.4913]	ptv											RD_exclusive
OR51S1	0.0155	2.4421	1.2399	4.8097	2.4421 [1.2399-4.8097]	raredmgmtr											RD_exclusive
PITPNC1	0.0155	6.5097	1.8841	22.4913	6.5097 [1.8841-22.4913]	raredmgmtr											RD_exclusive
RAB39B	0.0155	6.5097	1.8841	22.4913	6.5097 [1.8841-22.4913]	URmtr											RD_exclusive
RMI2	0.0155	6.5097	1.8841	22.4913	6.5097 [1.8841-22.4913]	flexnonsynmtr											RD_exclusive
RNF165	0.0155	6.5097	1.8841	22.4913	6.5097 [1.8841-22.4913]	raredmgmtr											RD_exclusive
S100A13	0.0155	6.5097	1.8841	22.4913	6.5097 [1.8841-22.4913]	raredmgmtr											RD_exclusive
SMAD3	0.0155	1.9941	1.1834	3.3604	1.9941 [1.1834-3.3604]	flexdmg											RD_exclusive
TMEM267	0.0155	2.4421	1.2399	4.8097	2.4421 [1.2399-4.8097]	raredmgmtr											RD_exclusive
CBX6	0.0156	2.3094	1.2155	4.3878	2.3094 [1.2155-4.3878]	ptvraredmg											RD_exclusive
EVX2	0.0156	0.5382	0.3172	0.9131	0.5382 [0.3172-0.9131]	flexdmg											RD_exclusive
HR	0.0156	0.7518	0.5944	0.9508	0.7518 [0.5944-0.9508]	flexnonsynmtr											RD_exclusive
KCNH5	0.0156	1.4319	1.0864	1.8871	1.4319 [1.0864-1.8871]	raredmg											RD_exclusive
SLCO2B1	0.0156	0.5388	0.3176	0.9142	0.5388 [0.3176-0.9142]	ptvraredmg											RD_exclusive
KDM5A	0.0157	0.426	0.202	0.8982	0.426 [0.202-0.8982]	raredmgmtr											RD_exclusive
PTCHD3	0.0157	1.3575	1.0657	1.7291	1.3575 [1.0657-1.7291]	flexnonsynmtr											RD_exclusive
AGPAT5	0.0158	0.2911	0.0934	0.9073	0.2911 [0.0934-0.9073]	raredmgmtr											RD_exclusive
ATAD5	0.0158	1.986	1.1786	3.3465	1.986 [1.1786-3.3465]	raredmg											RD_exclusive
CHORDC1	0.0158	1.5935	1.1103	2.2869	1.5935 [1.1103-2.2869]	flexnonsynmtr											RD_exclusive
DCAF4	0.0158	2.6047	1.2672	5.3541	2.6047 [1.2672-5.3541]	URmtr											RD_exclusive
LSG1	0.0158	1.5935	1.1103	2.2869	1.5935 [1.1103-2.2869]	ptvraredmg											RD_exclusive
NOXRED1	0.0158	1.6925	1.1221	2.5529	1.6925 [1.1221-2.5529]	flexnonsynmtr											RD_exclusive
OR13C3	0.0158	0.2902	0.0931	0.9046	0.2902 [0.0931-0.9046]	flexnonsynmtr											RD_exclusive
PARP1	0.0158	1.5935	1.1103	2.2869	1.5935 [1.1103-2.2869]	raredmg											RD_exclusive
PSAP	0.0158	0.4998	0.2754	0.907	0.4998 [0.2754-0.907]	flexnonsynmtr											RD_exclusive
RAD51	0.0158	0.2902	0.0931	0.9046	0.2902 [0.0931-0.9046]	flexdmg											RD_exclusive
REEP5	0.0158	1.9362	1.1864	3.1601	1.9362 [1.1864-3.1601]	raredmg											RD_exclusive
RPAP1	0.0158	0.2911	0.0934	0.9073	0.2911 [0.0934-0.9073]	ptv											RD_exclusive
SNX4	0.0158	0.2911	0.0934	0.9073	0.2911 [0.0934-0.9073]	ptvraredmg											RD_exclusive
TAF9B	0.0158	2.6047	1.2672	5.3541	2.6047 [1.2672-5.3541]	URmtr											RD_exclusive
TLR3	0.0158	0.2911	0.0934	0.9073	0.2911 [0.0934-0.9073]	raredmgmtr											RD_exclusive
VKORC1L1	0.0158	2.6047	1.2672	5.3541	2.6047 [1.2672-5.3541]	UR											RD_exclusive
EFCAB3	0.0159	3.1505	1.3624	7.2855	3.1505 [1.3624-7.2855]	URmtr											RD_exclusive
GPR82	0.0159	2.0652	1.1784	3.6194	2.0652 [1.1784-3.6194]	flexdmg											RD_exclusive
KCTD19	0.0159	1.5399	1.1014	2.1529	1.5399 [1.1014-2.1529]	flexdmg											RD_exclusive
HECW1	0.016	0.6651	0.4756	0.9303	0.6651 [0.4756-0.9303]	flexnonsynmtr											RD_exclusive
HIVEP3	0.016	0.7937	0.6559	0.9603	0.7937 [0.6559-0.9603]	flexnonsynmtr											RD_exclusive
MARK1	0.016	0.4956	0.2731	0.8994	0.4956 [0.2731-0.8994]	flexdmg											RD_exclusive
NCAPD3	0.016	1.9295	1.1823	3.1489	1.9295 [1.1823-3.1489]	URmtr											RD_exclusive
ACY3	0.0161	0.4936	0.272	0.8957	0.4936 [0.272-0.8957]	ptvraredmg											RD_exclusive
ASB18	0.0161	0.4189	0.1987	0.8832	0.4189 [0.1987-0.8832]	flexdmg											RD_exclusive
DHRS12	0.0161	0.4189	0.1987	0.8832	0.4189 [0.1987-0.8832]	ptvraredmg											RD_exclusive
MAP3K19	0.0161	2.1711	1.2097	3.8964	2.1711 [1.2097-3.8964]	URmtr											RD_exclusive
NCOR1	0.0161	1.4036	1.0731	1.836	1.4036 [1.0731-1.836]	ptvraredmg											RD_exclusive
NOSIP	0.0161	0.2851	0.0915	0.8887	0.2851 [0.0915-0.8887]	flexnonsynmtr											RD_exclusive
AFF3	0.0162	0.4922	0.2713	0.8932	0.4922 [0.2713-0.8932]	ptvraredmg											RD_exclusive
AKIRIN1	0.0162	4.4898	1.578	12.7748	4.4898 [1.578-12.7748]	raredmgmtr											RD_exclusive
ARG2	0.0162	0			0 [NA-NA]	raredmgmtr											RD_exclusive
BMT2	0.0162	0			0 [NA-NA]	flexnonsynmtr											RD_exclusive
CACNG5	0.0162	4.4898	1.578	12.7748	4.4898 [1.578-12.7748]	ptv											RD_exclusive
CEP85L	0.0162	4.4898	1.578	12.7748	4.4898 [1.578-12.7748]	raredmgmtr											RD_exclusive
DNMT3L	0.0162	0			0 [NA-NA]	ptv											RD_exclusive
FAM155A	0.0162	0			0 [NA-NA]	URmtr											RD_exclusive
HMGB3	0.0162	4.4898	1.578	12.7748	4.4898 [1.578-12.7748]	URmtr			Structural eye disease	nan	nan	?Microphthalmia, syndromic 13, 300915	Structural eye disease	X-LINKED: hemizygous mutation in males, monoallelic mutations in females may cause disease (may be less severe, later onset than males)		AD	RD_AR_AD_overlap
HMGB3	0.0162	4.4898	1.578	12.7748	4.4898 [1.578-12.7748]	URmtr			Ocular coloboma	Ocular malformations	Ophthalmological disorders	Microphthalmia, syndromic 13, 300915	Ocular coloboma	X-LINKED: hemizygous mutation in males, biallelic mutations in females	AR		RD_AR_AD_overlap
IFNW1	0.0162	4.4898	1.578	12.7748	4.4898 [1.578-12.7748]	ptv											RD_exclusive
MORC2	0.0162	0.4929	0.2716	0.8944	0.4929 [0.2716-0.8944]	flexnonsynmtr											RD_exclusive
SMG5	0.0162	0			0 [NA-NA]	UR											RD_exclusive
SRBD1	0.0162	0.2843	0.0912	0.886	0.2843 [0.0912-0.886]	ptv											RD_exclusive
TBC1D25	0.0162	0			0 [NA-NA]	ptvraredmg											RD_exclusive
ZNF131	0.0162	1.978	1.1739	3.3328	1.978 [1.1739-3.3328]	ptvraredmg											RD_exclusive
FHOD3	0.0163	0.7291	0.5627	0.9447	0.7291 [0.5627-0.9447]	flexdmg											RD_exclusive
HMG20B	0.0163	2.8136	1.2995	6.092	2.8136 [1.2995-6.092]	URmtr											RD_exclusive
KHDRBS1	0.0163	2.8136	1.2995	6.092	2.8136 [1.2995-6.092]	flexdmg											RD_exclusive
PRR3	0.0163	1.6238	1.1175	2.3594	1.6238 [1.1175-2.3594]	flexdmg											RD_exclusive
TBC1D28	0.0163	0			0 [NA-NA]	flexdmg											RD_exclusive
TGFB1I1	0.0163	0			0 [NA-NA]	raredmgmtr											RD_exclusive
TSPAN12	0.0163	0			0 [NA-NA]	raredmgmtr			Retinal disorders	Posterior segment abnormalities	Ophthalmological disorders	Eye Disorders;Exudative vitreoretinopathy 5, OMIM:613310	Retinal disorders	BOTH monoallelic and biallelic, autosomal or pseudoautosomal	AR	AD	RD_AR_AD_overlap
TSPAN12	0.0163	0			0 [NA-NA]	raredmgmtr			Structural eye disease	nan	nan	Exudative vitreoretinopathy 5, 613310;Eye Disorders	Structural eye disease	MONOALLELIC, autosomal or pseudoautosomal, NOT imprinted		AD	RD_AR_AD_overlap
TSPAN12	0.0163	0			0 [NA-NA]	raredmgmtr			Glaucoma (developmental)	Anterior segment abnormalities	Ophthalmological disorders	Eye Disorders	Glaucoma (developmental)	nan			RD_AR_AD_overlap
AGBL3	0.0164	0			0 [NA-NA]	raredmgmtr											RD_exclusive
ALS2CR12	0.0164	3.617	1.4354	9.1149	3.617 [1.4354-9.1149]	URmtr											RD_exclusive
ANKK1	0.0164	1.4652	1.0822	1.9836	1.4652 [1.0822-1.9836]	ptvraredmg											RD_exclusive
AVPR1B	0.0164	1.4004	1.0706	1.8317	1.4004 [1.0706-1.8317]	ptvraredmg											RD_exclusive
CBLN3	0.0164	1.9161	1.1742	3.1268	1.9161 [1.1742-3.1268]	ptvraredmg											RD_exclusive
EMC2	0.0164	0			0 [NA-NA]	raredmg											RD_exclusive
ESYT3	0.0164	0.5558	0.3389	0.9116	0.5558 [0.3389-0.9116]	ptvraredmg											RD_exclusive
NUDT5	0.0164	3.617	1.4354	9.1149	3.617 [1.4354-9.1149]	UR											RD_exclusive
OTUD5	0.0164	0			0 [NA-NA]	flexnonsynmtr											RD_exclusive
PLK5	0.0164	0			0 [NA-NA]	URmtr											RD_exclusive
RNF5	0.0164	2.0552	1.1728	3.6015	2.0552 [1.1728-3.6015]	ptvraredmg											RD_exclusive
MAP3K20	0.0165	1.3927	1.0745	1.8053	1.3927 [1.0745-1.8053]	flexdmg											RD_exclusive
NPTXR	0.0165	0.3359	0.1254	0.8999	0.3359 [0.1254-0.8999]	flexdmg											RD_exclusive
POLR3B	0.0165	0.6286	0.4261	0.9273	0.6286 [0.4261-0.9273]	raredmg											RD_exclusive
ZNF790	0.0165	0.3377	0.1261	0.9046	0.3377 [0.1261-0.9046]	flexdmg											RD_exclusive
ADAMTS17	0.0166	0.3718	0.154	0.8981	0.3718 [0.154-0.8981]	UR			Glaucoma (developmental)	Anterior segment abnormalities	Ophthalmological disorders	Weill-Marchesani-like syndrome- lenticular myopia, ectopia lentis, glaucoma, spherophakia, and short stature, but no brachydactyly (AR)	Glaucoma (developmental)	BIALLELIC, autosomal or pseudoautosomal	AR		RD_AR_overlap
ADAMTS17	0.0166	0.3718	0.154	0.8981	0.3718 [0.154-0.8981]	UR			Structural eye disease	nan	nan	Weill-Marchesani-like syndrome- lenticular myopia, ectopia lentis, glaucoma, spherophakia, and short stature, but no brachydactyly (AR)	Structural eye disease	BIALLELIC, autosomal or pseudoautosomal	AR		RD_AR_overlap
CPNE9	0.0166	1.6632	1.129	2.4501	1.6632 [1.129-2.4501]	flexnonsynmtr											RD_exclusive
FBXL17	0.0166	2.5789	1.255	5.2997	2.5789 [1.255-5.2997]	raredmgmtr											RD_exclusive
FIGNL1	0.0166	2.1591	1.2032	3.8745	2.1591 [1.2032-3.8745]	raredmgmtr											RD_exclusive
FPGT	0.0166	0.3736	0.1547	0.9023	0.3736 [0.1547-0.9023]	raredmg											RD_exclusive
FPGT-TNNI3K	0.0166	1.6182	1.1137	2.3512	1.6182 [1.1137-2.3512]	raredmgmtr											RD_exclusive
PCDHB10	0.0166	0			0 [NA-NA]	URmtr											RD_exclusive
RBM45	0.0166	0.58	0.3637	0.9249	0.58 [0.3637-0.9249]	flexdmg											RD_exclusive
SMC5	0.0166	0.3736	0.1547	0.9023	0.3736 [0.1547-0.9023]	raredmg											RD_exclusive
TEDDM1	0.0166	1.9095	1.1702	3.1158	1.9095 [1.1702-3.1158]	flexdmg											RD_exclusive
CADPS	0.0167	1.6154	1.1118	2.3471	1.6154 [1.1118-2.3471]	raredmgmtr											RD_exclusive
GDF9	0.0167	1.5258	1.0914	2.1331	1.5258 [1.0914-2.1331]	flexnonsynmtr											RD_exclusive
PRDX3	0.0167	0.3316	0.1238	0.8883	0.3316 [0.1238-0.8883]	ptvraredmg											RD_exclusive
SLC49A3	0.0167	0.1471	0.0206	1.0492	0.1471 [0.0206-1.0492]	raredmgmtr											RD_exclusive
UBR2	0.0167	0.1464	0.0205	1.0444	0.1464 [0.0205-1.0444]	URmtr											RD_exclusive
CD36	0.0168	1.9621	1.1646	3.3056	1.9621 [1.1646-3.3056]	UR											RD_exclusive
RETREG2	0.0168	0.1458	0.0204	1.0397	0.1458 [0.0204-1.0397]	ptvraredmg											RD_exclusive
SCARA3	0.0168	0.1451	0.0204	1.035	0.1451 [0.0204-1.035]	UR											RD_exclusive
SLC46A3	0.0168	1.9621	1.1646	3.3056	1.9621 [1.1646-3.3056]	raredmg											RD_exclusive
ACOT9	0.0169	0.1445	0.0203	1.0304	0.1445 [0.0203-1.0304]	ptvraredmg											RD_exclusive
ARHGEF35	0.0169	13.0182	2.5252	67.1124	13.0182 [2.5252-67.1124]	URmtr											RD_exclusive
C6orf222	0.0169	0.6539	0.4579	0.9338	0.6539 [0.4579-0.9338]	flexnonsynmtr											RD_exclusive
LGALS13	0.0169	13.0182	2.5252	67.1124	13.0182 [2.5252-67.1124]	UR											RD_exclusive
S100P	0.0169	13.0182	2.5252	67.1124	13.0182 [2.5252-67.1124]	raredmgmtr											RD_exclusive
TBL3	0.0169	0.6539	0.4579	0.9338	0.6539 [0.4579-0.9338]	flexnonsynmtr											RD_exclusive
ZNF365	0.0169	0.5915	0.3799	0.9211	0.5915 [0.3799-0.9211]	flexnonsynmtr											RD_exclusive
FN3KRP	0.017	2.402	1.2201	4.729	2.402 [1.2201-4.729]	ptv											RD_exclusive
KRTAP4-6	0.017	1.5563	1.1024	2.1972	1.5563 [1.1024-2.1972]	flexnonsynmtr											RD_exclusive
MFAP2	0.017	2.1472	1.1967	3.8528	2.1472 [1.1967-3.8528]	raredmg											RD_exclusive
MRPL17	0.017	2.1472	1.1967	3.8528	2.1472 [1.1967-3.8528]	flexnonsynmtr											RD_exclusive
NHLRC4	0.017	2.402	1.2201	4.729	2.402 [1.2201-4.729]	flexnonsynmtr											RD_exclusive
OPTC	0.017	2.402	1.2201	4.729	2.402 [1.2201-4.729]	raredmgmtr											RD_exclusive
RARS2	0.017	0.1439	0.0202	1.0258	0.1439 [0.0202-1.0258]	UR											RD_exclusive
SRP54	0.017	3.1005	1.3416	7.1656	3.1005 [1.3416-7.1656]	URmtr											RD_exclusive
TDRD9	0.017	0.3291	0.1229	0.8815	0.3291 [0.1229-0.8815]	ptv											RD_exclusive
TESPA1	0.017	2.402	1.2201	4.729	2.402 [1.2201-4.729]	raredmg											RD_exclusive
TRAPPC1	0.017	2.1472	1.1967	3.8528	2.1472 [1.1967-3.8528]	raredmg											RD_exclusive
ABCF3	0.0171	1.4178	1.0785	1.8637	1.4178 [1.0785-1.8637]	flexnonsynmtr											RD_exclusive
GPATCH2	0.0171	1.5542	1.1008	2.1941	1.5542 [1.1008-2.1941]	flexnonsynmtr											RD_exclusive
MAP2K4	0.0171	0			0 [NA-NA]	flexdmg											RD_exclusive
MT1G	0.0171	0.3283	0.1226	0.8793	0.3283 [0.1226-0.8793]	flexnonsynmtr											RD_exclusive
SNX22	0.0171	1.8476	1.1631	2.935	1.8476 [1.1631-2.935]	flexnonsynmtr											RD_exclusive
TBXAS1	0.0171	1.3599	1.0638	1.7383	1.3599 [1.0638-1.7383]	flexnonsynmtr											RD_exclusive
ABCB9	0.0172	0.1426	0.02	1.0168	0.1426 [0.02-1.0168]	URmtr											RD_exclusive
ACSL1	0.0172	0.1426	0.02	1.0168	0.1426 [0.02-1.0168]	raredmg											RD_exclusive
FCHO2	0.0172	2.7793	1.2841	6.0154	2.7793 [1.2841-6.0154]	URmtr											RD_exclusive
RBCK1	0.0172	2.7793	1.2841	6.0154	2.7793 [1.2841-6.0154]	ptv											RD_exclusive
CYP4F3	0.0173	1.8899	1.1584	3.0835	1.8899 [1.1584-3.0835]	ptv											RD_exclusive
KCNRG	0.0173	1.8421	1.1597	2.9262	1.8421 [1.1597-2.9262]	flexdmg											RD_exclusive
KIT	0.0173	1.6445	1.1164	2.4223	1.6445 [1.1164-2.4223]	ptvraredmg											RD_exclusive
SCUBE1	0.0173	0.742	0.5785	0.9517	0.742 [0.5785-0.9517]	flexdmg											RD_exclusive
WDR41	0.0173	1.8899	1.1584	3.0835	1.8899 [1.1584-3.0835]	ptv											RD_exclusive
ANKRD30A	0.0174	1.69	1.1298	2.528	1.69 [1.1298-2.528]	ptv											RD_exclusive
ANKRD46	0.0174	2.5536	1.243	5.2463	2.5536 [1.243-5.2463]	raredmg											RD_exclusive
CACNB2	0.0174	2.5536	1.243	5.2463	2.5536 [1.243-5.2463]	ptv											RD_exclusive
CLIP1	0.0174	0.142	0.0199	1.0123	0.142 [0.0199-1.0123]	UR											RD_exclusive
CNTNAP2	0.0174	0.6467	0.4474	0.9346	0.6467 [0.4474-0.9346]	flexnonsynmtr											RD_exclusive
UQCRQ	0.0174	2.5536	1.243	5.2463	2.5536 [1.243-5.2463]	ptvraredmg											RD_exclusive
WDR45B	0.0174	2.5536	1.243	5.2463	2.5536 [1.243-5.2463]	URmtr											RD_exclusive
ZBTB40	0.0174	2.5536	1.243	5.2463	2.5536 [1.243-5.2463]	ptv											RD_exclusive
AFAP1L2	0.0175	0			0 [NA-NA]	UR											RD_exclusive
CEP104	0.0175	0.6923	0.5095	0.9406	0.6923 [0.5095-0.9406]	flexnonsynmtr			Ophthalmological ciliopathies	nan	nan	Joubert syndrome 25, 616781;Joubert syndrome 25	Ophthalmological ciliopathies	BIALLELIC, autosomal or pseudoautosomal	AR		RD_AR_overlap
ZFHX3	0.0175	0.859	0.7574	0.9742	0.859 [0.7574-0.9742]	flexnonsynmtr											RD_exclusive
ARHGEF28	0.0176	1.8835	1.1545	3.0728	1.8835 [1.1545-3.0728]	ptv											RD_exclusive
STK32B	0.0176	1.4249	1.0755	1.8879	1.4249 [1.0755-1.8879]	flexnonsynmtr											RD_exclusive
CHST13	0.0177	1.7816	1.1476	2.766	1.7816 [1.1476-2.766]	ptvraredmg											RD_exclusive
OSCAR	0.0177	0.1407	0.0197	1.0035	0.1407 [0.0197-1.0035]	flexdmg											RD_exclusive
PIEZO1	0.0177	1.5285	1.0983	2.1272	1.5285 [1.0983-2.1272]	ptv											RD_exclusive
ZNF57	0.0177	1.3854	1.0711	1.7919	1.3854 [1.0711-1.7919]	flexnonsynmtr											RD_exclusive
ALKBH7	0.0178	3.5384	1.4056	8.9077	3.5384 [1.4056-8.9077]	URmtr											RD_exclusive
CXorf38	0.0178	3.5384	1.4056	8.9077	3.5384 [1.4056-8.9077]	raredmg											RD_exclusive
GAS2	0.0178	3.5384	1.4056	8.9077	3.5384 [1.4056-8.9077]	URmtr											RD_exclusive
KCNB2	0.0178	2.3825	1.2104	4.6897	2.3825 [1.2104-4.6897]	URmtr											RD_exclusive
LSM2	0.0178	3.5384	1.4056	8.9077	3.5384 [1.4056-8.9077]	flexdmg											RD_exclusive
MRPL45	0.0178	2.3825	1.2104	4.6897	2.3825 [1.2104-4.6897]	ptv											RD_exclusive
PIK3R3	0.0178	2.3261	1.2612	4.2902	2.3261 [1.2612-4.2902]	URmtr											RD_exclusive
PLXNA4	0.0178	1.7266	1.1344	2.6279	1.7266 [1.1344-2.6279]	UR											RD_exclusive
INVS	0.0179	2.0821	1.2123	3.5758	2.0821 [1.2123-3.5758]	URmtr			Glaucoma (developmental)	Anterior segment abnormalities	Ophthalmological disorders	Eye Disorders	Glaucoma (developmental)	nan			RD_AR_overlap
INVS	0.0179	2.0821	1.2123	3.5758	2.0821 [1.2123-3.5758]	URmtr			Retinal disorders	Posterior segment abnormalities	Ophthalmological disorders	Eye Disorders;Nephronophthisis 2, infantile	Retinal disorders	BIALLELIC, autosomal or pseudoautosomal	AR		RD_AR_overlap
INVS	0.0179	2.0821	1.2123	3.5758	2.0821 [1.2123-3.5758]	URmtr			Structural eye disease	nan	nan	Nephronophthisis 2, infantile, 602088;Eye Disorders	Structural eye disease	BIALLELIC, autosomal or pseudoautosomal	AR		RD_AR_overlap
NOS2	0.0179	1.676	1.1205	2.507	1.676 [1.1205-2.507]	raredmgmtr											RD_exclusive
RNF157	0.0179	2.1238	1.1839	3.8101	2.1238 [1.1839-3.8101]	raredmgmtr											RD_exclusive
TDRKH	0.0179	1.9387	1.1509	3.2656	1.9387 [1.1509-3.2656]	flexdmg											RD_exclusive
CLEC4A	0.018	1.7724	1.1417	2.7515	1.7724 [1.1417-2.7515]	flexnonsynmtr											RD_exclusive
GAD1	0.018	4.3401	1.5286	12.3229	4.3401 [1.5286-12.3229]	ptv											RD_exclusive
MIS18A	0.018	6.1028	1.7778	20.9495	6.1028 [1.7778-20.9495]	raredmgmtr											RD_exclusive
MRGPRE	0.018	4.3401	1.5286	12.3229	4.3401 [1.5286-12.3229]	URmtr											RD_exclusive
NDEL1	0.018	4.3401	1.5286	12.3229	4.3401 [1.5286-12.3229]	ptv											RD_exclusive
OXER1	0.018	4.3401	1.5286	12.3229	4.3401 [1.5286-12.3229]	raredmgmtr											RD_exclusive
PLA2G2F	0.018	6.1028	1.7778	20.9495	6.1028 [1.7778-20.9495]	URmtr											RD_exclusive
SPRYD4	0.018	6.1028	1.7778	20.9495	6.1028 [1.7778-20.9495]	ptv											RD_exclusive
BBS10	0.0181	0.5481	0.3288	0.9135	0.5481 [0.3288-0.9135]	flexnonsynmtr			Ophthalmological ciliopathies	nan	nan	Bardet Biedl syndrome 10	Ophthalmological ciliopathies	BIALLELIC, autosomal or pseudoautosomal	AR		RD_AR_overlap
BBS10	0.0181	0.5481	0.3288	0.9135	0.5481 [0.3288-0.9135]	flexnonsynmtr			Retinal disorders	Posterior segment abnormalities	Ophthalmological disorders	Eye Disorders;Bardet-Biedl syndrome 10, 615987	Retinal disorders	BIALLELIC, autosomal or pseudoautosomal	AR		RD_AR_overlap
BBS10	0.0181	0.5481	0.3288	0.9135	0.5481 [0.3288-0.9135]	flexnonsynmtr			Bardet Biedl syndrome	nan	nan	Bardet Biedl syndrome 10, 615987	Bardet Biedl syndrome	BIALLELIC, autosomal or pseudoautosomal	AR		RD_AR_overlap
BBS10	0.0181	0.5481	0.3288	0.9135	0.5481 [0.3288-0.9135]	flexnonsynmtr			Structural eye disease	nan	nan	Bardet-Biedl syndrome10, 615987;Eye Disorders	Structural eye disease	BIALLELIC, autosomal or pseudoautosomal	AR		RD_AR_overlap
BBS10	0.0181	0.5481	0.3288	0.9135	0.5481 [0.3288-0.9135]	flexnonsynmtr			Glaucoma (developmental)	Anterior segment abnormalities	Ophthalmological disorders	Eye Disorders	Glaucoma (developmental)	nan			RD_AR_overlap
CEP57L1	0.0181	3.0521	1.3214	7.0496	3.0521 [1.3214-7.0496]	ptv											RD_exclusive
CFAP58	0.0181	2.3111	1.2532	4.262	2.3111 [1.2532-4.262]	UR											RD_exclusive
HSPA14	0.0181	1.6292	1.1061	2.3996	1.6292 [1.1061-2.3996]	flexnonsynmtr											RD_exclusive
SENP5	0.0181	3.0521	1.3214	7.0496	3.0521 [1.3214-7.0496]	UR											RD_exclusive
CNPY2	0.0182	2.7458	1.2691	5.9408	2.7458 [1.2691-5.9408]	ptv											RD_exclusive
EPRS	0.0182	1.4496	1.0744	1.9558	1.4496 [1.0744-1.9558]	raredmg			Optic neuropathy	Posterior segment abnormalities	Ophthalmological disorders	Leukodystrophy, hypomyelinating, 15, MIM# 617951	Optic neuropathy	BIALLELIC, autosomal or pseudoautosomal	AR		RD_AR_overlap
JAG2	0.0182	0.6278	0.4223	0.9333	0.6278 [0.4223-0.9333]	raredmg											RD_exclusive
RABEPK	0.0182	1.6692	1.116	2.4966	1.6692 [1.116-2.4966]	flexnonsynmtr											RD_exclusive
RTN4IP1	0.0182	2.7458	1.2691	5.9408	2.7458 [1.2691-5.9408]	UR			Optic neuropathy	Posterior segment abnormalities	Ophthalmological disorders	early-onset recessive optic neuropathy	Optic neuropathy	BIALLELIC, autosomal or pseudoautosomal	AR		RD_AR_overlap
RTN4IP1	0.0182	2.7458	1.2691	5.9408	2.7458 [1.2691-5.9408]	UR			Retinal disorders	Posterior segment abnormalities	Ophthalmological disorders	nan	Retinal disorders	nan			RD_AR_overlap
TLX1	0.0182	1.7678	1.1388	2.7443	1.7678 [1.1388-2.7443]	flexdmg											RD_exclusive
ESRRB	0.0183	1.931	1.1464	3.2525	1.931 [1.1464-3.2525]	raredmgmtr											RD_exclusive
FBXO7	0.0183	2.5288	1.2312	5.1941	2.5288 [1.2312-5.1941]	URmtr											RD_exclusive
GUCY2F	0.0183	2.2963	1.2453	4.2341	2.2963 [1.2453-4.2341]	URmtr											RD_exclusive
HIST1H1T	0.0183	1.5004	1.0919	2.0618	1.5004 [1.0919-2.0618]	flexnonsynmtr											RD_exclusive
LRRC45	0.0183	0.6587	0.4638	0.9355	0.6587 [0.4638-0.9355]	flexnonsynmtr											RD_exclusive
OS9	0.0183	2.5288	1.2312	5.1941	2.5288 [1.2312-5.1941]	ptv											RD_exclusive
RNASE11	0.0183	0.4709	0.2438	0.9097	0.4709 [0.2438-0.9097]	flexnonsynmtr											RD_exclusive
SCFD2	0.0183	2.0632	1.2015	3.5429	2.0632 [1.2015-3.5429]	ptv											RD_exclusive
SIX1	0.0183	1.7632	1.1359	2.7371	1.7632 [1.1359-2.7371]	ptvraredmg											RD_exclusive
SLPI	0.0183	2.5288	1.2312	5.1941	2.5288 [1.2312-5.1941]	raredmg											RD_exclusive
ZNF354A	0.0183	2.5288	1.2312	5.1941	2.5288 [1.2312-5.1941]	raredmg											RD_exclusive
ACOD1	0.0184	1.6232	1.1021	2.3907	1.6232 [1.1021-2.3907]	flexnonsynmtr											RD_exclusive
TAS1R2	0.0184	0.7013	0.518	0.9495	0.7013 [0.518-0.9495]	ptvraredmg											RD_exclusive
ZBTB8B	0.0184	0.4694	0.243	0.9068	0.4694 [0.243-0.9068]	flexnonsynmtr											RD_exclusive
ARL6IP4	0.0185	0.5184	0.293	0.9174	0.5184 [0.293-0.9174]	flexdmg											RD_exclusive
RGSL1	0.0185	0.5184	0.293	0.9174	0.5184 [0.293-0.9174]	UR											RD_exclusive
TMEM134	0.0185	0.4671	0.2418	0.9024	0.4671 [0.2418-0.9024]	flexnonsynmtr											RD_exclusive
CC2D2A	0.0186	0.7351	0.5673	0.9525	0.7351 [0.5673-0.9525]	flexdmg			Ocular coloboma	Ocular malformations	Ophthalmological disorders	COACH syndrome, 216360	Ocular coloboma	BIALLELIC, autosomal or pseudoautosomal	AR		RD_AR_overlap
CC2D2A	0.0186	0.7351	0.5673	0.9525	0.7351 [0.5673-0.9525]	flexdmg			Retinal disorders	Posterior segment abnormalities	Ophthalmological disorders	COACH syndrome, 216360;Joubert syndrome 9, 612285;Meckel syndrome 6, 612284;Eye Disorders	Retinal disorders	BIALLELIC, autosomal or pseudoautosomal	AR		RD_AR_overlap
CC2D2A	0.0186	0.7351	0.5673	0.9525	0.7351 [0.5673-0.9525]	flexdmg			Glaucoma (developmental)	Anterior segment abnormalities	Ophthalmological disorders	Eye Disorders	Glaucoma (developmental)	nan			RD_AR_overlap
CC2D2A	0.0186	0.7351	0.5673	0.9525	0.7351 [0.5673-0.9525]	flexdmg			Structural eye disease	nan	nan	COACH syndrome, 216360	Structural eye disease	BIALLELIC, autosomal or pseudoautosomal	AR		RD_AR_overlap
CC2D2A	0.0186	0.7351	0.5673	0.9525	0.7351 [0.5673-0.9525]	flexdmg			Ophthalmological ciliopathies	nan	nan	Joubert syndrome 9;COACH syndrome;Joubert syndrome with oculorenal defect;Meckel syndrome 6;Meckel syndrome	Ophthalmological ciliopathies	BIALLELIC, autosomal or pseudoautosomal	AR		RD_AR_overlap
CCDC50	0.0186	0.6035	0.3917	0.9299	0.6035 [0.3917-0.9299]	flexnonsynmtr											RD_exclusive
FOXRED1	0.0186	0.6057	0.3931	0.9332	0.6057 [0.3931-0.9332]	flexnonsynmtr											RD_exclusive
GRIN3B	0.0186	0.603	0.3914	0.9291	0.603 [0.3914-0.9291]	raredmg											RD_exclusive
HDX	0.0186	2.3633	1.2008	4.651	2.3633 [1.2008-4.651]	raredmg											RD_exclusive
POLB	0.0186	2.3633	1.2008	4.651	2.3633 [1.2008-4.651]	raredmgmtr											RD_exclusive
SLC25A21	0.0186	2.3633	1.2008	4.651	2.3633 [1.2008-4.651]	raredmgmtr											RD_exclusive
DNHD1	0.0187	1.1522	1.0265	1.2934	1.1522 [1.0265-1.2934]	flexnonsynmtr											RD_exclusive
HACL1	0.0187	1.8045	1.1362	2.8656	1.8045 [1.1362-2.8656]	ptv											RD_exclusive
NUSAP1	0.0187	0.515	0.291	0.9113	0.515 [0.291-0.9113]	flexnonsynmtr											RD_exclusive
MTR	0.0188	2.0447	1.1909	3.5106	2.0447 [1.1909-3.5106]	ptv											RD_exclusive
GATA1	0.0189	2.101	1.1714	3.7684	2.101 [1.1714-3.7684]	flexnonsynmtr											RD_exclusive
OR4F15	0.0189	0.5129	0.2899	0.9077	0.5129 [0.2899-0.9077]	flexnonsynmtr											RD_exclusive
PPP3CC	0.0189	2.101	1.1714	3.7684	2.101 [1.1714-3.7684]	UR											RD_exclusive
ADCY7	0.019	2.0356	1.1857	3.4947	2.0356 [1.1857-3.4947]	URmtr											RD_exclusive
DNAJC8	0.019	2.2672	1.2299	4.1794	2.2672 [1.2299-4.1794]	flexnonsynmtr											RD_exclusive
PIK3C2B	0.019	0.6868	0.4976	0.9478	0.6868 [0.4976-0.9478]	flexnonsynmtr											RD_exclusive
RALGPS2	0.019	2.0356	1.1857	3.4947	2.0356 [1.1857-3.4947]	flexnonsynmtr											RD_exclusive
TMEM170A	0.0191	1.9158	1.1376	3.2266	1.9158 [1.1376-3.2266]	flexnonsynmtr											RD_exclusive
CA5A	0.0192	3.4631	1.377	8.7098	3.4631 [1.377-8.7098]	ptv											RD_exclusive
DIRAS2	0.0192	2.7131	1.2544	5.8679	2.7131 [1.2544-5.8679]	UR											RD_exclusive
EXOSC8	0.0192	2.7131	1.2544	5.8679	2.7131 [1.2544-5.8679]	UR											RD_exclusive
GLMP	0.0192	2.5045	1.2197	5.1428	2.5045 [1.2197-5.1428]	ptv											RD_exclusive
HCAR1	0.0192	1.5541	1.0893	2.2174	1.5541 [1.0893-2.2174]	flexnonsynmtr											RD_exclusive
IL22RA1	0.0192	3.4631	1.377	8.7098	3.4631 [1.377-8.7098]	URmtr											RD_exclusive
MACROD1	0.0192	3.4631	1.377	8.7098	3.4631 [1.377-8.7098]	ptv											RD_exclusive
MAP1S	0.0192	2.5045	1.2197	5.1428	2.5045 [1.2197-5.1428]	URmtr											RD_exclusive
NR2C2AP	0.0192	2.7131	1.2544	5.8679	2.7131 [1.2544-5.8679]	raredmg											RD_exclusive
OR10A3	0.0192	1.794	1.1297	2.8488	1.794 [1.1297-2.8488]	ptvraredmg											RD_exclusive
PAFAH1B3	0.0192	2.7131	1.2544	5.8679	2.7131 [1.2544-5.8679]	ptv											RD_exclusive
PLXNA2	0.0192	2.7131	1.2544	5.8679	2.7131 [1.2544-5.8679]	ptv											RD_exclusive
REEP2	0.0192	2.5045	1.2197	5.1428	2.5045 [1.2197-5.1428]	raredmgmtr											RD_exclusive
RSPO1	0.0192	3.4631	1.377	8.7098	3.4631 [1.377-8.7098]	URmtr											RD_exclusive
SLC25A52	0.0192	2.5045	1.2197	5.1428	2.5045 [1.2197-5.1428]	raredmgmtr											RD_exclusive
SLC6A5	0.0192	1.3243	1.0517	1.6677	1.3243 [1.0517-1.6677]	flexdmg											RD_exclusive
TSNARE1	0.0192	3.4631	1.377	8.7098	3.4631 [1.377-8.7098]	URmtr											RD_exclusive
WFS1	0.0192	0.8352	0.7184	0.971	0.8352 [0.7184-0.971]	flexdmg			Glaucoma (developmental)	Anterior segment abnormalities	Ophthalmological disorders	Eye Disorders	Glaucoma (developmental)	nan			RD_AR_AD_overlap
WFS1	0.0192	0.8352	0.7184	0.971	0.8352 [0.7184-0.971]	flexdmg			Bilateral congenital or childhood onset cataracts	Anterior segment abnormalities	Ophthalmological disorders	?Cataract 41, 116400	Bilateral congenital or childhood onset cataracts	BOTH monoallelic and biallelic, autosomal or pseudoautosomal	AR	AD	RD_AR_AD_overlap
WFS1	0.0192	0.8352	0.7184	0.971	0.8352 [0.7184-0.971]	flexdmg			Optic neuropathy	Posterior segment abnormalities	Ophthalmological disorders	Wolfram syndrome 1, OMIM:222300	Optic neuropathy	BOTH monoallelic and biallelic, autosomal or pseudoautosomal	AR	AD	RD_AR_AD_overlap
WFS1	0.0192	0.8352	0.7184	0.971	0.8352 [0.7184-0.971]	flexdmg			Structural eye disease	nan	nan	?Cataract 41, 116400;Wolfram-like syndrome, autosomal dominant, 614296;Wolfram syndrome, 222300;Eye Disorders	Structural eye disease	BOTH monoallelic and biallelic, autosomal or pseudoautosomal	AR	AD	RD_AR_AD_overlap
WFS1	0.0192	0.8352	0.7184	0.971	0.8352 [0.7184-0.971]	flexdmg			Retinal disorders	Posterior segment abnormalities	Ophthalmological disorders	Eye Disorders	Retinal disorders	nan			RD_AR_AD_overlap
EDN1	0.0193	3.0051	1.3017	6.9373	3.0051 [1.3017-6.9373]	raredmgmtr											RD_exclusive
NBL1	0.0193	2.0265	1.1805	3.4789	2.0265 [1.1805-3.4789]	ptv											RD_exclusive
NTF3	0.0193	3.0051	1.3017	6.9373	3.0051 [1.3017-6.9373]	UR											RD_exclusive
AP1AR	0.0194	2.3443	1.1914	4.6129	2.3443 [1.1914-4.6129]	raredmgmtr											RD_exclusive
EIF3E	0.0194	2.0897	1.1652	3.7479	2.0897 [1.1652-3.7479]	raredmg											RD_exclusive
EPHA10	0.0194	1.6915	1.1116	2.5739	1.6915 [1.1116-2.5739]	raredmgmtr											RD_exclusive
F5	0.0194	0.7031	0.5211	0.9487	0.7031 [0.5211-0.9487]	raredmg											RD_exclusive
ITGB6	0.0194	1.6915	1.1116	2.5739	1.6915 [1.1116-2.5739]	raredmgmtr											RD_exclusive
PAQR5	0.0194	0.4553	0.2265	0.9151	0.4553 [0.2265-0.9151]	flexnonsynmtr											RD_exclusive
PHB	0.0194	2.0897	1.1652	3.7479	2.0897 [1.1652-3.7479]	raredmg											RD_exclusive
SERPINB9	0.0194	1.4289	1.0724	1.904	1.4289 [1.0724-1.904]	flexnonsynmtr											RD_exclusive
SLC1A7	0.0194	2.3443	1.1914	4.6129	2.3443 [1.1914-4.6129]	URmtr											RD_exclusive
SLC25A10	0.0194	2.3443	1.1914	4.6129	2.3443 [1.1914-4.6129]	URmtr											RD_exclusive
TSTD2	0.0194	2.0897	1.1652	3.7479	2.0897 [1.1652-3.7479]	raredmgmtr											RD_exclusive
WNT3	0.0194	2.2529	1.2223	4.1526	2.2529 [1.2223-4.1526]	flexnonsynmtr			Structural eye disease	nan	nan	Tetraamelia Syndrome 1, TETAMS1, 273395	Structural eye disease	BIALLELIC, autosomal or pseudoautosomal	AR		RD_AR_overlap
DDX31	0.0195	1.7888	1.1265	2.8405	1.7888 [1.1265-2.8405]	raredmg											RD_exclusive
MRPL41	0.0195	0.4537	0.2257	0.9119	0.4537 [0.2257-0.9119]	flexnonsynmtr											RD_exclusive
SEC24C	0.0195	1.2682	1.043	1.5419	1.2682 [1.043-1.5419]	flexdmg											RD_exclusive
SPATA31D1	0.0195	1.2687	1.0434	1.5425	1.2687 [1.0434-1.5425]	flexnonsynmtr											RD_exclusive
EIF4ENIF1	0.0196	1.3872	1.0679	1.802	1.3872 [1.0679-1.802]	flexdmg											RD_exclusive
MBOAT2	0.0196	1.7363	1.1187	2.6949	1.7363 [1.1187-2.6949]	flexdmg											RD_exclusive
RNF144B	0.0196	0.4529	0.2253	0.9103	0.4529 [0.2253-0.9103]	flexdmg											RD_exclusive
SCAF1	0.0196	0.4529	0.2253	0.9103	0.4529 [0.2253-0.9103]	flexdmg											RD_exclusive
SIX5	0.0196	2.0175	1.1753	3.4632	2.0175 [1.1753-3.4632]	URmtr			Bilateral congenital or childhood onset cataracts	Anterior segment abnormalities	Ophthalmological disorders	Broanchiootorenal syndrome	Bilateral congenital or childhood onset cataracts	MONOALLELIC, autosomal or pseudoautosomal, imprinted status unknown		AD	RD_AD_overlap
TTLL6	0.0196	1.9084	1.1332	3.2138	1.9084 [1.1332-3.2138]	raredmgmtr											RD_exclusive
DDHD1	0.0197	1.7836	1.1233	2.8322	1.7836 [1.1233-2.8322]	raredmg											RD_exclusive
HEATR1	0.0197	2.2388	1.2148	4.1261	2.2388 [1.2148-4.1261]	URmtr											RD_exclusive
PKD2L2	0.0197	2.2388	1.2148	4.1261	2.2388 [1.2148-4.1261]	UR											RD_exclusive
TRIM17	0.0197	0.4505	0.2241	0.9055	0.4505 [0.2241-0.9055]	ptvraredmg											RD_exclusive
C7orf61	0.0198	4.2001	1.4822	11.9017	4.2001 [1.4822-11.9017]	raredmgmtr											RD_exclusive
CELA3B	0.0198	1.5449	1.0828	2.2041	1.5449 [1.0828-2.2041]	ptvraredmg											RD_exclusive
DACT1	0.0198	4.2001	1.4822	11.9017	4.2001 [1.4822-11.9017]	ptv											RD_exclusive
EXTL1	0.0198	1.4749	1.0735	2.0264	1.4749 [1.0735-2.0264]	ptvraredmg											RD_exclusive
PPP1R14B	0.0198	4.2001	1.4822	11.9017	4.2001 [1.4822-11.9017]	UR											RD_exclusive
SERINC2	0.0198	0.6806	0.4889	0.9476	0.6806 [0.4889-0.9476]	flexdmg											RD_exclusive
SH2D1A	0.0198	4.2001	1.4822	11.9017	4.2001 [1.4822-11.9017]	raredmgmtr											RD_exclusive
SNX21	0.0198	4.2001	1.4822	11.9017	4.2001 [1.4822-11.9017]	raredmgmtr											RD_exclusive
NCL	0.0199	1.3555	1.0585	1.7359	1.3555 [1.0585-1.7359]	flexdmg											RD_exclusive
PPARGC1A	0.0199	0.2408	0.0599	0.968	0.2408 [0.0599-0.968]	raredmgmtr											RD_exclusive
PSTPIP1	0.0199	0.2399	0.0597	0.9644	0.2399 [0.0597-0.9644]	ptvraredmg											RD_exclusive
ABCA10	0.02	1.5086	1.0889	2.0902	1.5086 [1.0889-2.0902]	ptv											RD_exclusive
IL17RE	0.02	1.5426	1.0813	2.2008	1.5426 [1.0813-2.2008]	flexnonsynmtr											RD_exclusive
NAT2	0.02	2.0786	1.1591	3.7276	2.0786 [1.1591-3.7276]	raredmg											RD_exclusive
PDE4A	0.02	1.7785	1.1201	2.8239	1.7785 [1.1201-2.8239]	raredmgmtr											RD_exclusive
PLXNA3	0.02	1.7785	1.1201	2.8239	1.7785 [1.1201-2.8239]	UR											RD_exclusive
PRODH2	0.02	1.4364	1.0681	1.9316	1.4364 [1.0681-1.9316]	flexnonsynmtr											RD_exclusive
TNIK	0.02	1.4023	1.0614	1.8528	1.4023 [1.0614-1.8528]	flexdmg											RD_exclusive
VSIG10	0.02	2.0786	1.1591	3.7276	2.0786 [1.1591-3.7276]	raredmgmtr											RD_exclusive
COLEC10	0.0201	1.6801	1.1042	2.5564	1.6801 [1.1042-2.5564]	raredmg											RD_exclusive
LANCL1	0.0201	1.8335	1.1242	2.9903	1.8335 [1.1242-2.9903]	raredmg											RD_exclusive
MAP1LC3B	0.0201	2.2249	1.2074	4.0999	2.2249 [1.2074-4.0999]	ptvraredmg											RD_exclusive
NKX2-5	0.0201	1.8335	1.1242	2.9903	1.8335 [1.1242-2.9903]	raredmg											RD_exclusive
PDE5A	0.0201	1.6801	1.1042	2.5564	1.6801 [1.1042-2.5564]	ptv											RD_exclusive
TPCN2	0.0201	2.2249	1.2074	4.0999	2.2249 [1.2074-4.0999]	ptv											RD_exclusive
CSPP1	0.0202	1.395	1.0665	1.8246	1.395 [1.0665-1.8246]	flexdmg			Structural eye disease	nan	nan	Joubert syndrome 21, 615636	Structural eye disease	BIALLELIC, autosomal or pseudoautosomal	AR		RD_AR_overlap
CSPP1	0.0202	1.395	1.0665	1.8246	1.395 [1.0665-1.8246]	flexdmg			Ophthalmological ciliopathies	nan	nan	Joubert syndrome;Meckel syndrome;Joubert syndrome 21;Meckel-Gruber syndrome	Ophthalmological ciliopathies	BIALLELIC, autosomal or pseudoautosomal	AR		RD_AR_overlap
CSPP1	0.0202	1.395	1.0665	1.8246	1.395 [1.0665-1.8246]	flexdmg			Retinal disorders	Posterior segment abnormalities	Ophthalmological disorders	Genetic Retinal Degeneration Conditions;Joubert syndrome 21,615636	Retinal disorders	BIALLELIC, autosomal or pseudoautosomal	AR		RD_AR_overlap
LHX8	0.0202	2.4807	1.2084	5.0926	2.4807 [1.2084-5.0926]	UR											RD_exclusive
OR4A47	0.0202	1.9998	1.1652	3.4323	1.9998 [1.1652-3.4323]	ptvraredmg											RD_exclusive
PIM1	0.0202	0.2347	0.0584	0.9434	0.2347 [0.0584-0.9434]	flexnonsynmtr											RD_exclusive
CCDC14	0.0203	2.6812	1.2401	5.7968	2.6812 [1.2401-5.7968]	raredmgmtr											RD_exclusive
COL1A1	0.0203	0.7162	0.5375	0.9542	0.7162 [0.5375-0.9542]	flexnonsynmtr											RD_exclusive
CPN1	0.0203	2.6812	1.2401	5.7968	2.6812 [1.2401-5.7968]	URmtr											RD_exclusive
EXOG	0.0203	0.5041	0.2777	0.9148	0.5041 [0.2777-0.9148]	flexnonsynmtr											RD_exclusive
IL6ST	0.0203	1.5742	1.0905	2.2725	1.5742 [1.0905-2.2725]	flexnonsynmtr											RD_exclusive
RHD	0.0203	1.7734	1.1169	2.8157	1.7734 [1.1169-2.8157]	flexnonsynmtr											RD_exclusive
SPNS3	0.0203	2.6812	1.2401	5.7968	2.6812 [1.2401-5.7968]	ptv											RD_exclusive
SYN3	0.0203	2.6812	1.2401	5.7968	2.6812 [1.2401-5.7968]	ptv											RD_exclusive
TRIO	0.0203	1.2606	1.0423	1.5247	1.2606 [1.0423-1.5247]	flexnonsynmtr											RD_exclusive
TMEM185B	0.0204	0.44	0.2086	0.9279	0.44 [0.2086-0.9279]	raredmg											RD_exclusive
WFDC3	0.0204	0.233	0.058	0.9366	0.233 [0.058-0.9366]	raredmg											RD_exclusive
CCDC77	0.0205	2.0676	1.1531	3.7075	2.0676 [1.1531-3.7075]	raredmg											RD_exclusive
ITGA4	0.0205	1.4084	1.0687	1.856	1.4084 [1.0687-1.856]	flexnonsynmtr											RD_exclusive
PEX6	0.0205	0.6043	0.388	0.941	0.6043 [0.388-0.941]	raredmg			Retinal disorders	Posterior segment abnormalities	Ophthalmological disorders	Heimler syndrome 2, OMIM:616617;MONDO:0014709;Peroxisome biogenesis disorder 4B, OMIM:614863	Retinal disorders	BOTH monoallelic and biallelic, autosomal or pseudoautosomal	AR	AD	RD_AR_AD_overlap
PEX6	0.0205	0.6043	0.388	0.941	0.6043 [0.388-0.941]	raredmg			Structural eye disease	nan	nan	Peroxisome biogenesis disorder 4B, 614863	Structural eye disease	BOTH monoallelic and biallelic, autosomal or pseudoautosomal	AR	AD	RD_AR_AD_overlap
PEX6	0.0205	0.6043	0.388	0.941	0.6043 [0.388-0.941]	raredmg			Bilateral congenital or childhood onset cataracts	Anterior segment abnormalities	Ophthalmological disorders	Heimler syndrome 2, OMIM:616617	Bilateral congenital or childhood onset cataracts	BIALLELIC, autosomal or pseudoautosomal	AR		RD_AR_AD_overlap
CEP295	0.0206	1.2215	1.0349	1.4417	1.2215 [1.0349-1.4417]	flexnonsynmtr											RD_exclusive
CIART	0.0206	2.9595	1.2827	6.8285	2.9595 [1.2827-6.8285]	UR											RD_exclusive
EXD2	0.0206	2.9595	1.2827	6.8285	2.9595 [1.2827-6.8285]	ptv											RD_exclusive
GJA9	0.0206	2.2112	1.2001	4.0741	2.2112 [1.2001-4.0741]	URmtr											RD_exclusive
MC4R	0.0206	1.9911	1.1602	3.4171	1.9911 [1.1602-3.4171]	raredmgmtr											RD_exclusive
MRC2	0.0206	0.5829	0.3655	0.9295	0.5829 [0.3655-0.9295]	flexdmg											RD_exclusive
MYADML2	0.0206	2.9595	1.2827	6.8285	2.9595 [1.2827-6.8285]	ptv											RD_exclusive
OIP5	0.0206	2.9595	1.2827	6.8285	2.9595 [1.2827-6.8285]	URmtr											RD_exclusive
PKD1L2	0.0206	2.9595	1.2827	6.8285	2.9595 [1.2827-6.8285]	raredmgmtr											RD_exclusive
SLC44A3	0.0206	0.2322	0.0578	0.9332	0.2322 [0.0578-0.9332]	ptv											RD_exclusive
SPRTN	0.0206	2.9595	1.2827	6.8285	2.9595 [1.2827-6.8285]	UR											RD_exclusive
ZNF714	0.0206	2.9595	1.2827	6.8285	2.9595 [1.2827-6.8285]	raredmg											RD_exclusive
AXIN2	0.0207	5.7438	1.6829	19.6042	5.7438 [1.6829-19.6042]	ptv											RD_exclusive
CRADD	0.0207	5.7438	1.6829	19.6042	5.7438 [1.6829-19.6042]	ptv											RD_exclusive
FGF12	0.0207	3.3909	1.3495	8.5204	3.3909 [1.3495-8.5204]	raredmgmtr											RD_exclusive
IPMK	0.0207	0.2314	0.0576	0.9299	0.2314 [0.0576-0.9299]	flexnonsynmtr											RD_exclusive
KPRP	0.0207	3.3909	1.3495	8.5204	3.3909 [1.3495-8.5204]	UR											RD_exclusive
NDFIP1	0.0207	3.3909	1.3495	8.5204	3.3909 [1.3495-8.5204]	raredmgmtr											RD_exclusive
SLC6A11	0.0207	5.7438	1.6829	19.6042	5.7438 [1.6829-19.6042]	ptv											RD_exclusive
STRN4	0.0207	5.7438	1.6829	19.6042	5.7438 [1.6829-19.6042]	ptv											RD_exclusive
TMEM258	0.0207	3.3909	1.3495	8.5204	3.3909 [1.3495-8.5204]	UR											RD_exclusive
CEP152	0.0208	1.8214	1.1169	2.9703	1.8214 [1.1169-2.9703]	UR											RD_exclusive
MLH3	0.0209	1.7633	1.1106	2.7995	1.7633 [1.1106-2.7995]	ptv											RD_exclusive
CKAP2L	0.021	0.2297	0.0572	0.9233	0.2297 [0.0572-0.9233]	raredmg											RD_exclusive
JOSD2	0.021	2.1976	1.1928	4.0486	2.1976 [1.1928-4.0486]	flexnonsynmtr											RD_exclusive
LRP5	0.021	1.1964	1.0308	1.3886	1.1964 [1.0308-1.3886]	flexdmg			Retinal disorders	Posterior segment abnormalities	Ophthalmological disorders	Eye Disorders;Exudative vitreoretinopathy 4	Retinal disorders	BOTH monoallelic and biallelic, autosomal or pseudoautosomal	AR	AD	RD_AR_AD_overlap
LRP5	0.021	1.1964	1.0308	1.3886	1.1964 [1.0308-1.3886]	flexdmg			Structural eye disease	nan	nan	Osteopetrosis, autosomal dominant 1, 607634;Osteoporosis-pseudoglioma syndrome, 259770;van Buchem disease, type 2;Exudative vitreoretinopathy 4, 601813;Eye Disorders	Structural eye disease	BIALLELIC, autosomal or pseudoautosomal	AR		RD_AR_AD_overlap
LRP5	0.021	1.1964	1.0308	1.3886	1.1964 [1.0308-1.3886]	flexdmg			Glaucoma (developmental)	Anterior segment abnormalities	Ophthalmological disorders	Eye Disorders	Glaucoma (developmental)	nan			RD_AR_AD_overlap
LRP5	0.021	1.1964	1.0308	1.3886	1.1964 [1.0308-1.3886]	flexdmg			Bilateral congenital or childhood onset cataracts	Anterior segment abnormalities	Ophthalmological disorders	Osteoporosis-pseudoglioma syndrome;Exudative vitreoretinopathy 4	Bilateral congenital or childhood onset cataracts	BIALLELIC, autosomal or pseudoautosomal	AR		RD_AR_AD_overlap
PSMD12	0.021	2.1976	1.1928	4.0486	2.1976 [1.1928-4.0486]	raredmgmtr											RD_exclusive
BARHL2	0.0211	2.0567	1.1471	3.6876	2.0567 [1.1471-3.6876]	raredmgmtr											RD_exclusive
DNAH3	0.0211	1.3156	1.0479	1.6518	1.3156 [1.0479-1.6518]	raredmgmtr											RD_exclusive
PCDHAC1	0.0211	0.6852	0.4943	0.9496	0.6852 [0.4943-0.9496]	flexnonsynmtr											RD_exclusive
ACTR1A	0.0212	2.4572	1.1972	5.0433	2.4572 [1.1972-5.0433]	UR											RD_exclusive
C14orf132	0.0212	1.8155	1.1133	2.9604	1.8155 [1.1133-2.9604]	raredmg											RD_exclusive
CD63	0.0212	2.3074	1.1731	4.5386	2.3074 [1.1731-4.5386]	raredmgmtr											RD_exclusive
GPR146	0.0212	2.4572	1.1972	5.0433	2.4572 [1.1972-5.0433]	ptv											RD_exclusive
MTX1	0.0212	2.4572	1.1972	5.0433	2.4572 [1.1972-5.0433]	raredmgmtr											RD_exclusive
MUC1	0.0212	2.3074	1.1731	4.5386	2.3074 [1.1731-4.5386]	ptv											RD_exclusive
OTOP1	0.0212	1.7583	1.1075	2.7914	1.7583 [1.1075-2.7914]	raredmg											RD_exclusive
RXRA	0.0212	2.4572	1.1972	5.0433	2.4572 [1.1972-5.0433]	URmtr											RD_exclusive
UTP18	0.0212	2.3074	1.1731	4.5386	2.3074 [1.1731-4.5386]	raredmgmtr											RD_exclusive
DHODH	0.0213	1.4686	1.0731	2.0099	1.4686 [1.0731-2.0099]	flexnonsynmtr											RD_exclusive
ERLEC1	0.0213	0.4158	0.1858	0.9305	0.4158 [0.1858-0.9305]	ptvraredmg											RD_exclusive
NEUROG3	0.0213	1.9738	1.1503	3.387	1.9738 [1.1503-3.387]	flexnonsynmtr											RD_exclusive
ZNF284	0.0213	0.6446	0.4401	0.9442	0.6446 [0.4401-0.9442]	flexnonsynmtr											RD_exclusive
AURKB	0.0214	0.536	0.3097	0.9276	0.536 [0.3097-0.9276]	flexdmg											RD_exclusive
COL5A3	0.0214	0.5366	0.3101	0.9288	0.5366 [0.3101-0.9288]	UR											RD_exclusive
H6PD	0.0214	1.2038	1.0324	1.4036	1.2038 [1.0324-1.4036]	flexdmg											RD_exclusive
MAP3K10	0.0214	0.414	0.185	0.9265	0.414 [0.185-0.9265]	ptvraredmg											RD_exclusive
NDUFA8	0.0214	1.923	1.1608	3.1858	1.923 [1.1608-3.1858]	raredmg											RD_exclusive
PPP2R2C	0.0214	2.65	1.2261	5.7275	2.65 [1.2261-5.7275]	URmtr											RD_exclusive
TMIE	0.0214	2.65	1.2261	5.7275	2.65 [1.2261-5.7275]	UR											RD_exclusive
DYRK3	0.0215	1.5385	1.0843	2.1831	1.5385 [1.0843-2.1831]	ptvraredmg											RD_exclusive
GALNT18	0.0215	0.4105	0.1834	0.9187	0.4105 [0.1834-0.9187]	ptvraredmg											RD_exclusive
MMACHC	0.0215	0.6668	0.4695	0.947	0.6668 [0.4695-0.947]	flexnonsynmtr			Retinal disorders	Posterior segment abnormalities	Ophthalmological disorders	Methylmalonic aciduria and homocystinuria, cblC type, OMIM:277400, MONDO:0010184	Retinal disorders	BIALLELIC, autosomal or pseudoautosomal	AR		RD_AR_overlap
OR2A14	0.0215	1.5385	1.0843	2.1831	1.5385 [1.0843-2.1831]	flexnonsynmtr											RD_exclusive
PRMT3	0.0215	0.4114	0.1838	0.9206	0.4114 [0.1838-0.9206]	raredmg											RD_exclusive
FOXK2	0.0216	0.3029	0.0971	0.9442	0.3029 [0.0971-0.9442]	UR											RD_exclusive
MEIS1	0.0216	0.3038	0.0974	0.9472	0.3038 [0.0974-0.9472]	ptvraredmg											RD_exclusive
MFN1	0.0216	0.666	0.4689	0.9458	0.666 [0.4689-0.9458]	flexnonsynmtr											RD_exclusive
OSBPL3	0.0216	1.7533	1.1044	2.7834	1.7533 [1.1044-2.7834]	raredmg											RD_exclusive
ANKRD54	0.0217	2.0459	1.1412	3.668	2.0459 [1.1412-3.668]	raredmg											RD_exclusive
ASB3	0.0217	2.0459	1.1412	3.668	2.0459 [1.1412-3.668]	UR											RD_exclusive
GAA	0.0217	0.4079	0.1823	0.9129	0.4079 [0.1823-0.9129]	UR											RD_exclusive
GBP3	0.0217	0.4961	0.2655	0.9267	0.4961 [0.2655-0.9267]	flexdmg											RD_exclusive
SLC30A10	0.0217	2.0459	1.1412	3.668	2.0459 [1.1412-3.668]	raredmg											RD_exclusive
TESK2	0.0217	2.0459	1.1412	3.668	2.0459 [1.1412-3.668]	ptv											RD_exclusive
TMEM268	0.0217	2.0459	1.1412	3.668	2.0459 [1.1412-3.668]	flexdmg											RD_exclusive
TSNAXIP1	0.0217	1.9653	1.1454	3.3722	1.9653 [1.1454-3.3722]	raredmg											RD_exclusive
AFTPH	0.0218	1.9089	1.1524	3.1621	1.9089 [1.1524-3.1621]	flexdmg											RD_exclusive
AZI2	0.0218	0.2991	0.096	0.9326	0.2991 [0.096-0.9326]	flexnonsynmtr											RD_exclusive
CKLF-CMTM1	0.0218	4.0688	1.4386	11.5083	4.0688 [1.4386-11.5083]	raredmg											RD_exclusive
FLOT1	0.0218	0.2991	0.096	0.9326	0.2991 [0.096-0.9326]	flexdmg											RD_exclusive
KHDC1L	0.0218	4.0688	1.4386	11.5083	4.0688 [1.4386-11.5083]	ptv											RD_exclusive
RNASE12	0.0218	4.0688	1.4386	11.5083	4.0688 [1.4386-11.5083]	URmtr											RD_exclusive
THEM5	0.0218	4.0688	1.4386	11.5083	4.0688 [1.4386-11.5083]	UR											RD_exclusive
TRPC1	0.0218	1.9089	1.1524	3.1621	1.9089 [1.1524-3.1621]	UR											RD_exclusive
ZNF10	0.0218	4.0688	1.4386	11.5083	4.0688 [1.4386-11.5083]	raredmgmtr											RD_exclusive
AGR2	0.0219	2.9154	1.2642	6.7231	2.9154 [1.2642-6.7231]	raredmg											RD_exclusive
AOX1	0.0219	1.7483	1.1013	2.7754	1.7483 [1.1013-2.7754]	UR											RD_exclusive
CD38	0.0219	2.9154	1.2642	6.7231	2.9154 [1.2642-6.7231]	URmtr											RD_exclusive
HOXD1	0.0219	2.9154	1.2642	6.7231	2.9154 [1.2642-6.7231]	ptv											RD_exclusive
INPP4B	0.0219	1.5179	1.0858	2.1219	1.5179 [1.0858-2.1219]	flexnonsynmtr											RD_exclusive
KLK3	0.0219	2.9154	1.2642	6.7231	2.9154 [1.2642-6.7231]	ptv											RD_exclusive
RHEBL1	0.0219	2.9154	1.2642	6.7231	2.9154 [1.2642-6.7231]	UR											RD_exclusive
TXNRD3	0.0219	2.9154	1.2642	6.7231	2.9154 [1.2642-6.7231]	ptv											RD_exclusive
ACBD3	0.022	0.4923	0.2635	0.9196	0.4923 [0.2635-0.9196]	flexnonsynmtr											RD_exclusive
ATP9A	0.022	0.3869	0.1602	0.9348	0.3869 [0.1602-0.9348]	UR											RD_exclusive
CWF19L2	0.022	1.6323	1.1001	2.4219	1.6323 [1.1001-2.4219]	ptvraredmg											RD_exclusive
PAPLN	0.022	0.2964	0.0951	0.924	0.2964 [0.0951-0.924]	raredmgmtr											RD_exclusive
PRCP	0.022	0.386	0.1598	0.9325	0.386 [0.1598-0.9325]	raredmg											RD_exclusive
PUM1	0.022	0.2964	0.0951	0.924	0.2964 [0.0951-0.924]	raredmgmtr											RD_exclusive
TMEM132D	0.022	0.3851	0.1594	0.9303	0.3851 [0.1594-0.9303]	raredmg											RD_exclusive
TTC24	0.022	1.5867	1.085	2.3203	1.5867 [1.085-2.3203]	flexnonsynmtr											RD_exclusive
ZNF721	0.022	2.1709	1.1786	3.9986	2.1709 [1.1786-3.9986]	UR											RD_exclusive
AHI1	0.0221	0.4045	0.1808	0.9053	0.4045 [0.1808-0.9053]	raredmg			Ocular coloboma	Ocular malformations	Ophthalmological disorders	Joubert syndrome-3	Ocular coloboma	BIALLELIC, autosomal or pseudoautosomal	AR		RD_AR_overlap
AHI1	0.0221	0.4045	0.1808	0.9053	0.4045 [0.1808-0.9053]	raredmg			Ophthalmological ciliopathies	nan	nan	Joubert syndrome 3;Joubert syndrome;Joubert syndrome-3.	Ophthalmological ciliopathies	BIALLELIC, autosomal or pseudoautosomal	AR		RD_AR_overlap
AHI1	0.0221	0.4045	0.1808	0.9053	0.4045 [0.1808-0.9053]	raredmg			Structural eye disease	nan	nan	Joubert syndrome 3, 608629	Structural eye disease	BIALLELIC, autosomal or pseudoautosomal	AR		RD_AR_overlap
AHI1	0.0221	0.4045	0.1808	0.9053	0.4045 [0.1808-0.9053]	raredmg			Retinal disorders	Posterior segment abnormalities	Ophthalmological disorders	Eye Disorders;Joubert syndrome 3, 608629	Retinal disorders	BIALLELIC, autosomal or pseudoautosomal	AR		RD_AR_overlap
AHI1	0.0221	0.4045	0.1808	0.9053	0.4045 [0.1808-0.9053]	raredmg			Glaucoma (developmental)	Anterior segment abnormalities	Ophthalmological disorders	Eye Disorders	Glaucoma (developmental)	nan			RD_AR_overlap
BGN	0.0221	10.8485	2.1892	53.7598	10.8485 [2.1892-53.7598]	ptv											RD_exclusive
BHLHA15	0.0221	10.8485	2.1892	53.7598	10.8485 [2.1892-53.7598]	ptv											RD_exclusive
C1QTNF6	0.0221	0.3504	0.1308	0.9389	0.3504 [0.1308-0.9389]	ptvraredmg											RD_exclusive
CNGB3	0.0221	0.3833	0.1587	0.9259	0.3833 [0.1587-0.9259]	raredmgmtr			Glaucoma (developmental)	Anterior segment abnormalities	Ophthalmological disorders	Eye Disorders	Glaucoma (developmental)	nan			RD_AR_overlap
CNGB3	0.0221	0.3833	0.1587	0.9259	0.3833 [0.1587-0.9259]	raredmgmtr			Structural eye disease	nan	nan	Achromatopsia-3, 262300;Macular degeneration, juvenile, 248200;Eye Disorders	Structural eye disease	BIALLELIC, autosomal or pseudoautosomal	AR		RD_AR_overlap
CNGB3	0.0221	0.3833	0.1587	0.9259	0.3833 [0.1587-0.9259]	raredmgmtr			Retinal disorders	Posterior segment abnormalities	Ophthalmological disorders	Achromatopsia 3, OMIM:262300;Macular degeneration, juvenile	Retinal disorders	BIALLELIC, autosomal or pseudoautosomal	AR		RD_AR_overlap
IKZF3	0.0221	10.8485	2.1892	53.7598	10.8485 [2.1892-53.7598]	ptv											RD_exclusive
IL13RA2	0.0221	0.2955	0.0948	0.9212	0.2955 [0.0948-0.9212]	flexnonsynmtr											RD_exclusive
INTS9	0.0221	1.9569	1.1405	3.3575	1.9569 [1.1405-3.3575]	UR											RD_exclusive
MAP2K6	0.0221	10.8485	2.1892	53.7598	10.8485 [2.1892-53.7598]	ptv											RD_exclusive
NEUROG2	0.0221	10.8485	2.1892	53.7598	10.8485 [2.1892-53.7598]	ptv											RD_exclusive
OCA2	0.0221	0.564	0.3383	0.9401	0.564 [0.3383-0.9401]	raredmgmtr			Glaucoma (developmental)	Anterior segment abnormalities	Ophthalmological disorders	Eye Disorders	Glaucoma (developmental)	nan			RD_AR_overlap
OCA2	0.0221	0.564	0.3383	0.9401	0.564 [0.3383-0.9401]	raredmgmtr			Retinal disorders	Posterior segment abnormalities	Ophthalmological disorders	Eye Disorders	Retinal disorders	nan			RD_AR_overlap
OCA2	0.0221	0.564	0.3383	0.9401	0.564 [0.3383-0.9401]	raredmgmtr			Ocular and oculo-cutaneous albinism	nan	nan	Oculocutaneous Albinism;Albinism, brown oculocutaneous; Albinism, oculocutaneous, type II; Skin/hair/eye pigmentation 1, blond/brown hair;Skin/hair/eye pigmentation 1, blue/nonblue eyes	Ocular and oculo-cutaneous albinism	BIALLELIC, autosomal or pseudoautosomal	AR		RD_AR_overlap
OCA2	0.0221	0.564	0.3383	0.9401	0.564 [0.3383-0.9401]	raredmgmtr			Structural eye disease	nan	nan	Albinism, brown oculocutaneous, 203200;[Skin/hair/eye pigmentation 1, blue/nonblue eyes];Albinism oculocutaneous, type II;[Skin/hair/eye pigmentation 1, blond/brown hair], 227220;Eye Disorders	Structural eye disease	BIALLELIC, autosomal or pseudoautosomal	AR		RD_AR_overlap
PAK2	0.0221	10.8485	2.1892	53.7598	10.8485 [2.1892-53.7598]	ptv			Retinal disorders	Posterior segment abnormalities	Ophthalmological disorders	Knobloch 2 syndrome	Retinal disorders	MONOALLELIC, autosomal or pseudoautosomal, NOT imprinted		AD	RD_AD_overlap
PHF11	0.0221	0.3495	0.1304	0.9364	0.3495 [0.1304-0.9364]	flexnonsynmtr											RD_exclusive
PHF23	0.0221	10.8485	2.1892	53.7598	10.8485 [2.1892-53.7598]	ptv											RD_exclusive
RAD23B	0.0221	2.2894	1.1641	4.5023	2.2894 [1.1641-4.5023]	flexnonsynmtr											RD_exclusive
SLCO4A1	0.0221	2.2894	1.1641	4.5023	2.2894 [1.1641-4.5023]	ptv											RD_exclusive
SLURP2	0.0221	10.8485	2.1892	53.7598	10.8485 [2.1892-53.7598]	URmtr											RD_exclusive
SNURF	0.0221	10.8485	2.1892	53.7598	10.8485 [2.1892-53.7598]	raredmgmtr											RD_exclusive
STAP2	0.0221	2.2894	1.1641	4.5023	2.2894 [1.1641-4.5023]	UR											RD_exclusive
TNKS1BP1	0.0221	0.3514	0.1312	0.9415	0.3514 [0.1312-0.9415]	ptvraredmg											RD_exclusive
VILL	0.0221	1.9569	1.1405	3.3575	1.9569 [1.1405-3.3575]	raredmgmtr											RD_exclusive
AKAP1	0.0222	3.3217	1.3231	8.3391	3.3217 [1.3231-8.3391]	ptv											RD_exclusive
CCAR2	0.0222	0.3486	0.1301	0.9339	0.3486 [0.1301-0.9339]	ptvraredmg											RD_exclusive
EHBP1	0.0222	3.3217	1.3231	8.3391	3.3217 [1.3231-8.3391]	ptv											RD_exclusive
EPS15	0.0222	0.2946	0.0945	0.9184	0.2946 [0.0945-0.9184]	ptvraredmg											RD_exclusive
GLRB	0.0222	1.51	1.0802	2.1109	1.51 [1.0802-2.1109]	ptvraredmg											RD_exclusive
IRF3	0.0222	2.4343	1.1863	4.995	2.4343 [1.1863-4.995]	ptv											RD_exclusive
LRRC23	0.0222	0.3467	0.1294	0.9289	0.3467 [0.1294-0.9289]	ptvraredmg											RD_exclusive
OR2B2	0.0222	2.4343	1.1863	4.995	2.4343 [1.1863-4.995]	ptv											RD_exclusive
OR52K2	0.0222	3.3217	1.3231	8.3391	3.3217 [1.3231-8.3391]	raredmg											RD_exclusive
PSMG2	0.0222	2.4343	1.1863	4.995	2.4343 [1.1863-4.995]	raredmgmtr											RD_exclusive
RPL5	0.0222	0.2946	0.0945	0.9184	0.2946 [0.0945-0.9184]	flexdmg											RD_exclusive
TRAF3IP3	0.0222	2.4343	1.1863	4.995	2.4343 [1.1863-4.995]	ptv											RD_exclusive
WBP2	0.0222	0.3486	0.1301	0.9339	0.3486 [0.1301-0.9339]	flexnonsynmtr											RD_exclusive
PAX3	0.0223	0.6586	0.4585	0.946	0.6586 [0.4585-0.946]	flexdmg			Structural eye disease	nan	nan	Waardenburg syndrome, type 1, 193500;Waardenburg syndrome, type 3, 148820	Structural eye disease	BOTH monoallelic and biallelic, autosomal or pseudoautosomal	AR	AD	RD_AR_AD_overlap
QPCTL	0.0223	1.626	1.0959	2.4125	1.626 [1.0959-2.4125]	flexnonsynmtr											RD_exclusive
SOX10	0.0223	1.895	1.1441	3.1388	1.895 [1.1441-3.1388]	raredmgmtr											RD_exclusive
ECSIT	0.0224	0.5569	0.3341	0.9282	0.5569 [0.3341-0.9282]	ptvraredmg											RD_exclusive
FCMR	0.0224	0.3449	0.1287	0.9239	0.3449 [0.1287-0.9239]	flexnonsynmtr											RD_exclusive
APLNR	0.0225	0.615	0.3991	0.9477	0.615 [0.3991-0.9477]	flexdmg											RD_exclusive
CLRN3	0.0225	2.1578	1.1717	3.974	2.1578 [1.1717-3.974]	raredmg											RD_exclusive
RNF145	0.0225	2.1578	1.1717	3.974	2.1578 [1.1717-3.974]	raredmgmtr											RD_exclusive
STAT2	0.0225	2.1578	1.1717	3.974	2.1578 [1.1717-3.974]	URmtr											RD_exclusive
URI1	0.0225	1.3737	1.0528	1.7924	1.3737 [1.0528-1.7924]	flexnonsynmtr											RD_exclusive
AIF1	0.0226	2.6195	1.2124	5.6597	2.6195 [1.2124-5.6597]	flexdmg											RD_exclusive
CLMN	0.0226	0.3421	0.1277	0.9166	0.3421 [0.1277-0.9166]	UR											RD_exclusive
ELMO2	0.0226	0.3421	0.1277	0.9166	0.3421 [0.1277-0.9166]	flexnonsynmtr											RD_exclusive
FSCB	0.0226	1.3727	1.052	1.791	1.3727 [1.052-1.791]	flexnonsynmtr											RD_exclusive
G3BP1	0.0226	2.6195	1.2124	5.6597	2.6195 [1.2124-5.6597]	URmtr											RD_exclusive
GSAP	0.0226	1.3727	1.052	1.791	1.3727 [1.052-1.791]	flexnonsynmtr											RD_exclusive
MYH7B	0.0226	1.305	1.048	1.6251	1.305 [1.048-1.6251]	raredmgmtr											RD_exclusive
RADIL	0.0226	0.6111	0.3966	0.9417	0.6111 [0.3966-0.9417]	flexdmg											RD_exclusive
SERINC4	0.0226	2.6195	1.2124	5.6597	2.6195 [1.2124-5.6597]	URmtr											RD_exclusive
TRAF3IP2	0.0226	2.6195	1.2124	5.6597	2.6195 [1.2124-5.6597]	raredmgmtr											RD_exclusive
TTLL9	0.0226	0.5997	0.3807	0.9447	0.5997 [0.3807-0.9447]	flexnonsynmtr											RD_exclusive
ZNF862	0.0226	2.6195	1.2124	5.6597	2.6195 [1.2124-5.6597]	raredmg											RD_exclusive
ZP1	0.0226	2.6195	1.2124	5.6597	2.6195 [1.2124-5.6597]	URmtr											RD_exclusive
DNTTIP2	0.0228	1.5189	1.0705	2.1551	1.5189 [1.0705-2.1551]	flexnonsynmtr											RD_exclusive
EIF3D	0.0228	1.6672	1.1055	2.5144	1.6672 [1.1055-2.5144]	flexnonsynmtr											RD_exclusive
HIF1A	0.0228	1.4833	1.0752	2.0463	1.4833 [1.0752-2.0463]	flexdmg											RD_exclusive
TMC2	0.0228	1.3376	1.0484	1.7066	1.3376 [1.0484-1.7066]	flexdmg											RD_exclusive
CAPN2	0.0229	1.8323	1.1391	2.9474	1.8323 [1.1391-2.9474]	UR											RD_exclusive
DCAF8L2	0.0229	2.0247	1.1296	3.6293	2.0247 [1.1296-3.6293]	URmtr											RD_exclusive
SRSF8	0.0229	1.9402	1.131	3.3284	1.9402 [1.131-3.3284]	UR											RD_exclusive
U2AF1L4	0.0229	2.0247	1.1296	3.6293	2.0247 [1.1296-3.6293]	raredmg											RD_exclusive
APPL2	0.023	2.1449	1.1648	3.9498	2.1449 [1.1648-3.9498]	UR											RD_exclusive
CHRND	0.023	2.1449	1.1648	3.9498	2.1449 [1.1648-3.9498]	ptv											RD_exclusive
DHRS2	0.023	0.3395	0.1267	0.9093	0.3395 [0.1267-0.9093]	raredmg											RD_exclusive
IL20RB	0.023	2.1449	1.1648	3.9498	2.1449 [1.1648-3.9498]	raredmg											RD_exclusive
ILVBL	0.023	2.1449	1.1648	3.9498	2.1449 [1.1648-3.9498]	URmtr											RD_exclusive
KIF6	0.023	1.3352	1.0465	1.7035	1.3352 [1.0465-1.7035]	flexnonsynmtr											RD_exclusive
NRBF2	0.023	2.1449	1.1648	3.9498	2.1449 [1.1648-3.9498]	raredmg											RD_exclusive
PGK2	0.023	1.5168	1.069	2.152	1.5168 [1.069-2.152]	flexnonsynmtr											RD_exclusive
RTN4	0.023	2.2716	1.1553	4.4666	2.2716 [1.1553-4.4666]	URmtr											RD_exclusive
SUSD1	0.023	2.2716	1.1553	4.4666	2.2716 [1.1553-4.4666]	raredmgmtr											RD_exclusive
ZBTB1	0.023	2.1449	1.1648	3.9498	2.1449 [1.1648-3.9498]	ptvraredmg											RD_exclusive
TTC4	0.0231	1.7146	1.1161	2.6342	1.7146 [1.1161-2.6342]	flexnonsynmtr											RD_exclusive
ZNF845	0.0231	1.2875	1.0391	1.5952	1.2875 [1.0391-1.5952]	flexnonsynmtr											RD_exclusive
AGA	0.0232	2.8725	1.2462	6.6208	2.8725 [1.2462-6.6208]	ptv											RD_exclusive
BDH1	0.0232	1.5146	1.0675	2.149	1.5146 [1.0675-2.149]	flexdmg											RD_exclusive
CAMLG	0.0232	2.8725	1.2462	6.6208	2.8725 [1.2462-6.6208]	ptv											RD_exclusive
CDX2	0.0232	2.8725	1.2462	6.6208	2.8725 [1.2462-6.6208]	UR											RD_exclusive
CTTNBP2NL	0.0232	2.4117	1.1756	4.9475	2.4117 [1.1756-4.9475]	UR											RD_exclusive
DHX58	0.0232	2.4117	1.1756	4.9475	2.4117 [1.1756-4.9475]	URmtr											RD_exclusive
ERICH4	0.0232	2.8725	1.2462	6.6208	2.8725 [1.2462-6.6208]	flexdmg											RD_exclusive
MTREX	0.0232	1.8746	1.1319	3.1044	1.8746 [1.1319-3.1044]	UR											RD_exclusive
NELFE	0.0232	2.8725	1.2462	6.6208	2.8725 [1.2462-6.6208]	raredmgmtr											RD_exclusive
NUTM1	0.0232	2.8725	1.2462	6.6208	2.8725 [1.2462-6.6208]	raredmg											RD_exclusive
POLR2G	0.0232	2.4117	1.1756	4.9475	2.4117 [1.1756-4.9475]	ptvraredmg											RD_exclusive
RND1	0.0232	2.8725	1.2462	6.6208	2.8725 [1.2462-6.6208]	raredmgmtr											RD_exclusive
SDF4	0.0232	2.8725	1.2462	6.6208	2.8725 [1.2462-6.6208]	ptv											RD_exclusive
SMUG1	0.0232	2.8725	1.2462	6.6208	2.8725 [1.2462-6.6208]	ptv											RD_exclusive
SURF2	0.0232	2.4117	1.1756	4.9475	2.4117 [1.1756-4.9475]	raredmg											RD_exclusive
TAF1B	0.0232	1.4595	1.0705	1.99	1.4595 [1.0705-1.99]	flexnonsynmtr											RD_exclusive
TBC1D8B	0.0232	2.4117	1.1756	4.9475	2.4117 [1.1756-4.9475]	ptv											RD_exclusive
TMEM121	0.0232	2.4117	1.1756	4.9475	2.4117 [1.1756-4.9475]	UR											RD_exclusive
YTHDC2	0.0232	1.8746	1.1319	3.1044	1.8746 [1.1319-3.1044]	raredmgmtr											RD_exclusive
ZIM2	0.0232	2.4117	1.1756	4.9475	2.4117 [1.1756-4.9475]	flexdmg											RD_exclusive
HNRNPF	0.0233	0.485	0.251	0.9371	0.485 [0.251-0.9371]	flexnonsynmtr											RD_exclusive
PRKD2	0.0233	0.529	0.2989	0.9362	0.529 [0.2989-0.9362]	flexnonsynmtr											RD_exclusive
RGL1	0.0233	0.4866	0.2519	0.9402	0.4866 [0.2519-0.9402]	flexnonsynmtr											RD_exclusive
SLC18A1	0.0233	1.4008	1.0574	1.8558	1.4008 [1.0574-1.8558]	flexnonsynmtr											RD_exclusive
HMGN5	0.0234	1.8152	1.1286	2.9197	1.8152 [1.1286-2.9197]	flexnonsynmtr											RD_exclusive
HNF4G	0.0234	1.4564	1.0682	1.9857	1.4564 [1.0682-1.9857]	flexdmg											RD_exclusive
OR13H1	0.0234	1.8152	1.1286	2.9197	1.8152 [1.1286-2.9197]	flexnonsynmtr											RD_exclusive
UBAC2	0.0234	1.8152	1.1286	2.9197	1.8152 [1.1286-2.9197]	flexdmg											RD_exclusive
ANKDD1B	0.0235	0.4802	0.2486	0.9278	0.4802 [0.2486-0.9278]	flexdmg											RD_exclusive
PNCK	0.0235	1.8678	1.1279	3.0931	1.8678 [1.1279-3.0931]	flexnonsynmtr											RD_exclusive
ULK4	0.0235	0.5254	0.2969	0.9299	0.5254 [0.2969-0.9299]	raredmg											RD_exclusive
CST11	0.0236	5.4247	1.5975	18.4204	5.4247 [1.5975-18.4204]	URmtr											RD_exclusive
GET4	0.0236	5.4247	1.5975	18.4204	5.4247 [1.5975-18.4204]	ptv											RD_exclusive
IFFO2	0.0236	5.4247	1.5975	18.4204	5.4247 [1.5975-18.4204]	ptv											RD_exclusive
IFI6	0.0236	5.4247	1.5975	18.4204	5.4247 [1.5975-18.4204]	raredmg											RD_exclusive
KIF12	0.0236	2.1321	1.158	3.9258	2.1321 [1.158-3.9258]	ptv											RD_exclusive
KLHDC4	0.0236	0.706	0.5196	0.9593	0.706 [0.5196-0.9593]	flexdmg											RD_exclusive
LINGO3	0.0236	5.4247	1.5975	18.4204	5.4247 [1.5975-18.4204]	ptv											RD_exclusive
MICA	0.0236	5.4247	1.5975	18.4204	5.4247 [1.5975-18.4204]	UR											RD_exclusive
MLLT6	0.0236	5.4247	1.5975	18.4204	5.4247 [1.5975-18.4204]	ptv											RD_exclusive
MT2A	0.0236	5.4247	1.5975	18.4204	5.4247 [1.5975-18.4204]	UR											RD_exclusive
PFN4	0.0236	5.4247	1.5975	18.4204	5.4247 [1.5975-18.4204]	raredmgmtr											RD_exclusive
RGR	0.0236	1.6496	1.0939	2.4875	1.6496 [1.0939-2.4875]	flexnonsynmtr			Glaucoma (developmental)	Anterior segment abnormalities	Ophthalmological disorders	Eye Disorders	Glaucoma (developmental)	nan			RD_AR_AD_overlap
RGR	0.0236	1.6496	1.0939	2.4875	1.6496 [1.0939-2.4875]	flexnonsynmtr			Retinal disorders	Posterior segment abnormalities	Ophthalmological disorders	Retinitis pigmentosa 44, OMIM:613769;Retinitis pigmentosa 44, MONDO:0013414	Retinal disorders	MONOALLELIC, autosomal or pseudoautosomal, imprinted status unknown		AD	RD_AR_AD_overlap
RGR	0.0236	1.6496	1.0939	2.4875	1.6496 [1.0939-2.4875]	flexnonsynmtr			Structural eye disease	nan	nan	Retinitis pigmentosa 44, 613769;Eye Disorders	Structural eye disease	BOTH monoallelic and biallelic, autosomal or pseudoautosomal	AR	AD	RD_AR_AD_overlap
ST3GAL1	0.0236	5.4247	1.5975	18.4204	5.4247 [1.5975-18.4204]	ptv											RD_exclusive
TMEM131L	0.0236	2.0143	1.1238	3.6102	2.0143 [1.1238-3.6102]	raredmgmtr											RD_exclusive
TTC7B	0.0236	2.0143	1.1238	3.6102	2.0143 [1.1238-3.6102]	UR											RD_exclusive
VAMP5	0.0236	5.4247	1.5975	18.4204	5.4247 [1.5975-18.4204]	ptv											RD_exclusive
ZC4H2	0.0236	5.4247	1.5975	18.4204	5.4247 [1.5975-18.4204]	UR											RD_exclusive
ZNRF2	0.0236	5.4247	1.5975	18.4204	5.4247 [1.5975-18.4204]	URmtr											RD_exclusive
CHST4	0.0237	0.4778	0.2473	0.9232	0.4778 [0.2473-0.9232]	raredmg											RD_exclusive
DGAT2	0.0237	1.7561	1.1191	2.7556	1.7561 [1.1191-2.7556]	ptv											RD_exclusive
DNM2	0.0237	1.8096	1.1251	2.9105	1.8096 [1.1251-2.9105]	UR											RD_exclusive
HBS1L	0.0237	0.1571	0.022	1.1205	0.1571 [0.022-1.1205]	raredmgmtr											RD_exclusive
HES6	0.0237	2.5897	1.199	5.5935	2.5897 [1.199-5.5935]	raredmgmtr											RD_exclusive
METTL25	0.0237	2.5897	1.199	5.5935	2.5897 [1.199-5.5935]	URmtr											RD_exclusive
MYL5	0.0237	1.4518	1.0648	1.9793	1.4518 [1.0648-1.9793]	flexnonsynmtr											RD_exclusive
NDUFC2	0.0237	2.5897	1.199	5.5935	2.5897 [1.199-5.5935]	flexdmg											RD_exclusive
OLFML3	0.0237	2.5897	1.199	5.5935	2.5897 [1.199-5.5935]	ptv											RD_exclusive
ORMDL1	0.0237	0.1578	0.0221	1.126	0.1578 [0.0221-1.126]	ptvraredmg											RD_exclusive
TM4SF1	0.0237	2.5897	1.199	5.5935	2.5897 [1.199-5.5935]	raredmgmtr											RD_exclusive
TMEM132E	0.0237	1.2143	1.0288	1.4332	1.2143 [1.0288-1.4332]	flexnonsynmtr											RD_exclusive
TMEM68	0.0237	0.1578	0.0221	1.126	0.1578 [0.0221-1.126]	UR											RD_exclusive
TRAPPC4	0.0237	0.1578	0.0221	1.126	0.1578 [0.0221-1.126]	raredmg											RD_exclusive
ZNF572	0.0237	2.5897	1.199	5.5935	2.5897 [1.199-5.5935]	UR											RD_exclusive
ZNF880	0.0237	0.1578	0.0221	1.126	0.1578 [0.0221-1.126]	ptv											RD_exclusive
NINJ2	0.0238	0.1563	0.0219	1.1151	0.1563 [0.0219-1.1151]	flexnonsynmtr											RD_exclusive
PCDHB9	0.0238	0.1563	0.0219	1.1151	0.1563 [0.0219-1.1151]	ptv											RD_exclusive
PIK3C2G	0.0238	1.2532	1.0361	1.5157	1.2532 [1.0361-1.5157]	flexnonsynmtr											RD_exclusive
RABL2A	0.0238	0.1556	0.0218	1.1097	0.1556 [0.0218-1.1097]	ptvraredmg											RD_exclusive
SLC5A2	0.0238	1.9238	1.1216	3.2999	1.9238 [1.1216-3.2999]	URmtr											RD_exclusive
A1CF	0.0239	0			0 [NA-NA]	UR											RD_exclusive
ANAPC16	0.0239	3.2553	1.2978	8.1653	3.2553 [1.2978-8.1653]	UR											RD_exclusive
ATG2B	0.0239	1.2958	1.042	1.6115	1.2958 [1.042-1.6115]	flexnonsynmtr											RD_exclusive
CCDC149	0.0239	0			0 [NA-NA]	UR											RD_exclusive
ERP27	0.0239	3.9455	1.3974	11.14	3.9455 [1.3974-11.14]	UR											RD_exclusive
MAPKAP1	0.0239	0			0 [NA-NA]	UR											RD_exclusive
OR11A1	0.0239	3.9455	1.3974	11.14	3.9455 [1.3974-11.14]	ptv											RD_exclusive
ORC5	0.0239	0.1548	0.0217	1.1044	0.1548 [0.0217-1.1044]	raredmg											RD_exclusive
OSBPL9	0.0239	3.2553	1.2978	8.1653	3.2553 [1.2978-8.1653]	ptv											RD_exclusive
PDCL	0.0239	0			0 [NA-NA]	flexdmg											RD_exclusive
SLC22A15	0.0239	0.1548	0.0217	1.1044	0.1548 [0.0217-1.1044]	UR											RD_exclusive
SPAG7	0.0239	3.2553	1.2978	8.1653	3.2553 [1.2978-8.1653]	UR											RD_exclusive
TMEM74	0.0239	3.2553	1.2978	8.1653	3.2553 [1.2978-8.1653]	UR											RD_exclusive
TNFAIP8L1	0.0239	3.2553	1.2978	8.1653	3.2553 [1.2978-8.1653]	raredmg											RD_exclusive
VSTM2L	0.0239	3.9455	1.3974	11.14	3.9455 [1.3974-11.14]	UR											RD_exclusive
ADAMTS4	0.024	0			0 [NA-NA]	ptv											RD_exclusive
CATSPER1	0.024	0			0 [NA-NA]	ptv											RD_exclusive
DUSP13	0.024	1.6943	1.103	2.6027	1.6943 [1.103-2.6027]	raredmg											RD_exclusive
EFNA4	0.024	1.6943	1.103	2.6027	1.6943 [1.103-2.6027]	flexnonsynmtr											RD_exclusive
IFNGR2	0.024	0			0 [NA-NA]	ptvraredmg											RD_exclusive
LRRC18	0.024	0			0 [NA-NA]	ptvraredmg											RD_exclusive
MCMBP	0.024	0			0 [NA-NA]	UR											RD_exclusive
NLGN4Y	0.024	0.1541	0.0216	1.0992	0.1541 [0.0216-1.0992]	ptvraredmg											RD_exclusive
BRD8	0.0241	0			0 [NA-NA]	ptv											RD_exclusive
CYP11A1	0.0241	0			0 [NA-NA]	UR											RD_exclusive
EFR3A	0.0241	1.8545	1.12	3.0708	1.8545 [1.12-3.0708]	raredmgmtr											RD_exclusive
FAM228A	0.0241	0			0 [NA-NA]	ptv											RD_exclusive
FEM1A	0.0241	0			0 [NA-NA]	ptv											RD_exclusive
KLHL13	0.0241	0			0 [NA-NA]	UR											RD_exclusive
PGS1	0.0241	1.4269	1.0577	1.925	1.4269 [1.0577-1.925]	flexnonsynmtr											RD_exclusive
RGPD2	0.0241	0			0 [NA-NA]	flexnonsynmtr											RD_exclusive
SAFB2	0.0241	1.4269	1.0577	1.925	1.4269 [1.0577-1.925]	flexnonsynmtr											RD_exclusive
ZNF609	0.0241	1.5855	1.0914	2.3033	1.5855 [1.0914-2.3033]	flexdmg											RD_exclusive
CASC1	0.0242	0			0 [NA-NA]	UR											RD_exclusive
CFAP100	0.0242	0			0 [NA-NA]	raredmg											RD_exclusive
CFAP43	0.0242	1.742	1.1103	2.7332	1.742 [1.1103-2.7332]	ptv											RD_exclusive
DCAF17	0.0242	2.1195	1.1512	3.9021	2.1195 [1.1512-3.9021]	UR											RD_exclusive
FEZF1	0.0242	0			0 [NA-NA]	flexdmg											RD_exclusive
ICE1	0.0242	2.1195	1.1512	3.9021	2.1195 [1.1512-3.9021]	URmtr											RD_exclusive
LARP4B	0.0242	0.5567	0.3281	0.9447	0.5567 [0.3281-0.9447]	flexnonsynmtr											RD_exclusive
MIGA1	0.0242	2.1195	1.1512	3.9021	2.1195 [1.1512-3.9021]	raredmgmtr											RD_exclusive
PPME1	0.0242	0			0 [NA-NA]	flexdmg											RD_exclusive
RAB8A	0.0242	0			0 [NA-NA]	flexdmg											RD_exclusive
TMC3	0.0242	0.6337	0.4228	0.9497	0.6337 [0.4228-0.9497]	ptvraredmg											RD_exclusive
TMPRSS13	0.0242	1.6903	1.1004	2.5964	1.6903 [1.1004-2.5964]	raredmg											RD_exclusive
TPSAB1	0.0242	1.6903	1.1004	2.5964	1.6903 [1.1004-2.5964]	flexdmg											RD_exclusive
USP6NL	0.0242	0			0 [NA-NA]	URmtr											RD_exclusive
APOA5	0.0243	1.5953	1.0754	2.3665	1.5953 [1.0754-2.3665]	flexnonsynmtr											RD_exclusive
COL20A1	0.0243	1.6392	1.0871	2.4717	1.6392 [1.0871-2.4717]	UR											RD_exclusive
CRYGS	0.0243	1.9157	1.1169	3.2858	1.9157 [1.1169-3.2858]	raredmg			Bilateral congenital or childhood onset cataracts	Anterior segment abnormalities	Ophthalmological disorders	Cataract 20, multiple types, 116100	Bilateral congenital or childhood onset cataracts	MONOALLELIC, autosomal or pseudoautosomal, imprinted status unknown		AD	RD_AD_overlap
CRYGS	0.0243	1.9157	1.1169	3.2858	1.9157 [1.1169-3.2858]	raredmg			Structural eye disease	nan	nan	Cataract 20, multiple types, 116100	Structural eye disease	MONOALLELIC, autosomal or pseudoautosomal, NOT imprinted		AD	RD_AD_overlap
DNAJC5G	0.0243	2.3896	1.1651	4.901	2.3896 [1.1651-4.901]	flexnonsynmtr											RD_exclusive
LDB3	0.0243	2.3896	1.1651	4.901	2.3896 [1.1651-4.901]	ptv											RD_exclusive
MAPT	0.0243	2.3896	1.1651	4.901	2.3896 [1.1651-4.901]	ptv											RD_exclusive
PGA5	0.0243	1.9157	1.1169	3.2858	1.9157 [1.1169-3.2858]	flexnonsynmtr											RD_exclusive
RAVER2	0.0243	2.3896	1.1651	4.901	2.3896 [1.1651-4.901]	raredmgmtr											RD_exclusive
SLC35G6	0.0243	1.5953	1.0754	2.3665	1.5953 [1.0754-2.3665]	flexnonsynmtr											RD_exclusive
ADCYAP1	0.0244	0			0 [NA-NA]	raredmg											RD_exclusive
RABIF	0.0244	0			0 [NA-NA]	flexnonsynmtr											RD_exclusive
RHOXF1	0.0244	0.1519	0.0213	1.0837	0.1519 [0.0213-1.0837]	flexnonsynmtr											RD_exclusive
RPL26L1	0.0244	0			0 [NA-NA]	raredmgmtr											RD_exclusive
SUPT5H	0.0244	0			0 [NA-NA]	URmtr											RD_exclusive
ECH1	0.0245	1.5329	1.0684	2.1992	1.5329 [1.0684-2.1992]	flexdmg											RD_exclusive
FARP2	0.0246	1.3261	1.0412	1.6889	1.3261 [1.0412-1.6889]	ptvraredmg											RD_exclusive
GOLM1	0.0246	1.5923	1.0734	2.3621	1.5923 [1.0734-2.3621]	flexnonsynmtr											RD_exclusive
LCP2	0.0246	1.6824	1.0953	2.5841	1.6824 [1.0953-2.5841]	flexnonsynmtr											RD_exclusive
MBD1	0.0246	2.8308	1.2288	6.5217	2.8308 [1.2288-6.5217]	ptv											RD_exclusive
NAGLU	0.0246	0.6235	0.4086	0.9513	0.6235 [0.4086-0.9513]	ptvraredmg											RD_exclusive
PIH1D2	0.0246	2.8308	1.2288	6.5217	2.8308 [1.2288-6.5217]	UR											RD_exclusive
PLEKHN1	0.0246	0.6229	0.4083	0.9505	0.6229 [0.4083-0.9505]	flexdmg											RD_exclusive
PPP2R2B	0.0246	0.1512	0.0212	1.0786	0.1512 [0.0212-1.0786]	raredmg											RD_exclusive
RARRES1	0.0246	0.1512	0.0212	1.0786	0.1512 [0.0212-1.0786]	flexdmg											RD_exclusive
RBMX2	0.0246	2.8308	1.2288	6.5217	2.8308 [1.2288-6.5217]	raredmg											RD_exclusive
SLC45A3	0.0246	0.6257	0.4101	0.9547	0.6257 [0.4101-0.9547]	flexnonsynmtr											RD_exclusive
BLM	0.0247	0.6927	0.4998	0.9602	0.6927 [0.4998-0.9602]	flexdmg											RD_exclusive
CCR6	0.0247	1.5116	1.0709	2.1336	1.5116 [1.0709-2.1336]	flexdmg											RD_exclusive
PRAMEF1	0.0247	1.2704	1.0378	1.555	1.2704 [1.0378-1.555]	flexnonsynmtr											RD_exclusive
FOXN3	0.0248	2.107	1.1446	3.8787	2.107 [1.1446-3.8787]	raredmgmtr											RD_exclusive
GABRB2	0.0248	1.8414	1.1122	3.0488	1.8414 [1.1122-3.0488]	flexdmg											RD_exclusive
SLC22A2	0.0248	0.1505	0.0211	1.0736	0.1505 [0.0211-1.0736]	UR											RD_exclusive
SPERT	0.0248	0.1505	0.0211	1.0736	0.1505 [0.0211-1.0736]	ptv											RD_exclusive
CHDH	0.0249	0.5979	0.3749	0.9535	0.5979 [0.3749-0.9535]	ptvraredmg											RD_exclusive
EOGT	0.0249	0.5972	0.3745	0.9525	0.5972 [0.3745-0.9525]	flexnonsynmtr											RD_exclusive
EPHX1	0.0249	0.4701	0.2338	0.9451	0.4701 [0.2338-0.9451]	ptvraredmg											RD_exclusive
HDDC2	0.0249	0.5749	0.3505	0.9431	0.5749 [0.3505-0.9431]	flexdmg											RD_exclusive
KCNE4	0.0249	0.4684	0.233	0.9417	0.4684 [0.233-0.9417]	flexnonsynmtr											RD_exclusive
PDE9A	0.0249	0.6566	0.4543	0.9491	0.6566 [0.4543-0.9491]	flexnonsynmtr											RD_exclusive
RCBTB1	0.0249	1.4925	1.0726	2.0767	1.4925 [1.0726-2.0767]	flexnonsynmtr			Retinal disorders	Posterior segment abnormalities	Ophthalmological disorders	Familial exudative vitreoretinopathy;Coats disease;Retinal dystrophy with or without extraocular anomalies, OMIM:617175	Retinal disorders	BOTH monoallelic and biallelic, autosomal or pseudoautosomal	AR	AD	RD_AR_AD_overlap
AKAP14	0.025	2.5606	1.1859	5.5289	2.5606 [1.1859-5.5289]	flexnonsynmtr											RD_exclusive
NR3C2	0.025	1.5671	1.0788	2.2763	1.5671 [1.0788-2.2763]	flexnonsynmtr											RD_exclusive
OAZ1	0.025	0.1498	0.021	1.0686	0.1498 [0.021-1.0686]	flexdmg											RD_exclusive
OR5A2	0.025	2.5606	1.1859	5.5289	2.5606 [1.1859-5.5289]	flexdmg											RD_exclusive
PAQR4	0.025	2.5606	1.1859	5.5289	2.5606 [1.1859-5.5289]	UR											RD_exclusive
PPM1D	0.025	0			0 [NA-NA]	ptvraredmg											RD_exclusive
RAB9A	0.025	2.5606	1.1859	5.5289	2.5606 [1.1859-5.5289]	raredmg											RD_exclusive
TGFB1	0.025	2.5606	1.1859	5.5289	2.5606 [1.1859-5.5289]	URmtr											RD_exclusive
TUBB8	0.025	0			0 [NA-NA]	UR											RD_exclusive
UROS	0.025	2.5606	1.1859	5.5289	2.5606 [1.1859-5.5289]	UR											RD_exclusive
YME1L1	0.025	0.4676	0.2326	0.94	0.4676 [0.2326-0.94]	flexnonsynmtr			Optic neuropathy	Posterior segment abnormalities	Ophthalmological disorders	Optic atrophy 617302;sensorineural hearing impairment;ataxia;other CNS symptoms (OPA11)	Optic neuropathy	BIALLELIC, autosomal or pseudoautosomal	AR		RD_AR_overlap
APC2	0.0251	0.7634	0.6026	0.9671	0.7634 [0.6026-0.9671]	flexnonsynmtr											RD_exclusive
MYOG	0.0251	1.6745	1.0903	2.5719	1.6745 [1.0903-2.5719]	flexdmg											RD_exclusive
ACAT2	0.0252	0.1491	0.0209	1.0637	0.1491 [0.0209-1.0637]	raredmgmtr											RD_exclusive
NDUFA12	0.0252	0.1491	0.0209	1.0637	0.1491 [0.0209-1.0637]	ptvraredmg			Optic neuropathy	Posterior segment abnormalities	Ophthalmological disorders	Mitochondrial complex I deficiency, nuclear type 23, OMIM:618244	Optic neuropathy	BIALLELIC, autosomal or pseudoautosomal	AR		RD_AR_overlap
SCGB2B2	0.0252	1.7767	1.1049	2.8569	1.7767 [1.1049-2.8569]	flexnonsynmtr											RD_exclusive
ADIPOQ	0.0253	1.6706	1.0877	2.5658	1.6706 [1.0877-2.5658]	ptvraredmg											RD_exclusive
BRAP	0.0253	0			0 [NA-NA]	UR											RD_exclusive
CSRP3	0.0253	0			0 [NA-NA]	raredmgmtr											RD_exclusive
FOXS1	0.0253	1.5619	1.0753	2.2687	1.5619 [1.0753-2.2687]	ptvraredmg											RD_exclusive
KRTAP9-8	0.0253	1.8997	1.1077	3.258	1.8997 [1.1077-3.258]	flexnonsynmtr											RD_exclusive
MOV10L1	0.0253	1.8997	1.1077	3.258	1.8997 [1.1077-3.258]	ptv											RD_exclusive
RNF13	0.0253	0			0 [NA-NA]	flexdmg											RD_exclusive
VCL	0.0253	1.4699	1.0698	2.0195	1.4699 [1.0698-2.0195]	raredmg											RD_exclusive
ADCK2	0.0254	2.3678	1.1547	4.8554	2.3678 [1.1547-4.8554]	URmtr											RD_exclusive
C1orf116	0.0254	0.6524	0.4454	0.9555	0.6524 [0.4454-0.9555]	flexnonsynmtr											RD_exclusive
GABRA6	0.0254	2.3678	1.1547	4.8554	2.3678 [1.1547-4.8554]	URmtr											RD_exclusive
JAML	0.0254	2.3678	1.1547	4.8554	2.3678 [1.1547-4.8554]	UR											RD_exclusive
OR1L6	0.0254	0.5172	0.285	0.9388	0.5172 [0.285-0.9388]	flexnonsynmtr											RD_exclusive
SPTLC3	0.0254	2.0947	1.138	3.8556	2.0947 [1.138-3.8556]	URmtr											RD_exclusive
SUPT7L	0.0255	0.4609	0.2293	0.9266	0.4609 [0.2293-0.9266]	flexnonsynmtr											RD_exclusive
ZNF675	0.0255	0.6509	0.4444	0.9534	0.6509 [0.4444-0.9534]	flexnonsynmtr											RD_exclusive
ARHGEF38	0.0256	0			0 [NA-NA]	URmtr											RD_exclusive
C1orf174	0.0256	0			0 [NA-NA]	flexdmg											RD_exclusive
CCDC103	0.0256	3.1914	1.2734	7.9986	3.1914 [1.2734-7.9986]	URmtr											RD_exclusive
CERKL	0.0256	0.4601	0.2289	0.9249	0.4601 [0.2289-0.9249]	ptv			Glaucoma (developmental)	Anterior segment abnormalities	Ophthalmological disorders	Eye Disorders	Glaucoma (developmental)	nan			RD_AR_overlap
CERKL	0.0256	0.4601	0.2289	0.9249	0.4601 [0.2289-0.9249]	ptv			Retinal disorders	Posterior segment abnormalities	Ophthalmological disorders	Retinitis pigmentosa 26, RP26 (AR);Eye Disorders;Retinitis pigmentosa;Retinitis Pigmentosa, Recessive;Retinitis pigmentosa 26, 608380	Retinal disorders	BIALLELIC, autosomal or pseudoautosomal	AR		RD_AR_overlap
CERKL	0.0256	0.4601	0.2289	0.9249	0.4601 [0.2289-0.9249]	ptv			Structural eye disease	nan	nan	Retinitis pigmentosa 26, 608380;Eye Disorders	Structural eye disease	BIALLELIC, autosomal or pseudoautosomal	AR		RD_AR_overlap
CHSY3	0.0256	3.1914	1.2734	7.9986	3.1914 [1.2734-7.9986]	ptv											RD_exclusive
DFFA	0.0256	3.1914	1.2734	7.9986	3.1914 [1.2734-7.9986]	URmtr											RD_exclusive
DRAM2	0.0256	0			0 [NA-NA]	raredmgmtr			Retinal disorders	Posterior segment abnormalities	Ophthalmological disorders	Cone-rod dystrophy 21, 616502;macular dystrophy;cone-dystrophy	Retinal disorders	BIALLELIC, autosomal or pseudoautosomal	AR		RD_AR_overlap
GAN	0.0256	3.1914	1.2734	7.9986	3.1914 [1.2734-7.9986]	ptv											RD_exclusive
HIST1H4D	0.0256	1.6667	1.0852	2.5598	1.6667 [1.0852-2.5598]	ptvraredmg											RD_exclusive
ICAM2	0.0256	3.1914	1.2734	7.9986	3.1914 [1.2734-7.9986]	ptv											RD_exclusive
PITPNA	0.0256	3.1914	1.2734	7.9986	3.1914 [1.2734-7.9986]	URmtr											RD_exclusive
ZXDB	0.0256	3.1914	1.2734	7.9986	3.1914 [1.2734-7.9986]	raredmg											RD_exclusive
SCN10A	0.0257	0.7783	0.6227	0.9727	0.7783 [0.6227-0.9727]	raredmg											RD_exclusive
CERS1	0.0258	0.5128	0.2825	0.9306	0.5128 [0.2825-0.9306]	flexnonsynmtr											RD_exclusive
PSG3	0.0258	1.3498	1.048	1.7386	1.3498 [1.048-1.7386]	flexnonsynmtr											RD_exclusive
PTCH2	0.0258	1.4973	1.0609	2.1132	1.4973 [1.0609-2.1132]	raredmgmtr											RD_exclusive
PTGES2	0.0258	1.6628	1.0827	2.5538	1.6628 [1.0827-2.5538]	flexdmg											RD_exclusive
C1RL	0.0259	1.5403	1.0797	2.1975	1.5403 [1.0797-2.1975]	flexdmg											RD_exclusive
PCDHGA1	0.0259	0			0 [NA-NA]	ptv											RD_exclusive
POLR2C	0.0259	0			0 [NA-NA]	flexnonsynmtr											RD_exclusive
BLOC1S5	0.026	3.8295	1.3586	10.7945	3.8295 [1.3586-10.7945]	flexdmg											RD_exclusive
CD84	0.026	3.8295	1.3586	10.7945	3.8295 [1.3586-10.7945]	raredmgmtr											RD_exclusive
KCNK18	0.026	3.8295	1.3586	10.7945	3.8295 [1.3586-10.7945]	URmtr											RD_exclusive
SGSH	0.026	1.4186	1.055	1.9076	1.4186 [1.055-1.9076]	flexnonsynmtr			Retinal disorders	Posterior segment abnormalities	Ophthalmological disorders	Retinal dystrophy, HP:0000556;retinitis pigmentosa, MONDO:0019200	Retinal disorders	BIALLELIC, autosomal or pseudoautosomal	AR		RD_AR_overlap
WDR81	0.026	1.7099	1.0901	2.6823	1.7099 [1.0901-2.6823]	URmtr											RD_exclusive
AJUBA	0.0261	2.0257	1.1562	3.5489	2.0257 [1.1562-3.5489]	flexnonsynmtr											RD_exclusive
HSPA12B	0.0261	2.0257	1.1562	3.5489	2.0257 [1.1562-3.5489]	raredmgmtr											RD_exclusive
MAPK9	0.0261	1.5516	1.0682	2.2536	1.5516 [1.0682-2.2536]	flexdmg											RD_exclusive
SMAD1	0.0261	1.4932	1.058	2.1075	1.4932 [1.058-2.1075]	flexdmg											RD_exclusive
AIFM2	0.0262	2.5321	1.1731	5.4658	2.5321 [1.1731-5.4658]	UR											RD_exclusive
DBNDD1	0.0262	0.6428	0.4324	0.9557	0.6428 [0.4324-0.9557]	flexnonsynmtr											RD_exclusive
ODF3L2	0.0262	2.5321	1.1731	5.4658	2.5321 [1.1731-5.4658]	raredmgmtr											RD_exclusive
PLPP2	0.0262	2.5321	1.1731	5.4658	2.5321 [1.1731-5.4658]	UR											RD_exclusive
ZKSCAN4	0.0262	2.5321	1.1731	5.4658	2.5321 [1.1731-5.4658]	UR											RD_exclusive
ACADM	0.0263	2.2931	1.2071	4.3562	2.2931 [1.2071-4.3562]	ptv											RD_exclusive
CRTAP	0.0263	2.2931	1.2071	4.3562	2.2931 [1.2071-4.3562]	raredmgmtr											RD_exclusive
MYF6	0.0263	2.2931	1.2071	4.3562	2.2931 [1.2071-4.3562]	raredmgmtr											RD_exclusive
ERCC6	0.0264	1.2279	1.0297	1.4642	1.2279 [1.0297-1.4642]	flexdmg			Bilateral congenital or childhood onset cataracts	Anterior segment abnormalities	Ophthalmological disorders	Cockayne syndrome type B;UV-sensitivesyndrome 1;Cerebrooculofacioskeletalsyndrome 1	Bilateral congenital or childhood onset cataracts	BIALLELIC, autosomal or pseudoautosomal	AR		RD_AR_overlap
ERCC6	0.0264	1.2279	1.0297	1.4642	1.2279 [1.0297-1.4642]	flexdmg			Structural eye disease	nan	nan	Cerebrooculofacioskeletal Syndrome;Cerebrooculofacioskeletal syndrome 1, 214150;Cockayne syndrome, type B, 133540;De Sanctis-Cacchione syndrome, 278800;{Macular degeneration, age-related, susceptibility to 5}, 613761;UV-sensitive syndrome 1, 600630;{Lung cancer, susceptibility to}, 211980	Structural eye disease	BIALLELIC, autosomal or pseudoautosomal	AR		RD_AR_overlap
ERCC6	0.0264	1.2279	1.0297	1.4642	1.2279 [1.0297-1.4642]	flexdmg			Anophthalmia or microphthalmia	Ocular malformations	Ophthalmological disorders	Cerebrooculofacioskeletal Syndrome;Cockayne syndrome, type B, 133540Cerebrooculofacioskeletal syndrome 1, 214150De Sanctis-Cacchione syndrome, 278800{Macular degeneration, age-related, susceptibility to 5}, 613761UV-sensitive syndrome 1, 600630{Lung cancer, susceptibility to}, 211980	Anophthalmia or microphthalmia	BIALLELIC, autosomal or pseudoautosomal	AR		RD_AR_overlap
ERCC6	0.0264	1.2279	1.0297	1.4642	1.2279 [1.0297-1.4642]	flexdmg			Retinal disorders	Posterior segment abnormalities	Ophthalmological disorders	Cockayne syndrome, type B, OMIM:133540	Retinal disorders	BIALLELIC, autosomal or pseudoautosomal	AR		RD_AR_overlap
FAM160B2	0.0264	1.5313	1.0734	2.1845	1.5313 [1.0734-2.1845]	ptvraredmg											RD_exclusive
RBFOX2	0.0264	2.016	1.1508	3.5318	2.016 [1.1508-3.5318]	flexdmg											RD_exclusive
TM2D3	0.0264	1.8157	1.0969	3.0057	1.8157 [1.0969-3.0057]	raredmg											RD_exclusive
AAK1	0.0265	2.3465	1.1446	4.8105	2.3465 [1.1446-4.8105]	UR											RD_exclusive
ADGRG4	0.0265	0.7567	0.591	0.9687	0.7567 [0.591-0.9687]	flexnonsynmtr											RD_exclusive
ALDH1L1	0.0265	1.3401	1.0405	1.726	1.3401 [1.0405-1.726]	ptvraredmg											RD_exclusive
ANKRD13A	0.0265	1.529	1.0718	2.1813	1.529 [1.0718-2.1813]	flexdmg											RD_exclusive
COL22A1	0.0265	1.4119	1.0501	1.8985	1.4119 [1.0501-1.8985]	raredmgmtr											RD_exclusive
DNAJC21	0.0265	0.4514	0.214	0.952	0.4514 [0.214-0.952]	raredmg											RD_exclusive
PPP4R1	0.0265	2.3465	1.1446	4.8105	2.3465 [1.1446-4.8105]	URmtr											RD_exclusive
SERPINB4	0.0265	0.5514	0.3185	0.9545	0.5514 [0.3185-0.9545]	raredmg											RD_exclusive
SHTN1	0.0265	2.3465	1.1446	4.8105	2.3465 [1.1446-4.8105]	raredmg											RD_exclusive
VPS45	0.0265	0.4487	0.2127	0.9464	0.4487 [0.2127-0.9464]	raredmg											RD_exclusive
ABCA12	0.0266	1.4302	1.0529	1.9427	1.4302 [1.0529-1.9427]	UR											RD_exclusive
DDIAS	0.0266	0.4478	0.2123	0.9445	0.4478 [0.2123-0.9445]	ptvraredmg											RD_exclusive
OR2AG1	0.0266	0.4478	0.2123	0.9445	0.4478 [0.2123-0.9445]	flexnonsynmtr											RD_exclusive
ANAPC1	0.0267	2.0705	1.1251	3.8102	2.0705 [1.1251-3.8102]	UR			Bilateral congenital or childhood onset cataracts	Anterior segment abnormalities	Ophthalmological disorders	Rothmund Thomson syndrome type 1, OMIM:618625, MONDO:0016368	Bilateral congenital or childhood onset cataracts	BIALLELIC, autosomal or pseudoautosomal	AR		RD_AR_overlap
COL10A1	0.0267	2.0705	1.1251	3.8102	2.0705 [1.1251-3.8102]	URmtr											RD_exclusive
FANCE	0.0267	1.3914	1.0444	1.8537	1.3914 [1.0444-1.8537]	flexnonsynmtr			Structural eye disease	nan	nan	Fanconi Anemia, Complementation Group E, FANCE, 600901	Structural eye disease	BIALLELIC, autosomal or pseudoautosomal	AR		RD_AR_overlap
FERD3L	0.0267	2.0065	1.1454	3.5147	2.0065 [1.1454-3.5147]	flexnonsynmtr											RD_exclusive
FGF1	0.0267	5.1392	1.5204	17.3707	5.1392 [1.5204-17.3707]	URmtr											RD_exclusive
GPANK1	0.0267	5.1392	1.5204	17.3707	5.1392 [1.5204-17.3707]	raredmgmtr											RD_exclusive
GYPC	0.0267	5.1392	1.5204	17.3707	5.1392 [1.5204-17.3707]	raredmg											RD_exclusive
HDGFL2	0.0267	5.1392	1.5204	17.3707	5.1392 [1.5204-17.3707]	ptv											RD_exclusive
KRT85	0.0267	0.6347	0.4198	0.9595	0.6347 [0.4198-0.9595]	flexnonsynmtr											RD_exclusive
PROKR2	0.0267	0.4461	0.2115	0.9408	0.4461 [0.2115-0.9408]	raredmg											RD_exclusive
SMIM8	0.0267	5.1392	1.5204	17.3707	5.1392 [1.5204-17.3707]	raredmgmtr											RD_exclusive
WDR12	0.0267	0.4461	0.2115	0.9408	0.4461 [0.2115-0.9408]	raredmg											RD_exclusive
ZNF646	0.0267	2.0705	1.1251	3.8102	2.0705 [1.1251-3.8102]	raredmgmtr											RD_exclusive
DRD5	0.0269	1.4453	1.0521	1.9856	1.4453 [1.0521-1.9856]	flexdmg											RD_exclusive
STK16	0.0269	1.8094	1.0931	2.9951	1.8094 [1.0931-2.9951]	flexnonsynmtr											RD_exclusive
ZBTB5	0.0269	1.5414	1.0613	2.2388	1.5414 [1.0613-2.2388]	flexnonsynmtr											RD_exclusive
BRF1	0.027	1.3539	1.0447	1.7547	1.3539 [1.0447-1.7547]	flexnonsynmtr											RD_exclusive
KRT71	0.0271	1.4244	1.0486	1.9347	1.4244 [1.0486-1.9347]	flexnonsynmtr											RD_exclusive
MOSMO	0.0271	1.997	1.1401	3.4979	1.997 [1.1401-3.4979]	flexdmg											RD_exclusive
MYO15A	0.0271	1.1963	1.0228	1.3992	1.1963 [1.0228-1.3992]	raredmg											RD_exclusive
PRDX6	0.0271	2.2613	1.1907	4.2944	2.2613 [1.1907-4.2944]	ptv											RD_exclusive
GNA12	0.0272	1.5794	1.0726	2.3256	1.5794 [1.0726-2.3256]	flexdmg											RD_exclusive
LCA5L	0.0272	0.5747	0.3447	0.958	0.5747 [0.3447-0.958]	flexdmg											RD_exclusive
LIAS	0.0272	1.5794	1.0726	2.3256	1.5794 [1.0726-2.3256]	flexdmg											RD_exclusive
OPRL1	0.0272	1.5028	1.07	2.1107	1.5028 [1.07-2.1107]	flexnonsynmtr											RD_exclusive
TRIM36	0.0272	1.4421	1.0498	1.9811	1.4421 [1.0498-1.9811]	flexnonsynmtr											RD_exclusive
ZNF282	0.0272	1.5794	1.0726	2.3256	1.5794 [1.0726-2.3256]	flexnonsynmtr											RD_exclusive
CDK10	0.0273	0.5713	0.3427	0.9523	0.5713 [0.3427-0.9523]	flexnonsynmtr											RD_exclusive
GGA1	0.0273	0.6212	0.4031	0.9573	0.6212 [0.4031-0.9573]	flexnonsynmtr											RD_exclusive
LAMC1	0.0273	1.6323	1.0916	2.4409	1.6323 [1.0916-2.4409]	UR											RD_exclusive
ZBTB37	0.0273	1.8031	1.0894	2.9846	1.8031 [1.0894-2.9846]	flexnonsynmtr											RD_exclusive
CXXC5	0.0274	2.0586	1.1187	3.7879	2.0586 [1.1187-3.7879]	ptvraredmg											RD_exclusive
HRASLS2	0.0274	2.0586	1.1187	3.7879	2.0586 [1.1187-3.7879]	flexdmg											RD_exclusive
MED8	0.0274	3.13	1.2499	7.8386	3.13 [1.2499-7.8386]	URmtr											RD_exclusive
OR8B4	0.0274	3.13	1.2499	7.8386	3.13 [1.2499-7.8386]	URmtr											RD_exclusive
RPL26	0.0274	3.13	1.2499	7.8386	3.13 [1.2499-7.8386]	flexdmg											RD_exclusive
SETD2	0.0274	3.13	1.2499	7.8386	3.13 [1.2499-7.8386]	ptv											RD_exclusive
TMEM129	0.0274	0.5109	0.2734	0.9546	0.5109 [0.2734-0.9546]	ptvraredmg											RD_exclusive
TRRAP	0.0274	1.4215	1.0465	1.9308	1.4215 [1.0465-1.9308]	UR											RD_exclusive
PPFIBP1	0.0275	0.5945	0.3677	0.9609	0.5945 [0.3677-0.9609]	ptvraredmg											RD_exclusive
SUV39H2	0.0275	2.2457	1.1826	4.2642	2.2457 [1.1826-4.2642]	raredmg											RD_exclusive
TAT	0.0275	0.6093	0.3868	0.9598	0.6093 [0.3868-0.9598]	flexdmg											RD_exclusive
ADAM21	0.0276	1.8686	1.0898	3.2038	1.8686 [1.0898-3.2038]	raredmg											RD_exclusive
ANKRD22	0.0276	1.8686	1.0898	3.2038	1.8686 [1.0898-3.2038]	flexnonsynmtr											RD_exclusive
CACUL1	0.0276	2.5043	1.1605	5.404	2.5043 [1.1605-5.404]	UR											RD_exclusive
CFL2	0.0276	2.7511	1.1953	6.3319	2.7511 [1.1953-6.3319]	raredmg											RD_exclusive
DDR2	0.0276	0.5673	0.3403	0.9456	0.5673 [0.3403-0.9456]	raredmg											RD_exclusive
DMAC2	0.0276	2.7511	1.1953	6.3319	2.7511 [1.1953-6.3319]	raredmgmtr											RD_exclusive
DMRTA2	0.0276	2.7511	1.1953	6.3319	2.7511 [1.1953-6.3319]	raredmg											RD_exclusive
DOCK1	0.0276	1.6878	1.0761	2.6472	1.6878 [1.0761-2.6472]	UR											RD_exclusive
FBXO24	0.0276	2.5043	1.1605	5.404	2.5043 [1.1605-5.404]	URmtr											RD_exclusive
FMNL3	0.0276	2.7511	1.1953	6.3319	2.7511 [1.1953-6.3319]	ptv											RD_exclusive
GNA14	0.0276	0.253	0.0629	1.0173	0.253 [0.0629-1.0173]	raredmgmtr											RD_exclusive
ITGA3	0.0276	2.7511	1.1953	6.3319	2.7511 [1.1953-6.3319]	ptv											RD_exclusive
KRT27	0.0276	0.5673	0.3403	0.9456	0.5673 [0.3403-0.9456]	ptvraredmg											RD_exclusive
MIER1	0.0276	2.7511	1.1953	6.3319	2.7511 [1.1953-6.3319]	raredmgmtr											RD_exclusive
MYBPC2	0.0276	1.6878	1.0761	2.6472	1.6878 [1.0761-2.6472]	UR											RD_exclusive
POU6F2	0.0276	0.253	0.0629	1.0173	0.253 [0.0629-1.0173]	UR											RD_exclusive
SPRY4	0.0276	2.7511	1.1953	6.3319	2.7511 [1.1953-6.3319]	UR											RD_exclusive
SYAP1	0.0276	2.7511	1.1953	6.3319	2.7511 [1.1953-6.3319]	ptvraredmg											RD_exclusive
TFPT	0.0276	2.7511	1.1953	6.3319	2.7511 [1.1953-6.3319]	raredmgmtr											RD_exclusive
TMEM220	0.0276	2.7511	1.1953	6.3319	2.7511 [1.1953-6.3319]	raredmgmtr											RD_exclusive
ANKUB1	0.0277	0.6045	0.3837	0.9522	0.6045 [0.3837-0.9522]	flexnonsynmtr											RD_exclusive
BCAP29	0.0277	2.3255	1.1346	4.7665	2.3255 [1.1346-4.7665]	raredmgmtr											RD_exclusive
CHRNA5	0.0277	0.251	0.0624	1.0094	0.251 [0.0624-1.0094]	raredmgmtr											RD_exclusive
DENND2D	0.0277	2.3255	1.1346	4.7665	2.3255 [1.1346-4.7665]	raredmgmtr											RD_exclusive
FBXL6	0.0277	2.3255	1.1346	4.7665	2.3255 [1.1346-4.7665]	UR											RD_exclusive
LPXN	0.0277	2.3255	1.1346	4.7665	2.3255 [1.1346-4.7665]	URmtr											RD_exclusive
PPIP5K2	0.0277	1.5112	1.0594	2.1557	1.5112 [1.0594-2.1557]	flexdmg											RD_exclusive
RBFA	0.0277	2.3255	1.1346	4.7665	2.3255 [1.1346-4.7665]	ptv											RD_exclusive
ZFPM2	0.0277	2.3255	1.1346	4.7665	2.3255 [1.1346-4.7665]	URmtr											RD_exclusive
ZNF451	0.0277	0.5046	0.2701	0.9427	0.5046 [0.2701-0.9427]	ptvraredmg											RD_exclusive
CEBPB	0.0278	9.2986	1.9313	44.7699	9.2986 [1.9313-44.7699]	raredmgmtr											RD_exclusive
FBN1	0.0278	9.2986	1.9313	44.7699	9.2986 [1.9313-44.7699]	ptv			Structural eye disease	nan	nan	Marfan syndrome, 154700;Weill-Marchesani syndrome 2, dominant, 608328;MASS syndrome, 604308;Marfan lipodystrophy syndrome, 616914;Ectopia lentis, familial, 129600	Structural eye disease	MONOALLELIC, autosomal or pseudoautosomal, NOT imprinted		AD	RD_AD_overlap
FBN1	0.0278	9.2986	1.9313	44.7699	9.2986 [1.9313-44.7699]	ptv			Bilateral congenital or childhood onset cataracts	Anterior segment abnormalities	Ophthalmological disorders	congenital ectopia lentis;Marfan syndrome;Weill-Marchesani syndrome	Bilateral congenital or childhood onset cataracts	MONOALLELIC, autosomal or pseudoautosomal, imprinted status unknown		AD	RD_AD_overlap
FNDC3B	0.0278	9.2986	1.9313	44.7699	9.2986 [1.9313-44.7699]	ptv											RD_exclusive
PSMD13	0.0278	9.2986	1.9313	44.7699	9.2986 [1.9313-44.7699]	ptv											RD_exclusive
TAS1R3	0.0278	0.8234	0.6916	0.9802	0.8234 [0.6916-0.9802]	flexdmg											RD_exclusive
ALDOB	0.0279	0.2482	0.0617	0.9978	0.2482 [0.0617-0.9978]	UR											RD_exclusive
ANXA5	0.0279	0.5862	0.3627	0.9476	0.5862 [0.3627-0.9476]	flexdmg											RD_exclusive
CCKAR	0.0279	1.4744	1.0643	2.0425	1.4744 [1.0643-2.0425]	flexnonsynmtr											RD_exclusive
CHST10	0.0279	0.4276	0.1911	0.9572	0.4276 [0.1911-0.9572]	raredmg											RD_exclusive
GATA5	0.0279	0.4286	0.1915	0.9594	0.4286 [0.1915-0.9594]	ptvraredmg											RD_exclusive
IMP3	0.0279	1.9783	1.1296	3.4646	1.9783 [1.1296-3.4646]	flexnonsynmtr											RD_exclusive
LRIG3	0.0279	1.9783	1.1296	3.4646	1.9783 [1.1296-3.4646]	URmtr											RD_exclusive
NFKBIA	0.0279	0.4267	0.1906	0.9551	0.4267 [0.1906-0.9551]	flexdmg											RD_exclusive
PRKAA2	0.0279	0.2482	0.0617	0.9978	0.2482 [0.0617-0.9978]	raredmgmtr											RD_exclusive
RSPO4	0.0279	0.4286	0.1915	0.9594	0.4286 [0.1915-0.9594]	raredmg											RD_exclusive
TNS3	0.0279	1.9783	1.1296	3.4646	1.9783 [1.1296-3.4646]	URmtr											RD_exclusive
CFHR3	0.028	2.2303	1.1747	4.2343	2.2303 [1.1747-4.2343]	ptv											RD_exclusive
IFNK	0.028	2.2303	1.1747	4.2343	2.2303 [1.1747-4.2343]	flexnonsynmtr											RD_exclusive
ISCU	0.028	2.2303	1.1747	4.2343	2.2303 [1.1747-4.2343]	flexnonsynmtr											RD_exclusive
JARID2	0.028	2.2303	1.1747	4.2343	2.2303 [1.1747-4.2343]	URmtr											RD_exclusive
MESP1	0.028	2.2303	1.1747	4.2343	2.2303 [1.1747-4.2343]	ptvraredmg											RD_exclusive
MLLT3	0.028	1.6834	1.0733	2.6402	1.6834 [1.0733-2.6402]	UR											RD_exclusive
PIK3CA	0.028	1.6834	1.0733	2.6402	1.6834 [1.0733-2.6402]	flexdmg											RD_exclusive
RABGAP1L	0.028	0.2472	0.0615	0.9939	0.2472 [0.0615-0.9939]	raredmgmtr											RD_exclusive
CDC42BPA	0.0281	1.282	1.0359	1.5864	1.282 [1.0359-1.5864]	flexnonsynmtr											RD_exclusive
DENND2A	0.0281	1.3247	1.0383	1.6901	1.3247 [1.0383-1.6901]	flexnonsynmtr											RD_exclusive
DEPDC1	0.0281	1.4691	1.0606	2.0351	1.4691 [1.0606-2.0351]	flexdmg											RD_exclusive
IL16	0.0281	0.6535	0.443	0.9642	0.6535 [0.443-0.9642]	flexdmg											RD_exclusive
NIPAL2	0.0281	0.423	0.189	0.9468	0.423 [0.189-0.9468]	flexnonsynmtr											RD_exclusive
PAXX	0.0281	0.2463	0.0613	0.9902	0.2463 [0.0613-0.9902]	flexnonsynmtr											RD_exclusive
SGCG	0.0281	0.2463	0.0613	0.9902	0.2463 [0.0613-0.9902]	raredmgmtr											RD_exclusive
CAPN13	0.0282	2.0468	1.1125	3.7658	2.0468 [1.1125-3.7658]	raredmgmtr											RD_exclusive
PLEKHG4	0.0282	2.0468	1.1125	3.7658	2.0468 [1.1125-3.7658]	UR											RD_exclusive
ZC3H18	0.0282	2.0468	1.1125	3.7658	2.0468 [1.1125-3.7658]	raredmgmtr											RD_exclusive
C1QTNF3	0.0283	0.2454	0.061	0.9864	0.2454 [0.061-0.9864]	ptvraredmg											RD_exclusive
GPHA2	0.0283	0.2454	0.061	0.9864	0.2454 [0.061-0.9864]	ptv											RD_exclusive
MAP3K11	0.0283	1.4852	1.0575	2.0857	1.4852 [1.0575-2.0857]	ptvraredmg											RD_exclusive
NPR3	0.0283	1.9691	1.1244	3.4482	1.9691 [1.1244-3.4482]	UR											RD_exclusive
CCDC65	0.0284	3.72	1.3218	10.4697	3.72 [1.3218-10.4697]	raredmgmtr											RD_exclusive
MBL2	0.0284	0.2444	0.0608	0.9827	0.2444 [0.0608-0.9827]	flexdmg											RD_exclusive
MBLAC2	0.0284	1.679	1.0706	2.6333	1.679 [1.0706-2.6333]	ptvraredmg											RD_exclusive
OR13F1	0.0284	3.72	1.3218	10.4697	3.72 [1.3218-10.4697]	URmtr											RD_exclusive
SEC22B	0.0284	3.72	1.3218	10.4697	3.72 [1.3218-10.4697]	flexdmg											RD_exclusive
DPP8	0.0285	2.2151	1.1669	4.2049	2.2151 [1.1669-4.2049]	UR											RD_exclusive
EPHX3	0.0285	1.5625	1.0612	2.3005	1.5625 [1.0612-2.3005]	flexnonsynmtr											RD_exclusive
FAM171B	0.0285	1.7294	1.0759	2.78	1.7294 [1.0759-2.78]	ptvraredmg											RD_exclusive
IQCE	0.0285	2.2151	1.1669	4.2049	2.2151 [1.1669-4.2049]	UR											RD_exclusive
RDH13	0.0285	2.2151	1.1669	4.2049	2.2151 [1.1669-4.2049]	URmtr											RD_exclusive
TIMM9	0.0285	2.2151	1.1669	4.2049	2.2151 [1.1669-4.2049]	flexdmg											RD_exclusive
ZNF227	0.0285	2.2151	1.1669	4.2049	2.2151 [1.1669-4.2049]	raredmg											RD_exclusive
FOXB2	0.0286	0.2435	0.0606	0.979	0.2435 [0.0606-0.979]	raredmgmtr											RD_exclusive
SYNE2	0.0286	1.4813	1.0548	2.0802	1.4813 [1.0548-2.0802]	URmtr											RD_exclusive
ZNF169	0.0286	1.6065	1.0745	2.4019	1.6065 [1.0745-2.4019]	ptvraredmg											RD_exclusive
POLG2	0.0287	1.96	1.1193	3.432	1.96 [1.1193-3.432]	raredmgmtr											RD_exclusive
AXDND1	0.0288	0.2426	0.0603	0.9753	0.2426 [0.0603-0.9753]	raredmg											RD_exclusive
CLN3	0.0289	0.6442	0.4298	0.9656	0.6442 [0.4298-0.9656]	flexdmg			Structural eye disease	nan	nan	Ceroid lipofuscinosis, neuronal, 3, 204200;Eye Disorders	Structural eye disease	BIALLELIC, autosomal or pseudoautosomal	AR		RD_AR_overlap
CLN3	0.0289	0.6442	0.4298	0.9656	0.6442 [0.4298-0.9656]	flexdmg			Glaucoma (developmental)	Anterior segment abnormalities	Ophthalmological disorders	Eye Disorders	Glaucoma (developmental)	nan			RD_AR_overlap
CLN3	0.0289	0.6442	0.4298	0.9656	0.6442 [0.4298-0.9656]	flexdmg			Retinal disorders	Posterior segment abnormalities	Ophthalmological disorders	Eye Disorders;Retinitis pigmentosa	Retinal disorders	BIALLELIC, autosomal or pseudoautosomal	AR		RD_AR_overlap
FAM57B	0.0289	2.305	1.1248	4.7233	2.305 [1.1248-4.7233]	UR			Retinal disorders	Posterior segment abnormalities	Ophthalmological disorders	Cone-rod dystrophy, MONDO:0015993;Maculopathy	Retinal disorders	BIALLELIC, autosomal or pseudoautosomal	AR		RD_AR_overlap
FUT9	0.0289	2.305	1.1248	4.7233	2.305 [1.1248-4.7233]	raredmg											RD_exclusive
GIMAP8	0.0289	1.7244	1.0728	2.7717	1.7244 [1.0728-2.7717]	ptvraredmg											RD_exclusive
KIF18A	0.0289	2.0351	1.1062	3.744	2.0351 [1.1062-3.744]	URmtr											RD_exclusive
NEURL2	0.0289	1.7244	1.0728	2.7717	1.7244 [1.0728-2.7717]	flexnonsynmtr											RD_exclusive
ORC6	0.0289	2.305	1.1248	4.7233	2.305 [1.1248-4.7233]	UR											RD_exclusive
THUMPD2	0.0289	2.305	1.1248	4.7233	2.305 [1.1248-4.7233]	URmtr											RD_exclusive
TRPC6	0.0289	2.305	1.1248	4.7233	2.305 [1.1248-4.7233]	ptv											RD_exclusive
TTC19	0.0289	2.0351	1.1062	3.744	2.0351 [1.1062-3.744]	UR											RD_exclusive
VPS52	0.0289	2.4771	1.1483	5.3437	2.4771 [1.1483-5.3437]	ptv											RD_exclusive
AGR3	0.029	0.3993	0.1653	0.9648	0.3993 [0.1653-0.9648]	flexnonsynmtr											RD_exclusive
CNTN3	0.029	1.5569	1.0575	2.2923	1.5569 [1.0575-2.2923]	ptvraredmg											RD_exclusive
DAW1	0.029	1.5569	1.0575	2.2923	1.5569 [1.0575-2.2923]	flexnonsynmtr											RD_exclusive
MTMR8	0.029	1.3711	1.0433	1.802	1.3711 [1.0433-1.802]	flexdmg											RD_exclusive
RYR2	0.029	0.7795	0.6237	0.9742	0.7795 [0.6237-0.9742]	flexnonsynmtr											RD_exclusive
SPTB	0.029	0.8327	0.7054	0.983	0.8327 [0.7054-0.983]	flexdmg											RD_exclusive
WDSUB1	0.029	0.3993	0.1653	0.9648	0.3993 [0.1653-0.9648]	raredmg											RD_exclusive
APC	0.0291	0.54	0.3051	0.9558	0.54 [0.3051-0.9558]	URmtr											RD_exclusive
CHEK1	0.0291	0.3974	0.1645	0.9601	0.3974 [0.1645-0.9601]	ptvraredmg											RD_exclusive
MRPS16	0.0291	2.7128	1.1792	6.2412	2.7128 [1.1792-6.2412]	ptv											RD_exclusive
NMD3	0.0291	2.7128	1.1792	6.2412	2.7128 [1.1792-6.2412]	ptv											RD_exclusive
PARP14	0.0291	0.3974	0.1645	0.9601	0.3974 [0.1645-0.9601]	raredmg											RD_exclusive
RITA1	0.0291	2.7128	1.1792	6.2412	2.7128 [1.1792-6.2412]	ptvraredmg											RD_exclusive
SLC38A7	0.0291	1.537	1.0649	2.2183	1.537 [1.0649-2.2183]	flexnonsynmtr											RD_exclusive
C11orf68	0.0292	3.071	1.2272	7.6848	3.071 [1.2272-7.6848]	UR											RD_exclusive
C6orf136	0.0292	3.071	1.2272	7.6848	3.071 [1.2272-7.6848]	raredmgmtr											RD_exclusive
CA14	0.0292	0.3954	0.1637	0.9554	0.3954 [0.1637-0.9554]	ptv											RD_exclusive
DISC1	0.0292	3.071	1.2272	7.6848	3.071 [1.2272-7.6848]	raredmgmtr											RD_exclusive
FAM107A	0.0292	1.9509	1.1142	3.4159	1.9509 [1.1142-3.4159]	flexnonsynmtr											RD_exclusive
MCRIP2	0.0292	3.071	1.2272	7.6848	3.071 [1.2272-7.6848]	raredmgmtr											RD_exclusive
PCNX4	0.0292	1.369	1.0417	1.7992	1.369 [1.0417-1.7992]	ptvraredmg											RD_exclusive
PLXNB2	0.0292	1.9009	1.1288	3.2011	1.9009 [1.1288-3.2011]	URmtr											RD_exclusive
PRKCI	0.0292	3.071	1.2272	7.6848	3.071 [1.2272-7.6848]	ptv											RD_exclusive
PSME1	0.0292	1.9509	1.1142	3.4159	1.9509 [1.1142-3.4159]	flexnonsynmtr											RD_exclusive
SMCHD1	0.0292	3.071	1.2272	7.6848	3.071 [1.2272-7.6848]	ptv			Structural eye disease	nan	nan	ARHINIA, CHOANAL ATRESIA, AND MICROPHTHALMIA, 603457	Structural eye disease	MONOALLELIC, autosomal or pseudoautosomal, NOT imprinted		AD	RD_AD_overlap
TDP2	0.0292	3.071	1.2272	7.6848	3.071 [1.2272-7.6848]	URmtr											RD_exclusive
TMIGD3	0.0292	3.071	1.2272	7.6848	3.071 [1.2272-7.6848]	UR											RD_exclusive
TNFRSF19	0.0292	3.071	1.2272	7.6848	3.071 [1.2272-7.6848]	URmtr											RD_exclusive
ARMC5	0.0293	1.7785	1.0747	2.9432	1.7785 [1.0747-2.9432]	ptvraredmg											RD_exclusive
CLDN23	0.0293	1.597	1.0682	2.3876	1.597 [1.0682-2.3876]	flexnonsynmtr											RD_exclusive
FKBP2	0.0293	0.3945	0.1633	0.953	0.3945 [0.1633-0.953]	flexdmg											RD_exclusive
FOLR2	0.0293	1.6504	1.0849	2.5108	1.6504 [1.0849-2.5108]	flexdmg											RD_exclusive
ZBED8	0.0293	1.4536	1.0494	2.0134	1.4536 [1.0494-2.0134]	flexnonsynmtr											RD_exclusive
ZNF441	0.0293	1.597	1.0682	2.3876	1.597 [1.0682-2.3876]	flexnonsynmtr											RD_exclusive
C15orf39	0.0294	1.7193	1.0696	2.7635	1.7193 [1.0696-2.7635]	ptvraredmg											RD_exclusive
KLHL29	0.0294	0.3935	0.1629	0.9507	0.3935 [0.1629-0.9507]	raredmgmtr											RD_exclusive
PTPN22	0.0294	1.413	1.0439	1.9125	1.413 [1.0439-1.9125]	flexdmg											RD_exclusive
[truncated: 1,267 more rows]
